# Supplementary material for: Autosomal recessive hyposegmentation of granulocytes in Australian Shepherd Dogs indicates a role for LMBR1L in myeloid leukocytes
Source: PLoS Genet. 2023 Jun 22;19(6):e1010805. doi: 10.1371/journal.pgen.1010805 (PMC10321630; doi:10.1371/journal.pgen.1010805)
Supplement: S1 File — (ZIP) [file pgen.1010805.s002.zip]

Archive with 3 entries (3 files):
- S1_File_Genotypes.log
- S1_File_Genotypes.map
- S1_File_Genotypes.ped
