# Supplementary material for: Autosomal recessive hyposegmentation of granulocytes in Australian Shepherd Dogs indicates a role for LMBR1L in myeloid leukocytes
Source: PLoS Genet. 2023 Jun 22;19(6):e1010805. doi: 10.1371/journal.pgen.1010805 (PMC10321630; doi:10.1371/journal.pgen.1010805)
Supplement: S1 File — (ZIP) [file pgen.1010805.s002.zip › S1_File_Genotypes.log]

PLINK v1.90b3.46 64-bit (13 Feb 2017)
Options in effect:
  --allow-extra-chr
  --bfile AU_PHA_raw
  --dog
  --noweb
  --out S1_File_Genotypes
  --recode

Hostname: vetsrv06
Working directory: /data/matthias/GWAS
Start time: Tue Nov 15 09:11:12 2022

Note: --noweb has no effect since no web check is implemented yet.
Random number seed: 1668499872
386705 MB RAM detected; reserving 193352 MB for main workspace.
220853 variants loaded from .bim file.
76 dogs (26 males, 50 females) loaded from .fam.
76 phenotype values loaded from .fam.
Using 1 thread (no multithreaded calculations invoked).
Before main variant filters, 76 founders and 0 nonfounders present.
Calculating allele frequencies... done.
Warning: 5621 het. haploid genotypes present (see S1_File_Genotypes.hh ); many
commands treat these as missing.
Total genotyping rate is 0.985796.
220853 variants and 76 dogs pass filters and QC.
Among remaining phenotypes, 22 are cases and 54 are controls.
--recode ped to S1_File_Genotypes.ped + S1_File_Genotypes.map ... done.

End time: Tue Nov 15 09:11:13 2022
