# Supplementary material for: Autosomal recessive hyposegmentation of granulocytes in Australian Shepherd Dogs indicates a role for LMBR1L in myeloid leukocytes
Source: PLoS Genet. 2023 Jun 22;19(6):e1010805. doi: 10.1371/journal.pgen.1010805 (PMC10321630; doi:10.1371/journal.pgen.1010805)
Supplement: S1 Table — (XLSX) [file pgen.1010805.s003.xlsx]

## Sheet: S1 Table
S1 Table. Compilation of all 300 Australian Shepherd Dogs in the study. HG phenotypes and LMBR1L genotypes are given.
Animal No.	Age at clinical examination in years	HG phenotype	LMBR1L:XM_038577534.1:c.191+1G>A	SNV array genotypes	WGS	GWAS phenotype	Linkage analysis phenotype	Remarks
1	n.a.		G/G
2	n.a.		G/G
3	n.a.		G/G
4	n.a.		G/G
5	n.a.		G/G
6	n.a.		G/G
7	n.a.		G/A
8	n.a.		G/G
9	n.a.		G/A
10	n.a.		G/A
11	n.a.		G/G
12	n.a.		G/A
13	n.a.		G/G
14	n.a.		G/G
15	n.a.		G/A
16	n.a.		G/G
17	n.a.		G/G
18	n.a.		G/G
19	n.a.		G/G
20	n.a.		G/A
21	n.a.		G/G
22	n.a.		G/G
23	n.a.		G/G
24	n.a.		G/G
25	n.a.		G/G
26	n.a.		G/G
27	n.a.		G/G
28	n.a.		G/A
29	n.a.		G/G
30	n.a.		G/A
31	n.a.		G/G
32	n.a.		G/G
33	n.a.		G/G
34	n.a.		G/A
35	n.a.		G/G
36	n.a.		G/G
37	n.a.		G/A
38	n.a.		G/A
39	n.a.		G/G
40	n.a.		G/A
41	n.a.		G/A
42	n.a.		G/G
43	n.a.		G/A
44	n.a.		G/G
45	n.a.	[2]	A/A					validation sample, HG phenotype confirmed by owner after the LMBR1L genotype had been determined, based on an independent test by a private diagnostic laboratory
46	n.a.		G/G
47	n.a.		G/G
48	n.a.		G/G
49	n.a.		G/G
50	n.a.		G/G
51	n.a.		G/G
52	n.a.		G/G
53	n.a.		G/G
54	n.a.		G/G
55	n.a.		G/A
56	n.a.		G/G
57	n.a.		G/G
58	n.a.		G/G
59	n.a.		G/G
60	n.a.		G/G
61	n.a.		G/G
62	n.a.		G/G
63	n.a.		G/G
64	n.a.		G/A
65	n.a.		G/G
66	n.a.		A/A
67	n.a.		G/G
68	n.a.		G/G
69	n.a.		G/G
70	n.a.		A/A
71	n.a.		G/A
72	n.a.		G/G
73	n.a.		G/G
74	n.a.		G/G
75	n.a.		G/G
76	n.a.		G/G
77	n.a.		G/G
78	n.a.		G/G
79	n.a.		G/G
80	n.a.		G/A
81	n.a.		G/G
82	n.a.		G/A
83	n.a.		G/A
84	n.a.		G/G
85	n.a.		G/A
86	n.a.		G/G
87	n.a.		G/G
88	n.a.		G/G
89	n.a.		A/A
90	n.a.		G/G
91	n.a.		G/A
92	n.a.		G/G
93	n.a.		G/G
94	n.a.		G/G
95	n.a.		G/G
96	n.a.	[2]	A/A					validation sample, HG phenotype was confirmed in an independent fresh blood sample after the LMBR1L genotype had been determined
97	n.a.		G/G
98	n.a.		G/G
99	n.a.		G/G
100	n.a.		G/G
101	n.a.		G/G
102	n.a.		G/A
103	n.a.		G/G
104	n.a.		G/G
105	n.a.		G/A
106	n.a.		G/G
107	n.a.		G/G
108	9.64	1	G/G
109	n.a.		G/A
110	n.a.		G/G
111	n.a.		G/G
112	n.a.		G/G
113	n.a.		G/A
114	n.a.		G/G
115	n.a.		G/G
116	n.a.		G/G
117	n.a.		G/G
118	n.a.		G/G
119	n.a.		G/G
120	n.a.	[2]	A/A					validation sample, HG phenotype was confirmed in an independent fresh blood sample after the LMBR1L genotype had been determined
121	n.a.	[2]	A/A					validation sample, HG phenotype was confirmed in an independent fresh blood sample after the LMBR1L genotype had been determined
122	n.a.		G/G
123	n.a.		G/G
124	n.a.		G/G
125	n.a.		G/G
126	n.a.		G/G
127	n.a.		G/G
128	n.a.		G/G
129	n.a.		G/G
130	n.a.		G/G
131	n.a.		A/A
132	n.a.		G/G
133	n.a.		G/G
134	n.a.		A/A
135	n.a.		G/G
136	n.a.		G/G
137	n.a.		G/A
138	n.a.		G/G
139	n.a.		G/G
140	n.a.		G/G
141	n.a.		G/G
142	n.a.		G/G
143	n.a.		G/G
144	n.a.		G/G
145	n.a.		G/G
146	n.a.		G/G
147	n.a.		G/G
148	n.a.		G/G
149	n.a.		G/G
150	n.a.		G/G
151	n.a.		G/G
152	n.a.		G/G
153	n.a.		G/G
154	n.a.		G/G
155	n.a.		G/G
156	n.a.		G/G
157	n.a.		G/G
158	n.a.		G/G
159	n.a.		G/G
160	n.a.		G/G
161	n.a.		G/G
162	n.a.		G/G
163	n.a.		G/G
164	n.a.	2	A/A	x	x	2
165	n.a.		G/G
166	n.a.		G/G
167	n.a.		G/G
168	n.a.		G/G
169	n.a.		G/G
170	n.a.		G/G
171	n.a.		G/G
172	4.48	2	A/A	x		2	1	dam of stillborn puppies with cerebral malformation
173	n.a.	2	A/A	x		2	2	stillborn puppy with cerebral malformations
174	n.a.	2	A/A	x	x	2	2	stillborn puppy with cerebral malformations
175	n.a.	2	A/A	x		2	2	stillborn puppy with cerebral malformations
176	n.a.	2	A/A	x		2	2	stillborn puppy with cerebral malformations
177	n.a.	2	A/A	x		2	1	surviving littermate of puppies with cerebral malformations
178	n.a.	2	A/A	x		2	1	surviving littermate of puppies with cerebral malformations
179	n.a.	2	A/A	x		2	1	surviving littermate of puppies with cerebral malformations
180	n.a.	2	A/A	x		2	1	sire of stillborn puppies with cerebral malformation
181	5.63	2	A/A	x		2
182	2.53	2	A/A	x		2
183	2.73	1	G/G	x		1
184	4.94	1	G/G	x		1
185	3.35	2	A/A	x		2
186	4.52	1	G/G	x		1
187	2.26	1	G/A	x		1
188	3.57	2	A/A	x		2
189	8.1	1	G/G	x		1
190	0.95	1	G/A	x		1
191	7.89	1	G/A	x		1
192	5.85	2	A/A	x		2
193	7.6	1	G/G	x		1
194	13.22	1	G/A	x		1
195	3.65	1	G/A	x		1
196	5.68	2	A/A	x		2
197	1.48	1	G/A	x		1
198	10.04	1	G/G	x		1
199	1.96	1	G/A	x		1
200	8.06	1	G/G	x		1
201	4.04	1	G/G	x		1
202	2.11	1	G/G	x		1
203	2	1	G/G	x		1
204	2.97	1	G/G	x		1
205	11.21	1	G/G	x		1
206	4.9	1	G/G	x		1
207	4.47	1	G/A	x		1
208	4.32	1	G/G	x		1
209	3.33	1	G/G	x		1
210	4.91	1	G/A	x		1
211	1.54	1	G/G	x		1
212	10.48	1	G/G	x		1
213	2.16	1	G/G	x		1
214	3.38	1	G/G	x		1
215	1.96	1	G/A	x		1
216	8.18	1	G/G	x		1
217	8.19	2	A/A	x		2
218	5.37	1	G/A	x		1
219	1.1	1	G/A	x		1
220	3.28	1	G/A	x		1
221	0.95	1	G/G	x		1
222	1.96	1	G/A	x		1
223	n.a.		G/G
224	n.a.		G/A
225	n.a.		G/A
226	n.a.		G/G
227	n.a.		G/A
228	n.a.		G/G
229	n.a.		G/G
230	n.a.		G/G
231	n.a.		G/G
232	n.a.		G/G
233	n.a.		G/G
234	n.a.		G/G
235	n.a.	2	A/A	x		2
236	n.a.		G/A
237	n.a.		G/G
238	n.a.		G/G
239	n.a.	2	A/A	x		2
240	n.a.		G/A
241	1.14	1	G/A	x		1
242	6.88	1	G/A	x		1
243	1.99	1	G/G	x		1
244	3.07	1	G/A	x		1
245	8.92	1	G/G	x		1
246	9.22	1	G/A	x		1
247	2.3	1	G/G	x		1
248	6.46	1	G/G	x		1
249	1.5	1	G/G	x		1
250	5.8	1	G/G	x		1
251	2.38	1	G/G	x		1
252	4.22	2	A/A	x		2
253	3.39	1	G/A	x		1
254	5.97	1	G/G	x		1
255	3.56	2	A/A	x		2
256	6.08	1	G/G	x		1
257	2.85	1	G/G	x		1
258	3.93	1	G/G	x		1
259	3.76	1	G/G	x		1
260	n.a.		G/G
261	n.a.		G/G
262	n.a.	2	A/A	x		2
263	n.a.	1	G/A	x		1
264	n.a.	1	G/A	x		1
265	n.a.		G/A
266	n.a.		G/A
267	n.a.		G/G
268	n.a.		G/A
269	n.a.		G/G
270	n.a.		G/G
271	n.a.		G/G
272	n.a.		G/G
273	n.a.		A/A
274	n.a.		G/G
275	n.a.		G/G
276	n.a.	2	A/A
277	n.a.		G/A
278	n.a.		A/A
279	n.a.		G/G
280	n.a.	2	A/A
281	n.a.		A/A
282	n.a.		G/G
283	n.a.	2	A/A
284	n.a.		G/G
285	n.a.		A/A
286	n.a.		G/G
287	7.39	1	G/G
288	6.09	1	G/G
289	0.59	1	G/A
290	3.61	1	G/G
291	1.29	1	G/A
292	2.41	1	G/G
293	2.51	1	G/G
294	4.87	2	A/A
295	2.79	1	G/G
296	3.45	1	G/A
297	2.86	1	G/G
298	7.63	1	G/G
299	3.53	1	G/A
300	0.6	1	G/G
