# Supplementary material for: Autosomal recessive hyposegmentation of granulocytes in Australian Shepherd Dogs indicates a role for LMBR1L in myeloid leukocytes
Source: PLoS Genet. 2023 Jun 22;19(6):e1010805. doi: 10.1371/journal.pgen.1010805 (PMC10321630; doi:10.1371/journal.pgen.1010805)
Supplement: S3 Table — (XLSX) [file pgen.1010805.s005.xlsx]

## Sheet: S3 Table
S3 Table. Raw output from the Merlin parametric linkage analysis in a family comprising both parents, three unaffected puppies and four stillborn puppies with hydranencephaly. The stillborn puppies were classified as affected, all other family members as unaffected. Positions are given in Mb with respect to the UU_Cfam_GSD_1.0 reference genome assembly.
CHR	POS	LABEL	MODEL	LOD	ALPHA	HLOD
1	0.0013	0.131	Phenotype_recessive	-7.949	0	0
1	0.0015	0.151	Phenotype_recessive	-6.2977	0	0
1	0.0017	0.171	Phenotype_recessive	-6.1871	0	0
1	0.0019	0.192	Phenotype_recessive	-6.2696	0	0
1	0.0021	0.212	Phenotype_recessive	-6.6084	0	0
1	0.0024	0.236	Phenotype_recessive	-6.5254	0	0
1	0.0026	0.261	Phenotype_recessive	-6.4696	0	0
1	0.0028	0.285	Phenotype_recessive	-6.4332	0	0
1	0.0031	0.309	Phenotype_recessive	-6.4124	0	0
1	0.0031	0.313	Phenotype_recessive	-6.4101	0	0
1	0.0032	0.317	Phenotype_recessive	-6.4083	0	0
1	0.0032	0.321	Phenotype_recessive	-6.4068	0	0
1	0.0033	0.325	Phenotype_recessive	-6.4056	0	0
1	0.0036	0.358	Phenotype_recessive	-6.4086	0	0
1	0.0039	0.39	Phenotype_recessive	-6.4353	0	0
1	0.0042	0.422	Phenotype_recessive	-6.49	0	0
1	0.0045	0.454	Phenotype_recessive	-6.5838	0	0
1	0.0046	0.461	Phenotype_recessive	-6.6084	0	0
1	0.0047	0.467	Phenotype_recessive	-6.6358	0	0
1	0.0047	0.473	Phenotype_recessive	-6.6665	0	0
1	0.0048	0.48	Phenotype_recessive	-6.7009	0	0
1	0.0049	0.486	Phenotype_recessive	-6.7386	0	0
1	0.0049	0.492	Phenotype_recessive	-6.7816	0	0
1	0.005	0.498	Phenotype_recessive	-6.831	0	0
1	0.005	0.504	Phenotype_recessive	-6.8889	0	0
1	0.0051	0.513	Phenotype_recessive	-7.004	0	0
1	0.0052	0.523	Phenotype_recessive	-7.1702	0	0
1	0.0053	0.532	Phenotype_recessive	-7.4605	0	0
1	0.0054	0.542	Phenotype_recessive	-9.5177	0	0
1	0.0055	0.549	Phenotype_recessive	-9.5173	0	0
1	0.0056	0.556	Phenotype_recessive	-9.517	0	0
1	0.0056	0.564	Phenotype_recessive	-9.5168	0	0
1	0.0057	0.571	Phenotype_recessive	-9.5167	0	0
1	0.0058	0.58	Phenotype_recessive	-9.5163	0	0
1	0.0059	0.589	Phenotype_recessive	-9.516	0	0
1	0.006	0.599	Phenotype_recessive	-9.5159	0	0
1	0.0061	0.608	Phenotype_recessive	-9.516	0	0
1	0.0061	0.61	Phenotype_recessive	-9.5159	0	0
1	0.0061	0.613	Phenotype_recessive	-9.5159	0	0
1	0.0062	0.616	Phenotype_recessive	-9.5159	0	0
1	0.0062	0.618	Phenotype_recessive	-9.5159	0	0
1	0.0062	0.625	Phenotype_recessive	-9.5159	0	0
1	0.0063	0.631	Phenotype_recessive	-9.516	0	0
1	0.0064	0.637	Phenotype_recessive	-9.5161	0	0
1	0.0064	0.643	Phenotype_recessive	-9.5163	0	0
1	0.0065	0.647	Phenotype_recessive	-9.5164	0	0
1	0.0065	0.651	Phenotype_recessive	-9.5165	0	0
1	0.0066	0.655	Phenotype_recessive	-9.5167	0	0
1	0.0066	0.659	Phenotype_recessive	-9.5169	0	0
1	0.0067	0.665	Phenotype_recessive	-9.517	0	0
1	0.0067	0.671	Phenotype_recessive	-9.5173	0	0
1	0.0068	0.676	Phenotype_recessive	-9.5176	0	0
1	0.0068	0.682	Phenotype_recessive	-9.518	0	0
1	0.0068	0.683	Phenotype_recessive	-9.518	0	0
1	0.0068	0.684	Phenotype_recessive	-9.5181	0	0
1	0.0068	0.684	Phenotype_recessive	-9.5181	0	0
1	0.0069	0.685	Phenotype_recessive	-9.5182	0	0
1	0.0069	0.692	Phenotype_recessive	-9.518	0	0
1	0.007	0.698	Phenotype_recessive	-9.518	0	0
1	0.007	0.704	Phenotype_recessive	-9.518	0	0
1	0.0071	0.71	Phenotype_recessive	-9.518	0	0
1	0.0071	0.714	Phenotype_recessive	-9.5179	0	0
1	0.0072	0.717	Phenotype_recessive	-9.5178	0	0
1	0.0072	0.72	Phenotype_recessive	-9.5177	0	0
1	0.0072	0.723	Phenotype_recessive	-9.5176	0	0
1	0.0073	0.733	Phenotype_recessive	-9.5171	0	0
1	0.0074	0.742	Phenotype_recessive	-9.5168	0	0
1	0.0075	0.751	Phenotype_recessive	-9.5167	0	0
1	0.0076	0.76	Phenotype_recessive	-9.5167	0	0
1	0.0076	0.763	Phenotype_recessive	-9.5166	0	0
1	0.0077	0.766	Phenotype_recessive	-9.5166	0	0
1	0.0077	0.769	Phenotype_recessive	-9.5166	0	0
1	0.0077	0.772	Phenotype_recessive	-9.5166	0	0
1	0.0078	0.777	Phenotype_recessive	-9.5166	0	0
1	0.0078	0.782	Phenotype_recessive	-9.5166	0	0
1	0.0079	0.787	Phenotype_recessive	-9.5167	0	0
1	0.0079	0.792	Phenotype_recessive	-9.5168	0	0
1	0.008	0.797	Phenotype_recessive	-9.5169	0	0
1	0.008	0.801	Phenotype_recessive	-9.517	0	0
1	0.0081	0.806	Phenotype_recessive	-9.5171	0	0
1	0.0081	0.81	Phenotype_recessive	-9.5173	0	0
1	0.0082	0.815	Phenotype_recessive	-9.5174	0	0
1	0.0082	0.82	Phenotype_recessive	-9.5176	0	0
1	0.0083	0.825	Phenotype_recessive	-9.5178	0	0
1	0.0083	0.83	Phenotype_recessive	-9.5181	0	0
1	0.0083	0.832	Phenotype_recessive	-9.5181	0	0
1	0.0083	0.834	Phenotype_recessive	-9.5181	0	0
1	0.0084	0.835	Phenotype_recessive	-9.5181	0	0
1	0.0084	0.837	Phenotype_recessive	-9.5181	0	0
1	0.0084	0.838	Phenotype_recessive	-9.5181	0	0
1	0.0084	0.84	Phenotype_recessive	-9.5181	0	0
1	0.0084	0.842	Phenotype_recessive	-9.5181	0	0
1	0.0084	0.844	Phenotype_recessive	-9.5181	0	0
1	0.0085	0.847	Phenotype_recessive	-9.518	0	0
1	0.0085	0.851	Phenotype_recessive	-9.518	0	0
1	0.0085	0.855	Phenotype_recessive	-9.518	0	0
1	0.0086	0.859	Phenotype_recessive	-9.5181	0	0
1	0.0086	0.86	Phenotype_recessive	-9.5181	0	0
1	0.0086	0.862	Phenotype_recessive	-9.5181	0	0
1	0.0086	0.863	Phenotype_recessive	-9.5181	0	0
1	0.0087	0.865	Phenotype_recessive	-9.5182	0	0
1	0.0087	0.865	Phenotype_recessive	-9.5181	0	0
1	0.0087	0.866	Phenotype_recessive	-9.5181	0	0
1	0.0087	0.866	Phenotype_recessive	-9.5181	0	0
1	0.0087	0.866	Phenotype_recessive	-9.5181	0	0
1	0.0087	0.87	Phenotype_recessive	-9.5178	0	0
1	0.0087	0.874	Phenotype_recessive	-9.5176	0	0
1	0.0088	0.878	Phenotype_recessive	-9.5174	0	0
1	0.0088	0.882	Phenotype_recessive	-9.5172	0	0
1	0.0088	0.884	Phenotype_recessive	-9.5171	0	0
1	0.0089	0.886	Phenotype_recessive	-9.5169	0	0
1	0.0089	0.888	Phenotype_recessive	-9.5168	0	0
1	0.0089	0.891	Phenotype_recessive	-9.5167	0	0
1	0.009	0.901	Phenotype_recessive	-9.5162	0	0
1	0.0091	0.912	Phenotype_recessive	-9.5158	0	0
1	0.0092	0.922	Phenotype_recessive	-9.5156	0	0
1	0.0093	0.933	Phenotype_recessive	-9.5156	0	0
1	0.0093	0.934	Phenotype_recessive	-9.5156	0	0
1	0.0094	0.935	Phenotype_recessive	-9.5156	0	0
1	0.0094	0.936	Phenotype_recessive	-9.5156	0	0
1	0.0094	0.938	Phenotype_recessive	-9.5156	0	0
1	0.0094	0.945	Phenotype_recessive	-9.5155	0	0
1	0.0095	0.952	Phenotype_recessive	-9.5155	0	0
1	0.0096	0.96	Phenotype_recessive	-9.5156	0	0
1	0.0097	0.967	Phenotype_recessive	-9.5158	0	0
1	0.0097	0.968	Phenotype_recessive	-9.5158	0	0
1	0.0097	0.969	Phenotype_recessive	-9.5159	0	0
1	0.0097	0.97	Phenotype_recessive	-9.5159	0	0
1	0.0097	0.97	Phenotype_recessive	-9.5159	0	0
1	0.0097	0.973	Phenotype_recessive	-9.516	0	0
1	0.0098	0.976	Phenotype_recessive	-9.516	0	0
1	0.0098	0.979	Phenotype_recessive	-9.5161	0	0
1	0.0098	0.981	Phenotype_recessive	-9.5162	0	0
1	0.0099	0.985	Phenotype_recessive	-9.5163	0	0
1	0.0099	0.989	Phenotype_recessive	-9.5165	0	0
1	0.0099	0.992	Phenotype_recessive	-9.5166	0	0
1	0.01	0.996	Phenotype_recessive	-9.5168	0	0
1	0.01	0.996	Phenotype_recessive	-9.5168	0	0
1	0.01	0.997	Phenotype_recessive	-9.5168	0	0
1	0.01	0.997	Phenotype_recessive	-9.5168	0	0
1	0.01	0.997	Phenotype_recessive	-9.5168	0	0
1	0.01	0.997	Phenotype_recessive	-9.5169	0	0
1	0.01	0.997	Phenotype_recessive	-9.5169	0	0
1	0.01	0.997	Phenotype_recessive	-9.5169	0	0
1	0.01	0.997	Phenotype_recessive	-9.5169	0	0
1	0.01	0.998	Phenotype_recessive	-9.5169	0	0
1	0.01	1	Phenotype_recessive	-9.517	0	0
1	0.01	1.001	Phenotype_recessive	-9.5171	0	0
1	0.01	1.002	Phenotype_recessive	-9.5171	0	0
1	0.01	1.004	Phenotype_recessive	-9.5172	0	0
1	0.0101	1.005	Phenotype_recessive	-9.5173	0	0
1	0.0101	1.006	Phenotype_recessive	-9.5173	0	0
1	0.0101	1.008	Phenotype_recessive	-9.5174	0	0
1	0.0101	1.011	Phenotype_recessive	-9.5176	0	0
1	0.0101	1.014	Phenotype_recessive	-9.5177	0	0
1	0.0102	1.017	Phenotype_recessive	-9.518	0	0
1	0.0102	1.02	Phenotype_recessive	-9.5182	0	0
1	0.0102	1.02	Phenotype_recessive	-9.5181	0	0
1	0.0102	1.021	Phenotype_recessive	-9.5181	0	0
1	0.0102	1.021	Phenotype_recessive	-9.518	0	0
1	0.0102	1.021	Phenotype_recessive	-9.518	0	0
1	0.0102	1.024	Phenotype_recessive	-9.5174	0	0
1	0.0103	1.028	Phenotype_recessive	-9.5168	0	0
1	0.0103	1.031	Phenotype_recessive	-9.5162	0	0
1	0.0103	1.034	Phenotype_recessive	-9.5156	0	0
1	0.0104	1.037	Phenotype_recessive	-9.5151	0	0
1	0.0104	1.04	Phenotype_recessive	-9.5147	0	0
1	0.0104	1.043	Phenotype_recessive	-9.5142	0	0
1	0.0105	1.046	Phenotype_recessive	-9.5138	0	0
1	0.0105	1.048	Phenotype_recessive	-9.5133	0	0
1	0.0105	1.051	Phenotype_recessive	-9.5129	0	0
1	0.0105	1.053	Phenotype_recessive	-9.5125	0	0
1	0.0106	1.056	Phenotype_recessive	-9.5122	0	0
1	0.0106	1.06	Phenotype_recessive	-9.5115	0	0
1	0.0106	1.064	Phenotype_recessive	-9.5109	0	0
1	0.0107	1.068	Phenotype_recessive	-9.5103	0	0
1	0.0107	1.073	Phenotype_recessive	-9.5097	0	0
1	0.0108	1.075	Phenotype_recessive	-9.5094	0	0
1	0.0108	1.078	Phenotype_recessive	-9.509	0	0
1	0.0108	1.08	Phenotype_recessive	-9.5087	0	0
1	0.0108	1.082	Phenotype_recessive	-9.5084	0	0
1	0.0109	1.088	Phenotype_recessive	-9.5077	0	0
1	0.0109	1.093	Phenotype_recessive	-9.507	0	0
1	0.011	1.099	Phenotype_recessive	-9.5064	0	0
1	0.011	1.104	Phenotype_recessive	-9.5058	0	0
1	0.0111	1.105	Phenotype_recessive	-9.5057	0	0
1	0.0111	1.106	Phenotype_recessive	-9.5056	0	0
1	0.0111	1.107	Phenotype_recessive	-9.5054	0	0
1	0.0111	1.108	Phenotype_recessive	-9.5053	0	0
1	0.0112	1.115	Phenotype_recessive	-9.5045	0	0
1	0.0112	1.122	Phenotype_recessive	-9.5038	0	0
1	0.0113	1.129	Phenotype_recessive	-9.5032	0	0
1	0.0114	1.136	Phenotype_recessive	-9.5026	0	0
1	0.0114	1.14	Phenotype_recessive	-9.5023	0	0
1	0.0114	1.143	Phenotype_recessive	-9.5021	0	0
1	0.0115	1.147	Phenotype_recessive	-9.5018	0	0
1	0.0115	1.15	Phenotype_recessive	-9.5016	0	0
1	0.0116	1.159	Phenotype_recessive	-9.5009	0	0
1	0.0117	1.168	Phenotype_recessive	-9.5003	0	0
1	0.0118	1.177	Phenotype_recessive	-9.4999	0	0
1	0.0119	1.186	Phenotype_recessive	-9.4996	0	0
1	0.0119	1.191	Phenotype_recessive	-9.4994	0	0
1	0.012	1.196	Phenotype_recessive	-9.4992	0	0
1	0.012	1.201	Phenotype_recessive	-9.4991	0	0
1	0.0121	1.205	Phenotype_recessive	-9.499	0	0
1	0.0121	1.21	Phenotype_recessive	-9.4988	0	0
1	0.0121	1.214	Phenotype_recessive	-9.4988	0	0
1	0.0122	1.219	Phenotype_recessive	-9.4987	0	0
1	0.0122	1.223	Phenotype_recessive	-9.4987	0	0
1	0.0123	1.227	Phenotype_recessive	-9.4986	0	0
1	0.0123	1.231	Phenotype_recessive	-9.4986	0	0
1	0.0123	1.234	Phenotype_recessive	-9.4986	0	0
1	0.0124	1.238	Phenotype_recessive	-9.4987	0	0
1	0.0125	1.25	Phenotype_recessive	-9.4986	0	0
1	0.0126	1.261	Phenotype_recessive	-9.4988	0	0
1	0.0127	1.273	Phenotype_recessive	-9.4992	0	0
1	0.0128	1.284	Phenotype_recessive	-9.4998	0	0
1	0.0129	1.288	Phenotype_recessive	-9.4999	0	0
1	0.0129	1.291	Phenotype_recessive	-9.5001	0	0
1	0.0129	1.294	Phenotype_recessive	-9.5003	0	0
1	0.013	1.298	Phenotype_recessive	-9.5005	0	0
1	0.0131	1.313	Phenotype_recessive	-9.5012	0	0
1	0.0133	1.327	Phenotype_recessive	-9.5022	0	0
1	0.0134	1.342	Phenotype_recessive	-9.5036	0	0
1	0.0136	1.357	Phenotype_recessive	-9.5053	0	0
1	0.0136	1.36	Phenotype_recessive	-9.5057	0	0
1	0.0136	1.364	Phenotype_recessive	-9.5062	0	0
1	0.0137	1.368	Phenotype_recessive	-9.5066	0	0
1	0.0137	1.372	Phenotype_recessive	-9.5071	0	0
1	0.0138	1.375	Phenotype_recessive	-9.5075	0	0
1	0.0138	1.378	Phenotype_recessive	-9.5078	0	0
1	0.0138	1.381	Phenotype_recessive	-9.5082	0	0
1	0.0138	1.384	Phenotype_recessive	-9.5086	0	0
1	0.0138	1.384	Phenotype_recessive	-9.5087	0	0
1	0.0138	1.385	Phenotype_recessive	-9.5087	0	0
1	0.0139	1.385	Phenotype_recessive	-9.5088	0	0
1	0.0139	1.386	Phenotype_recessive	-9.5088	0	0
1	0.0139	1.387	Phenotype_recessive	-9.5091	0	0
1	0.0139	1.389	Phenotype_recessive	-9.5093	0	0
1	0.0139	1.391	Phenotype_recessive	-9.5096	0	0
1	0.0139	1.393	Phenotype_recessive	-9.5098	0	0
1	0.014	1.395	Phenotype_recessive	-9.5101	0	0
1	0.014	1.398	Phenotype_recessive	-9.5105	0	0
1	0.014	1.4	Phenotype_recessive	-9.5108	0	0
1	0.014	1.402	Phenotype_recessive	-9.5112	0	0
1	0.0141	1.41	Phenotype_recessive	-9.5122	0	0
1	0.0142	1.417	Phenotype_recessive	-9.5134	0	0
1	0.0142	1.425	Phenotype_recessive	-9.5147	0	0
1	0.0143	1.432	Phenotype_recessive	-9.516	0	0
1	0.0144	1.435	Phenotype_recessive	-9.5165	0	0
1	0.0144	1.439	Phenotype_recessive	-9.5171	0	0
1	0.0144	1.442	Phenotype_recessive	-9.5176	0	0
1	0.0144	1.445	Phenotype_recessive	-9.5182	0	0
1	0.0145	1.448	Phenotype_recessive	-9.5177	0	0
1	0.0145	1.452	Phenotype_recessive	-9.5172	0	0
1	0.0146	1.455	Phenotype_recessive	-9.5167	0	0
1	0.0146	1.459	Phenotype_recessive	-9.5163	0	0
1	0.0146	1.462	Phenotype_recessive	-9.5159	0	0
1	0.0146	1.465	Phenotype_recessive	-9.5156	0	0
1	0.0147	1.468	Phenotype_recessive	-9.5152	0	0
1	0.0147	1.471	Phenotype_recessive	-9.5149	0	0
1	0.0148	1.479	Phenotype_recessive	-9.5139	0	0
1	0.0149	1.487	Phenotype_recessive	-9.5131	0	0
1	0.015	1.495	Phenotype_recessive	-9.5124	0	0
1	0.015	1.503	Phenotype_recessive	-9.5117	0	0
1	0.0151	1.507	Phenotype_recessive	-9.5114	0	0
1	0.0151	1.51	Phenotype_recessive	-9.5112	0	0
1	0.0151	1.513	Phenotype_recessive	-9.5109	0	0
1	0.0152	1.516	Phenotype_recessive	-9.5107	0	0
1	0.0152	1.521	Phenotype_recessive	-9.5104	0	0
1	0.0153	1.525	Phenotype_recessive	-9.5101	0	0
1	0.0153	1.53	Phenotype_recessive	-9.5098	0	0
1	0.0153	1.534	Phenotype_recessive	-9.5095	0	0
1	0.0154	1.542	Phenotype_recessive	-9.509	0	0
1	0.0155	1.55	Phenotype_recessive	-9.5086	0	0
1	0.0156	1.558	Phenotype_recessive	-9.5083	0	0
1	0.0157	1.566	Phenotype_recessive	-9.5081	0	0
1	0.0157	1.568	Phenotype_recessive	-9.5081	0	0
1	0.0157	1.57	Phenotype_recessive	-9.508	0	0
1	0.0157	1.571	Phenotype_recessive	-9.508	0	0
1	0.0157	1.573	Phenotype_recessive	-9.508	0	0
1	0.0157	1.575	Phenotype_recessive	-9.5079	0	0
1	0.0158	1.577	Phenotype_recessive	-9.5079	0	0
1	0.0158	1.578	Phenotype_recessive	-9.5078	0	0
1	0.0158	1.58	Phenotype_recessive	-9.5078	0	0
1	0.0159	1.589	Phenotype_recessive	-9.5076	0	0
1	0.016	1.597	Phenotype_recessive	-9.5075	0	0
1	0.0161	1.606	Phenotype_recessive	-9.5075	0	0
1	0.0161	1.615	Phenotype_recessive	-9.5077	0	0
1	0.0163	1.629	Phenotype_recessive	-9.5077	0	0
1	0.0164	1.643	Phenotype_recessive	-9.5081	0	0
1	0.0166	1.658	Phenotype_recessive	-9.5088	0	0
1	0.0167	1.672	Phenotype_recessive	-9.5098	0	0
1	0.0168	1.677	Phenotype_recessive	-9.5102	0	0
1	0.0168	1.683	Phenotype_recessive	-9.5105	0	0
1	0.0169	1.688	Phenotype_recessive	-9.5109	0	0
1	0.0169	1.694	Phenotype_recessive	-9.5114	0	0
1	0.017	1.695	Phenotype_recessive	-9.5115	0	0
1	0.017	1.697	Phenotype_recessive	-9.5117	0	0
1	0.017	1.698	Phenotype_recessive	-9.5118	0	0
1	0.017	1.7	Phenotype_recessive	-9.5119	0	0
1	0.0171	1.706	Phenotype_recessive	-9.5124	0	0
1	0.0171	1.712	Phenotype_recessive	-9.5129	0	0
1	0.0172	1.718	Phenotype_recessive	-9.5136	0	0
1	0.0172	1.724	Phenotype_recessive	-9.5142	0	0
1	0.0173	1.726	Phenotype_recessive	-9.5144	0	0
1	0.0173	1.728	Phenotype_recessive	-9.5146	0	0
1	0.0173	1.729	Phenotype_recessive	-9.5148	0	0
1	0.0173	1.731	Phenotype_recessive	-9.5151	0	0
1	0.0174	1.736	Phenotype_recessive	-9.5156	0	0
1	0.0174	1.741	Phenotype_recessive	-9.5162	0	0
1	0.0175	1.746	Phenotype_recessive	-9.5168	0	0
1	0.0175	1.751	Phenotype_recessive	-9.5175	0	0
1	0.0175	1.752	Phenotype_recessive	-9.5176	0	0
1	0.0175	1.754	Phenotype_recessive	-9.5178	0	0
1	0.0175	1.755	Phenotype_recessive	-9.518	0	0
1	0.0176	1.756	Phenotype_recessive	-9.5182	0	0
1	0.0176	1.757	Phenotype_recessive	-9.5179	0	0
1	0.0176	1.757	Phenotype_recessive	-9.5177	0	0
1	0.0176	1.758	Phenotype_recessive	-9.5174	0	0
1	0.0176	1.758	Phenotype_recessive	-9.5172	0	0
1	0.0176	1.76	Phenotype_recessive	-9.5159	0	0
1	0.0176	1.763	Phenotype_recessive	-9.5145	0	0
1	0.0176	1.765	Phenotype_recessive	-9.5132	0	0
1	0.0177	1.767	Phenotype_recessive	-9.5119	0	0
1	0.0177	1.771	Phenotype_recessive	-9.5098	0	0
1	0.0177	1.775	Phenotype_recessive	-9.5077	0	0
1	0.0178	1.778	Phenotype_recessive	-9.5056	0	0
1	0.0178	1.782	Phenotype_recessive	-9.5035	0	0
1	0.0178	1.784	Phenotype_recessive	-9.5024	0	0
1	0.0179	1.786	Phenotype_recessive	-9.5013	0	0
1	0.0179	1.788	Phenotype_recessive	-9.5001	0	0
1	0.0179	1.79	Phenotype_recessive	-9.499	0	0
1	0.0179	1.795	Phenotype_recessive	-9.4963	0	0
1	0.018	1.8	Phenotype_recessive	-9.4936	0	0
1	0.018	1.805	Phenotype_recessive	-9.4909	0	0
1	0.0181	1.81	Phenotype_recessive	-9.4883	0	0
1	0.0182	1.819	Phenotype_recessive	-9.4832	0	0
1	0.0183	1.829	Phenotype_recessive	-9.4782	0	0
1	0.0184	1.838	Phenotype_recessive	-9.4734	0	0
1	0.0185	1.847	Phenotype_recessive	-9.4688	0	0
1	0.0185	1.853	Phenotype_recessive	-9.466	0	0
1	0.0186	1.859	Phenotype_recessive	-9.4632	0	0
1	0.0186	1.864	Phenotype_recessive	-9.4605	0	0
1	0.0187	1.87	Phenotype_recessive	-9.4579	0	0
1	0.019	1.901	Phenotype_recessive	-9.4421	0	0
1	0.0193	1.933	Phenotype_recessive	-9.4281	0	0
1	0.0196	1.964	Phenotype_recessive	-9.4156	0	0
1	0.02	1.996	Phenotype_recessive	-9.4047	0	0
1	0.02	2.002	Phenotype_recessive	-9.4023	0	0
1	0.0201	2.009	Phenotype_recessive	-9.3999	0	0
1	0.0202	2.015	Phenotype_recessive	-9.3976	0	0
1	0.0202	2.022	Phenotype_recessive	-9.3954	0	0
1	0.0203	2.029	Phenotype_recessive	-9.3928	0	0
1	0.0204	2.037	Phenotype_recessive	-9.3903	0	0
1	0.0204	2.044	Phenotype_recessive	-9.3879	0	0
1	0.0205	2.052	Phenotype_recessive	-9.3856	0	0
1	0.0206	2.055	Phenotype_recessive	-9.3845	0	0
1	0.0206	2.059	Phenotype_recessive	-9.3834	0	0
1	0.0206	2.062	Phenotype_recessive	-9.3823	0	0
1	0.0207	2.066	Phenotype_recessive	-9.3812	0	0
1	0.0207	2.068	Phenotype_recessive	-9.3805	0	0
1	0.0207	2.071	Phenotype_recessive	-9.3797	0	0
1	0.0207	2.073	Phenotype_recessive	-9.379	0	0
1	0.0208	2.076	Phenotype_recessive	-9.3783	0	0
1	0.0209	2.094	Phenotype_recessive	-9.3727	0	0
1	0.0211	2.113	Phenotype_recessive	-9.3676	0	0
1	0.0213	2.131	Phenotype_recessive	-9.363	0	0
1	0.0215	2.149	Phenotype_recessive	-9.359	0	0
1	0.0215	2.153	Phenotype_recessive	-9.358	0	0
1	0.0216	2.157	Phenotype_recessive	-9.3571	0	0
1	0.0216	2.162	Phenotype_recessive	-9.3562	0	0
1	0.0217	2.166	Phenotype_recessive	-9.3553	0	0
1	0.0217	2.167	Phenotype_recessive	-9.3551	0	0
1	0.0217	2.168	Phenotype_recessive	-9.3549	0	0
1	0.0217	2.169	Phenotype_recessive	-9.3546	0	0
1	0.0217	2.17	Phenotype_recessive	-9.3544	0	0
1	0.0218	2.183	Phenotype_recessive	-9.3517	0	0
1	0.022	2.195	Phenotype_recessive	-9.3491	0	0
1	0.0221	2.208	Phenotype_recessive	-9.3468	0	0
1	0.0222	2.22	Phenotype_recessive	-9.3448	0	0
1	0.0222	2.224	Phenotype_recessive	-9.3442	0	0
1	0.0223	2.227	Phenotype_recessive	-9.3437	0	0
1	0.0223	2.23	Phenotype_recessive	-9.3431	0	0
1	0.0223	2.233	Phenotype_recessive	-9.3426	0	0
1	0.0224	2.238	Phenotype_recessive	-9.3419	0	0
1	0.0224	2.242	Phenotype_recessive	-9.3412	0	0
1	0.0225	2.247	Phenotype_recessive	-9.3405	0	0
1	0.0225	2.252	Phenotype_recessive	-9.3399	0	0
1	0.0225	2.254	Phenotype_recessive	-9.3394	0	0
1	0.0226	2.257	Phenotype_recessive	-9.339	0	0
1	0.0226	2.26	Phenotype_recessive	-9.3386	0	0
1	0.0226	2.263	Phenotype_recessive	-9.3382	0	0
1	0.0227	2.266	Phenotype_recessive	-9.3378	0	0
1	0.0227	2.269	Phenotype_recessive	-9.3374	0	0
1	0.0227	2.272	Phenotype_recessive	-9.337	0	0
1	0.0228	2.276	Phenotype_recessive	-9.3366	0	0
1	0.0228	2.282	Phenotype_recessive	-9.3358	0	0
1	0.0229	2.289	Phenotype_recessive	-9.335	0	0
1	0.023	2.295	Phenotype_recessive	-9.3343	0	0
1	0.023	2.302	Phenotype_recessive	-9.3336	0	0
1	0.0231	2.307	Phenotype_recessive	-9.3331	0	0
1	0.0231	2.311	Phenotype_recessive	-9.3327	0	0
1	0.0232	2.316	Phenotype_recessive	-9.3322	0	0
1	0.0232	2.321	Phenotype_recessive	-9.3318	0	0
1	0.0232	2.325	Phenotype_recessive	-9.3315	0	0
1	0.0233	2.328	Phenotype_recessive	-9.3312	0	0
1	0.0233	2.332	Phenotype_recessive	-9.3309	0	0
1	0.0234	2.336	Phenotype_recessive	-9.3306	0	0
1	0.0234	2.339	Phenotype_recessive	-9.3304	0	0
1	0.0234	2.343	Phenotype_recessive	-9.3301	0	0
1	0.0235	2.346	Phenotype_recessive	-9.3299	0	0
1	0.0235	2.35	Phenotype_recessive	-9.3296	0	0
1	0.0235	2.352	Phenotype_recessive	-9.3295	0	0
1	0.0235	2.353	Phenotype_recessive	-9.3294	0	0
1	0.0236	2.355	Phenotype_recessive	-9.3293	0	0
1	0.0236	2.357	Phenotype_recessive	-9.3292	0	0
1	0.0236	2.363	Phenotype_recessive	-9.3289	0	0
1	0.0237	2.369	Phenotype_recessive	-9.3285	0	0
1	0.0237	2.375	Phenotype_recessive	-9.3283	0	0
1	0.0238	2.381	Phenotype_recessive	-9.3281	0	0
1	0.0238	2.382	Phenotype_recessive	-9.328	0	0
1	0.0238	2.384	Phenotype_recessive	-9.3279	0	0
1	0.0239	2.386	Phenotype_recessive	-9.3279	0	0
1	0.0239	2.387	Phenotype_recessive	-9.3278	0	0
1	0.024	2.398	Phenotype_recessive	-9.3274	0	0
1	0.0241	2.409	Phenotype_recessive	-9.3272	0	0
1	0.0242	2.42	Phenotype_recessive	-9.3271	0	0
1	0.0243	2.431	Phenotype_recessive	-9.3272	0	0
1	0.0245	2.454	Phenotype_recessive	-9.327	0	0
1	0.0248	2.477	Phenotype_recessive	-9.3275	0	0
1	0.025	2.5	Phenotype_recessive	-9.3288	0	0
1	0.0252	2.523	Phenotype_recessive	-9.3308	0	0
1	0.0262	2.623	Phenotype_recessive	-9.3339	0	0
1	0.0272	2.722	Phenotype_recessive	-9.3505	0	0
1	0.0282	2.821	Phenotype_recessive	-9.3814	0	0
1	0.0292	2.921	Phenotype_recessive	-9.4283	0	0
1	0.0294	2.944	Phenotype_recessive	-9.4378	0	0
1	0.0297	2.968	Phenotype_recessive	-9.4481	0	0
1	0.0299	2.991	Phenotype_recessive	-9.4594	0	0
1	0.0301	3.014	Phenotype_recessive	-9.4715	0	0
1	0.0303	3.032	Phenotype_recessive	-9.4801	0	0
1	0.0305	3.049	Phenotype_recessive	-9.4892	0	0
1	0.0307	3.066	Phenotype_recessive	-9.4988	0	0
1	0.0308	3.084	Phenotype_recessive	-9.5089	0	0
1	0.0309	3.088	Phenotype_recessive	-9.5107	0	0
1	0.0309	3.092	Phenotype_recessive	-9.5126	0	0
1	0.031	3.096	Phenotype_recessive	-9.5145	0	0
1	0.031	3.1	Phenotype_recessive	-9.5164	0	0
1	0.0312	3.118	Phenotype_recessive	-9.5143	0	0
1	0.0314	3.136	Phenotype_recessive	-9.5128	0	0
1	0.0315	3.155	Phenotype_recessive	-9.5118	0	0
1	0.0317	3.173	Phenotype_recessive	-9.5114	0	0
1	0.0319	3.191	Phenotype_recessive	-9.5105	0	0
1	0.0321	3.21	Phenotype_recessive	-9.5101	0	0
1	0.0323	3.228	Phenotype_recessive	-9.5103	0	0
1	0.0325	3.247	Phenotype_recessive	-9.5111	0	0
1	0.0327	3.272	Phenotype_recessive	-9.5102	0	0
1	0.033	3.297	Phenotype_recessive	-9.5104	0	0
1	0.0332	3.322	Phenotype_recessive	-9.5116	0	0
1	0.0335	3.347	Phenotype_recessive	-9.514	0	0
1	0.0337	3.371	Phenotype_recessive	-9.5136	0	0
1	0.0339	3.395	Phenotype_recessive	-9.5141	0	0
1	0.0342	3.419	Phenotype_recessive	-9.5156	0	0
1	0.0344	3.443	Phenotype_recessive	-9.5182	0	0
1	0.0345	3.445	Phenotype_recessive	-9.5182	0	0
1	0.0345	3.448	Phenotype_recessive	-9.5182	0	0
1	0.0345	3.451	Phenotype_recessive	-9.5182	0	0
1	0.0345	3.453	Phenotype_recessive	-9.5182	0	0
1	0.0351	3.508	Phenotype_recessive	-9.5075	0	0
1	0.0356	3.562	Phenotype_recessive	-9.5019	0	0
1	0.0362	3.616	Phenotype_recessive	-9.5014	0	0
1	0.0367	3.67	Phenotype_recessive	-9.5059	0	0
1	0.0369	3.686	Phenotype_recessive	-9.5062	0	0
1	0.037	3.702	Phenotype_recessive	-9.5071	0	0
1	0.0372	3.718	Phenotype_recessive	-9.5083	0	0
1	0.0373	3.734	Phenotype_recessive	-9.51	0	0
1	0.0375	3.75	Phenotype_recessive	-9.5103	0	0
1	0.0377	3.767	Phenotype_recessive	-9.5111	0	0
1	0.0378	3.784	Phenotype_recessive	-9.5124	0	0
1	0.038	3.801	Phenotype_recessive	-9.5142	0	0
1	0.0383	3.835	Phenotype_recessive	-9.5122	0	0
1	0.0387	3.869	Phenotype_recessive	-9.5122	0	0
1	0.039	3.903	Phenotype_recessive	-9.5141	0	0
1	0.0394	3.937	Phenotype_recessive	-9.5181	0	0
1	0.0394	3.937	Phenotype_recessive	-9.518	0	0
1	0.0394	3.938	Phenotype_recessive	-9.518	0	0
1	0.0394	3.938	Phenotype_recessive	-9.5179	0	0
1	0.0394	3.938	Phenotype_recessive	-9.5179	0	0
1	0.0399	3.99	Phenotype_recessive	-9.5067	0	0
1	0.0404	4.042	Phenotype_recessive	-9.5002	0	0
1	0.0409	4.094	Phenotype_recessive	-9.4983	0	0
1	0.0415	4.146	Phenotype_recessive	-9.501	0	0
1	0.0415	4.147	Phenotype_recessive	-9.501	0	0
1	0.0415	4.148	Phenotype_recessive	-9.501	0	0
1	0.0415	4.148	Phenotype_recessive	-9.501	0	0
1	0.0415	4.149	Phenotype_recessive	-9.501	0	0
1	0.0416	4.156	Phenotype_recessive	-9.501	0	0
1	0.0416	4.164	Phenotype_recessive	-9.5012	0	0
1	0.0417	4.171	Phenotype_recessive	-9.5014	0	0
1	0.0418	4.178	Phenotype_recessive	-9.5017	0	0
1	0.0418	4.18	Phenotype_recessive	-9.5018	0	0
1	0.0418	4.182	Phenotype_recessive	-9.5018	0	0
1	0.0418	4.183	Phenotype_recessive	-9.5019	0	0
1	0.0418	4.185	Phenotype_recessive	-9.502	0	0
1	0.0419	4.189	Phenotype_recessive	-9.5021	0	0
1	0.0419	4.193	Phenotype_recessive	-9.5023	0	0
1	0.042	4.197	Phenotype_recessive	-9.5025	0	0
1	0.042	4.201	Phenotype_recessive	-9.5028	0	0
1	0.042	4.201	Phenotype_recessive	-9.5028	0	0
1	0.042	4.202	Phenotype_recessive	-9.5028	0	0
1	0.042	4.202	Phenotype_recessive	-9.5028	0	0
1	0.042	4.202	Phenotype_recessive	-9.5028	0	0
1	0.042	4.205	Phenotype_recessive	-9.503	0	0
1	0.0421	4.208	Phenotype_recessive	-9.5031	0	0
1	0.0421	4.211	Phenotype_recessive	-9.5033	0	0
1	0.0421	4.214	Phenotype_recessive	-9.5035	0	0
1	0.0422	4.215	Phenotype_recessive	-9.5036	0	0
1	0.0422	4.217	Phenotype_recessive	-9.5037	0	0
1	0.0422	4.218	Phenotype_recessive	-9.5039	0	0
1	0.0422	4.22	Phenotype_recessive	-9.504	0	0
1	0.0423	4.226	Phenotype_recessive	-9.5044	0	0
1	0.0423	4.233	Phenotype_recessive	-9.5049	0	0
1	0.0424	4.24	Phenotype_recessive	-9.5055	0	0
1	0.0425	4.246	Phenotype_recessive	-9.5062	0	0
1	0.0425	4.249	Phenotype_recessive	-9.5065	0	0
1	0.0425	4.252	Phenotype_recessive	-9.5068	0	0
1	0.0425	4.255	Phenotype_recessive	-9.5071	0	0
1	0.0426	4.258	Phenotype_recessive	-9.5074	0	0
1	0.0427	4.274	Phenotype_recessive	-9.5088	0	0
1	0.0429	4.289	Phenotype_recessive	-9.5107	0	0
1	0.0431	4.305	Phenotype_recessive	-9.513	0	0
1	0.0432	4.321	Phenotype_recessive	-9.5158	0	0
1	0.0432	4.325	Phenotype_recessive	-9.5163	0	0
1	0.0433	4.328	Phenotype_recessive	-9.5169	0	0
1	0.0433	4.332	Phenotype_recessive	-9.5175	0	0
1	0.0434	4.335	Phenotype_recessive	-9.5181	0	0
1	0.0434	4.338	Phenotype_recessive	-9.5181	0	0
1	0.0434	4.34	Phenotype_recessive	-9.5181	0	0
1	0.0434	4.343	Phenotype_recessive	-9.518	0	0
1	0.0435	4.346	Phenotype_recessive	-9.518	0	0
1	0.0435	4.353	Phenotype_recessive	-9.5156	0	0
1	0.0436	4.361	Phenotype_recessive	-9.5132	0	0
1	0.0437	4.368	Phenotype_recessive	-9.511	0	0
1	0.0438	4.376	Phenotype_recessive	-9.5088	0	0
1	0.0453	4.532	Phenotype_recessive	-9.4436	0	0
1	0.0469	4.689	Phenotype_recessive	-9.4203	0	0
1	0.0485	4.846	Phenotype_recessive	-9.4355	0	0
1	0.05	5.003	Phenotype_recessive	-9.4915	0	0
1	0.0503	5.027	Phenotype_recessive	-9.4948	0	0
1	0.0505	5.05	Phenotype_recessive	-9.4991	0	0
1	0.0507	5.073	Phenotype_recessive	-9.5041	0	0
1	0.051	5.097	Phenotype_recessive	-9.5101	0	0
1	0.051	5.101	Phenotype_recessive	-9.5099	0	0
1	0.0511	5.106	Phenotype_recessive	-9.5097	0	0
1	0.0511	5.111	Phenotype_recessive	-9.5095	0	0
1	0.0512	5.116	Phenotype_recessive	-9.5094	0	0
1	0.0513	5.129	Phenotype_recessive	-9.5088	0	0
1	0.0514	5.143	Phenotype_recessive	-9.5086	0	0
1	0.0516	5.157	Phenotype_recessive	-9.5087	0	0
1	0.0517	5.171	Phenotype_recessive	-9.5091	0	0
1	0.0517	5.171	Phenotype_recessive	-9.5091	0	0
1	0.0517	5.172	Phenotype_recessive	-9.5091	0	0
1	0.0517	5.172	Phenotype_recessive	-9.5092	0	0
1	0.0517	5.173	Phenotype_recessive	-9.5092	0	0
1	0.0518	5.176	Phenotype_recessive	-9.5092	0	0
1	0.0518	5.179	Phenotype_recessive	-9.5093	0	0
1	0.0518	5.182	Phenotype_recessive	-9.5094	0	0
1	0.0519	5.185	Phenotype_recessive	-9.5095	0	0
1	0.0519	5.188	Phenotype_recessive	-9.5096	0	0
1	0.0519	5.192	Phenotype_recessive	-9.5097	0	0
1	0.052	5.195	Phenotype_recessive	-9.5098	0	0
1	0.052	5.198	Phenotype_recessive	-9.51	0	0
1	0.052	5.203	Phenotype_recessive	-9.5101	0	0
1	0.0521	5.208	Phenotype_recessive	-9.5104	0	0
1	0.0521	5.212	Phenotype_recessive	-9.5106	0	0
1	0.0522	5.217	Phenotype_recessive	-9.5109	0	0
1	0.0522	5.22	Phenotype_recessive	-9.5111	0	0
1	0.0522	5.223	Phenotype_recessive	-9.5113	0	0
1	0.0523	5.226	Phenotype_recessive	-9.5115	0	0
1	0.0523	5.23	Phenotype_recessive	-9.5117	0	0
1	0.0524	5.237	Phenotype_recessive	-9.5122	0	0
1	0.0524	5.245	Phenotype_recessive	-9.5128	0	0
1	0.0525	5.253	Phenotype_recessive	-9.5135	0	0
1	0.0526	5.26	Phenotype_recessive	-9.5143	0	0
1	0.0526	5.26	Phenotype_recessive	-9.5143	0	0
1	0.0526	5.26	Phenotype_recessive	-9.5143	0	0
1	0.0526	5.26	Phenotype_recessive	-9.5143	0	0
1	0.0526	5.26	Phenotype_recessive	-9.5143	0	0
1	0.0527	5.266	Phenotype_recessive	-9.5148	0	0
1	0.0527	5.271	Phenotype_recessive	-9.5153	0	0
1	0.0528	5.277	Phenotype_recessive	-9.5159	0	0
1	0.0528	5.282	Phenotype_recessive	-9.5166	0	0
1	0.0529	5.285	Phenotype_recessive	-9.5169	0	0
1	0.0529	5.289	Phenotype_recessive	-9.5173	0	0
1	0.0529	5.292	Phenotype_recessive	-9.5177	0	0
1	0.053	5.295	Phenotype_recessive	-9.5182	0	0
1	0.053	5.296	Phenotype_recessive	-9.5182	0	0
1	0.053	5.296	Phenotype_recessive	-9.5182	0	0
1	0.053	5.297	Phenotype_recessive	-9.5182	0	0
1	0.053	5.297	Phenotype_recessive	-9.5182	0	0
1	0.053	5.302	Phenotype_recessive	-9.5181	0	0
1	0.0531	5.307	Phenotype_recessive	-9.5181	0	0
1	0.0531	5.312	Phenotype_recessive	-9.5181	0	0
1	0.0532	5.317	Phenotype_recessive	-9.5182	0	0
1	0.0532	5.321	Phenotype_recessive	-9.5178	0	0
1	0.0533	5.325	Phenotype_recessive	-9.5175	0	0
1	0.0533	5.329	Phenotype_recessive	-9.5172	0	0
1	0.0533	5.333	Phenotype_recessive	-9.517	0	0
1	0.0534	5.342	Phenotype_recessive	-9.5164	0	0
1	0.0535	5.35	Phenotype_recessive	-9.5159	0	0
1	0.0536	5.358	Phenotype_recessive	-9.5156	0	0
1	0.0537	5.367	Phenotype_recessive	-9.5153	0	0
1	0.0537	5.37	Phenotype_recessive	-9.5152	0	0
1	0.0537	5.374	Phenotype_recessive	-9.5151	0	0
1	0.0538	5.378	Phenotype_recessive	-9.515	0	0
1	0.0538	5.381	Phenotype_recessive	-9.5149	0	0
1	0.0538	5.384	Phenotype_recessive	-9.5148	0	0
1	0.0539	5.387	Phenotype_recessive	-9.5148	0	0
1	0.0539	5.39	Phenotype_recessive	-9.5147	0	0
1	0.0539	5.392	Phenotype_recessive	-9.5147	0	0
1	0.054	5.395	Phenotype_recessive	-9.5147	0	0
1	0.054	5.398	Phenotype_recessive	-9.5146	0	0
1	0.054	5.401	Phenotype_recessive	-9.5146	0	0
1	0.054	5.404	Phenotype_recessive	-9.5146	0	0
1	0.0541	5.407	Phenotype_recessive	-9.5146	0	0
1	0.0541	5.41	Phenotype_recessive	-9.5146	0	0
1	0.0541	5.413	Phenotype_recessive	-9.5146	0	0
1	0.0542	5.416	Phenotype_recessive	-9.5146	0	0
1	0.0543	5.425	Phenotype_recessive	-9.5146	0	0
1	0.0543	5.434	Phenotype_recessive	-9.5148	0	0
1	0.0544	5.443	Phenotype_recessive	-9.515	0	0
1	0.0545	5.452	Phenotype_recessive	-9.5155	0	0
1	0.0545	5.454	Phenotype_recessive	-9.5155	0	0
1	0.0546	5.457	Phenotype_recessive	-9.5156	0	0
1	0.0546	5.459	Phenotype_recessive	-9.5157	0	0
1	0.0546	5.461	Phenotype_recessive	-9.5158	0	0
1	0.0547	5.468	Phenotype_recessive	-9.5161	0	0
1	0.0547	5.474	Phenotype_recessive	-9.5164	0	0
1	0.0548	5.481	Phenotype_recessive	-9.5169	0	0
1	0.0549	5.487	Phenotype_recessive	-9.5173	0	0
1	0.0549	5.49	Phenotype_recessive	-9.5175	0	0
1	0.0549	5.493	Phenotype_recessive	-9.5177	0	0
1	0.055	5.496	Phenotype_recessive	-9.5179	0	0
1	0.055	5.498	Phenotype_recessive	-9.5182	0	0
1	0.055	5.502	Phenotype_recessive	-9.5181	0	0
1	0.0551	5.506	Phenotype_recessive	-9.518	0	0
1	0.0551	5.51	Phenotype_recessive	-9.518	0	0
1	0.0551	5.514	Phenotype_recessive	-9.518	0	0
1	0.0552	5.516	Phenotype_recessive	-9.518	0	0
1	0.0552	5.519	Phenotype_recessive	-9.5179	0	0
1	0.0552	5.521	Phenotype_recessive	-9.5179	0	0
1	0.0552	5.523	Phenotype_recessive	-9.518	0	0
1	0.0553	5.528	Phenotype_recessive	-9.5179	0	0
1	0.0553	5.533	Phenotype_recessive	-9.5179	0	0
1	0.0554	5.538	Phenotype_recessive	-9.518	0	0
1	0.0554	5.543	Phenotype_recessive	-9.5181	0	0
1	0.0555	5.546	Phenotype_recessive	-9.5181	0	0
1	0.0555	5.549	Phenotype_recessive	-9.5181	0	0
1	0.0555	5.552	Phenotype_recessive	-9.5181	0	0
1	0.0555	5.554	Phenotype_recessive	-9.5182	0	0
1	0.0556	5.56	Phenotype_recessive	-9.518	0	0
1	0.0557	5.565	Phenotype_recessive	-9.518	0	0
1	0.0557	5.571	Phenotype_recessive	-9.5179	0	0
1	0.0558	5.576	Phenotype_recessive	-9.5179	0	0
1	0.0558	5.582	Phenotype_recessive	-9.5178	0	0
1	0.0559	5.588	Phenotype_recessive	-9.5177	0	0
1	0.0559	5.594	Phenotype_recessive	-9.5176	0	0
1	0.056	5.6	Phenotype_recessive	-9.5177	0	0
1	0.0561	5.612	Phenotype_recessive	-9.517	0	0
1	0.0562	5.625	Phenotype_recessive	-9.5166	0	0
1	0.0564	5.637	Phenotype_recessive	-9.5164	0	0
1	0.0565	5.649	Phenotype_recessive	-9.5165	0	0
1	0.0567	5.669	Phenotype_recessive	-9.5152	0	0
1	0.0569	5.688	Phenotype_recessive	-9.5145	0	0
1	0.0571	5.707	Phenotype_recessive	-9.5144	0	0
1	0.0573	5.727	Phenotype_recessive	-9.515	0	0
1	0.0573	5.734	Phenotype_recessive	-9.5149	0	0
1	0.0574	5.742	Phenotype_recessive	-9.5148	0	0
1	0.0575	5.75	Phenotype_recessive	-9.5149	0	0
1	0.0576	5.758	Phenotype_recessive	-9.5151	0	0
1	0.0577	5.774	Phenotype_recessive	-9.5152	0	0
1	0.0579	5.79	Phenotype_recessive	-9.5157	0	0
1	0.0581	5.806	Phenotype_recessive	-9.5167	0	0
1	0.0582	5.822	Phenotype_recessive	-9.5182	0	0
1	0.0589	5.886	Phenotype_recessive	-9.5072	0	0
1	0.0595	5.95	Phenotype_recessive	-9.5032	0	0
1	0.0601	6.014	Phenotype_recessive	-9.5062	0	0
1	0.0608	6.077	Phenotype_recessive	-9.5162	0	0
1	0.0608	6.082	Phenotype_recessive	-9.5167	0	0
1	0.0609	6.086	Phenotype_recessive	-9.5171	0	0
1	0.0609	6.091	Phenotype_recessive	-9.5176	0	0
1	0.0609	6.095	Phenotype_recessive	-9.5182	0	0
1	0.061	6.096	Phenotype_recessive	-9.5182	0	0
1	0.061	6.097	Phenotype_recessive	-9.5182	0	0
1	0.061	6.098	Phenotype_recessive	-9.5182	0	0
1	0.061	6.099	Phenotype_recessive	-9.5182	0	0
1	0.061	6.104	Phenotype_recessive	-9.518	0	0
1	0.0611	6.11	Phenotype_recessive	-9.5179	0	0
1	0.0612	6.116	Phenotype_recessive	-9.5178	0	0
1	0.0612	6.122	Phenotype_recessive	-9.5179	0	0
1	0.0612	6.124	Phenotype_recessive	-9.5178	0	0
1	0.0613	6.127	Phenotype_recessive	-9.5178	0	0
1	0.0613	6.13	Phenotype_recessive	-9.5178	0	0
1	0.0613	6.133	Phenotype_recessive	-9.5179	0	0
1	0.0614	6.138	Phenotype_recessive	-9.5179	0	0
1	0.0614	6.144	Phenotype_recessive	-9.5179	0	0
1	0.0615	6.149	Phenotype_recessive	-9.518	0	0
1	0.0615	6.154	Phenotype_recessive	-9.5182	0	0
1	0.0616	6.157	Phenotype_recessive	-9.5182	0	0
1	0.0616	6.16	Phenotype_recessive	-9.5181	0	0
1	0.0616	6.163	Phenotype_recessive	-9.5182	0	0
1	0.0617	6.165	Phenotype_recessive	-9.5182	0	0
1	0.0617	6.169	Phenotype_recessive	-9.5181	0	0
1	0.0617	6.173	Phenotype_recessive	-9.5181	0	0
1	0.0618	6.177	Phenotype_recessive	-9.5181	0	0
1	0.0618	6.18	Phenotype_recessive	-9.5182	0	0
1	0.0618	6.182	Phenotype_recessive	-9.5182	0	0
1	0.0618	6.184	Phenotype_recessive	-9.5182	0	0
1	0.0619	6.186	Phenotype_recessive	-9.5182	0	0
1	0.0619	6.188	Phenotype_recessive	-9.5182	0	0
1	0.0619	6.195	Phenotype_recessive	-9.5181	0	0
1	0.062	6.201	Phenotype_recessive	-9.518	0	0
1	0.0621	6.208	Phenotype_recessive	-9.5181	0	0
1	0.0621	6.214	Phenotype_recessive	-9.5182	0	0
1	0.0622	6.217	Phenotype_recessive	-9.5182	0	0
1	0.0622	6.22	Phenotype_recessive	-9.5182	0	0
1	0.0622	6.222	Phenotype_recessive	-9.5182	0	0
1	0.0622	6.225	Phenotype_recessive	-9.5182	0	0
1	0.0623	6.227	Phenotype_recessive	-9.5179	0	0
1	0.0623	6.23	Phenotype_recessive	-9.5176	0	0
1	0.0623	6.233	Phenotype_recessive	-9.5174	0	0
1	0.0624	6.235	Phenotype_recessive	-9.5172	0	0
1	0.0624	6.238	Phenotype_recessive	-9.5169	0	0
1	0.0624	6.24	Phenotype_recessive	-9.5167	0	0
1	0.0624	6.242	Phenotype_recessive	-9.5166	0	0
1	0.0624	6.245	Phenotype_recessive	-9.5164	0	0
1	0.0625	6.246	Phenotype_recessive	-9.5162	0	0
1	0.0625	6.248	Phenotype_recessive	-9.5161	0	0
1	0.0625	6.249	Phenotype_recessive	-9.516	0	0
1	0.0625	6.251	Phenotype_recessive	-9.5159	0	0
1	0.0627	6.269	Phenotype_recessive	-9.5142	0	0
1	0.0629	6.287	Phenotype_recessive	-9.5131	0	0
1	0.0631	6.305	Phenotype_recessive	-9.5126	0	0
1	0.0632	6.323	Phenotype_recessive	-9.5127	0	0
1	0.0636	6.355	Phenotype_recessive	-9.5113	0	0
1	0.0639	6.388	Phenotype_recessive	-9.5118	0	0
1	0.0642	6.42	Phenotype_recessive	-9.5141	0	0
1	0.0645	6.452	Phenotype_recessive	-9.5182	0	0
1	0.0646	6.457	Phenotype_recessive	-9.5181	0	0
1	0.0646	6.462	Phenotype_recessive	-9.5181	0	0
1	0.0647	6.467	Phenotype_recessive	-9.5181	0	0
1	0.0647	6.472	Phenotype_recessive	-9.5182	0	0
1	0.0647	6.474	Phenotype_recessive	-9.5182	0	0
1	0.0648	6.476	Phenotype_recessive	-9.5182	0	0
1	0.0648	6.477	Phenotype_recessive	-9.5182	0	0
1	0.0648	6.479	Phenotype_recessive	-9.5182	0	0
1	0.0648	6.482	Phenotype_recessive	-9.5182	0	0
1	0.0649	6.485	Phenotype_recessive	-9.5181	0	0
1	0.0649	6.488	Phenotype_recessive	-9.5182	0	0
1	0.0649	6.491	Phenotype_recessive	-9.5182	0	0
1	0.0649	6.493	Phenotype_recessive	-9.5182	0	0
1	0.065	6.495	Phenotype_recessive	-9.5182	0	0
1	0.065	6.497	Phenotype_recessive	-9.5182	0	0
1	0.065	6.5	Phenotype_recessive	-9.5182	0	0
1	0.065	6.504	Phenotype_recessive	-9.5181	0	0
1	0.0651	6.507	Phenotype_recessive	-9.5181	0	0
1	0.0651	6.511	Phenotype_recessive	-9.5181	0	0
1	0.0652	6.515	Phenotype_recessive	-9.5182	0	0
1	0.0652	6.521	Phenotype_recessive	-9.5181	0	0
1	0.0653	6.527	Phenotype_recessive	-9.5181	0	0
1	0.0653	6.533	Phenotype_recessive	-9.5181	0	0
1	0.0654	6.539	Phenotype_recessive	-9.5182	0	0
1	0.0654	6.541	Phenotype_recessive	-9.5182	0	0
1	0.0654	6.542	Phenotype_recessive	-9.5182	0	0
1	0.0654	6.544	Phenotype_recessive	-9.5182	0	0
1	0.0655	6.546	Phenotype_recessive	-9.5182	0	0
1	0.0655	6.551	Phenotype_recessive	-9.5181	0	0
1	0.0656	6.556	Phenotype_recessive	-9.5181	0	0
1	0.0656	6.561	Phenotype_recessive	-9.5181	0	0
1	0.0657	6.565	Phenotype_recessive	-9.5182	0	0
1	0.0657	6.568	Phenotype_recessive	-9.5182	0	0
1	0.0657	6.572	Phenotype_recessive	-9.5181	0	0
1	0.0657	6.575	Phenotype_recessive	-9.5182	0	0
1	0.0658	6.578	Phenotype_recessive	-9.5182	0	0
1	0.0659	6.585	Phenotype_recessive	-9.518	0	0
1	0.0659	6.592	Phenotype_recessive	-9.518	0	0
1	0.066	6.6	Phenotype_recessive	-9.518	0	0
1	0.0661	6.607	Phenotype_recessive	-9.5182	0	0
1	0.0662	6.615	Phenotype_recessive	-9.518	0	0
1	0.0662	6.624	Phenotype_recessive	-9.5179	0	0
1	0.0663	6.632	Phenotype_recessive	-9.518	0	0
1	0.0664	6.64	Phenotype_recessive	-9.5182	0	0
1	0.0664	6.643	Phenotype_recessive	-9.5181	0	0
1	0.0665	6.647	Phenotype_recessive	-9.5181	0	0
1	0.0665	6.65	Phenotype_recessive	-9.5181	0	0
1	0.0665	6.654	Phenotype_recessive	-9.5182	0	0
1	0.0666	6.656	Phenotype_recessive	-9.5182	0	0
1	0.0666	6.658	Phenotype_recessive	-9.5182	0	0
1	0.0666	6.66	Phenotype_recessive	-9.5182	0	0
1	0.0666	6.662	Phenotype_recessive	-9.5182	0	0
1	0.0667	6.672	Phenotype_recessive	-9.5179	0	0
1	0.0668	6.682	Phenotype_recessive	-9.5178	0	0
1	0.0669	6.692	Phenotype_recessive	-9.5179	0	0
1	0.067	6.701	Phenotype_recessive	-9.5182	0	0
1	0.067	6.704	Phenotype_recessive	-9.5182	0	0
1	0.0671	6.706	Phenotype_recessive	-9.5182	0	0
1	0.0671	6.708	Phenotype_recessive	-9.5182	0	0
1	0.0671	6.711	Phenotype_recessive	-9.5182	0	0
1	0.0671	6.713	Phenotype_recessive	-9.5182	0	0
1	0.0672	6.715	Phenotype_recessive	-9.5182	0	0
1	0.0672	6.717	Phenotype_recessive	-9.5182	0	0
1	0.0672	6.719	Phenotype_recessive	-9.5182	0	0
1	0.0672	6.724	Phenotype_recessive	-9.5181	0	0
1	0.0673	6.728	Phenotype_recessive	-9.5181	0	0
1	0.0673	6.732	Phenotype_recessive	-9.5181	0	0
1	0.0674	6.737	Phenotype_recessive	-9.5182	0	0
1	0.0674	6.739	Phenotype_recessive	-9.5181	0	0
1	0.0674	6.742	Phenotype_recessive	-9.5181	0	0
1	0.0674	6.745	Phenotype_recessive	-9.5181	0	0
1	0.0675	6.748	Phenotype_recessive	-9.5181	0	0
1	0.0675	6.751	Phenotype_recessive	-9.5181	0	0
1	0.0676	6.755	Phenotype_recessive	-9.5181	0	0
1	0.0676	6.759	Phenotype_recessive	-9.5181	0	0
1	0.0676	6.763	Phenotype_recessive	-9.5182	0	0
1	0.0676	6.763	Phenotype_recessive	-9.5182	0	0
1	0.0676	6.763	Phenotype_recessive	-9.5182	0	0
1	0.0676	6.763	Phenotype_recessive	-9.5182	0	0
1	0.0676	6.764	Phenotype_recessive	-9.5182	0	0
1	0.0678	6.776	Phenotype_recessive	-9.5176	0	0
1	0.0679	6.789	Phenotype_recessive	-9.5173	0	0
1	0.068	6.801	Phenotype_recessive	-9.5172	0	0
1	0.0681	6.814	Phenotype_recessive	-9.5175	0	0
1	0.0682	6.816	Phenotype_recessive	-9.5175	0	0
1	0.0682	6.818	Phenotype_recessive	-9.5175	0	0
1	0.0682	6.821	Phenotype_recessive	-9.5175	0	0
1	0.0682	6.823	Phenotype_recessive	-9.5176	0	0
1	0.0683	6.829	Phenotype_recessive	-9.5177	0	0
1	0.0683	6.835	Phenotype_recessive	-9.5178	0	0
1	0.0684	6.84	Phenotype_recessive	-9.5179	0	0
1	0.0685	6.846	Phenotype_recessive	-9.5182	0	0
1	0.0685	6.85	Phenotype_recessive	-9.5181	0	0
1	0.0685	6.855	Phenotype_recessive	-9.5181	0	0
1	0.0686	6.859	Phenotype_recessive	-9.5181	0	0
1	0.0686	6.864	Phenotype_recessive	-9.5182	0	0
1	0.0686	6.864	Phenotype_recessive	-9.5182	0	0
1	0.0686	6.864	Phenotype_recessive	-9.5182	0	0
1	0.0686	6.864	Phenotype_recessive	-9.5182	0	0
1	0.0686	6.865	Phenotype_recessive	-9.5182	0	0
1	0.0687	6.867	Phenotype_recessive	-9.5182	0	0
1	0.0687	6.87	Phenotype_recessive	-9.5181	0	0
1	0.0687	6.873	Phenotype_recessive	-9.5182	0	0
1	0.0688	6.875	Phenotype_recessive	-9.5182	0	0
1	0.0688	6.878	Phenotype_recessive	-9.5182	0	0
1	0.0688	6.88	Phenotype_recessive	-9.5182	0	0
1	0.0688	6.883	Phenotype_recessive	-9.5182	0	0
1	0.0689	6.885	Phenotype_recessive	-9.5182	0	0
1	0.0689	6.892	Phenotype_recessive	-9.5176	0	0
1	0.069	6.898	Phenotype_recessive	-9.5171	0	0
1	0.0691	6.905	Phenotype_recessive	-9.5167	0	0
1	0.0691	6.912	Phenotype_recessive	-9.5163	0	0
1	0.0691	6.913	Phenotype_recessive	-9.5162	0	0
1	0.0692	6.915	Phenotype_recessive	-9.5161	0	0
1	0.0692	6.917	Phenotype_recessive	-9.516	0	0
1	0.0692	6.919	Phenotype_recessive	-9.516	0	0
1	0.0695	6.953	Phenotype_recessive	-9.5132	0	0
1	0.0699	6.988	Phenotype_recessive	-9.5124	0	0
1	0.0702	7.023	Phenotype_recessive	-9.5138	0	0
1	0.0706	7.057	Phenotype_recessive	-9.5172	0	0
1	0.0706	7.061	Phenotype_recessive	-9.5174	0	0
1	0.0706	7.064	Phenotype_recessive	-9.5177	0	0
1	0.0707	7.067	Phenotype_recessive	-9.5179	0	0
1	0.0707	7.07	Phenotype_recessive	-9.5182	0	0
1	0.0708	7.076	Phenotype_recessive	-9.5181	0	0
1	0.0708	7.083	Phenotype_recessive	-9.518	0	0
1	0.0709	7.089	Phenotype_recessive	-9.5181	0	0
1	0.0709	7.095	Phenotype_recessive	-9.5182	0	0
1	0.071	7.098	Phenotype_recessive	-9.5182	0	0
1	0.071	7.101	Phenotype_recessive	-9.5181	0	0
1	0.071	7.103	Phenotype_recessive	-9.5182	0	0
1	0.0711	7.106	Phenotype_recessive	-9.5182	0	0
1	0.0711	7.111	Phenotype_recessive	-9.5181	0	0
1	0.0712	7.116	Phenotype_recessive	-9.5181	0	0
1	0.0712	7.121	Phenotype_recessive	-9.5181	0	0
1	0.0713	7.127	Phenotype_recessive	-9.5182	0	0
1	0.0713	7.129	Phenotype_recessive	-9.5182	0	0
1	0.0713	7.131	Phenotype_recessive	-9.5181	0	0
1	0.0713	7.134	Phenotype_recessive	-9.5181	0	0
1	0.0714	7.136	Phenotype_recessive	-9.5181	0	0
1	0.0714	7.138	Phenotype_recessive	-9.5181	0	0
1	0.0714	7.14	Phenotype_recessive	-9.5181	0	0
1	0.0714	7.142	Phenotype_recessive	-9.5181	0	0
1	0.0714	7.144	Phenotype_recessive	-9.5181	0	0
1	0.0715	7.148	Phenotype_recessive	-9.5181	0	0
1	0.0715	7.153	Phenotype_recessive	-9.5181	0	0
1	0.0716	7.158	Phenotype_recessive	-9.5181	0	0
1	0.0716	7.163	Phenotype_recessive	-9.5182	0	0
1	0.0717	7.171	Phenotype_recessive	-9.5173	0	0
1	0.0718	7.179	Phenotype_recessive	-9.5166	0	0
1	0.0719	7.188	Phenotype_recessive	-9.516	0	0
1	0.072	7.196	Phenotype_recessive	-9.5155	0	0
1	0.072	7.198	Phenotype_recessive	-9.5154	0	0
1	0.072	7.199	Phenotype_recessive	-9.5153	0	0
1	0.072	7.201	Phenotype_recessive	-9.5151	0	0
1	0.072	7.203	Phenotype_recessive	-9.515	0	0
1	0.0721	7.208	Phenotype_recessive	-9.5148	0	0
1	0.0721	7.212	Phenotype_recessive	-9.5145	0	0
1	0.0722	7.216	Phenotype_recessive	-9.5143	0	0
1	0.0722	7.221	Phenotype_recessive	-9.5141	0	0
1	0.0726	7.262	Phenotype_recessive	-6.6703	0	0
1	0.073	7.302	Phenotype_recessive	-6.3667	0	0
1	0.0734	7.343	Phenotype_recessive	-6.1891	0	0
1	0.0738	7.384	Phenotype_recessive	-6.0641	0	0
1	0.074	7.398	Phenotype_recessive	-6.0275	0	0
1	0.0741	7.412	Phenotype_recessive	-5.9939	0	0
1	0.0743	7.427	Phenotype_recessive	-5.963	0	0
1	0.0744	7.441	Phenotype_recessive	-5.9344	0	0
1	0.0746	7.459	Phenotype_recessive	-5.9019	0	0
1	0.0748	7.477	Phenotype_recessive	-5.8721	0	0
1	0.0749	7.495	Phenotype_recessive	-5.8447	0	0
1	0.0751	7.513	Phenotype_recessive	-5.8195	0	0
1	0.0752	7.518	Phenotype_recessive	-5.8194	0	0
1	0.0752	7.523	Phenotype_recessive	-5.8194	0	0
1	0.0753	7.528	Phenotype_recessive	-5.8194	0	0
1	0.0753	7.534	Phenotype_recessive	-5.8195	0	0
1	0.0754	7.535	Phenotype_recessive	-5.8195	0	0
1	0.0754	7.537	Phenotype_recessive	-5.8195	0	0
1	0.0754	7.539	Phenotype_recessive	-5.8195	0	0
1	0.0754	7.54	Phenotype_recessive	-5.8195	0	0
1	0.0755	7.548	Phenotype_recessive	-5.8194	0	0
1	0.0756	7.556	Phenotype_recessive	-5.8194	0	0
1	0.0756	7.564	Phenotype_recessive	-5.8194	0	0
1	0.0757	7.572	Phenotype_recessive	-5.8195	0	0
1	0.0757	7.573	Phenotype_recessive	-5.8195	0	0
1	0.0757	7.573	Phenotype_recessive	-5.8195	0	0
1	0.0757	7.574	Phenotype_recessive	-5.8195	0	0
1	0.0757	7.574	Phenotype_recessive	-5.8195	0	0
1	0.0758	7.579	Phenotype_recessive	-5.8195	0	0
1	0.0758	7.583	Phenotype_recessive	-5.8195	0	0
1	0.0759	7.587	Phenotype_recessive	-5.8195	0	0
1	0.0759	7.591	Phenotype_recessive	-5.8195	0	0
1	0.0759	7.593	Phenotype_recessive	-5.8195	0	0
1	0.0759	7.595	Phenotype_recessive	-5.8195	0	0
1	0.076	7.597	Phenotype_recessive	-5.8195	0	0
1	0.076	7.599	Phenotype_recessive	-5.8195	0	0
1	0.0761	7.609	Phenotype_recessive	-5.819	0	0
1	0.0762	7.619	Phenotype_recessive	-5.8185	0	0
1	0.0763	7.628	Phenotype_recessive	-5.8182	0	0
1	0.0764	7.638	Phenotype_recessive	-5.8179	0	0
1	0.0766	7.661	Phenotype_recessive	-5.8177	0	0
1	0.0768	7.683	Phenotype_recessive	-5.8178	0	0
1	0.0771	7.706	Phenotype_recessive	-5.8184	0	0
1	0.0773	7.728	Phenotype_recessive	-5.8195	0	0
1	0.0774	7.744	Phenotype_recessive	-5.8192	0	0
1	0.0776	7.759	Phenotype_recessive	-5.8191	0	0
1	0.0777	7.775	Phenotype_recessive	-5.8192	0	0
1	0.0779	7.791	Phenotype_recessive	-5.8195	0	0
1	0.0779	7.795	Phenotype_recessive	-5.8194	0	0
1	0.078	7.799	Phenotype_recessive	-5.8192	0	0
1	0.078	7.803	Phenotype_recessive	-5.8191	0	0
1	0.0781	7.807	Phenotype_recessive	-5.8191	0	0
1	0.0781	7.814	Phenotype_recessive	-5.819	0	0
1	0.0782	7.821	Phenotype_recessive	-5.8189	0	0
1	0.0783	7.828	Phenotype_recessive	-5.8189	0	0
1	0.0783	7.835	Phenotype_recessive	-5.8189	0	0
1	0.0784	7.837	Phenotype_recessive	-5.8189	0	0
1	0.0784	7.838	Phenotype_recessive	-5.8189	0	0
1	0.0784	7.84	Phenotype_recessive	-5.8189	0	0
1	0.0784	7.842	Phenotype_recessive	-5.8189	0	0
1	0.0784	7.845	Phenotype_recessive	-5.819	0	0
1	0.0785	7.848	Phenotype_recessive	-5.819	0	0
1	0.0785	7.85	Phenotype_recessive	-5.8191	0	0
1	0.0785	7.853	Phenotype_recessive	-5.8191	0	0
1	0.0785	7.855	Phenotype_recessive	-5.8192	0	0
1	0.0786	7.856	Phenotype_recessive	-5.8192	0	0
1	0.0786	7.858	Phenotype_recessive	-5.8193	0	0
1	0.0786	7.86	Phenotype_recessive	-5.8193	0	0
1	0.0786	7.861	Phenotype_recessive	-5.8193	0	0
1	0.0786	7.863	Phenotype_recessive	-5.8194	0	0
1	0.0786	7.864	Phenotype_recessive	-5.8194	0	0
1	0.0787	7.866	Phenotype_recessive	-5.8195	0	0
1	0.0787	7.871	Phenotype_recessive	-5.8195	0	0
1	0.0788	7.876	Phenotype_recessive	-5.8194	0	0
1	0.0788	7.881	Phenotype_recessive	-5.8195	0	0
1	0.0789	7.885	Phenotype_recessive	-5.8195	0	0
1	0.0789	7.886	Phenotype_recessive	-5.8195	0	0
1	0.0789	7.886	Phenotype_recessive	-5.8195	0	0
1	0.0789	7.886	Phenotype_recessive	-5.8195	0	0
1	0.0789	7.886	Phenotype_recessive	-5.8195	0	0
1	0.0789	7.895	Phenotype_recessive	-5.8194	0	0
1	0.079	7.903	Phenotype_recessive	-5.8193	0	0
1	0.0791	7.912	Phenotype_recessive	-5.8193	0	0
1	0.0792	7.92	Phenotype_recessive	-5.8193	0	0
1	0.0792	7.923	Phenotype_recessive	-5.8194	0	0
1	0.0793	7.925	Phenotype_recessive	-5.8194	0	0
1	0.0793	7.928	Phenotype_recessive	-5.8194	0	0
1	0.0793	7.931	Phenotype_recessive	-5.8195	0	0
1	0.0793	7.932	Phenotype_recessive	-5.8195	0	0
1	0.0793	7.934	Phenotype_recessive	-5.8195	0	0
1	0.0794	7.935	Phenotype_recessive	-5.8195	0	0
1	0.0794	7.937	Phenotype_recessive	-5.8195	0	0
1	0.0794	7.939	Phenotype_recessive	-5.8195	0	0
1	0.0794	7.942	Phenotype_recessive	-5.8195	0	0
1	0.0794	7.944	Phenotype_recessive	-5.8195	0	0
1	0.0795	7.946	Phenotype_recessive	-5.8195	0	0
1	0.0795	7.947	Phenotype_recessive	-5.8195	0	0
1	0.0795	7.947	Phenotype_recessive	-5.8195	0	0
1	0.0795	7.947	Phenotype_recessive	-5.8195	0	0
1	0.0795	7.948	Phenotype_recessive	-5.8195	0	0
1	0.0795	7.95	Phenotype_recessive	-5.8195	0	0
1	0.0795	7.952	Phenotype_recessive	-5.8195	0	0
1	0.0795	7.954	Phenotype_recessive	-5.8195	0	0
1	0.0796	7.957	Phenotype_recessive	-5.8195	0	0
1	0.0796	7.96	Phenotype_recessive	-5.8195	0	0
1	0.0796	7.963	Phenotype_recessive	-5.8195	0	0
1	0.0797	7.966	Phenotype_recessive	-5.8195	0	0
1	0.0797	7.969	Phenotype_recessive	-5.8195	0	0
1	0.0798	7.977	Phenotype_recessive	-5.8194	0	0
1	0.0799	7.985	Phenotype_recessive	-5.8194	0	0
1	0.0799	7.993	Phenotype_recessive	-5.8194	0	0
1	0.08	8.002	Phenotype_recessive	-5.8195	0	0
1	0.0801	8.007	Phenotype_recessive	-5.8194	0	0
1	0.0801	8.013	Phenotype_recessive	-5.8194	0	0
1	0.0802	8.018	Phenotype_recessive	-5.8194	0	0
1	0.0802	8.024	Phenotype_recessive	-5.8195	0	0
1	0.0803	8.029	Phenotype_recessive	-5.8194	0	0
1	0.0803	8.034	Phenotype_recessive	-5.8194	0	0
1	0.0804	8.039	Phenotype_recessive	-5.8194	0	0
1	0.0804	8.045	Phenotype_recessive	-5.8195	0	0
1	0.0805	8.05	Phenotype_recessive	-5.8194	0	0
1	0.0806	8.055	Phenotype_recessive	-5.8194	0	0
1	0.0806	8.06	Phenotype_recessive	-5.8194	0	0
1	0.0807	8.066	Phenotype_recessive	-5.8195	0	0
1	0.0807	8.067	Phenotype_recessive	-5.8195	0	0
1	0.0807	8.068	Phenotype_recessive	-5.8195	0	0
1	0.0807	8.068	Phenotype_recessive	-5.8195	0	0
1	0.0807	8.069	Phenotype_recessive	-5.8195	0	0
1	0.0807	8.071	Phenotype_recessive	-5.8195	0	0
1	0.0807	8.073	Phenotype_recessive	-5.8195	0	0
1	0.0807	8.074	Phenotype_recessive	-5.8195	0	0
1	0.0808	8.076	Phenotype_recessive	-5.8195	0	0
1	0.0808	8.08	Phenotype_recessive	-5.8193	0	0
1	0.0809	8.085	Phenotype_recessive	-5.8192	0	0
1	0.0809	8.09	Phenotype_recessive	-5.8191	0	0
1	0.0809	8.094	Phenotype_recessive	-5.819	0	0
1	0.081	8.104	Phenotype_recessive	-5.8189	0	0
1	0.0811	8.114	Phenotype_recessive	-5.8188	0	0
1	0.0812	8.124	Phenotype_recessive	-5.8189	0	0
1	0.0813	8.133	Phenotype_recessive	-5.819	0	0
1	0.0813	8.135	Phenotype_recessive	-5.819	0	0
1	0.0814	8.136	Phenotype_recessive	-5.8191	0	0
1	0.0814	8.138	Phenotype_recessive	-5.8191	0	0
1	0.0814	8.139	Phenotype_recessive	-5.8191	0	0
1	0.0814	8.142	Phenotype_recessive	-5.8192	0	0
1	0.0815	8.146	Phenotype_recessive	-5.8193	0	0
1	0.0815	8.149	Phenotype_recessive	-5.8194	0	0
1	0.0815	8.152	Phenotype_recessive	-5.8195	0	0
1	0.0819	8.187	Phenotype_recessive	-5.8172	0	0
1	0.0822	8.221	Phenotype_recessive	-5.8159	0	0
1	0.0826	8.256	Phenotype_recessive	-5.8156	0	0
1	0.0829	8.29	Phenotype_recessive	-5.8163	0	0
1	0.083	8.303	Phenotype_recessive	-5.8169	0	0
1	0.0832	8.317	Phenotype_recessive	-5.8176	0	0
1	0.0833	8.33	Phenotype_recessive	-5.8185	0	0
1	0.0834	8.343	Phenotype_recessive	-5.8195	0	0
1	0.0835	8.347	Phenotype_recessive	-5.8192	0	0
1	0.0835	8.351	Phenotype_recessive	-5.8188	0	0
1	0.0835	8.355	Phenotype_recessive	-5.8185	0	0
1	0.0836	8.359	Phenotype_recessive	-5.8182	0	0
1	0.084	8.403	Phenotype_recessive	-5.816	0	0
1	0.0845	8.448	Phenotype_recessive	-5.8155	0	0
1	0.0849	8.492	Phenotype_recessive	-5.8166	0	0
1	0.0854	8.537	Phenotype_recessive	-5.8195	0	0
1	0.0854	8.539	Phenotype_recessive	-5.8195	0	0
1	0.0854	8.541	Phenotype_recessive	-5.8195	0	0
1	0.0854	8.543	Phenotype_recessive	-5.8195	0	0
1	0.0854	8.545	Phenotype_recessive	-5.8195	0	0
1	0.0855	8.547	Phenotype_recessive	-5.8195	0	0
1	0.0855	8.549	Phenotype_recessive	-5.8195	0	0
1	0.0855	8.552	Phenotype_recessive	-5.8195	0	0
1	0.0855	8.554	Phenotype_recessive	-5.8195	0	0
1	0.0856	8.558	Phenotype_recessive	-5.8195	0	0
1	0.0856	8.561	Phenotype_recessive	-5.8195	0	0
1	0.0856	8.565	Phenotype_recessive	-5.8195	0	0
1	0.0857	8.568	Phenotype_recessive	-5.8195	0	0
1	0.0858	8.583	Phenotype_recessive	-5.8192	0	0
1	0.086	8.597	Phenotype_recessive	-5.8191	0	0
1	0.0861	8.612	Phenotype_recessive	-5.8192	0	0
1	0.0863	8.626	Phenotype_recessive	-5.8195	0	0
1	0.0863	8.632	Phenotype_recessive	-5.8194	0	0
1	0.0864	8.639	Phenotype_recessive	-5.8194	0	0
1	0.0865	8.645	Phenotype_recessive	-5.8194	0	0
1	0.0865	8.652	Phenotype_recessive	-5.8195	0	0
1	0.0866	8.656	Phenotype_recessive	-5.8195	0	0
1	0.0866	8.661	Phenotype_recessive	-5.8194	0	0
1	0.0867	8.665	Phenotype_recessive	-5.8195	0	0
1	0.0867	8.67	Phenotype_recessive	-5.8195	0	0
1	0.0867	8.672	Phenotype_recessive	-5.8195	0	0
1	0.0868	8.675	Phenotype_recessive	-5.8195	0	0
1	0.0868	8.678	Phenotype_recessive	-5.8195	0	0
1	0.0868	8.681	Phenotype_recessive	-5.8195	0	0
1	0.0869	8.686	Phenotype_recessive	-5.8194	0	0
1	0.0869	8.691	Phenotype_recessive	-5.8194	0	0
1	0.087	8.696	Phenotype_recessive	-5.8194	0	0
1	0.087	8.701	Phenotype_recessive	-5.8195	0	0
1	0.0872	8.718	Phenotype_recessive	-5.8191	0	0
1	0.0873	8.735	Phenotype_recessive	-5.819	0	0
1	0.0875	8.751	Phenotype_recessive	-5.8191	0	0
1	0.0877	8.768	Phenotype_recessive	-5.8195	0	0
1	0.0878	8.781	Phenotype_recessive	-5.8193	0	0
1	0.0879	8.794	Phenotype_recessive	-5.8192	0	0
1	0.0881	8.807	Phenotype_recessive	-5.8193	0	0
1	0.0882	8.821	Phenotype_recessive	-5.8195	0	0
1	0.0882	8.825	Phenotype_recessive	-5.8195	0	0
1	0.0883	8.829	Phenotype_recessive	-5.8194	0	0
1	0.0883	8.834	Phenotype_recessive	-5.8195	0	0
1	0.0884	8.838	Phenotype_recessive	-5.8195	0	0
1	0.0884	8.843	Phenotype_recessive	-5.8195	0	0
1	0.0885	8.847	Phenotype_recessive	-5.8195	0	0
1	0.0885	8.851	Phenotype_recessive	-5.8195	0	0
1	0.0886	8.855	Phenotype_recessive	-5.8195	0	0
1	0.0886	8.864	Phenotype_recessive	-5.8189	0	0
1	0.0887	8.873	Phenotype_recessive	-5.8185	0	0
1	0.0888	8.881	Phenotype_recessive	-5.8181	0	0
1	0.0889	8.89	Phenotype_recessive	-5.8177	0	0
1	0.089	8.9	Phenotype_recessive	-5.8174	0	0
1	0.0891	8.91	Phenotype_recessive	-5.8172	0	0
1	0.0892	8.92	Phenotype_recessive	-5.817	0	0
1	0.0893	8.93	Phenotype_recessive	-5.817	0	0
1	0.0895	8.95	Phenotype_recessive	-5.8171	0	0
1	0.0897	8.969	Phenotype_recessive	-5.8176	0	0
1	0.0899	8.988	Phenotype_recessive	-5.8184	0	0
1	0.0901	9.008	Phenotype_recessive	-5.8195	0	0
1	0.0901	9.011	Phenotype_recessive	-5.8195	0	0
1	0.0901	9.014	Phenotype_recessive	-5.8195	0	0
1	0.0902	9.017	Phenotype_recessive	-5.8195	0	0
1	0.0902	9.021	Phenotype_recessive	-5.8195	0	0
1	0.0903	9.033	Phenotype_recessive	-5.8193	0	0
1	0.0904	9.045	Phenotype_recessive	-5.8192	0	0
1	0.0906	9.056	Phenotype_recessive	-5.8193	0	0
1	0.0907	9.068	Phenotype_recessive	-5.8195	0	0
1	0.0907	9.072	Phenotype_recessive	-5.8195	0	0
1	0.0908	9.076	Phenotype_recessive	-5.8195	0	0
1	0.0908	9.08	Phenotype_recessive	-5.8195	0	0
1	0.0908	9.083	Phenotype_recessive	-5.8195	0	0
1	0.0909	9.086	Phenotype_recessive	-5.8195	0	0
1	0.0909	9.089	Phenotype_recessive	-5.8195	0	0
1	0.0909	9.091	Phenotype_recessive	-5.8195	0	0
1	0.0909	9.094	Phenotype_recessive	-5.8195	0	0
1	0.091	9.101	Phenotype_recessive	-5.8194	0	0
1	0.0911	9.108	Phenotype_recessive	-5.8194	0	0
1	0.0912	9.115	Phenotype_recessive	-5.8194	0	0
1	0.0912	9.122	Phenotype_recessive	-5.8195	0	0
1	0.0912	9.123	Phenotype_recessive	-5.8195	0	0
1	0.0912	9.123	Phenotype_recessive	-5.8195	0	0
1	0.0912	9.124	Phenotype_recessive	-5.8195	0	0
1	0.0912	9.125	Phenotype_recessive	-5.8195	0	0
1	0.0913	9.128	Phenotype_recessive	-5.8195	0	0
1	0.0913	9.131	Phenotype_recessive	-5.8195	0	0
1	0.0913	9.134	Phenotype_recessive	-5.8195	0	0
1	0.0914	9.138	Phenotype_recessive	-5.8195	0	0
1	0.0914	9.14	Phenotype_recessive	-5.8195	0	0
1	0.0914	9.143	Phenotype_recessive	-5.8195	0	0
1	0.0915	9.146	Phenotype_recessive	-5.8195	0	0
1	0.0915	9.149	Phenotype_recessive	-5.8195	0	0
1	0.0916	9.16	Phenotype_recessive	-5.8193	0	0
1	0.0917	9.172	Phenotype_recessive	-5.8193	0	0
1	0.0918	9.183	Phenotype_recessive	-5.8193	0	0
1	0.0919	9.194	Phenotype_recessive	-5.8195	0	0
1	0.092	9.2	Phenotype_recessive	-5.8194	0	0
1	0.092	9.205	Phenotype_recessive	-5.8194	0	0
1	0.0921	9.21	Phenotype_recessive	-5.8194	0	0
1	0.0922	9.215	Phenotype_recessive	-5.8195	0	0
1	0.0922	9.216	Phenotype_recessive	-5.8195	0	0
1	0.0922	9.216	Phenotype_recessive	-5.8195	0	0
1	0.0922	9.217	Phenotype_recessive	-5.8195	0	0
1	0.0922	9.218	Phenotype_recessive	-5.8195	0	0
1	0.0922	9.221	Phenotype_recessive	-5.8195	0	0
1	0.0922	9.224	Phenotype_recessive	-5.8194	0	0
1	0.0923	9.227	Phenotype_recessive	-5.8194	0	0
1	0.0923	9.23	Phenotype_recessive	-5.8194	0	0
1	0.0923	9.23	Phenotype_recessive	-5.8194	0	0
1	0.0923	9.231	Phenotype_recessive	-5.8194	0	0
1	0.0923	9.232	Phenotype_recessive	-5.8194	0	0
1	0.0923	9.232	Phenotype_recessive	-5.8194	0	0
1	0.0923	9.235	Phenotype_recessive	-5.8194	0	0
1	0.0924	9.237	Phenotype_recessive	-5.8194	0	0
1	0.0924	9.239	Phenotype_recessive	-5.8195	0	0
1	0.0924	9.241	Phenotype_recessive	-5.8195	0	0
1	0.0924	9.241	Phenotype_recessive	-5.8195	0	0
1	0.0924	9.241	Phenotype_recessive	-5.8194	0	0
1	0.0924	9.242	Phenotype_recessive	-5.8194	0	0
1	0.0924	9.242	Phenotype_recessive	-5.8194	0	0
1	0.0924	9.245	Phenotype_recessive	-5.8193	0	0
1	0.0925	9.247	Phenotype_recessive	-5.8191	0	0
1	0.0925	9.25	Phenotype_recessive	-5.819	0	0
1	0.0925	9.252	Phenotype_recessive	-5.8189	0	0
1	0.0927	9.273	Phenotype_recessive	-5.8182	0	0
1	0.0929	9.295	Phenotype_recessive	-5.8178	0	0
1	0.0932	9.316	Phenotype_recessive	-5.8178	0	0
1	0.0934	9.337	Phenotype_recessive	-5.8183	0	0
1	0.0934	9.345	Phenotype_recessive	-5.8185	0	0
1	0.0935	9.352	Phenotype_recessive	-5.8188	0	0
1	0.0936	9.359	Phenotype_recessive	-5.8191	0	0
1	0.0937	9.366	Phenotype_recessive	-5.8195	0	0
1	0.0937	9.371	Phenotype_recessive	-5.8194	0	0
1	0.0937	9.375	Phenotype_recessive	-5.8194	0	0
1	0.0938	9.379	Phenotype_recessive	-5.8194	0	0
1	0.0938	9.383	Phenotype_recessive	-5.8194	0	0
1	0.0938	9.385	Phenotype_recessive	-5.8194	0	0
1	0.0939	9.387	Phenotype_recessive	-5.8194	0	0
1	0.0939	9.388	Phenotype_recessive	-5.8195	0	0
1	0.0939	9.39	Phenotype_recessive	-5.8195	0	0
1	0.0942	9.416	Phenotype_recessive	-5.8185	0	0
1	0.0944	9.441	Phenotype_recessive	-5.8181	0	0
1	0.0947	9.467	Phenotype_recessive	-5.8182	0	0
1	0.0949	9.492	Phenotype_recessive	-5.8189	0	0
1	0.095	9.496	Phenotype_recessive	-5.819	0	0
1	0.095	9.499	Phenotype_recessive	-5.8192	0	0
1	0.095	9.502	Phenotype_recessive	-5.8193	0	0
1	0.0951	9.506	Phenotype_recessive	-5.8195	0	0
1	0.0951	9.508	Phenotype_recessive	-5.8195	0	0
1	0.0951	9.51	Phenotype_recessive	-5.8195	0	0
1	0.0951	9.512	Phenotype_recessive	-5.8195	0	0
1	0.0951	9.514	Phenotype_recessive	-5.8195	0	0
1	0.0952	9.518	Phenotype_recessive	-5.8195	0	0
1	0.0952	9.523	Phenotype_recessive	-5.8195	0	0
1	0.0953	9.527	Phenotype_recessive	-5.8195	0	0
1	0.0953	9.531	Phenotype_recessive	-5.8195	0	0
1	0.0955	9.546	Phenotype_recessive	-5.8192	0	0
1	0.0956	9.562	Phenotype_recessive	-5.8191	0	0
1	0.0958	9.578	Phenotype_recessive	-5.8192	0	0
1	0.0959	9.593	Phenotype_recessive	-5.8195	0	0
1	0.096	9.595	Phenotype_recessive	-5.8195	0	0
1	0.096	9.597	Phenotype_recessive	-5.8195	0	0
1	0.096	9.599	Phenotype_recessive	-5.8195	0	0
1	0.096	9.601	Phenotype_recessive	-5.8195	0	0
1	0.0961	9.606	Phenotype_recessive	-5.8195	0	0
1	0.0961	9.611	Phenotype_recessive	-5.8194	0	0
1	0.0962	9.616	Phenotype_recessive	-5.8195	0	0
1	0.0962	9.62	Phenotype_recessive	-5.8195	0	0
1	0.0963	9.63	Phenotype_recessive	-5.8194	0	0
1	0.0964	9.639	Phenotype_recessive	-5.8193	0	0
1	0.0965	9.648	Phenotype_recessive	-5.8194	0	0
1	0.0966	9.657	Phenotype_recessive	-5.8195	0	0
1	0.0966	9.66	Phenotype_recessive	-5.8195	0	0
1	0.0966	9.662	Phenotype_recessive	-5.8195	0	0
1	0.0966	9.664	Phenotype_recessive	-5.8195	0	0
1	0.0967	9.666	Phenotype_recessive	-5.8195	0	0
1	0.0967	9.672	Phenotype_recessive	-5.8193	0	0
1	0.0968	9.677	Phenotype_recessive	-5.8191	0	0
1	0.0968	9.682	Phenotype_recessive	-5.819	0	0
1	0.0969	9.687	Phenotype_recessive	-5.8188	0	0
1	0.097	9.695	Phenotype_recessive	-5.8187	0	0
1	0.097	9.703	Phenotype_recessive	-5.8186	0	0
1	0.0971	9.711	Phenotype_recessive	-5.8186	0	0
1	0.0972	9.718	Phenotype_recessive	-5.8186	0	0
1	0.0973	9.728	Phenotype_recessive	-5.8187	0	0
1	0.0974	9.738	Phenotype_recessive	-5.8189	0	0
1	0.0975	9.747	Phenotype_recessive	-5.8191	0	0
1	0.0976	9.757	Phenotype_recessive	-5.8195	0	0
1	0.0976	9.76	Phenotype_recessive	-5.8188	0	0
1	0.0976	9.763	Phenotype_recessive	-5.8182	0	0
1	0.0977	9.766	Phenotype_recessive	-5.8175	0	0
1	0.0977	9.77	Phenotype_recessive	-5.8169	0	0
1	0.0983	9.829	Phenotype_recessive	-5.8069	0	0
1	0.0989	9.889	Phenotype_recessive	-5.8001	0	0
1	0.0995	9.949	Phenotype_recessive	-5.7963	0	0
1	0.1001	10.009	Phenotype_recessive	-5.7955	0	0
1	0.1002	10.02	Phenotype_recessive	-5.7957	0	0
1	0.1003	10.032	Phenotype_recessive	-5.796	0	0
1	0.1004	10.044	Phenotype_recessive	-5.7964	0	0
1	0.1006	10.055	Phenotype_recessive	-5.7969	0	0
1	0.1006	10.065	Phenotype_recessive	-5.7974	0	0
1	0.1007	10.074	Phenotype_recessive	-5.7979	0	0
1	0.1008	10.083	Phenotype_recessive	-5.7986	0	0
1	0.1009	10.092	Phenotype_recessive	-5.7993	0	0
1	0.101	10.1	Phenotype_recessive	-5.7999	0	0
1	0.1011	10.107	Phenotype_recessive	-5.8005	0	0
1	0.1011	10.114	Phenotype_recessive	-5.8012	0	0
1	0.1012	10.121	Phenotype_recessive	-5.802	0	0
1	0.1015	10.15	Phenotype_recessive	-5.8053	0	0
1	0.1018	10.178	Phenotype_recessive	-5.8093	0	0
1	0.1021	10.206	Phenotype_recessive	-5.814	0	0
1	0.1023	10.234	Phenotype_recessive	-5.8195	0	0
1	0.1025	10.247	Phenotype_recessive	-5.8193	0	0
1	0.1026	10.26	Phenotype_recessive	-5.8192	0	0
1	0.1027	10.273	Phenotype_recessive	-5.8193	0	0
1	0.1029	10.286	Phenotype_recessive	-5.8195	0	0
1	0.1029	10.287	Phenotype_recessive	-5.8195	0	0
1	0.1029	10.287	Phenotype_recessive	-5.8195	0	0
1	0.1029	10.287	Phenotype_recessive	-5.8195	0	0
1	0.1029	10.288	Phenotype_recessive	-5.8195	0	0
1	0.1029	10.291	Phenotype_recessive	-5.8195	0	0
1	0.1029	10.295	Phenotype_recessive	-5.8195	0	0
1	0.103	10.298	Phenotype_recessive	-5.8195	0	0
1	0.103	10.302	Phenotype_recessive	-5.8195	0	0
1	0.1031	10.312	Phenotype_recessive	-5.8194	0	0
1	0.1032	10.321	Phenotype_recessive	-5.8193	0	0
1	0.1033	10.331	Phenotype_recessive	-5.8194	0	0
1	0.1034	10.34	Phenotype_recessive	-5.8195	0	0
1	0.1035	10.345	Phenotype_recessive	-5.9443	0	0
1	0.1035	10.35	Phenotype_recessive	-6.1203	0	0
1	0.1035	10.355	Phenotype_recessive	-6.4212	0	0
1	0.1036	10.36	Phenotype_recessive	-9.5176	0	0
1	0.1036	10.363	Phenotype_recessive	-6.4212	0	0
1	0.1037	10.366	Phenotype_recessive	-6.1204	0	0
1	0.1037	10.369	Phenotype_recessive	-5.9444	0	0
1	0.1037	10.372	Phenotype_recessive	-5.8195	0	0
1	0.1038	10.376	Phenotype_recessive	-5.8195	0	0
1	0.1038	10.38	Phenotype_recessive	-5.8195	0	0
1	0.1038	10.384	Phenotype_recessive	-5.8195	0	0
1	0.1039	10.388	Phenotype_recessive	-5.8195	0	0
1	0.104	10.4	Phenotype_recessive	-5.8184	0	0
1	0.1041	10.411	Phenotype_recessive	-5.8174	0	0
1	0.1042	10.422	Phenotype_recessive	-5.8166	0	0
1	0.1043	10.434	Phenotype_recessive	-5.8158	0	0
1	0.1044	10.438	Phenotype_recessive	-5.8156	0	0
1	0.1044	10.442	Phenotype_recessive	-5.8154	0	0
1	0.1045	10.446	Phenotype_recessive	-5.8152	0	0
1	0.1045	10.45	Phenotype_recessive	-5.815	0	0
1	0.1047	10.472	Phenotype_recessive	-5.8142	0	0
1	0.1049	10.494	Phenotype_recessive	-5.8138	0	0
1	0.1052	10.517	Phenotype_recessive	-5.8138	0	0
1	0.1054	10.539	Phenotype_recessive	-5.8143	0	0
1	0.1054	10.541	Phenotype_recessive	-5.8144	0	0
1	0.1054	10.543	Phenotype_recessive	-5.8144	0	0
1	0.1055	10.545	Phenotype_recessive	-5.8145	0	0
1	0.1055	10.547	Phenotype_recessive	-5.8146	0	0
1	0.1057	10.565	Phenotype_recessive	-5.8154	0	0
1	0.1058	10.583	Phenotype_recessive	-5.8165	0	0
1	0.106	10.601	Phenotype_recessive	-5.8179	0	0
1	0.1062	10.619	Phenotype_recessive	-5.8195	0	0
1	0.1065	10.649	Phenotype_recessive	-5.8183	0	0
1	0.1068	10.68	Phenotype_recessive	-5.8179	0	0
1	0.1071	10.711	Phenotype_recessive	-5.8183	0	0
1	0.1074	10.741	Phenotype_recessive	-5.8195	0	0
1	0.1074	10.744	Phenotype_recessive	-5.8195	0	0
1	0.1075	10.747	Phenotype_recessive	-5.8195	0	0
1	0.1075	10.75	Phenotype_recessive	-5.8195	0	0
1	0.1075	10.753	Phenotype_recessive	-5.8195	0	0
1	0.1076	10.757	Phenotype_recessive	-5.8195	0	0
1	0.1076	10.761	Phenotype_recessive	-5.8195	0	0
1	0.1076	10.765	Phenotype_recessive	-5.8195	0	0
1	0.1077	10.769	Phenotype_recessive	-5.8195	0	0
1	0.1078	10.783	Phenotype_recessive	-5.8193	0	0
1	0.108	10.797	Phenotype_recessive	-5.8192	0	0
1	0.1081	10.811	Phenotype_recessive	-5.8193	0	0
1	0.1083	10.826	Phenotype_recessive	-5.8195	0	0
1	0.1083	10.832	Phenotype_recessive	-5.819	0	0
1	0.1084	10.838	Phenotype_recessive	-5.8186	0	0
1	0.1084	10.844	Phenotype_recessive	-5.8182	0	0
1	0.1085	10.85	Phenotype_recessive	-5.8178	0	0
1	0.1085	10.853	Phenotype_recessive	-5.8176	0	0
1	0.1086	10.856	Phenotype_recessive	-5.8175	0	0
1	0.1086	10.859	Phenotype_recessive	-5.8173	0	0
1	0.1086	10.862	Phenotype_recessive	-5.8172	0	0
1	0.109	10.898	Phenotype_recessive	-5.816	0	0
1	0.1093	10.933	Phenotype_recessive	-5.8159	0	0
1	0.1097	10.968	Phenotype_recessive	-5.8168	0	0
1	0.11	11.004	Phenotype_recessive	-5.8189	0	0
1	0.1101	11.006	Phenotype_recessive	-5.819	0	0
1	0.1101	11.008	Phenotype_recessive	-5.8192	0	0
1	0.1101	11.01	Phenotype_recessive	-5.8194	0	0
1	0.1101	11.012	Phenotype_recessive	-5.8195	0	0
1	0.1102	11.021	Phenotype_recessive	-5.8194	0	0
1	0.1103	11.03	Phenotype_recessive	-5.8194	0	0
1	0.1104	11.038	Phenotype_recessive	-5.8194	0	0
1	0.1105	11.047	Phenotype_recessive	-5.8195	0	0
1	0.1106	11.057	Phenotype_recessive	-5.8194	0	0
1	0.1107	11.066	Phenotype_recessive	-5.8193	0	0
1	0.1108	11.076	Phenotype_recessive	-5.8194	0	0
1	0.1109	11.085	Phenotype_recessive	-5.8195	0	0
1	0.1109	11.086	Phenotype_recessive	-5.8195	0	0
1	0.1109	11.088	Phenotype_recessive	-5.8195	0	0
1	0.1109	11.089	Phenotype_recessive	-5.8195	0	0
1	0.1109	11.09	Phenotype_recessive	-5.8195	0	0
1	0.111	11.098	Phenotype_recessive	-5.8194	0	0
1	0.1111	11.106	Phenotype_recessive	-5.8193	0	0
1	0.1111	11.114	Phenotype_recessive	-5.8194	0	0
1	0.1112	11.122	Phenotype_recessive	-5.8195	0	0
1	0.1113	11.128	Phenotype_recessive	-5.8194	0	0
1	0.1113	11.134	Phenotype_recessive	-5.8193	0	0
1	0.1114	11.139	Phenotype_recessive	-5.8193	0	0
1	0.1114	11.145	Phenotype_recessive	-5.8193	0	0
1	0.1115	11.149	Phenotype_recessive	-5.8193	0	0
1	0.1115	11.154	Phenotype_recessive	-5.8193	0	0
1	0.1116	11.158	Phenotype_recessive	-5.8193	0	0
1	0.1116	11.162	Phenotype_recessive	-5.8193	0	0
1	0.1116	11.164	Phenotype_recessive	-5.8193	0	0
1	0.1117	11.165	Phenotype_recessive	-5.8192	0	0
1	0.1117	11.167	Phenotype_recessive	-5.8191	0	0
1	0.1117	11.168	Phenotype_recessive	-5.8191	0	0
1	0.1118	11.18	Phenotype_recessive	-5.8181	0	0
1	0.1119	11.193	Phenotype_recessive	-5.8174	0	0
1	0.1121	11.205	Phenotype_recessive	-5.8167	0	0
1	0.1122	11.217	Phenotype_recessive	-5.8162	0	0
1	0.1122	11.222	Phenotype_recessive	-5.8161	0	0
1	0.1123	11.227	Phenotype_recessive	-5.8159	0	0
1	0.1123	11.232	Phenotype_recessive	-5.8158	0	0
1	0.1124	11.237	Phenotype_recessive	-5.8157	0	0
1	0.1124	11.237	Phenotype_recessive	-5.8157	0	0
1	0.1124	11.238	Phenotype_recessive	-5.8157	0	0
1	0.1124	11.238	Phenotype_recessive	-5.8157	0	0
1	0.1124	11.238	Phenotype_recessive	-5.8157	0	0
1	0.1124	11.243	Phenotype_recessive	-5.8156	0	0
1	0.1125	11.248	Phenotype_recessive	-5.8155	0	0
1	0.1125	11.253	Phenotype_recessive	-5.8155	0	0
1	0.1126	11.257	Phenotype_recessive	-5.8155	0	0
1	0.1126	11.259	Phenotype_recessive	-5.8155	0	0
1	0.1126	11.26	Phenotype_recessive	-5.8155	0	0
1	0.1126	11.261	Phenotype_recessive	-5.8155	0	0
1	0.1126	11.263	Phenotype_recessive	-5.8155	0	0
1	0.1126	11.265	Phenotype_recessive	-5.8155	0	0
1	0.1127	11.267	Phenotype_recessive	-5.8155	0	0
1	0.1127	11.269	Phenotype_recessive	-5.8155	0	0
1	0.1127	11.271	Phenotype_recessive	-5.8155	0	0
1	0.1127	11.274	Phenotype_recessive	-5.8156	0	0
1	0.1128	11.278	Phenotype_recessive	-5.8156	0	0
1	0.1128	11.282	Phenotype_recessive	-5.8157	0	0
1	0.1129	11.286	Phenotype_recessive	-5.8158	0	0
1	0.113	11.303	Phenotype_recessive	-5.8163	0	0
1	0.1132	11.321	Phenotype_recessive	-5.8171	0	0
1	0.1134	11.339	Phenotype_recessive	-5.8182	0	0
1	0.1136	11.356	Phenotype_recessive	-5.8195	0	0
1	0.1137	11.365	Phenotype_recessive	-5.819	0	0
1	0.1137	11.375	Phenotype_recessive	-5.8186	0	0
1	0.1138	11.384	Phenotype_recessive	-5.8183	0	0
1	0.1139	11.393	Phenotype_recessive	-5.818	0	0
1	0.1141	11.411	Phenotype_recessive	-5.8177	0	0
1	0.1143	11.429	Phenotype_recessive	-5.8177	0	0
1	0.1145	11.447	Phenotype_recessive	-5.8179	0	0
1	0.1147	11.465	Phenotype_recessive	-5.8185	0	0
1	0.1147	11.471	Phenotype_recessive	-5.8187	0	0
1	0.1148	11.476	Phenotype_recessive	-5.819	0	0
1	0.1148	11.482	Phenotype_recessive	-5.8192	0	0
1	0.1149	11.487	Phenotype_recessive	-5.8195	0	0
1	0.115	11.497	Phenotype_recessive	-5.8183	0	0
1	0.1151	11.507	Phenotype_recessive	-5.8171	0	0
1	0.1152	11.517	Phenotype_recessive	-5.816	0	0
1	0.1153	11.527	Phenotype_recessive	-5.815	0	0
1	0.1155	11.553	Phenotype_recessive	-5.8127	0	0
1	0.1158	11.58	Phenotype_recessive	-5.8111	0	0
1	0.1161	11.607	Phenotype_recessive	-5.8101	0	0
1	0.1163	11.634	Phenotype_recessive	-5.8096	0	0
1	0.1164	11.643	Phenotype_recessive	-5.8096	0	0
1	0.1165	11.652	Phenotype_recessive	-5.8097	0	0
1	0.1166	11.662	Phenotype_recessive	-5.8098	0	0
1	0.1167	11.671	Phenotype_recessive	-5.8101	0	0
1	0.1168	11.676	Phenotype_recessive	-5.8102	0	0
1	0.1168	11.682	Phenotype_recessive	-5.8104	0	0
1	0.1169	11.687	Phenotype_recessive	-5.8106	0	0
1	0.1169	11.693	Phenotype_recessive	-5.8108	0	0
1	0.1171	11.709	Phenotype_recessive	-5.8117	0	0
1	0.1173	11.726	Phenotype_recessive	-5.8128	0	0
1	0.1174	11.742	Phenotype_recessive	-5.8142	0	0
1	0.1176	11.759	Phenotype_recessive	-5.8157	0	0
1	0.1176	11.764	Phenotype_recessive	-5.8163	0	0
1	0.1177	11.768	Phenotype_recessive	-5.8168	0	0
1	0.1177	11.773	Phenotype_recessive	-5.8173	0	0
1	0.1178	11.778	Phenotype_recessive	-5.8179	0	0
1	0.1178	11.781	Phenotype_recessive	-5.8183	0	0
1	0.1178	11.784	Phenotype_recessive	-5.8187	0	0
1	0.1179	11.788	Phenotype_recessive	-5.8191	0	0
1	0.1179	11.791	Phenotype_recessive	-5.8195	0	0
1	0.1181	11.808	Phenotype_recessive	-5.8187	0	0
1	0.1182	11.825	Phenotype_recessive	-5.818	0	0
1	0.1184	11.842	Phenotype_recessive	-5.8177	0	0
1	0.1186	11.859	Phenotype_recessive	-5.818	0	0
1	0.1186	11.861	Phenotype_recessive	-5.8181	0	0
1	0.1186	11.864	Phenotype_recessive	-5.8182	0	0
1	0.1187	11.867	Phenotype_recessive	-5.8183	0	0
1	0.1187	11.869	Phenotype_recessive	-5.8184	0	0
1	0.1187	11.875	Phenotype_recessive	-5.8187	0	0
1	0.1188	11.88	Phenotype_recessive	-5.819	0	0
1	0.1189	11.885	Phenotype_recessive	-5.8192	0	0
1	0.1189	11.891	Phenotype_recessive	-5.8194	0	0
1	0.1189	11.894	Phenotype_recessive	-5.8194	0	0
1	0.119	11.897	Phenotype_recessive	-5.8194	0	0
1	0.119	11.901	Phenotype_recessive	-5.8195	0	0
1	0.119	11.904	Phenotype_recessive	-5.8195	0	0
1	0.1191	11.914	Phenotype_recessive	-5.9189	0	0
1	0.1192	11.924	Phenotype_recessive	-6.0483	0	0
1	0.1193	11.934	Phenotype_recessive	-6.2334	0	0
1	0.1194	11.944	Phenotype_recessive	-6.563	0	0
1	0.1195	11.947	Phenotype_recessive	-6.688	0	0
1	0.1195	11.949	Phenotype_recessive	-6.8641	0	0
1	0.1195	11.951	Phenotype_recessive	-7.1652	0	0
1	0.1195	11.953	Phenotype_recessive	-12.4051	0	0
1	0.1198	11.982	Phenotype_recessive	-6.5693	0	0
1	0.1201	12.011	Phenotype_recessive	-6.2674	0	0
1	0.1204	12.04	Phenotype_recessive	-6.091	0	0
1	0.1207	12.068	Phenotype_recessive	-5.9666	0	0
1	0.1207	12.075	Phenotype_recessive	-5.9431	0	0
1	0.1208	12.081	Phenotype_recessive	-5.9208	0	0
1	0.1209	12.088	Phenotype_recessive	-5.8997	0	0
1	0.1209	12.094	Phenotype_recessive	-5.8796	0	0
1	0.121	12.096	Phenotype_recessive	-5.8731	0	0
1	0.121	12.098	Phenotype_recessive	-5.8668	0	0
1	0.121	12.101	Phenotype_recessive	-5.8605	0	0
1	0.121	12.103	Phenotype_recessive	-5.8544	0	0
1	0.1211	12.106	Phenotype_recessive	-5.8454	0	0
1	0.1211	12.109	Phenotype_recessive	-5.8366	0	0
1	0.1211	12.112	Phenotype_recessive	-5.828	0	0
1	0.1212	12.115	Phenotype_recessive	-5.8195	0	0
1	0.1213	12.129	Phenotype_recessive	-5.8191	0	0
1	0.1214	12.143	Phenotype_recessive	-5.8189	0	0
1	0.1216	12.157	Phenotype_recessive	-5.8189	0	0
1	0.1217	12.17	Phenotype_recessive	-5.819	0	0
1	0.1218	12.176	Phenotype_recessive	-5.8191	0	0
1	0.1218	12.182	Phenotype_recessive	-5.8192	0	0
1	0.1219	12.188	Phenotype_recessive	-5.8193	0	0
1	0.1219	12.193	Phenotype_recessive	-5.8195	0	0
1	0.1222	12.223	Phenotype_recessive	-5.9162	0	0
1	0.1225	12.252	Phenotype_recessive	-6.0423	0	0
1	0.1228	12.281	Phenotype_recessive	-6.2224	0	0
1	0.1231	12.311	Phenotype_recessive	-6.5364	0	0
1	0.1232	12.317	Phenotype_recessive	-6.6615	0	0
1	0.1232	12.324	Phenotype_recessive	-6.8378	0	0
1	0.1233	12.331	Phenotype_recessive	-7.1387	0	0
1	0.1234	12.338	Phenotype_recessive	-9.8188	0	0
1	0.1234	12.338	Phenotype_recessive	-8.789	0	0
1	0.1234	12.339	Phenotype_recessive	-8.5088	0	0
1	0.1234	12.339	Phenotype_recessive	-8.3398	0	0
1	0.1234	12.339	Phenotype_recessive	-8.2185	0	0
1	0.1234	12.343	Phenotype_recessive	-7.5679	0	0
1	0.1235	12.347	Phenotype_recessive	-7.4803	0	0
1	0.1235	12.351	Phenotype_recessive	-7.6173	0	0
1	0.1236	12.355	Phenotype_recessive	-9.7818	0	0
1	0.1236	12.36	Phenotype_recessive	-7.3819	0	0
1	0.1237	12.366	Phenotype_recessive	-6.9891	0	0
1	0.1237	12.371	Phenotype_recessive	-6.7368	0	0
1	0.1238	12.376	Phenotype_recessive	-6.5468	0	0
1	0.1238	12.382	Phenotype_recessive	-6.4879	0	0
1	0.1239	12.387	Phenotype_recessive	-6.4359	0	0
1	0.1239	12.393	Phenotype_recessive	-6.3895	0	0
1	0.124	12.398	Phenotype_recessive	-6.3475	0	0
1	0.1243	12.434	Phenotype_recessive	-6.1425	0	0
1	0.1247	12.47	Phenotype_recessive	-6.0045	0	0
1	0.1251	12.506	Phenotype_recessive	-5.9013	0	0
1	0.1254	12.542	Phenotype_recessive	-5.8195	0	0
1	0.1254	12.544	Phenotype_recessive	-5.8195	0	0
1	0.1255	12.547	Phenotype_recessive	-5.8195	0	0
1	0.1255	12.55	Phenotype_recessive	-5.8195	0	0
1	0.1255	12.553	Phenotype_recessive	-5.8195	0	0
1	0.1255	12.554	Phenotype_recessive	-5.8193	0	0
1	0.1256	12.556	Phenotype_recessive	-5.8191	0	0
1	0.1256	12.558	Phenotype_recessive	-5.8189	0	0
1	0.1256	12.56	Phenotype_recessive	-5.8187	0	0
1	0.1256	12.564	Phenotype_recessive	-5.8184	0	0
1	0.1257	12.567	Phenotype_recessive	-5.8181	0	0
1	0.1257	12.571	Phenotype_recessive	-5.8177	0	0
1	0.1257	12.574	Phenotype_recessive	-5.8174	0	0
1	0.1258	12.577	Phenotype_recessive	-5.8172	0	0
1	0.1258	12.581	Phenotype_recessive	-5.8169	0	0
1	0.1258	12.584	Phenotype_recessive	-5.8166	0	0
1	0.1259	12.587	Phenotype_recessive	-5.8164	0	0
1	0.1263	12.627	Phenotype_recessive	-5.8141	0	0
1	0.1267	12.667	Phenotype_recessive	-5.8131	0	0
1	0.1271	12.707	Phenotype_recessive	-5.8136	0	0
1	0.1275	12.746	Phenotype_recessive	-5.8153	0	0
1	0.1275	12.754	Phenotype_recessive	-5.8158	0	0
1	0.1276	12.761	Phenotype_recessive	-5.8163	0	0
1	0.1277	12.768	Phenotype_recessive	-5.8169	0	0
1	0.1278	12.775	Phenotype_recessive	-5.8175	0	0
1	0.1278	12.781	Phenotype_recessive	-5.818	0	0
1	0.1279	12.786	Phenotype_recessive	-5.8185	0	0
1	0.1279	12.791	Phenotype_recessive	-5.819	0	0
1	0.128	12.796	Phenotype_recessive	-5.8195	0	0
1	0.128	12.798	Phenotype_recessive	-5.8195	0	0
1	0.128	12.8	Phenotype_recessive	-5.8195	0	0
1	0.128	12.802	Phenotype_recessive	-5.8195	0	0
1	0.128	12.804	Phenotype_recessive	-5.8195	0	0
1	0.1281	12.809	Phenotype_recessive	-5.8195	0	0
1	0.1281	12.814	Phenotype_recessive	-5.8195	0	0
1	0.1282	12.819	Phenotype_recessive	-5.8195	0	0
1	0.1282	12.824	Phenotype_recessive	-5.8195	0	0
1	0.1284	12.844	Phenotype_recessive	-5.818	0	0
1	0.1286	12.864	Phenotype_recessive	-5.8169	0	0
1	0.1288	12.884	Phenotype_recessive	-5.8161	0	0
1	0.129	12.904	Phenotype_recessive	-5.8156	0	0
1	0.1291	12.907	Phenotype_recessive	-5.8156	0	0
1	0.1291	12.909	Phenotype_recessive	-5.8155	0	0
1	0.1291	12.912	Phenotype_recessive	-5.8155	0	0
1	0.1292	12.915	Phenotype_recessive	-5.8155	0	0
1	0.1292	12.92	Phenotype_recessive	-5.8155	0	0
1	0.1293	12.926	Phenotype_recessive	-5.8155	0	0
1	0.1293	12.931	Phenotype_recessive	-5.8155	0	0
1	0.1294	12.936	Phenotype_recessive	-5.8156	0	0
1	0.1296	12.956	Phenotype_recessive	-5.816	0	0
1	0.1298	12.977	Phenotype_recessive	-5.8168	0	0
1	0.13	12.997	Phenotype_recessive	-5.818	0	0
1	0.1302	13.018	Phenotype_recessive	-5.8195	0	0
1	0.1302	13.02	Phenotype_recessive	-5.8194	0	0
1	0.1302	13.022	Phenotype_recessive	-5.8192	0	0
1	0.1302	13.024	Phenotype_recessive	-5.819	0	0
1	0.1303	13.026	Phenotype_recessive	-5.8189	0	0
1	0.1303	13.032	Phenotype_recessive	-5.8185	0	0
1	0.1304	13.038	Phenotype_recessive	-5.8181	0	0
1	0.1304	13.044	Phenotype_recessive	-5.8177	0	0
1	0.1305	13.05	Phenotype_recessive	-5.8174	0	0
1	0.1305	13.052	Phenotype_recessive	-5.8173	0	0
1	0.1305	13.054	Phenotype_recessive	-5.8172	0	0
1	0.1306	13.055	Phenotype_recessive	-5.8172	0	0
1	0.1306	13.057	Phenotype_recessive	-5.8171	0	0
1	0.1306	13.062	Phenotype_recessive	-5.8169	0	0
1	0.1307	13.066	Phenotype_recessive	-5.8167	0	0
1	0.1307	13.071	Phenotype_recessive	-5.8165	0	0
1	0.1308	13.075	Phenotype_recessive	-5.8164	0	0
1	0.1308	13.075	Phenotype_recessive	-5.8164	0	0
1	0.1308	13.076	Phenotype_recessive	-5.8164	0	0
1	0.1308	13.076	Phenotype_recessive	-5.8164	0	0
1	0.1308	13.077	Phenotype_recessive	-5.8164	0	0
1	0.1308	13.081	Phenotype_recessive	-5.8162	0	0
1	0.1309	13.086	Phenotype_recessive	-5.8161	0	0
1	0.1309	13.09	Phenotype_recessive	-5.8161	0	0
1	0.1309	13.094	Phenotype_recessive	-5.816	0	0
1	0.131	13.097	Phenotype_recessive	-5.816	0	0
1	0.131	13.099	Phenotype_recessive	-5.8159	0	0
1	0.131	13.102	Phenotype_recessive	-5.8159	0	0
1	0.131	13.104	Phenotype_recessive	-5.8159	0	0
1	0.1311	13.107	Phenotype_recessive	-5.8159	0	0
1	0.1311	13.11	Phenotype_recessive	-5.8159	0	0
1	0.1311	13.113	Phenotype_recessive	-5.8159	0	0
1	0.1312	13.116	Phenotype_recessive	-5.8159	0	0
1	0.1312	13.12	Phenotype_recessive	-5.816	0	0
1	0.1312	13.123	Phenotype_recessive	-5.816	0	0
1	0.1313	13.126	Phenotype_recessive	-5.816	0	0
1	0.1313	13.129	Phenotype_recessive	-5.8161	0	0
1	0.1313	13.131	Phenotype_recessive	-5.8161	0	0
1	0.1313	13.133	Phenotype_recessive	-5.8162	0	0
1	0.1314	13.136	Phenotype_recessive	-5.8162	0	0
1	0.1314	13.138	Phenotype_recessive	-5.8163	0	0
1	0.1314	13.141	Phenotype_recessive	-5.8163	0	0
1	0.1315	13.145	Phenotype_recessive	-5.8165	0	0
1	0.1315	13.149	Phenotype_recessive	-5.8166	0	0
1	0.1315	13.152	Phenotype_recessive	-5.8167	0	0
1	0.1316	13.164	Phenotype_recessive	-5.8172	0	0
1	0.1318	13.177	Phenotype_recessive	-5.8179	0	0
1	0.1319	13.189	Phenotype_recessive	-5.8186	0	0
1	0.132	13.201	Phenotype_recessive	-5.8195	0	0
1	0.132	13.202	Phenotype_recessive	-5.8195	0	0
1	0.132	13.202	Phenotype_recessive	-5.8195	0	0
1	0.132	13.203	Phenotype_recessive	-5.8195	0	0
1	0.132	13.204	Phenotype_recessive	-5.8195	0	0
1	0.1322	13.216	Phenotype_recessive	-5.8182	0	0
1	0.1323	13.227	Phenotype_recessive	-5.8169	0	0
1	0.1324	13.239	Phenotype_recessive	-5.8158	0	0
1	0.1325	13.251	Phenotype_recessive	-5.8148	0	0
1	0.1326	13.262	Phenotype_recessive	-5.814	0	0
1	0.1327	13.273	Phenotype_recessive	-5.8133	0	0
1	0.1328	13.284	Phenotype_recessive	-5.8126	0	0
1	0.133	13.295	Phenotype_recessive	-5.8121	0	0
1	0.133	13.295	Phenotype_recessive	-5.8121	0	0
1	0.133	13.295	Phenotype_recessive	-5.8121	0	0
1	0.133	13.295	Phenotype_recessive	-5.8121	0	0
1	0.133	13.295	Phenotype_recessive	-5.8121	0	0
1	0.1332	13.322	Phenotype_recessive	-5.8113	0	0
1	0.1335	13.349	Phenotype_recessive	-5.8111	0	0
1	0.1338	13.376	Phenotype_recessive	-5.8115	0	0
1	0.134	13.403	Phenotype_recessive	-5.8126	0	0
1	0.1341	13.407	Phenotype_recessive	-5.8128	0	0
1	0.1341	13.411	Phenotype_recessive	-5.813	0	0
1	0.1342	13.415	Phenotype_recessive	-5.8132	0	0
1	0.1342	13.42	Phenotype_recessive	-5.8135	0	0
1	0.1344	13.436	Phenotype_recessive	-5.8147	0	0
1	0.1345	13.452	Phenotype_recessive	-5.8161	0	0
1	0.1347	13.468	Phenotype_recessive	-5.8177	0	0
1	0.1348	13.484	Phenotype_recessive	-5.8195	0	0
1	0.1349	13.488	Phenotype_recessive	-5.8195	0	0
1	0.1349	13.492	Phenotype_recessive	-5.8195	0	0
1	0.135	13.496	Phenotype_recessive	-5.8195	0	0
1	0.135	13.5	Phenotype_recessive	-5.8195	0	0
1	0.135	13.505	Phenotype_recessive	-5.8195	0	0
1	0.1351	13.509	Phenotype_recessive	-5.8195	0	0
1	0.1351	13.514	Phenotype_recessive	-5.8195	0	0
1	0.1352	13.519	Phenotype_recessive	-5.8195	0	0
1	0.1352	13.521	Phenotype_recessive	-5.8195	0	0
1	0.1352	13.523	Phenotype_recessive	-5.8195	0	0
1	0.1352	13.524	Phenotype_recessive	-5.8195	0	0
1	0.1353	13.526	Phenotype_recessive	-5.8195	0	0
1	0.1353	13.529	Phenotype_recessive	-5.8195	0	0
1	0.1353	13.531	Phenotype_recessive	-5.8195	0	0
1	0.1353	13.534	Phenotype_recessive	-5.8195	0	0
1	0.1354	13.536	Phenotype_recessive	-5.8195	0	0
1	0.1354	13.537	Phenotype_recessive	-5.8195	0	0
1	0.1354	13.537	Phenotype_recessive	-5.8195	0	0
1	0.1354	13.538	Phenotype_recessive	-5.8195	0	0
1	0.1354	13.539	Phenotype_recessive	-5.8195	0	0
1	0.1354	13.54	Phenotype_recessive	-5.8195	0	0
1	0.1354	13.541	Phenotype_recessive	-5.8195	0	0
1	0.1354	13.543	Phenotype_recessive	-5.8195	0	0
1	0.1354	13.544	Phenotype_recessive	-5.8195	0	0
1	0.1355	13.545	Phenotype_recessive	-5.8195	0	0
1	0.1355	13.547	Phenotype_recessive	-5.8195	0	0
1	0.1355	13.549	Phenotype_recessive	-5.8195	0	0
1	0.1355	13.55	Phenotype_recessive	-5.8195	0	0
1	0.1355	13.554	Phenotype_recessive	-5.8195	0	0
1	0.1356	13.558	Phenotype_recessive	-5.8195	0	0
1	0.1356	13.562	Phenotype_recessive	-5.8195	0	0
1	0.1357	13.566	Phenotype_recessive	-5.8195	0	0
1	0.1357	13.566	Phenotype_recessive	-5.8195	0	0
1	0.1357	13.566	Phenotype_recessive	-5.8195	0	0
1	0.1357	13.566	Phenotype_recessive	-5.8195	0	0
1	0.1357	13.566	Phenotype_recessive	-5.8195	0	0
1	0.1357	13.569	Phenotype_recessive	-5.8195	0	0
1	0.1357	13.572	Phenotype_recessive	-5.8195	0	0
1	0.1358	13.575	Phenotype_recessive	-5.8195	0	0
1	0.1358	13.578	Phenotype_recessive	-5.8195	0	0
1	0.1359	13.59	Phenotype_recessive	-5.8184	0	0
1	0.136	13.602	Phenotype_recessive	-5.8173	0	0
1	0.1361	13.614	Phenotype_recessive	-5.8164	0	0
1	0.1363	13.626	Phenotype_recessive	-5.8157	0	0
1	0.1363	13.628	Phenotype_recessive	-5.8156	0	0
1	0.1363	13.629	Phenotype_recessive	-5.8155	0	0
1	0.1363	13.631	Phenotype_recessive	-5.8154	0	0
1	0.1363	13.633	Phenotype_recessive	-5.8153	0	0
1	0.1367	13.667	Phenotype_recessive	-5.814	0	0
1	0.137	13.702	Phenotype_recessive	-5.8136	0	0
1	0.1374	13.736	Phenotype_recessive	-5.8143	0	0
1	0.1377	13.771	Phenotype_recessive	-5.8161	0	0
1	0.1377	13.771	Phenotype_recessive	-5.8161	0	0
1	0.1377	13.772	Phenotype_recessive	-5.8162	0	0
1	0.1377	13.773	Phenotype_recessive	-5.8162	0	0
1	0.1377	13.773	Phenotype_recessive	-5.8162	0	0
1	0.1378	13.779	Phenotype_recessive	-5.8166	0	0
1	0.1378	13.784	Phenotype_recessive	-5.8171	0	0
1	0.1379	13.79	Phenotype_recessive	-5.8175	0	0
1	0.138	13.796	Phenotype_recessive	-5.818	0	0
1	0.138	13.797	Phenotype_recessive	-5.8181	0	0
1	0.138	13.798	Phenotype_recessive	-5.8182	0	0
1	0.138	13.8	Phenotype_recessive	-5.8183	0	0
1	0.138	13.801	Phenotype_recessive	-5.8184	0	0
1	0.138	13.804	Phenotype_recessive	-5.8187	0	0
1	0.1381	13.807	Phenotype_recessive	-5.819	0	0
1	0.1381	13.809	Phenotype_recessive	-5.8192	0	0
1	0.1381	13.812	Phenotype_recessive	-5.8195	0	0
1	0.1382	13.818	Phenotype_recessive	-5.8195	0	0
1	0.1382	13.825	Phenotype_recessive	-5.8195	0	0
1	0.1383	13.831	Phenotype_recessive	-5.8195	0	0
1	0.1384	13.837	Phenotype_recessive	-5.8195	0	0
1	0.1384	13.841	Phenotype_recessive	-5.8193	0	0
1	0.1384	13.844	Phenotype_recessive	-5.8191	0	0
1	0.1385	13.848	Phenotype_recessive	-5.8189	0	0
1	0.1385	13.851	Phenotype_recessive	-5.8188	0	0
1	0.1386	13.864	Phenotype_recessive	-5.8182	0	0
1	0.1388	13.876	Phenotype_recessive	-5.8178	0	0
1	0.1389	13.888	Phenotype_recessive	-5.8175	0	0
1	0.139	13.901	Phenotype_recessive	-5.8174	0	0
1	0.139	13.902	Phenotype_recessive	-5.8174	0	0
1	0.139	13.904	Phenotype_recessive	-5.8173	0	0
1	0.1391	13.906	Phenotype_recessive	-5.8173	0	0
1	0.1391	13.907	Phenotype_recessive	-5.8173	0	0
1	0.1391	13.911	Phenotype_recessive	-5.8173	0	0
1	0.1391	13.914	Phenotype_recessive	-5.8174	0	0
1	0.1392	13.917	Phenotype_recessive	-5.8174	0	0
1	0.1392	13.92	Phenotype_recessive	-5.8174	0	0
1	0.1393	13.925	Phenotype_recessive	-5.8175	0	0
1	0.1393	13.93	Phenotype_recessive	-5.8175	0	0
1	0.1393	13.935	Phenotype_recessive	-5.8176	0	0
1	0.1394	13.94	Phenotype_recessive	-5.8178	0	0
1	0.1394	13.943	Phenotype_recessive	-5.8178	0	0
1	0.1395	13.946	Phenotype_recessive	-5.8179	0	0
1	0.1395	13.948	Phenotype_recessive	-5.818	0	0
1	0.1395	13.951	Phenotype_recessive	-5.8181	0	0
1	0.1396	13.958	Phenotype_recessive	-5.8184	0	0
1	0.1397	13.965	Phenotype_recessive	-5.8187	0	0
1	0.1397	13.972	Phenotype_recessive	-5.8191	0	0
1	0.1398	13.979	Phenotype_recessive	-5.8195	0	0
1	0.1398	13.979	Phenotype_recessive	-5.8195	0	0
1	0.1398	13.979	Phenotype_recessive	-5.8195	0	0
1	0.1398	13.979	Phenotype_recessive	-5.8195	0	0
1	0.1398	13.98	Phenotype_recessive	-5.8195	0	0
1	0.1398	13.98	Phenotype_recessive	-5.8195	0	0
1	0.1398	13.98	Phenotype_recessive	-5.8195	0	0
1	0.1398	13.98	Phenotype_recessive	-5.8195	0	0
1	0.1398	13.98	Phenotype_recessive	-5.8195	0	0
1	0.1398	13.98	Phenotype_recessive	-5.8195	0	0
1	0.1398	13.98	Phenotype_recessive	-5.8195	0	0
1	0.1398	13.98	Phenotype_recessive	-5.8195	0	0
1	0.1398	13.98	Phenotype_recessive	-5.8195	0	0
1	0.1398	13.981	Phenotype_recessive	-5.8195	0	0
1	0.1398	13.981	Phenotype_recessive	-5.8195	0	0
1	0.1398	13.981	Phenotype_recessive	-5.8195	0	0
1	0.1398	13.981	Phenotype_recessive	-5.8195	0	0
1	0.14	13.997	Phenotype_recessive	-5.8192	0	0
1	0.1401	14.013	Phenotype_recessive	-5.8191	0	0
1	0.1403	14.029	Phenotype_recessive	-5.8192	0	0
1	0.1404	14.045	Phenotype_recessive	-5.8195	0	0
1	0.1405	14.05	Phenotype_recessive	-5.8195	0	0
1	0.1406	14.055	Phenotype_recessive	-5.8195	0	0
1	0.1406	14.06	Phenotype_recessive	-5.8195	0	0
1	0.1407	14.066	Phenotype_recessive	-5.8195	0	0
1	0.1407	14.069	Phenotype_recessive	-5.8195	0	0
1	0.1407	14.072	Phenotype_recessive	-5.8194	0	0
1	0.1407	14.075	Phenotype_recessive	-5.8194	0	0
1	0.1408	14.078	Phenotype_recessive	-5.8194	0	0
1	0.1408	14.084	Phenotype_recessive	-5.8194	0	0
1	0.1409	14.091	Phenotype_recessive	-5.8194	0	0
1	0.141	14.097	Phenotype_recessive	-5.8194	0	0
1	0.141	14.103	Phenotype_recessive	-5.8195	0	0
1	0.141	14.103	Phenotype_recessive	-5.8195	0	0
1	0.141	14.103	Phenotype_recessive	-5.8195	0	0
1	0.141	14.103	Phenotype_recessive	-5.8195	0	0
1	0.141	14.103	Phenotype_recessive	-5.8195	0	0
1	0.141	14.103	Phenotype_recessive	-5.8195	0	0
1	0.141	14.103	Phenotype_recessive	-5.8195	0	0
1	0.141	14.103	Phenotype_recessive	-5.8195	0	0
1	0.141	14.104	Phenotype_recessive	-5.8195	0	0
1	0.141	14.104	Phenotype_recessive	-5.8195	0	0
1	0.141	14.104	Phenotype_recessive	-5.8195	0	0
1	0.141	14.104	Phenotype_recessive	-5.8195	0	0
1	0.141	14.104	Phenotype_recessive	-5.8195	0	0
1	0.1411	14.106	Phenotype_recessive	-5.8195	0	0
1	0.1411	14.109	Phenotype_recessive	-5.8195	0	0
1	0.1411	14.111	Phenotype_recessive	-5.8195	0	0
1	0.1411	14.114	Phenotype_recessive	-5.8195	0	0
1	0.1412	14.117	Phenotype_recessive	-5.8192	0	0
1	0.1412	14.12	Phenotype_recessive	-5.8189	0	0
1	0.1412	14.123	Phenotype_recessive	-5.8186	0	0
1	0.1413	14.126	Phenotype_recessive	-5.8183	0	0
1	0.1414	14.138	Phenotype_recessive	-5.8172	0	0
1	0.1415	14.151	Phenotype_recessive	-5.8162	0	0
1	0.1416	14.163	Phenotype_recessive	-5.8154	0	0
1	0.1418	14.175	Phenotype_recessive	-5.8147	0	0
1	0.1418	14.181	Phenotype_recessive	-5.8144	0	0
1	0.1419	14.187	Phenotype_recessive	-5.8141	0	0
1	0.1419	14.193	Phenotype_recessive	-5.8139	0	0
1	0.142	14.199	Phenotype_recessive	-5.8137	0	0
1	0.142	14.202	Phenotype_recessive	-5.8136	0	0
1	0.142	14.204	Phenotype_recessive	-5.8136	0	0
1	0.1421	14.206	Phenotype_recessive	-5.8135	0	0
1	0.1421	14.208	Phenotype_recessive	-5.8135	0	0
1	0.1422	14.218	Phenotype_recessive	-5.8133	0	0
1	0.1423	14.227	Phenotype_recessive	-5.8132	0	0
1	0.1424	14.237	Phenotype_recessive	-5.8132	0	0
1	0.1425	14.246	Phenotype_recessive	-5.8132	0	0
1	0.1425	14.247	Phenotype_recessive	-5.8132	0	0
1	0.1425	14.247	Phenotype_recessive	-5.8132	0	0
1	0.1425	14.248	Phenotype_recessive	-5.8132	0	0
1	0.1425	14.249	Phenotype_recessive	-5.8132	0	0
1	0.1425	14.252	Phenotype_recessive	-5.8133	0	0
1	0.1426	14.256	Phenotype_recessive	-5.8133	0	0
1	0.1426	14.259	Phenotype_recessive	-5.8134	0	0
1	0.1426	14.263	Phenotype_recessive	-5.8135	0	0
1	0.1427	14.266	Phenotype_recessive	-5.8136	0	0
1	0.1427	14.27	Phenotype_recessive	-5.8137	0	0
1	0.1427	14.273	Phenotype_recessive	-5.8138	0	0
1	0.1428	14.277	Phenotype_recessive	-5.8139	0	0
1	0.1428	14.281	Phenotype_recessive	-5.814	0	0
1	0.1428	14.285	Phenotype_recessive	-5.8142	0	0
1	0.1429	14.289	Phenotype_recessive	-5.8144	0	0
1	0.1429	14.292	Phenotype_recessive	-5.8146	0	0
1	0.1429	14.295	Phenotype_recessive	-5.8147	0	0
1	0.143	14.297	Phenotype_recessive	-5.8148	0	0
1	0.143	14.3	Phenotype_recessive	-5.8149	0	0
1	0.143	14.302	Phenotype_recessive	-5.8151	0	0
1	0.1431	14.307	Phenotype_recessive	-5.8154	0	0
1	0.1431	14.313	Phenotype_recessive	-5.8157	0	0
1	0.1432	14.318	Phenotype_recessive	-5.8161	0	0
1	0.1432	14.324	Phenotype_recessive	-5.8165	0	0
1	0.1432	14.325	Phenotype_recessive	-5.8166	0	0
1	0.1433	14.326	Phenotype_recessive	-5.8167	0	0
1	0.1433	14.327	Phenotype_recessive	-5.8168	0	0
1	0.1433	14.328	Phenotype_recessive	-5.8168	0	0
1	0.1434	14.335	Phenotype_recessive	-5.8174	0	0
1	0.1434	14.342	Phenotype_recessive	-5.8181	0	0
1	0.1435	14.35	Phenotype_recessive	-5.8188	0	0
1	0.1436	14.357	Phenotype_recessive	-5.8195	0	0
1	0.1437	14.37	Phenotype_recessive	-5.8193	0	0
1	0.1438	14.383	Phenotype_recessive	-5.8192	0	0
1	0.144	14.396	Phenotype_recessive	-5.8193	0	0
1	0.1441	14.409	Phenotype_recessive	-5.8195	0	0
1	0.1442	14.42	Phenotype_recessive	-5.8194	0	0
1	0.1443	14.431	Phenotype_recessive	-5.8193	0	0
1	0.1444	14.442	Phenotype_recessive	-5.8194	0	0
1	0.1445	14.454	Phenotype_recessive	-5.8195	0	0
1	0.1446	14.457	Phenotype_recessive	-5.8195	0	0
1	0.1446	14.459	Phenotype_recessive	-5.8195	0	0
1	0.1446	14.462	Phenotype_recessive	-5.8195	0	0
1	0.1447	14.465	Phenotype_recessive	-5.8195	0	0
1	0.1447	14.468	Phenotype_recessive	-5.8195	0	0
1	0.1447	14.471	Phenotype_recessive	-5.8195	0	0
1	0.1447	14.474	Phenotype_recessive	-5.8195	0	0
1	0.1448	14.478	Phenotype_recessive	-5.8195	0	0
1	0.1448	14.481	Phenotype_recessive	-5.8195	0	0
1	0.1448	14.484	Phenotype_recessive	-5.8195	0	0
1	0.1449	14.488	Phenotype_recessive	-5.8195	0	0
1	0.1449	14.491	Phenotype_recessive	-5.8195	0	0
1	0.145	14.504	Phenotype_recessive	-5.8193	0	0
1	0.1452	14.516	Phenotype_recessive	-5.8193	0	0
1	0.1453	14.529	Phenotype_recessive	-5.8193	0	0
1	0.1454	14.541	Phenotype_recessive	-5.8195	0	0
1	0.1455	14.546	Phenotype_recessive	-5.8195	0	0
1	0.1455	14.55	Phenotype_recessive	-5.8195	0	0
1	0.1455	14.555	Phenotype_recessive	-5.8195	0	0
1	0.1456	14.559	Phenotype_recessive	-5.8195	0	0
1	0.1456	14.56	Phenotype_recessive	-5.8195	0	0
1	0.1456	14.562	Phenotype_recessive	-5.8195	0	0
1	0.1456	14.563	Phenotype_recessive	-5.8195	0	0
1	0.1456	14.564	Phenotype_recessive	-5.8195	0	0
1	0.1457	14.568	Phenotype_recessive	-5.8195	0	0
1	0.1457	14.571	Phenotype_recessive	-5.8195	0	0
1	0.1458	14.575	Phenotype_recessive	-5.8195	0	0
1	0.1458	14.579	Phenotype_recessive	-5.8195	0	0
1	0.1458	14.583	Phenotype_recessive	-5.8195	0	0
1	0.1459	14.586	Phenotype_recessive	-5.8195	0	0
1	0.1459	14.589	Phenotype_recessive	-5.8195	0	0
1	0.1459	14.593	Phenotype_recessive	-5.8195	0	0
1	0.146	14.595	Phenotype_recessive	-5.8195	0	0
1	0.146	14.597	Phenotype_recessive	-5.8195	0	0
1	0.146	14.6	Phenotype_recessive	-5.8195	0	0
1	0.146	14.602	Phenotype_recessive	-5.8195	0	0
1	0.146	14.604	Phenotype_recessive	-5.8195	0	0
1	0.1461	14.606	Phenotype_recessive	-5.8195	0	0
1	0.1461	14.609	Phenotype_recessive	-5.8195	0	0
1	0.1461	14.611	Phenotype_recessive	-5.8195	0	0
1	0.1461	14.611	Phenotype_recessive	-5.8195	0	0
1	0.1461	14.612	Phenotype_recessive	-5.8195	0	0
1	0.1461	14.612	Phenotype_recessive	-5.8195	0	0
1	0.1461	14.612	Phenotype_recessive	-5.8195	0	0
1	0.1461	14.613	Phenotype_recessive	-5.8195	0	0
1	0.1461	14.613	Phenotype_recessive	-5.8195	0	0
1	0.1461	14.613	Phenotype_recessive	-5.8195	0	0
1	0.1461	14.613	Phenotype_recessive	-5.8195	0	0
1	0.1463	14.633	Phenotype_recessive	-5.819	0	0
1	0.1465	14.652	Phenotype_recessive	-5.8189	0	0
1	0.1467	14.672	Phenotype_recessive	-5.819	0	0
1	0.1469	14.691	Phenotype_recessive	-5.8195	0	0
1	0.1471	14.708	Phenotype_recessive	-5.8191	0	0
1	0.1473	14.725	Phenotype_recessive	-5.819	0	0
1	0.1474	14.742	Phenotype_recessive	-5.8191	0	0
1	0.1476	14.759	Phenotype_recessive	-5.8195	0	0
1	0.1476	14.762	Phenotype_recessive	-5.8195	0	0
1	0.1476	14.765	Phenotype_recessive	-5.8195	0	0
1	0.1477	14.768	Phenotype_recessive	-5.8195	0	0
1	0.1477	14.77	Phenotype_recessive	-5.8195	0	0
1	0.1477	14.774	Phenotype_recessive	-5.8195	0	0
1	0.1478	14.778	Phenotype_recessive	-5.8195	0	0
1	0.1478	14.781	Phenotype_recessive	-5.8195	0	0
1	0.1478	14.785	Phenotype_recessive	-5.8195	0	0
1	0.1479	14.787	Phenotype_recessive	-5.8195	0	0
1	0.1479	14.79	Phenotype_recessive	-5.8195	0	0
1	0.1479	14.792	Phenotype_recessive	-5.8195	0	0
1	0.1479	14.795	Phenotype_recessive	-5.8195	0	0
1	0.148	14.803	Phenotype_recessive	-5.8194	0	0
1	0.1481	14.812	Phenotype_recessive	-5.8194	0	0
1	0.1482	14.82	Phenotype_recessive	-5.8194	0	0
1	0.1483	14.829	Phenotype_recessive	-5.8195	0	0
1	0.1484	14.838	Phenotype_recessive	-5.8194	0	0
1	0.1485	14.848	Phenotype_recessive	-5.8193	0	0
1	0.1486	14.857	Phenotype_recessive	-5.8193	0	0
1	0.1487	14.867	Phenotype_recessive	-5.8194	0	0
1	0.1487	14.867	Phenotype_recessive	-5.8194	0	0
1	0.1487	14.867	Phenotype_recessive	-5.8194	0	0
1	0.1487	14.867	Phenotype_recessive	-5.8194	0	0
1	0.1487	14.867	Phenotype_recessive	-5.8194	0	0
1	0.1487	14.867	Phenotype_recessive	-5.8194	0	0
1	0.1487	14.867	Phenotype_recessive	-5.8194	0	0
1	0.1487	14.868	Phenotype_recessive	-5.8194	0	0
1	0.1487	14.868	Phenotype_recessive	-5.8194	0	0
1	0.1487	14.869	Phenotype_recessive	-5.8194	0	0
1	0.1487	14.871	Phenotype_recessive	-5.8195	0	0
1	0.1487	14.872	Phenotype_recessive	-5.8195	0	0
1	0.1487	14.874	Phenotype_recessive	-5.8195	0	0
1	0.1488	14.876	Phenotype_recessive	-5.8195	0	0
1	0.1488	14.878	Phenotype_recessive	-5.8195	0	0
1	0.1488	14.88	Phenotype_recessive	-5.8195	0	0
1	0.1488	14.882	Phenotype_recessive	-5.8195	0	0
1	0.1489	14.886	Phenotype_recessive	-5.8194	0	0
1	0.1489	14.89	Phenotype_recessive	-5.8192	0	0
1	0.1489	14.894	Phenotype_recessive	-5.8191	0	0
1	0.149	14.898	Phenotype_recessive	-5.819	0	0
1	0.149	14.9	Phenotype_recessive	-5.819	0	0
1	0.149	14.903	Phenotype_recessive	-5.8189	0	0
1	0.1491	14.905	Phenotype_recessive	-5.8189	0	0
1	0.1491	14.908	Phenotype_recessive	-5.8188	0	0
1	0.1492	14.916	Phenotype_recessive	-5.8187	0	0
1	0.1493	14.925	Phenotype_recessive	-5.8187	0	0
1	0.1493	14.934	Phenotype_recessive	-5.8187	0	0
1	0.1494	14.943	Phenotype_recessive	-5.8188	0	0
1	0.1495	14.947	Phenotype_recessive	-5.8189	0	0
1	0.1495	14.951	Phenotype_recessive	-5.819	0	0
1	0.1495	14.954	Phenotype_recessive	-5.819	0	0
1	0.1496	14.958	Phenotype_recessive	-5.8191	0	0
1	0.1496	14.961	Phenotype_recessive	-5.8192	0	0
1	0.1496	14.964	Phenotype_recessive	-5.8193	0	0
1	0.1497	14.967	Phenotype_recessive	-5.8194	0	0
1	0.1497	14.97	Phenotype_recessive	-5.8195	0	0
1	0.1497	14.971	Phenotype_recessive	-5.8195	0	0
1	0.1497	14.972	Phenotype_recessive	-5.8194	0	0
1	0.1497	14.973	Phenotype_recessive	-5.8194	0	0
1	0.1497	14.974	Phenotype_recessive	-5.8193	0	0
1	0.1498	14.984	Phenotype_recessive	-5.8189	0	0
1	0.1499	14.995	Phenotype_recessive	-5.8186	0	0
1	0.15	15.005	Phenotype_recessive	-5.8183	0	0
1	0.1502	15.015	Phenotype_recessive	-5.8182	0	0
1	0.1502	15.018	Phenotype_recessive	-5.8182	0	0
[truncated: 366,177+ more rows]
