# Supplementary material for: Autosomal recessive hyposegmentation of granulocytes in Australian Shepherd Dogs indicates a role for LMBR1L in myeloid leukocytes
Source: PLoS Genet. 2023 Jun 22;19(6):e1010805. doi: 10.1371/journal.pgen.1010805 (PMC10321630; doi:10.1371/journal.pgen.1010805)
Supplement: S4 Table — (XLSX) [file pgen.1010805.s006.xlsx]

## Sheet: S4 Table
S4 Table. Genome regions that showed positive LOD scores for linkage to hydranencephaly in the family with four stillborn puppies.
Linkage analysis	Chromosome	Start critical interval	Stop critical interval	Size (bp)	First SNV (critical interval)	Last SNV (critical interval)	Maximum LOD Score	Alpha
	4	4504802	4517007	12205	BICF2P1426679	BICF2G63057568	2.1805	1
	9	11913537	18109033	6195496	BICF2S23144315	BICF2G630828735	0.1221	1
	13	8968309	8989466	21157	BICF2G630605357	BICF2G630605369	1.5785	1
	19	53320508	55516201	2195693	BICF2P769891	-	0.6142	1
	20	53736159	53760515	24356	BICF2G630446820	CHR20_53361037	2.0177	1
	21	42696880	43620509	923629	TIGRP2P286250_RS9237363	BICF2S23319550	1.2696	1
Total				9372536
