# Supplementary material for: Autosomal recessive hyposegmentation of granulocytes in Australian Shepherd Dogs indicates a role for LMBR1L in myeloid leukocytes
Source: PLoS Genet. 2023 Jun 22;19(6):e1010805. doi: 10.1371/journal.pgen.1010805 (PMC10321630; doi:10.1371/journal.pgen.1010805)
Supplement: S5 Table — (XLSX) [file pgen.1010805.s007.xlsx]

## Sheet: S5 Table
S5 Table. Raw output from the Plink homozygosity analysis. Homozygosity cases: 4 stillborn puppies with hydranencephaly.
POOL	FID	IID	PHE	CHR	SNP1	SNP2	BP1	BP2	KB	NSNP	NSIM	GRP
S1	AU192	AU192	2	2	BICF2S2361333	BICF2P698416	54810638	73735816	18925.2	1844	1	1*
S1	AU193	AU193	2	2	BICF2S2361333	BICF2P698416	54810638	73735816	18925.2	1844	1	1
S1	AU194	AU194	2	2	BICF2S23532527	TIGRP2P28282_RS9122681	60723405	64532844	3809.44	348	1	2*
S1	AU195	AU195	2	2	BICF2S23532527	CHR2_74859378	60723405	74255279	13531.9	1334	1	2
S1	CON	4	04:00:00	2	BICF2S23532527	TIGRP2P28282_RS9122681	60723405	64532844	3809.44	348	NA	NA
S1	UNION	4	04:00:00	2	BICF2S2361333	CHR2_74859378	54810638	74255279	19444.6	1905	NA	NA
S2	AU192	AU192	2	3	BICF2P739271	CHR3_53330707	19944579	53817584	33873	2899	3	1*
S2	AU193	AU193	2	3	BICF2P1431987	BICF2G630341363	24364152	44370050	20005.9	1671	3	1
S2	AU194	AU194	2	3	BICF2P1387536	CHR3_42652009	24013156	43039248	19026.1	1623	3	1
S2	AU195	AU195	2	3	BICF2P1431987	BICF2G630341363	24364152	44370050	20005.9	1671	3	1
S2	CON	4	04:00:00	3	BICF2P1431987	CHR3_42652009	24364152	43039248	18675.1	1578	NA	NA
S2	UNION	4	04:00:00	3	BICF2P739271	CHR3_53330707	19944579	53817584	33873	2899	NA	NA
S3	AU192	AU192	2	6	BICF2G630581353	BICF2P771101	45964012	52021801	6057.79	557	3	1*
S3	AU193	AU193	2	6	BICF2G630581353	BICF2P771101	45964012	52021801	6057.79	557	3	1
S3	AU194	AU194	2	6	BICF2G630581353	BICF2G630578396	45964012	48282974	2318.96	193	3	1
S3	AU195	AU195	2	6	BICF2G630582485	BICF2G630578396	44581671	48282974	3701.3	305	3	1
S3	CON	4	04:00:00	6	BICF2G630581353	BICF2G630578396	45964012	48282974	2318.96	193	NA	NA
S3	UNION	4	04:00:00	6	BICF2G630582485	BICF2P771101	44581671	52021801	7440.13	669	NA	NA
S4	AU192	AU192	2	6	BICF2P240336	BICF2P967887	63140753	70782960	7642.21	715	3	1*
S4	AU193	AU193	2	6	BICF2P1391558	BICF2P967887	63117012	70782960	7665.95	717	3	1
S4	AU194	AU194	2	6	TIGRP2P86140_RS8596660	TIGRP2P89615_RS9130339	55970056	74720980	18750.9	1747	3	1
S4	AU195	AU195	2	6	BICF2P240336	BICF2P385532	63140753	72840687	9699.93	916	3	1
S4	CON	4	04:00:00	6	BICF2P240336	BICF2P967887	63140753	70782960	7642.21	715	NA	NA
S4	UNION	4	04:00:00	6	TIGRP2P86140_RS8596660	TIGRP2P89615_RS9130339	55970056	74720980	18750.9	1747	NA	NA
S5	AU192	AU192	2	7	BICF2P61670	BICF2P426510	50124067	52840787	2716.72	229	3	1*
S5	AU193	AU193	2	7	BICF2S23742708	BICF2G630558960	50997597	54215650	3218.05	276	3	1
S5	AU194	AU194	2	7	BICF2S23742708	BICF2P1048842	50997597	57190468	6192.87	545	3	1
S5	AU195	AU195	2	7	BICF2S23742708	BICF2P1048842	50997597	57190468	6192.87	545	3	1
S5	CON	4	04:00:00	7	BICF2S23742708	BICF2P426510	50997597	52840787	1843.19	150	NA	NA
S5	UNION	4	04:00:00	7	BICF2P61670	BICF2P1048842	50124067	57190468	7066.4	624	NA	NA
S6	AU192	AU192	2	11	CHR11_55352733	BICF2S23322467	55687408	64739548	9052.14	894	3	1*
S6	AU193	AU193	2	11	CHR11_55352733	BICF2G630302242	55687408	58342425	2655.02	262	3	1
S6	AU194	AU194	2	11	BICF2P915963	BICF2S23322467	42003348	64739548	22736.2	2047	3	1
S6	AU195	AU195	2	11	CHR11_55352733	BICF2G630302242	55687408	58342425	2655.02	262	3	1
S6	CON	4	04:00:00	11	CHR11_55352733	BICF2G630302242	55687408	58342425	2655.02	262	NA	NA
S6	UNION	4	04:00:00	11	BICF2P915963	BICF2S23322467	42003348	64739548	22736.2	2047	NA	NA
S7	AU192	AU192	2	11	CHR11_55352733	BICF2S23322467	55687408	64739548	9052.14	894	3	1*
S7	AU193	AU193	2	11	BICF2P608709	BICF2P689703	63613624	64996079	1382.46	135	3	1
S7	AU194	AU194	2	11	BICF2P915963	BICF2S23322467	42003348	64739548	22736.2	2047	3	1
S7	AU195	AU195	2	11	BICF2P608709	BICF2P689703	63613624	64996079	1382.46	135	3	1
S7	CON	4	04:00:00	11	BICF2P608709	BICF2S23322467	63613624	64739548	1125.92	113	NA	NA
S7	UNION	4	04:00:00	11	BICF2P915963	BICF2P689703	42003348	64996079	22992.7	2069	NA	NA
S8	AU192	AU192	2	13	TIGRP2P175007_RS8810558	BICF2P1157432	31181389	47163428	15982	1466	3	1*
S8	AU193	AU193	2	13	TIGRP2P175007_RS8810558	BICF2P1157432	31181389	47163428	15982	1466	3	1
S8	AU194	AU194	2	13	TIGRP2P175007_RS8810558	BICF2P772908	31181389	47428362	16247	1493	3	1
S8	AU195	AU195	2	13	CHR13_31398077	BICF2G630661330	31934998	34721519	2786.52	253	3	1
S8	CON	4	04:00:00	13	CHR13_31398077	BICF2G630661330	31934998	34721519	2786.52	253	NA	NA
S8	UNION	4	04:00:00	13	TIGRP2P175007_RS8810558	BICF2P772908	31181389	47428362	16247	1493	NA	NA
S9	AU192	AU192	2	14	CHR14_59345145	BICF2G630531380	59476381	61095453	1619.07	167	3	1*
S9	AU193	AU193	2	14	CHR14_59345145	BICF2G630531380	59476381	61095453	1619.07	167	3	1
S9	AU194	AU194	2	14	CHR14_59345145	BICF2G630531380	59476381	61095453	1619.07	167	3	1
S9	AU195	AU195	2	14	CHR14_59345145	BICF2G630531380	59476381	61095453	1619.07	167	3	1
S9	CON	4	04:00:00	14	CHR14_59345145	BICF2G630531380	59476381	61095453	1619.07	167	NA	NA
S9	UNION	4	04:00:00	14	CHR14_59345145	BICF2G630531380	59476381	61095453	1619.07	167	NA	NA
S10	AU192	AU192	2	17	BICF2P554448	BICF2G630219664	8598873	11837763	3238.89	301	2	1
S10	AU193	AU193	2	17	BICF2P554448	BICF2G630217491	8598873	14912370	6313.5	584	2	1
S10	AU194	AU194	2	17	BICF2P1369289	BICF2G630221508	60212	9225052	9164.84	856	3	1*
S10	AU195	AU195	2	17	BICF2S236647	BICF2P597768	5243626	10042548	4798.92	449	1	1
S10	CON	4	04:00:00	17	BICF2P554448	BICF2G630221508	8598873	9225052	626.18	61	NA	NA
S10	UNION	4	04:00:00	17	BICF2P1369289	BICF2G630217491	60212	14912370	14852.2	1379	NA	NA
S11	AU192	AU192	2	21	BICF2P221762	BICF2P866988	36405716	37738954	1333.24	107	3	1*
S11	AU193	AU193	2	21	BICF2P221762	BICF2P589599	36405716	43660316	7254.6	694	3	1
S11	AU194	AU194	2	21	BICF2P221762	TIGRP2P286795_RS8594482	36405716	43843491	7437.78	711	3	1
S11	AU195	AU195	2	21	BICF2P1031144	TIGRP2P286795_RS8594482	32146	43843491	43811.3	4082	3	1
S11	CON	4	04:00:00	21	BICF2P221762	BICF2P866988	36405716	37738954	1333.24	107	NA	NA
S11	UNION	4	04:00:00	21	BICF2P1031144	TIGRP2P286795_RS8594482	32146	43843491	43811.3	4082	NA	NA
S12	AU192	AU192	2	21	BICF2P551390	TIGRP2P286795_RS8594482	42719800	43843491	1123.69	119	3	1*
S12	AU193	AU193	2	21	BICF2P221762	BICF2P589599	36405716	43660316	7254.6	694	3	1
S12	AU194	AU194	2	21	BICF2P221762	TIGRP2P286795_RS8594482	36405716	43843491	7437.78	711	3	1
S12	AU195	AU195	2	21	BICF2P1031144	TIGRP2P286795_RS8594482	32146	43843491	43811.3	4082	3	1
S12	CON	4	04:00:00	21	BICF2P551390	BICF2P589599	42719800	43660316	940.517	102	NA	NA
S12	UNION	4	04:00:00	21	BICF2P1031144	TIGRP2P286795_RS8594482	32146	43843491	43811.3	4082	NA	NA
S13	AU192	AU192	2	27	TIGRP2P348011_RS8918151	BICF2G630139564	38448554	42478437	4029.88	447	3	1*
S13	AU193	AU193	2	27	BICF2P1010577	BICF2S22946446	38318310	43532292	5213.98	577	3	1
S13	AU194	AU194	2	27	BICF2P1010577	BICF2G630139564	38318310	42478437	4160.13	459	3	1
S13	AU195	AU195	2	27	TIGRP2P348011_RS8918151	BICF2G630139564	38448554	42478437	4029.88	447	3	1
S13	CON	4	04:00:00	27	TIGRP2P348011_RS8918151	BICF2G630139564	38448554	42478437	4029.88	447	NA	NA
S13	UNION	4	04:00:00	27	BICF2P1010577	BICF2S22946446	38318310	43532292	5213.98	577	NA	NA
S14	AU192	AU192	2	27	CHR27_2478313	CHR27_678170	44174058	45981406	1807.35	262	3	1*
S14	AU193	AU193	2	27	BICF2G630138042	TIGRP2P347125_RS9068756	44684464	46643386	1958.92	236	3	1
S14	AU194	AU194	2	27	CHR27_2478313	TIGRP2P347125_RS9068756	44174058	46643386	2469.33	319	3	1
S14	AU195	AU195	2	27	CHR27_2478313	CHR27_678170	44174058	45981406	1807.35	262	3	1
S14	CON	4	04:00:00	27	BICF2G630138042	CHR27_678170	44684464	45981406	1296.94	179	NA	NA
S14	UNION	4	04:00:00	27	CHR27_2478313	TIGRP2P347125_RS9068756	44174058	46643386	2469.33	319	NA	NA
S15	AU192	AU192	2	31	BICF2P433215	BICF2P1341033	25338957	34026802	8687.85	735	3	1*
S15	AU193	AU193	2	31	BICF2P433215	BICF2P1341033	25338957	34026802	8687.85	735	3	1
S15	AU194	AU194	2	31	BICF2G630738902	BICF2P1341033	26371481	34026802	7655.32	644	3	1
S15	AU195	AU195	2	31	BICF2G630738902	CHR31_35941578	26371481	35827675	9456.19	814	3	1
S15	CON	4	04:00:00	31	BICF2G630738902	BICF2P1341033	26371481	34026802	7655.32	644	NA	NA
S15	UNION	4	04:00:00	31	BICF2P433215	CHR31_35941578	25338957	35827675	10488.7	905	NA	NA
S16	AU192	AU192	2	32	BICF2S2303468	BICF2P427000	9156222	11135175	1978.95	178	3	1*
S16	AU193	AU193	2	32	CHR32_37990879	BICF2S23724349	1841344	10926278	9084.93	756	3	1
S16	AU194	AU194	2	32	CHR32_37990879	BICF2S23724349	1841344	10926278	9084.93	756	3	1
S16	AU195	AU195	2	32	CHR32_37990879	BICF2S23724349	1841344	10926278	9084.93	756	3	1
S16	CON	4	04:00:00	32	BICF2S2303468	BICF2S23724349	9156222	10926278	1770.06	159	NA	NA
S16	UNION	4	04:00:00	32	CHR32_37990879	BICF2P427000	1841344	11135175	9293.83	775	NA	NA
S17	AU192	AU192	2	33	BICF2P968950	BICF2S23154620	5308965	10843217	5534.25	534	3	1*
S17	AU193	AU193	2	33	BICF2P968950	BICF2S23154620	5308965	10843217	5534.25	534	3	1
S17	AU194	AU194	2	33	BICF2P968950	BICF2S23154620	5308965	10843217	5534.25	534	3	1
S17	AU195	AU195	2	33	BICF2P968950	BICF2G630249362	5308965	10532135	5223.17	504	3	1
S17	CON	4	04:00:00	33	BICF2P968950	BICF2G630249362	5308965	10532135	5223.17	504	NA	NA
S17	UNION	4	04:00:00	33	BICF2P968950	BICF2S23154620	5308965	10843217	5534.25	534	NA	NA
S18	AU193	AU193	2	1	G73F20S149	BICF2S23736136	105358051	118385702	13027.7	1561	1	1
S18	AU194	AU194	2	1	CHR1_114670662	CHR1_116386676	115501489	117230158	1728.67	190	1	1
S18	AU195	AU195	2	1	BICF2P879857	BICF2S23714379	113647003	115506665	1859.66	231	2	1*
S18	CON	3	03:00:00	1	CHR1_114670662	BICF2S23714379	115501489	115506665	5.177	2	NA	NA
S18	UNION	3	03:00:00	1	G73F20S149	BICF2S23736136	105358051	118385702	13027.7	1561	NA	NA
S19	AU192	AU192	2	3	BICF2P1116681	BICF2P1438162	15161367	18870429	3709.06	315	2	1*
S19	AU193	AU193	2	3	BICF2G630704051	BICF2S23539164	18373241	19887631	1514.39	133	2	1
S19	AU195	AU195	2	3	BICF2P1116681	BICF2P1438162	15161367	18870429	3709.06	315	2	1
S19	CON	3	03:00:00	3	BICF2G630704051	BICF2P1438162	18373241	18870429	497.189	46	NA	NA
S19	UNION	3	03:00:00	3	BICF2P1116681	BICF2S23539164	15161367	19887631	4726.27	402	NA	NA
S20	AU192	AU192	2	3	BICF2P1385640	BICF2S22917226	86107921	92465885	6357.97	622	2	1*
S20	AU193	AU193	2	3	BICF2P1385640	BICF2S22917226	86107921	92465885	6357.97	622	2	1
S20	AU194	AU194	2	3	BICF2P1385640	BICF2S22917226	86107921	92465885	6357.97	622	2	1
S20	CON	3	03:00:00	3	BICF2P1385640	BICF2S22917226	86107921	92465885	6357.97	622	NA	NA
S20	UNION	3	03:00:00	3	BICF2P1385640	BICF2S22917226	86107921	92465885	6357.97	622	NA	NA
S21	AU192	AU192	2	5	CHR5_70055036	BICF2S23633793	70615632	73968780	3353.15	327	2	1*
S21	AU193	AU193	2	5	CHR5_70055036	BICF2S23633793	70615632	73968780	3353.15	327	2	1
S21	AU195	AU195	2	5	BICF2S22950935	BICF2G630239581	69562244	70663812	1101.57	106	2	1
S21	CON	3	03:00:00	5	CHR5_70055036	BICF2G630239581	70615632	70663812	48.181	11	NA	NA
S21	UNION	3	03:00:00	5	BICF2S22950935	BICF2S23633793	69562244	73968780	4406.54	422	NA	NA
S22	AU193	AU193	2	7	BICF2S23443963	BICF2P207515	39919638	49329170	9409.53	944	2	1*
S22	AU194	AU194	2	7	TIGRP2P95898_RS8852174	CHR7_42463698	39946897	42449463	2502.57	308	2	1
S22	AU195	AU195	2	7	TIGRP2P95898_RS8852174	CHR7_42463698	39946897	42449463	2502.57	308	2	1
S22	CON	3	03:00:00	7	TIGRP2P95898_RS8852174	CHR7_42463698	39946897	42449463	2502.57	308	NA	NA
S22	UNION	3	03:00:00	7	BICF2S23443963	BICF2P207515	39919638	49329170	9409.53	944	NA	NA
S23	AU194	AU194	2	7	BICF2G63084122	BICF2G63084905	66389924	67764512	1374.59	135	1	1*
S23	AU195	AU195	2	7	BICF2G63084122	BICF2G63084905	66389924	67764512	1374.59	135	1	1
S23	AU192	AU192	2	7	TIGRP2P100556_RS9202205	BICF2S22939397	57312586	73657543	16345	1526	0	2*
S23	CON	3	03:00:00	7	BICF2G63084122	BICF2G63084905	66389924	67764512	1374.59	135	NA	NA
S23	UNION	3	03:00:00	7	TIGRP2P100556_RS9202205	BICF2S22939397	57312586	73657543	16345	1526	NA	NA
S24	AU192	AU192	2	8	CHR8_30885	BICF2P501083	55060	5318799	5263.74	493	2	1*
S24	AU193	AU193	2	8	BICF2P215363	BICF2P501083	3675097	5318799	1643.7	205	2	1
S24	AU195	AU195	2	8	BICF2S22916894	BICF2P280833	5242246	9576251	4334.01	333	2	1
S24	CON	3	03:00:00	8	BICF2S22916894	BICF2P501083	5242246	5318799	76.554	6	NA	NA
S24	UNION	3	03:00:00	8	CHR8_30885	BICF2P280833	55060	9576251	9521.19	820	NA	NA
S25	AU194	AU194	2	10	BICF2P384680	BICF2S23539816	49758681	51683597	1924.92	197	1	1*
S25	AU195	AU195	2	10	BICF2P384680	BICF2S23539816	49758681	51683597	1924.92	197	1	1
S25	AU192	AU192	2	10	BICF2S23261214	BICF2S23022674	50697304	59968642	9271.34	770	0	2*
S25	CON	3	03:00:00	10	BICF2S23261214	BICF2S23539816	50697304	51683597	986.294	102	NA	NA
S25	UNION	3	03:00:00	10	BICF2P384680	BICF2S23022674	49758681	59968642	10210	865	NA	NA
S26	AU192	AU192	2	14	BICF2S23453644	BICF2P534190	56945206	58497869	1552.66	121	2	1*
S26	AU194	AU194	2	14	BICF2S23453644	BICF2P534190	56945206	58497869	1552.66	121	2	1
S26	AU195	AU195	2	14	BICF2S23453644	BICF2S2346000	56945206	58528348	1583.14	123	2	1
S26	CON	3	03:00:00	14	BICF2S23453644	BICF2P534190	56945206	58497869	1552.66	121	NA	NA
S26	UNION	3	03:00:00	14	BICF2S23453644	BICF2S2346000	56945206	58528348	1583.14	123	NA	NA
S27	AU192	AU192	2	16	BICF2P264503	BICF2P958582	3502258	4898325	1396.07	102	2	1*
S27	AU194	AU194	2	16	BICF2P264503	BICF2P958582	3502258	4898325	1396.07	102	2	1
S27	AU195	AU195	2	16	BICF2P264503	BICF2P958582	3502258	4898325	1396.07	102	2	1
S27	CON	3	03:00:00	16	BICF2P264503	BICF2P958582	3502258	4898325	1396.07	102	NA	NA
S27	UNION	3	03:00:00	16	BICF2P264503	BICF2P958582	3502258	4898325	1396.07	102	NA	NA
S28	AU193	AU193	2	17	CHR17_20948562	CHR17_22347497	21014674	22378994	1364.32	152	2	1*
S28	AU194	AU194	2	17	CHR17_20948562	CHR17_22347497	21014674	22378994	1364.32	152	2	1
S28	AU195	AU195	2	17	BICF2S239984	BICF2S2452315	20113667	30222647	10109	984	2	1
S28	CON	3	03:00:00	17	CHR17_20948562	CHR17_22347497	21014674	22378994	1364.32	152	NA	NA
S28	UNION	3	03:00:00	17	BICF2S239984	BICF2S2452315	20113667	30222647	10109	984	NA	NA
S29	AU193	AU193	2	17	BICF2P1295509	BICF2G630207857	26125504	36751543	10626	996	2	1*
S29	AU194	AU194	2	17	BICF2P1295509	BICF2G630207857	26125504	36751543	10626	996	2	1
S29	AU195	AU195	2	17	BICF2S239984	BICF2S2452315	20113667	30222647	10109	984	2	1
S29	CON	3	03:00:00	17	BICF2P1295509	BICF2S2452315	26125504	30222647	4097.14	361	NA	NA
S29	UNION	3	03:00:00	17	BICF2S239984	BICF2G630207857	20113667	36751543	16637.9	1619	NA	NA
S30	AU193	AU193	2	18	BICF2S22928810	CHR18_55635725	55300485	56437444	1136.96	155	2	1*
S30	AU194	AU194	2	18	BICF2S22928810	CHR18_55635725	55300485	56437444	1136.96	155	2	1
S30	AU195	AU195	2	18	BICF2S22928810	CHR18_55635725	55300485	56437444	1136.96	155	2	1
S30	CON	3	03:00:00	18	BICF2S22928810	CHR18_55635725	55300485	56437444	1136.96	155	NA	NA
S30	UNION	3	03:00:00	18	BICF2S22928810	CHR18_55635725	55300485	56437444	1136.96	155	NA	NA
S31	AU193	AU193	2	20	BICF2G630233071	BICF2S22946149	20766938	27454839	6687.9	586	2	1*
S31	AU194	AU194	2	20	BICF2G630233071	BICF2P1054218	20766938	29648428	8881.49	772	2	1
S31	AU195	AU195	2	20	BICF2G630233071	BICF2P195282	20766938	29126282	8359.34	730	2	1
S31	CON	3	03:00:00	20	BICF2G630233071	BICF2S22946149	20766938	27454839	6687.9	586	NA	NA
S31	UNION	3	03:00:00	20	BICF2G630233071	BICF2P1054218	20766938	29648428	8881.49	772	NA	NA
S32	AU192	AU192	2	20	BICF2S22958474	CHR20_46339302	34068404	46750225	12681.8	1350	2	1*
S32	AU193	AU193	2	20	BICF2P404415	BICF2S23341022	31703233	34085350	2382.12	263	2	1
S32	AU195	AU195	2	20	BICF2P404415	BICF2S23341022	31703233	34085350	2382.12	263	2	1
S32	CON	3	03:00:00	20	BICF2S22958474	BICF2S23341022	34068404	34085350	16.947	2	NA	NA
S32	UNION	3	03:00:00	20	BICF2P404415	CHR20_46339302	31703233	46750225	15047	1611	NA	NA
S33	AU192	AU192	2	20	BICF2S22958474	CHR20_46339302	34068404	46750225	12681.8	1350	2	1*
S33	AU193	AU193	2	20	BICF2P101177	CHR20_46339302	39196147	46750225	7554.08	895	2	1
S33	AU194	AU194	2	20	CHR20_42889719	CHR20_46339302	43296925	46750225	3453.3	474	2	1
S33	CON	3	03:00:00	20	CHR20_42889719	CHR20_46339302	43296925	46750225	3453.3	474	NA	NA
S33	UNION	3	03:00:00	20	BICF2S22958474	CHR20_46339302	34068404	46750225	12681.8	1350	NA	NA
S34	AU192	AU192	2	25	BICF2G630469072	BICF2P1223257	10146867	11797286	1650.42	173	2	1*
S34	AU193	AU193	2	25	BICF2G630469072	BICF2P1223257	10146867	11797286	1650.42	173	2	1
S34	AU194	AU194	2	25	BICF2G630469072	BICF2G630466023	10146867	15982412	5835.55	550	2	1
S34	CON	3	03:00:00	25	BICF2G630469072	BICF2P1223257	10146867	11797286	1650.42	173	NA	NA
S34	UNION	3	03:00:00	25	BICF2G630469072	BICF2G630466023	10146867	15982412	5835.55	550	NA	NA
S35	AU193	AU193	2	26	TIGRP2P346635_RS8883846	BICF2G630803721	4417681	13794617	9376.94	917	2	1*
S35	AU194	AU194	2	26	TIGRP2P346635_RS8883846	BICF2G630803721	4417681	13794617	9376.94	917	2	1
S35	AU195	AU195	2	26	TIGRP2P346635_RS8883846	BICF2G630803721	4417681	13794617	9376.94	917	2	1
S35	CON	3	03:00:00	26	TIGRP2P346635_RS8883846	BICF2G630803721	4417681	13794617	9376.94	917	NA	NA
S35	UNION	3	03:00:00	26	TIGRP2P346635_RS8883846	BICF2G630803721	4417681	13794617	9376.94	917	NA	NA
S36	AU192	AU192	2	27	BICF2P1380068	TIGRP2P351453_RS8967588	14342720	21437827	7095.11	636	2	1*
S36	AU194	AU194	2	27	BICF2P1380068	TIGRP2P351453_RS8967588	14342720	21437827	7095.11	636	2	1
S36	AU195	AU195	2	27	BICF2P1380068	TIGRP2P351453_RS8967588	14342720	21437827	7095.11	636	2	1
S36	CON	3	03:00:00	27	BICF2P1380068	TIGRP2P351453_RS8967588	14342720	21437827	7095.11	636	NA	NA
S36	UNION	3	03:00:00	27	BICF2P1380068	TIGRP2P351453_RS8967588	14342720	21437827	7095.11	636	NA	NA
S37	AU192	AU192	2	29	BICF2P1148252	BICF2G630623403	20077740	21781029	1703.29	147	2	1*
S37	AU193	AU193	2	29	BICF2P1148252	BICF2G630623403	20077740	21781029	1703.29	147	2	1
S37	AU195	AU195	2	29	BICF2P1148252	BICF2G630623403	20077740	21781029	1703.29	147	2	1
S37	CON	3	03:00:00	29	BICF2P1148252	BICF2G630623403	20077740	21781029	1703.29	147	NA	NA
S37	UNION	3	03:00:00	29	BICF2P1148252	BICF2G630623403	20077740	21781029	1703.29	147	NA	NA
S38	AU192	AU192	2	30	BICF2P1027680	BICF2G630412117	1364333	2400207	1035.88	109	2	1*
S38	AU194	AU194	2	30	BICF2P1027680	BICF2G630412117	1364333	2400207	1035.88	109	2	1
S38	AU195	AU195	2	30	BICF2P1027680	BICF2G630412117	1364333	2400207	1035.88	109	2	1
S38	CON	3	03:00:00	30	BICF2P1027680	BICF2G630412117	1364333	2400207	1035.88	109	NA	NA
S38	UNION	3	03:00:00	30	BICF2P1027680	BICF2G630412117	1364333	2400207	1035.88	109	NA	NA
S39	AU193	AU193	2	34	BICF2P715372	BICF2P735151	924866	2186271	1261.41	109	2	1*
S39	AU194	AU194	2	34	BICF2P715372	BICF2P735151	924866	2186271	1261.41	109	2	1
S39	AU195	AU195	2	34	BICF2P715372	BICF2P735151	924866	2186271	1261.41	109	2	1
S39	CON	3	03:00:00	34	BICF2P715372	BICF2P735151	924866	2186271	1261.41	109	NA	NA
S39	UNION	3	03:00:00	34	BICF2P715372	BICF2P735151	924866	2186271	1261.41	109	NA	NA
S40	AU193	AU193	2	34	BICF2P641472	TIGRP2P393354_RS8637001	4823518	8847159	4023.64	369	2	1*
S40	AU194	AU194	2	34	BICF2P641472	TIGRP2P393354_RS8637001	4823518	8847159	4023.64	369	2	1
S40	AU195	AU195	2	34	BICF2P641472	TIGRP2P393354_RS8637001	4823518	8847159	4023.64	369	2	1
S40	CON	3	03:00:00	34	BICF2P641472	TIGRP2P393354_RS8637001	4823518	8847159	4023.64	369	NA	NA
S40	UNION	3	03:00:00	34	BICF2P641472	TIGRP2P393354_RS8637001	4823518	8847159	4023.64	369	NA	NA
S41	AU192	AU192	2	34	BICF2S23414113	BICF2P45493	39645624	42347456	2701.83	272	2	1*
S41	AU194	AU194	2	34	BICF2P404046	TIGRP2P401569_RS9181345	37864520	41255330	3390.81	300	2	1
S41	AU195	AU195	2	34	BICF2P404046	TIGRP2P401569_RS9181345	37864520	41255330	3390.81	300	2	1
S41	CON	3	03:00:00	34	BICF2S23414113	TIGRP2P401569_RS9181345	39645624	41255330	1609.71	147	NA	NA
S41	UNION	3	03:00:00	34	BICF2P404046	BICF2P45493	37864520	42347456	4482.94	425	NA	NA
S42	AU192	AU192	2	36	BICF2G630756791	BICF2G630753992	27940557	30373952	2433.4	285	2	1*
S42	AU193	AU193	2	36	BICF2G630755392	BICF2P161225	29248441	31207897	1959.46	241	2	1
S42	AU195	AU195	2	36	BICF2G630755392	CHR36_30201430	29248441	30595156	1346.72	166	2	1
S42	CON	3	03:00:00	36	BICF2G630755392	BICF2G630753992	29248441	30373952	1125.51	140	NA	NA
S42	UNION	3	03:00:00	36	BICF2G630756791	BICF2P161225	27940557	31207897	3267.34	386	NA	NA
S43	AU192	AU192	2	37	BICF2P732293	BICF2P168735	12789229	14234109	1444.88	139	2	1*
S43	AU194	AU194	2	37	BICF2P732293	TIGRP2P419463_RS8724220	12789229	15461843	2672.61	274	2	1
S43	AU195	AU195	2	37	BICF2P732293	BICF2P168735	12789229	14234109	1444.88	139	2	1
S43	CON	3	03:00:00	37	BICF2P732293	BICF2P168735	12789229	14234109	1444.88	139	NA	NA
S43	UNION	3	03:00:00	37	BICF2P732293	TIGRP2P419463_RS8724220	12789229	15461843	2672.61	274	NA	NA
S44	AU192	AU192	2	38	BICF2S23126165	BICF2P1079009	614359	1797712	1183.35	149	2	1*
S44	AU193	AU193	2	38	BICF2S23126165	BICF2P1079009	614359	1797712	1183.35	149	2	1
S44	AU195	AU195	2	38	BICF2S23126165	BICF2P1079009	614359	1797712	1183.35	149	2	1
S44	CON	3	03:00:00	38	BICF2S23126165	BICF2P1079009	614359	1797712	1183.35	149	NA	NA
S44	UNION	3	03:00:00	38	BICF2S23126165	BICF2P1079009	614359	1797712	1183.35	149	NA	NA
S45	AU192	AU192	2	38	BICF2S2415040	CHR38_2431393	1870756	3015431	1144.68	147	2	1*
S45	AU193	AU193	2	38	BICF2S2415040	CHR38_2431393	1870756	3015431	1144.68	147	2	1
S45	AU195	AU195	2	38	BICF2S2415040	CHR38_2431393	1870756	3015431	1144.68	147	2	1
S45	CON	3	03:00:00	38	BICF2S2415040	CHR38_2431393	1870756	3015431	1144.68	147	NA	NA
S45	UNION	3	03:00:00	38	BICF2S2415040	CHR38_2431393	1870756	3015431	1144.68	147	NA	NA
S46	AU193	AU193	2	39	BICF2S2293760	BICF2G630536755	9649269	11373341	1724.07	132	2	1*
S46	AU194	AU194	2	39	BICF2S2293760	BICF2G630536755	9649269	11373341	1724.07	132	2	1
S46	AU195	AU195	2	39	BICF2G630540103	BICF2G630536755	2922145	11373341	8451.2	748	2	1
S46	CON	3	03:00:00	39	BICF2S2293760	BICF2G630536755	9649269	11373341	1724.07	132	NA	NA
S46	UNION	3	03:00:00	39	BICF2G630540103	BICF2G630536755	2922145	11373341	8451.2	748	NA	NA
S47	AU193	AU193	2	39	BICF2P1466531	CHRX_37841350	27460971	38048773	10587.8	630	2	1*
S47	AU194	AU194	2	39	BICF2P1466531	CHRX_37841350	27460971	38048773	10587.8	630	2	1
S47	AU195	AU195	2	39	G1584F38S180	CHRX_32563876	30496163	32702499	2206.34	129	2	1
S47	CON	3	03:00:00	39	G1584F38S180	CHRX_32563876	30496163	32702499	2206.34	129	NA	NA
S47	UNION	3	03:00:00	39	BICF2P1466531	CHRX_37841350	27460971	38048773	10587.8	630	NA	NA
S48	AU193	AU193	2	39	BICF2S23638577	CHRX_108814614	106859917	109769390	2909.47	170	2	1*
S48	AU194	AU194	2	39	BICF2S23638577	CHRX_108814614	106859917	109769390	2909.47	170	2	1
S48	AU195	AU195	2	39	BICF2S23638577	CHRX_108814614	106859917	109769390	2909.47	170	2	1
S48	CON	3	03:00:00	39	BICF2S23638577	CHRX_108814614	106859917	109769390	2909.47	170	NA	NA
S48	UNION	3	03:00:00	39	BICF2S23638577	CHRX_108814614	106859917	109769390	2909.47	170	NA	NA
S49	AU193	AU193	2	1	CHRUN_JH373247_391756	BICF2S2416695	63551	10359792	10296.2	852	1	1*
S49	AU195	AU195	2	1	BICF2P446257	BICF2G630711565	7241575	10287603	3046.03	261	1	1
S49	CON	2	02:00:00	1	BICF2P446257	BICF2G630711565	7241575	10287603	3046.03	261	NA	NA
S49	UNION	2	02:00:00	1	CHRUN_JH373247_391756	BICF2S2416695	63551	10359792	10296.2	852	NA	NA
S50	AU194	AU194	2	1	BICF2P483519	BICF2G630791169	52528857	84334761	31805.9	2776	1	1*
S50	AU195	AU195	2	1	BICF2P767616	BICF2P965671	49449236	52751518	3302.28	323	1	1
S50	CON	2	02:00:00	1	BICF2P483519	BICF2P965671	52528857	52751518	222.662	16	NA	NA
S50	UNION	2	02:00:00	1	BICF2P767616	BICF2G630791169	49449236	84334761	34885.5	3083	NA	NA
S51	AU192	AU192	2	1	BICF2P722934	BICF2P110485	60090125	61698561	1608.44	134	0	1*
S51	AU194	AU194	2	1	BICF2P483519	BICF2G630791169	52528857	84334761	31805.9	2776	0	2*
S51	CON	2	02:00:00	1	BICF2P722934	BICF2P110485	60090125	61698561	1608.44	134	NA	NA
S51	UNION	2	02:00:00	1	BICF2P483519	BICF2G630791169	52528857	84334761	31805.9	2776	NA	NA
S52	AU194	AU194	2	1	BICF2P483519	BICF2G630791169	52528857	84334761	31805.9	2776	1	1*
S52	AU195	AU195	2	1	G55F42S199	BICF2G630791169	80650034	84334761	3684.73	327	1	1
S52	CON	2	02:00:00	1	G55F42S199	BICF2G630791169	80650034	84334761	3684.73	327	NA	NA
S52	UNION	2	02:00:00	1	BICF2P483519	BICF2G630791169	52528857	84334761	31805.9	2776	NA	NA
S53	AU192	AU192	2	1	BICF2G630788952	CHR1_102118290	95901826	102884543	6982.72	611	1	1*
S53	AU193	AU193	2	1	TIGRP2P13382_RS9003994	CHR1_104670784	97507382	105293142	7785.76	702	1	1
S53	CON	2	02:00:00	1	TIGRP2P13382_RS9003994	CHR1_102118290	97507382	102884543	5377.16	481	NA	NA
S53	UNION	2	02:00:00	1	BICF2G630788952	CHR1_104670784	95901826	105293142	9391.32	832	NA	NA
S54	AU192	AU192	2	1	BICF2P940612	CHR1_112611415	112380758	113396410	1015.65	121	1	1*
S54	AU193	AU193	2	1	G73F20S149	BICF2S23736136	105358051	118385702	13027.7	1561	1	1
S54	CON	2	02:00:00	1	BICF2P940612	CHR1_112611415	112380758	113396410	1015.65	121	NA	NA
S54	UNION	2	02:00:00	1	G73F20S149	BICF2S23736136	105358051	118385702	13027.7	1561	NA	NA
S55	AU193	AU193	2	1	G73F20S149	BICF2S23736136	105358051	118385702	13027.7	1561	1	1*
S55	AU195	AU195	2	1	CHR1_117419893	CHR1_119858709	118264046	120704610	2440.57	276	1	1
S55	CON	2	02:00:00	1	CHR1_117419893	BICF2S23736136	118264046	118385702	121.657	24	NA	NA
S55	UNION	2	02:00:00	1	G73F20S149	CHR1_119858709	105358051	120704610	15346.6	1813	NA	NA
S56	AU192	AU192	2	3	BICF2P739271	CHR3_53330707	19944579	53817584	33873	2899	1	1*
S56	AU193	AU193	2	3	BICF2P216217	TIGRP2P51809_RS9131941	47247884	73993240	26745.4	2654	1	1
S56	CON	2	02:00:00	3	BICF2P216217	CHR3_53330707	47247884	53817584	6569.7	659	NA	NA
S56	UNION	2	02:00:00	3	BICF2P739271	TIGRP2P51809_RS9131941	19944579	73993240	54048.7	4894	NA	NA
S57	AU193	AU193	2	3	BICF2P216217	TIGRP2P51809_RS9131941	47247884	73993240	26745.4	2654	1	1*
S57	AU195	AU195	2	3	BICF2P121267	BICF2S23629281	69401900	74958789	5556.89	543	1	1
S57	CON	2	02:00:00	3	BICF2P121267	TIGRP2P51809_RS9131941	69401900	73993240	4591.34	428	NA	NA
S57	UNION	2	02:00:00	3	BICF2P216217	BICF2S23629281	47247884	74958789	27710.9	2769	NA	NA
S58	AU194	AU194	2	4	BICF2S2303737	CHR4_64295684	61133447	65218662	4085.22	353	0	1*
S58	AU195	AU195	2	4	BICF2P1319134	BICF2P184286	62314092	64883735	2569.64	207	0	2*
S58	CON	2	02:00:00	4	BICF2P1319134	BICF2P184286	62314092	64883735	2569.64	207	NA	NA
S58	UNION	2	02:00:00	4	BICF2S2303737	CHR4_64295684	61133447	65218662	4085.22	353	NA	NA
S59	AU192	AU192	2	4	TIGRP2P64242_RS8712300	BICF2G630178336	68809218	85097099	16287.9	1475	1	1*
S59	AU194	AU194	2	4	BICF2P790910	BICF2P334417	75883496	82785276	6901.78	576	1	1
S59	CON	2	02:00:00	4	BICF2P790910	BICF2P334417	75883496	82785276	6901.78	576	NA	NA
S59	UNION	2	02:00:00	4	TIGRP2P64242_RS8712300	BICF2G630178336	68809218	85097099	16287.9	1475	NA	NA
S60	AU192	AU192	2	5	BICF2P527923	BICF2P928430	2297625	3434292	1136.67	106	1	1*
S60	AU194	AU194	2	5	BICF2P527923	BICF2P928430	2297625	3434292	1136.67	106	1	1
S60	CON	2	02:00:00	5	BICF2P527923	BICF2P928430	2297625	3434292	1136.67	106	NA	NA
S60	UNION	2	02:00:00	5	BICF2P527923	BICF2P928430	2297625	3434292	1136.67	106	NA	NA
S61	AU194	AU194	2	5	BICF2S23421788	BICF2P51663	65154987	69727557	4572.57	503	1	1*
S61	AU195	AU195	2	5	BICF2P1295926	BICF2G63083170	54267400	66827249	12559.9	1360	1	1
S61	CON	2	02:00:00	5	BICF2S23421788	BICF2G63083170	65154987	66827249	1672.26	170	NA	NA
S61	UNION	2	02:00:00	5	BICF2P1295926	BICF2P51663	54267400	69727557	15460.2	1693	NA	NA
S62	AU194	AU194	2	5	BICF2S23421788	BICF2P51663	65154987	69727557	4572.57	503	1	1*
S62	AU195	AU195	2	5	BICF2S23546478	BICF2S23033755	67328709	68884873	1556.16	206	1	1
S62	CON	2	02:00:00	5	BICF2S23546478	BICF2S23033755	67328709	68884873	1556.16	206	NA	NA
S62	UNION	2	02:00:00	5	BICF2S23421788	BICF2P51663	65154987	69727557	4572.57	503	NA	NA
S63	AU194	AU194	2	5	BICF2S23421788	BICF2P51663	65154987	69727557	4572.57	503	1	1*
S63	AU195	AU195	2	5	BICF2S22950935	BICF2G630239581	69562244	70663812	1101.57	106	1	1
S63	CON	2	02:00:00	5	BICF2S22950935	BICF2P51663	69562244	69727557	165.314	13	NA	NA
S63	UNION	2	02:00:00	5	BICF2S23421788	BICF2G630239581	65154987	70663812	5508.83	596	NA	NA
S64	AU192	AU192	2	6	BICF2P1286321	BICF2P1051937	56579161	57922868	1343.71	141	0	1*
S64	AU194	AU194	2	6	TIGRP2P86140_RS8596660	TIGRP2P89615_RS9130339	55970056	74720980	18750.9	1747	0	2*
S64	CON	2	02:00:00	6	BICF2P1286321	BICF2P1051937	56579161	57922868	1343.71	141	NA	NA
S64	UNION	2	02:00:00	6	TIGRP2P86140_RS8596660	TIGRP2P89615_RS9130339	55970056	74720980	18750.9	1747	NA	NA
S65	AU192	AU192	2	6	CHR6_60929864	CHR6_62443294	61465740	62986511	1520.77	154	0	1*
S65	AU194	AU194	2	6	TIGRP2P86140_RS8596660	TIGRP2P89615_RS9130339	55970056	74720980	18750.9	1747	0	2*
S65	CON	2	02:00:00	6	CHR6_60929864	CHR6_62443294	61465740	62986511	1520.77	154	NA	NA
S65	UNION	2	02:00:00	6	TIGRP2P86140_RS8596660	TIGRP2P89615_RS9130339	55970056	74720980	18750.9	1747	NA	NA
S66	AU192	AU192	2	6	BICF2S23647777	BICF2G630570088	75342039	77419110	2077.07	195	1	1*
S66	AU193	AU193	2	6	BICF2S23647777	BICF2G630570088	75342039	77419110	2077.07	195	1	1
S66	CON	2	02:00:00	6	BICF2S23647777	BICF2G630570088	75342039	77419110	2077.07	195	NA	NA
S66	UNION	2	02:00:00	6	BICF2S23647777	BICF2G630570088	75342039	77419110	2077.07	195	NA	NA
S67	AU192	AU192	2	8	CHR8_68569379	BICF2P1063657	68978685	70836749	1858.07	184	1	1*
S67	AU195	AU195	2	8	CHR8_68569379	BICF2P1063657	68978685	70836749	1858.07	184	1	1
S67	CON	2	02:00:00	8	CHR8_68569379	BICF2P1063657	68978685	70836749	1858.07	184	NA	NA
S67	UNION	2	02:00:00	8	CHR8_68569379	BICF2P1063657	68978685	70836749	1858.07	184	NA	NA
S68	AU193	AU193	2	9	BICF2P864768	BICF2P1065550	43345336	51005873	7660.54	910	1	1*
S68	AU195	AU195	2	9	BICF2G630840017	BICF2P1065550	40402632	51005873	10603.2	1241	1	1
S68	CON	2	02:00:00	9	BICF2P864768	BICF2P1065550	43345336	51005873	7660.54	910	NA	NA
S68	UNION	2	02:00:00	9	BICF2G630840017	BICF2P1065550	40402632	51005873	10603.2	1241	NA	NA
S69	AU193	AU193	2	10	BICF2P1402317	BICF2P919122	3802354	6200711	2398.36	185	1	1*
S69	AU194	AU194	2	10	BICF2P1402317	BICF2P919122	3802354	6200711	2398.36	185	1	1
S69	CON	2	02:00:00	10	BICF2P1402317	BICF2P919122	3802354	6200711	2398.36	185	NA	NA
S69	UNION	2	02:00:00	10	BICF2P1402317	BICF2P919122	3802354	6200711	2398.36	185	NA	NA
S70	AU192	AU192	2	10	BICF2S23261214	BICF2S23022674	50697304	59968642	9271.34	770	1	1*
S70	AU193	AU193	2	10	BICF2P1009145	BICF2G630492235	55258000	56836351	1578.35	139	1	1
S70	CON	2	02:00:00	10	BICF2P1009145	BICF2G630492235	55258000	56836351	1578.35	139	NA	NA
S70	UNION	2	02:00:00	10	BICF2S23261214	BICF2S23022674	50697304	59968642	9271.34	770	NA	NA
S71	AU193	AU193	2	11	TIGRP2P148433_RS9223548	BICF2G630299297	20757658	26976747	6219.09	577	1	1*
S71	AU195	AU195	2	11	TIGRP2P148433_RS9223548	BICF2G630299297	20757658	26976747	6219.09	577	1	1
S71	CON	2	02:00:00	11	TIGRP2P148433_RS9223548	BICF2G630299297	20757658	26976747	6219.09	577	NA	NA
S71	UNION	2	02:00:00	11	TIGRP2P148433_RS9223548	BICF2G630299297	20757658	26976747	6219.09	577	NA	NA
S72	AU193	AU193	2	11	BICF2S23440424	CHR11_38020191	36548758	38079753	1531	117	1	1*
S72	AU195	AU195	2	11	BICF2S23440424	CHR11_38020191	36548758	38079753	1531	117	1	1
S72	CON	2	02:00:00	11	BICF2S23440424	CHR11_38020191	36548758	38079753	1531	117	NA	NA
S72	UNION	2	02:00:00	11	BICF2S23440424	CHR11_38020191	36548758	38079753	1531	117	NA	NA
S73	AU192	AU192	2	11	BICF2P214733	BICF2G630309367	70470093	73134610	2664.52	256	1	1*
S73	AU194	AU194	2	11	BICF2P214733	BICF2G630309367	70470093	73134610	2664.52	256	1	1
S73	CON	2	02:00:00	11	BICF2P214733	BICF2G630309367	70470093	73134610	2664.52	256	NA	NA
S73	UNION	2	02:00:00	11	BICF2P214733	BICF2G630309367	70470093	73134610	2664.52	256	NA	NA
S74	AU192	AU192	2	13	BICF2P471884	TIGRP2P182790_RS8734048	55966426	57712033	1745.61	147	1	1*
S74	AU193	AU193	2	13	BICF2S23143886	TIGRP2P182354_RS8886183	52731223	56393147	3661.93	280	1	1
S74	CON	2	02:00:00	13	BICF2P471884	TIGRP2P182354_RS8886183	55966426	56393147	426.722	35	NA	NA
S74	UNION	2	02:00:00	13	BICF2S23143886	TIGRP2P182790_RS8734048	52731223	57712033	4980.81	392	NA	NA
S75	AU193	AU193	2	13	CHR13_60236604	BICF2G630744802	61296362	63853521	2557.16	263	1	1*
S75	AU195	AU195	2	13	CHR13_60236604	BICF2S22960477	61296362	63463335	2166.97	218	1	1
S75	CON	2	02:00:00	13	CHR13_60236604	BICF2S22960477	61296362	63463335	2166.97	218	NA	NA
S75	UNION	2	02:00:00	13	CHR13_60236604	BICF2G630744802	61296362	63853521	2557.16	263	NA	NA
S76	AU194	AU194	2	14	BICF2G630529831	BICF2P33700	40395663	42752622	2356.96	202	1	1*
S76	AU195	AU195	2	14	BICF2G630529831	BICF2P33700	40395663	42752622	2356.96	202	1	1
S76	CON	2	02:00:00	14	BICF2G630529831	BICF2P33700	40395663	42752622	2356.96	202	NA	NA
S76	UNION	2	02:00:00	14	BICF2G630529831	BICF2P33700	40395663	42752622	2356.96	202	NA	NA
S77	AU194	AU194	2	14	BICF2S22946540	BICF2S23746782	47647085	49061897	1414.81	124	1	1*
S77	AU195	AU195	2	14	BICF2S22946540	BICF2S23746782	47647085	49061897	1414.81	124	1	1
S77	CON	2	02:00:00	14	BICF2S22946540	BICF2S23746782	47647085	49061897	1414.81	124	NA	NA
S77	UNION	2	02:00:00	14	BICF2S22946540	BICF2S23746782	47647085	49061897	1414.81	124	NA	NA
S78	AU192	AU192	2	15	BICF2P334752	BICF2S23711431	19961383	21599731	1638.35	132	1	1*
S78	AU193	AU193	2	15	BICF2P334752	BICF2S23711431	19961383	21599731	1638.35	132	1	1
S78	CON	2	02:00:00	15	BICF2P334752	BICF2S23711431	19961383	21599731	1638.35	132	NA	NA
S78	UNION	2	02:00:00	15	BICF2P334752	BICF2S23711431	19961383	21599731	1638.35	132	NA	NA
S79	AU192	AU192	2	15	BICF2S23260435	TIGRP2P202222_RS9137538	38938060	44612342	5674.28	532	1	1*
S79	AU193	AU193	2	15	BICF2S23260435	TIGRP2P202222_RS9137538	38938060	44612342	5674.28	532	1	1
S79	CON	2	02:00:00	15	BICF2S23260435	TIGRP2P202222_RS9137538	38938060	44612342	5674.28	532	NA	NA
S79	UNION	2	02:00:00	15	BICF2S23260435	TIGRP2P202222_RS9137538	38938060	44612342	5674.28	532	NA	NA
S80	AU192	AU192	2	15	BICF2G630429461	CHR15_48236284	45914720	48598807	2684.09	223	1	1*
S80	AU193	AU193	2	15	CHR15_45339118	CHR15_48236284	45639431	48598807	2959.38	251	1	1
S80	CON	2	02:00:00	15	BICF2G630429461	CHR15_48236284	45914720	48598807	2684.09	223	NA	NA
S80	UNION	2	02:00:00	15	CHR15_45339118	CHR15_48236284	45639431	48598807	2959.38	251	NA	NA
S81	AU192	AU192	2	15	BICF2G630423798	BICF2P800823	55366990	56641777	1274.79	113	1	1*
S81	AU195	AU195	2	15	BICF2G630423798	BICF2G630418709	55366990	61091295	5724.31	482	1	1
S81	CON	2	02:00:00	15	BICF2G630423798	BICF2P800823	55366990	56641777	1274.79	113	NA	NA
S81	UNION	2	02:00:00	15	BICF2G630423798	BICF2G630418709	55366990	61091295	5724.31	482	NA	NA
S82	AU192	AU192	2	16	BICF2G630846197	BICF2G630847941	13052071	16507067	3455	282	1	1*
S82	AU194	AU194	2	16	BICF2G630846211	BICF2G630847941	13066361	16507067	3440.71	280	1	1
S82	CON	2	02:00:00	16	BICF2G630846211	BICF2G630847941	13066361	16507067	3440.71	280	NA	NA
S82	UNION	2	02:00:00	16	BICF2G630846197	BICF2G630847941	13052071	16507067	3455	282	NA	NA
S83	AU193	AU193	2	16	BICF2G630848222	BICF2P912993	17407692	19182425	1774.73	182	1	1*
S83	AU195	AU195	2	16	BICF2G630848222	BICF2P912993	17407692	19182425	1774.73	182	1	1
S83	CON	2	02:00:00	16	BICF2G630848222	BICF2P912993	17407692	19182425	1774.73	182	NA	NA
S83	UNION	2	02:00:00	16	BICF2G630848222	BICF2P912993	17407692	19182425	1774.73	182	NA	NA
S84	AU193	AU193	2	16	BICF2P758553	BICF2G630110253	21063282	28792579	7729.3	706	1	1*
S84	AU195	AU195	2	16	BICF2P758553	BICF2G630110253	21063282	28792579	7729.3	706	1	1
S84	CON	2	02:00:00	16	BICF2P758553	BICF2G630110253	21063282	28792579	7729.3	706	NA	NA
S84	UNION	2	02:00:00	16	BICF2P758553	BICF2G630110253	21063282	28792579	7729.3	706	NA	NA
S85	AU192	AU192	2	16	TIGRP2P224058_RS8601108	BICF2P1369626	54509766	57188803	2679.04	208	1	1*
S85	AU193	AU193	2	16	TIGRP2P224058_RS8601108	BICF2P1369626	54509766	57188803	2679.04	208	1	1
S85	CON	2	02:00:00	16	TIGRP2P224058_RS8601108	BICF2P1369626	54509766	57188803	2679.04	208	NA	NA
S85	UNION	2	02:00:00	16	TIGRP2P224058_RS8601108	BICF2P1369626	54509766	57188803	2679.04	208	NA	NA
S86	AU192	AU192	2	17	CHR17_12998803	BICF2G630217813	13030856	14240065	1209.21	111	1	1*
S86	AU193	AU193	2	17	BICF2P554448	BICF2G630217491	8598873	14912370	6313.5	584	1	1
S86	CON	2	02:00:00	17	CHR17_12998803	BICF2G630217813	13030856	14240065	1209.21	111	NA	NA
S86	UNION	2	02:00:00	17	BICF2P554448	BICF2G630217491	8598873	14912370	6313.5	584	NA	NA
S87	AU193	AU193	2	17	BICF2S22950437	BICF2G630203383	44279622	48377331	4097.71	345	1	1*
S87	AU194	AU194	2	17	BICF2S22950437	BICF2G630203383	44279622	48377331	4097.71	345	1	1
S87	CON	2	02:00:00	17	BICF2S22950437	BICF2G630203383	44279622	48377331	4097.71	345	NA	NA
S87	UNION	2	02:00:00	17	BICF2S22950437	BICF2G630203383	44279622	48377331	4097.71	345	NA	NA
S88	AU192	AU192	2	17	CHR17_55387349	BICF2P42326	55914092	64642292	8728.2	816	0	1*
S88	AU193	AU193	2	17	BICF2S23250079	BICF2P1084604	55466892	59758927	4292.04	401	0	2*
S88	CON	2	02:00:00	17	CHR17_55387349	BICF2P1084604	55914092	59758927	3844.84	342	NA	NA
S88	UNION	2	02:00:00	17	BICF2S23250079	BICF2P42326	55466892	64642292	9175.4	875	NA	NA
S89	AU192	AU192	2	18	CHRUN_JH373295_1257	BICF2S23253766	87823	8189817	8101.99	618	1	1*
S89	AU195	AU195	2	18	CHRUN_JH373295_1257	BICF2S23253766	87823	8189817	8101.99	618	1	1
S89	CON	2	02:00:00	18	CHRUN_JH373295_1257	BICF2S23253766	87823	8189817	8101.99	618	NA	NA
S89	UNION	2	02:00:00	18	CHRUN_JH373295_1257	BICF2S23253766	87823	8189817	8101.99	618	NA	NA
S90	AU192	AU192	2	18	CHR18_49718318	CHR18_51350753	50221092	51852641	1631.55	255	1	1*
S90	AU193	AU193	2	18	CHR18_49718318	CHR18_51350753	50221092	51852641	1631.55	255	1	1
S90	CON	2	02:00:00	18	CHR18_49718318	CHR18_51350753	50221092	51852641	1631.55	255	NA	NA
S90	UNION	2	02:00:00	18	CHR18_49718318	CHR18_51350753	50221092	51852641	1631.55	255	NA	NA
S91	AU192	AU192	2	19	BICF2S23134316	G1073F33S35	34918245	42878008	7959.76	691	1	1*
S91	AU194	AU194	2	19	BICF2S23134316	G1073F33S35	34918245	42878008	7959.76	691	1	1
S91	CON	2	02:00:00	19	BICF2S23134316	G1073F33S35	34918245	42878008	7959.76	691	NA	NA
S91	UNION	2	02:00:00	19	BICF2S23134316	G1073F33S35	34918245	42878008	7959.76	691	NA	NA
S92	AU192	AU192	2	19	BICF2S23020543	BICF2P841902	46248319	52457196	6208.88	548	1	1*
S92	AU194	AU194	2	19	BICF2S23020543	BICF2P686435	46248319	47465091	1216.77	115	1	1
S92	CON	2	02:00:00	19	BICF2S23020543	BICF2P686435	46248319	47465091	1216.77	115	NA	NA
S92	UNION	2	02:00:00	19	BICF2S23020543	BICF2P841902	46248319	52457196	6208.88	548	NA	NA
S93	AU193	AU193	2	20	BICF2G630227575	CHR20_1431900	97305	1459031	1361.73	102	1	1*
S93	AU195	AU195	2	20	BICF2G630227575	CHR20_1431900	97305	1459031	1361.73	102	1	1
S93	CON	2	02:00:00	20	BICF2G630227575	CHR20_1431900	97305	1459031	1361.73	102	NA	NA
S93	UNION	2	02:00:00	20	BICF2G630227575	CHR20_1431900	97305	1459031	1361.73	102	NA	NA
S94	AU194	AU194	2	22	BICF2G630313700	BICF2G630316707	79662	7281693	7202.03	609	1	1*
S94	AU195	AU195	2	22	BICF2G630313700	BICF2G630316707	79662	7281693	7202.03	609	1	1
S94	CON	2	02:00:00	22	BICF2G630313700	BICF2G630316707	79662	7281693	7202.03	609	NA	NA
S94	UNION	2	02:00:00	22	BICF2G630313700	BICF2G630316707	79662	7281693	7202.03	609	NA	NA
S95	AU192	AU192	2	22	BICF2G630318159	BICF2G630318882	11417898	12837022	1419.12	112	1	1*
S95	AU193	AU193	2	22	BICF2G630318159	BICF2G630318882	11417898	12837022	1419.12	112	1	1
S95	CON	2	02:00:00	22	BICF2G630318159	BICF2G630318882	11417898	12837022	1419.12	112	NA	NA
S95	UNION	2	02:00:00	22	BICF2G630318159	BICF2G630318882	11417898	12837022	1419.12	112	NA	NA
S96	AU193	AU193	2	22	BICF2P1314791	CHR22_60896813	54891202	61053071	6161.87	661	1	1*
S96	AU195	AU195	2	22	BICF2P856187	G1212F41S99	54183473	61542578	7359.11	798	1	1
S96	CON	2	02:00:00	22	BICF2P1314791	CHR22_60896813	54891202	61053071	6161.87	661	NA	NA
S96	UNION	2	02:00:00	22	BICF2P856187	G1212F41S99	54183473	61542578	7359.11	798	NA	NA
S97	AU194	AU194	2	23	CHRUN_JH373301_13047	BICF2S23649824	54108	9075839	9021.73	801	1	1*
S97	AU195	AU195	2	23	CHRUN_JH373301_13047	BICF2S23649824	54108	9075839	9021.73	801	1	1
S97	CON	2	02:00:00	23	CHRUN_JH373301_13047	BICF2S23649824	54108	9075839	9021.73	801	NA	NA
S97	UNION	2	02:00:00	23	CHRUN_JH373301_13047	BICF2S23649824	54108	9075839	9021.73	801	NA	NA
S98	AU192	AU192	2	23	BICF2P873761	CHR23_11985411	11028553	12222738	1194.19	121	1	1*
S98	AU193	AU193	2	23	BICF2P873761	CHR23_11985411	11028553	12222738	1194.19	121	1	1
S98	CON	2	02:00:00	23	BICF2P873761	CHR23_11985411	11028553	12222738	1194.19	121	NA	NA
S98	UNION	2	02:00:00	23	BICF2P873761	CHR23_11985411	11028553	12222738	1194.19	121	NA	NA
S99	AU194	AU194	2	23	CHR23_27794296	BICF2G630375921	28306490	29613554	1307.07	135	1	1*
S99	AU195	AU195	2	23	CHR23_27794296	BICF2G630375921	28306490	29613554	1307.07	135	1	1
S99	CON	2	02:00:00	23	CHR23_27794296	BICF2G630375921	28306490	29613554	1307.07	135	NA	NA
S99	UNION	2	02:00:00	23	CHR23_27794296	BICF2G630375921	28306490	29613554	1307.07	135	NA	NA
S100	AU192	AU192	2	23	BICF2G630363603	BICF2P374432	50490730	52855726	2365	250	1	1*
S100	AU194	AU194	2	23	BICF2G630363603	BICF2P374432	50490730	52855726	2365	250	1	1
S100	CON	2	02:00:00	23	BICF2G630363603	BICF2P374432	50490730	52855726	2365	250	NA	NA
S100	UNION	2	02:00:00	23	BICF2G630363603	BICF2P374432	50490730	52855726	2365	250	NA	NA
S101	AU192	AU192	2	24	BICF2G630506807	TIGRP2P315269_RS9051060	15362128	25802023	10439.9	1129	1	1*
S101	AU195	AU195	2	24	BICF2G630506807	TIGRP2P315269_RS9051060	15362128	25802023	10439.9	1129	1	1
S101	CON	2	02:00:00	24	BICF2G630506807	TIGRP2P315269_RS9051060	15362128	25802023	10439.9	1129	NA	NA
S101	UNION	2	02:00:00	24	BICF2G630506807	TIGRP2P315269_RS9051060	15362128	25802023	10439.9	1129	NA	NA
S102	AU193	AU193	2	24	BICF2G630498855	TIGRP2P317146_RS9053536	32844276	34155338	1311.06	156	1	1*
S102	AU194	AU194	2	24	BICF2G630498855	TIGRP2P317146_RS9053536	32844276	34155338	1311.06	156	1	1
S102	CON	2	02:00:00	24	BICF2G630498855	TIGRP2P317146_RS9053536	32844276	34155338	1311.06	156	NA	NA
S102	UNION	2	02:00:00	24	BICF2G630498855	TIGRP2P317146_RS9053536	32844276	34155338	1311.06	156	NA	NA
S103	AU192	AU192	2	24	BICF2S23757922	BICF2P664971	40551505	42852028	2300.52	218	1	1*
S103	AU195	AU195	2	24	BICF2S23757922	BICF2P664971	40551505	42852028	2300.52	218	1	1
S103	CON	2	02:00:00	24	BICF2S23757922	BICF2P664971	40551505	42852028	2300.52	218	NA	NA
S103	UNION	2	02:00:00	24	BICF2S23757922	BICF2P664971	40551505	42852028	2300.52	218	NA	NA
S104	AU192	AU192	2	24	CHR24_42601978	CHR24_46382730	43349511	47232563	3883.05	387	1	1*
S104	AU195	AU195	2	24	CHR24_42601978	CHR24_46382730	43349511	47232563	3883.05	387	1	1
S104	CON	2	02:00:00	24	CHR24_42601978	CHR24_46382730	43349511	47232563	3883.05	387	NA	NA
S104	UNION	2	02:00:00	24	CHR24_42601978	CHR24_46382730	43349511	47232563	3883.05	387	NA	NA
S105	AU192	AU192	2	28	CHRUN_JH373272_234142	BICF2P1206109	116162	2371143	2254.98	210	1	1*
S105	AU193	AU193	2	28	CHRUN_JH373272_234142	BICF2P1206109	116162	2371143	2254.98	210	1	1
S105	CON	2	02:00:00	28	CHRUN_JH373272_234142	BICF2P1206109	116162	2371143	2254.98	210	NA	NA
S105	UNION	2	02:00:00	28	CHRUN_JH373272_234142	BICF2P1206109	116162	2371143	2254.98	210	NA	NA
S106	AU194	AU194	2	29	BICF2G630634986	CHR29_39852655	38851977	40505276	1653.3	168	0	1*
S106	AU195	AU195	2	29	BICF2S23426953	BICF2G630635386	37020906	39113970	2093.07	172	0	2*
S106	CON	2	02:00:00	29	BICF2G630634986	BICF2G630635386	38851977	39113970	261.994	23	NA	NA
S106	UNION	2	02:00:00	29	BICF2S23426953	CHR29_39852655	37020906	40505276	3484.37	317	NA	NA
S107	AU194	AU194	2	30	BICF2G630409239	BICF2P545195	15800580	27673798	11873.2	1128	1	1*
S107	AU195	AU195	2	30	BICF2G630409239	BICF2P147097	15800580	31499236	15698.7	1541	1	1
S107	CON	2	02:00:00	30	BICF2G630409239	BICF2P545195	15800580	27673798	11873.2	1128	NA	NA
S107	UNION	2	02:00:00	30	BICF2G630409239	BICF2P147097	15800580	31499236	15698.7	1541	NA	NA
S108	AU192	AU192	2	32	BICF2G630597671	BICF2S22942598	26231850	32894935	6663.09	613	1	1*
S108	AU194	AU194	2	32	BICF2G630597671	BICF2P704032	26231850	34591610	8359.76	782	1	1
S108	CON	2	02:00:00	32	BICF2G630597671	BICF2S22942598	26231850	32894935	6663.09	613	NA	NA
S108	UNION	2	02:00:00	32	BICF2G630597671	BICF2P704032	26231850	34591610	8359.76	782	NA	NA
S109	AU192	AU192	2	32	BICF2P1246245	BICF2G630601848	34460202	36535007	2074.81	159	1	1*
S109	AU194	AU194	2	32	BICF2G630597671	BICF2P704032	26231850	34591610	8359.76	782	1	1
S109	CON	2	02:00:00	32	BICF2P1246245	BICF2P704032	34460202	34591610	131.409	11	NA	NA
S109	UNION	2	02:00:00	32	BICF2G630597671	BICF2G630601848	26231850	36535007	10303.2	930	NA	NA
S110	AU193	AU193	2	35	BICF2S2301472	BICF2G630777642	19599044	21845420	2246.38	197	1	1*
S110	AU194	AU194	2	35	BICF2G630776675	BICF2P942915	20467970	22518856	2050.89	190	1	1
S110	CON	2	02:00:00	35	BICF2G630776675	BICF2G630777642	20467970	21845420	1377.45	127	NA	NA
S110	UNION	2	02:00:00	35	BICF2S2301472	BICF2P942915	19599044	22518856	2919.81	260	NA	NA
S111	AU194	AU194	2	39	G2143F40S137	BICF2G63011617	81938922	86417127	4478.21	279	1	1*
S111	AU195	AU195	2	39	G2143F40S137	BICF2G63011617	81938922	86417127	4478.21	279	1	1
S111	CON	2	02:00:00	39	G2143F40S137	BICF2G63011617	81938922	86417127	4478.21	279	NA	NA
S111	UNION	2	02:00:00	39	G2143F40S137	BICF2G63011617	81938922	86417127	4478.21	279	NA	NA
