# Supplementary material for: Autosomal recessive hyposegmentation of granulocytes in Australian Shepherd Dogs indicates a role for LMBR1L in myeloid leukocytes
Source: PLoS Genet. 2023 Jun 22;19(6):e1010805. doi: 10.1371/journal.pgen.1010805 (PMC10321630; doi:10.1371/journal.pgen.1010805)
Supplement: S6 Table — (XLSX) [file pgen.1010805.s008.xlsx]

## Sheet: S6 Table
S6 Table. Critical interval for hydranencephaly derived by intersecting the results from linkage analysis and homozygosity mapping. This interval is based on the hypothesis of an autosomal recessive mode of inheritance. Coordinates refer to the UU_Cfam_GSD_1.0 assembly.
Chromosome	Start critical interval	Stop critical interval	Size (bp)	SNP Start	SNP Stop
21	42719800	43620509	900709	BICF2P551390	BICF2S23319550
		Total	900709
