# Supplementary material for: Autosomal recessive hyposegmentation of granulocytes in Australian Shepherd Dogs indicates a role for LMBR1L in myeloid leukocytes
Source: PLoS Genet. 2023 Jun 22;19(6):e1010805. doi: 10.1371/journal.pgen.1010805 (PMC10321630; doi:10.1371/journal.pgen.1010805)
Supplement: S7 Table — (XLSX) [file pgen.1010805.s009.xlsx]

## Sheet: S7 Table
S7 Table. Variant filtering under the hypothesis that the causal variant has a heterozygous genotype in (living) HG affected dogs and leads to in utero lethality in the homozygous state. Private homozygous variants (1/1) in the genome of the stillborn Australian Shepherd, that are at the same time heterozygous (0/1) in the sequenced dog with HG phenotype are sorted to be at the beginning of the s…
#CHROM	POS	REF	ALT	FILTER	Genotype PHA dog	Genotype stillborn puppy	ALLELE	EFFECT	IMPACT	GENE	GENEID	FEATURE	FEATUREID	BIOTYPE	RANK	HGVS_C	HGVS_P
chr3	51754455	C	A	PASS	0/1	1/1	A	intron_variant	MODIFIER	NTRK3	NTRK3	transcript	XM_038532783.1	protein_coding	13	c.1582+20684G>T
chr3	51754455	C	A	PASS	0/1	1/1	A	intron_variant	MODIFIER	NTRK3	NTRK3	transcript	XM_038532786.1	protein_coding	12	c.1381+20684G>T
chr3	51754455	C	A	PASS	0/1	1/1	A	intron_variant	MODIFIER	NTRK3	NTRK3	transcript	XM_038532784.1	protein_coding	12	c.1582+20684G>T
chr3	51754455	C	A	PASS	0/1	1/1	A	intron_variant	MODIFIER	NTRK3	NTRK3	transcript	XM_038532785.1	protein_coding	12	c.1582+20684G>T
chr3	51754455	C	A	PASS	0/1	1/1	A	intron_variant	MODIFIER	NTRK3	NTRK3	transcript	XM_038532787.1	protein_coding	13	c.1582+20684G>T
chr3	51754455	C	A	PASS	0/1	1/1	A	intron_variant	MODIFIER	NTRK3	NTRK3	transcript	XM_038532788.1	protein_coding	13	c.1582+20684G>T
chr3	51823094	TGATA	T	PASS	0/1	1/1	T	intron_variant	MODIFIER	NTRK3	NTRK3	transcript	XM_038532783.1	protein_coding	12	c.1393+44317_1393+44320delTATC
chr3	51823094	TGATA	T	PASS	0/1	1/1	T	intron_variant	MODIFIER	NTRK3	NTRK3	transcript	XM_038532786.1	protein_coding	11	c.1192+44317_1192+44320delTATC
chr3	51823094	TGATA	T	PASS	0/1	1/1	T	intron_variant	MODIFIER	NTRK3	NTRK3	transcript	XM_038532784.1	protein_coding	11	c.1393+44317_1393+44320delTATC
chr3	51823094	TGATA	T	PASS	0/1	1/1	T	intron_variant	MODIFIER	NTRK3	NTRK3	transcript	XM_038532785.1	protein_coding	11	c.1393+44317_1393+44320delTATC
chr3	51823094	TGATA	T	PASS	0/1	1/1	T	intron_variant	MODIFIER	NTRK3	NTRK3	transcript	XM_038532787.1	protein_coding	12	c.1393+44317_1393+44320delTATC
chr3	51823094	TGATA	T	PASS	0/1	1/1	T	intron_variant	MODIFIER	NTRK3	NTRK3	transcript	XM_038532788.1	protein_coding	12	c.1393+44317_1393+44320delTATC
chr3	51823102	G	T	PASS	0/1	1/1	T	intron_variant	MODIFIER	NTRK3	NTRK3	transcript	XM_038532783.1	protein_coding	12	c.1393+44313C>A
chr3	51823102	G	T	PASS	0/1	1/1	T	intron_variant	MODIFIER	NTRK3	NTRK3	transcript	XM_038532786.1	protein_coding	11	c.1192+44313C>A
chr3	51823102	G	T	PASS	0/1	1/1	T	intron_variant	MODIFIER	NTRK3	NTRK3	transcript	XM_038532784.1	protein_coding	11	c.1393+44313C>A
chr3	51823102	G	T	PASS	0/1	1/1	T	intron_variant	MODIFIER	NTRK3	NTRK3	transcript	XM_038532785.1	protein_coding	11	c.1393+44313C>A
chr3	51823102	G	T	PASS	0/1	1/1	T	intron_variant	MODIFIER	NTRK3	NTRK3	transcript	XM_038532787.1	protein_coding	12	c.1393+44313C>A
chr3	51823102	G	T	PASS	0/1	1/1	T	intron_variant	MODIFIER	NTRK3	NTRK3	transcript	XM_038532788.1	protein_coding	12	c.1393+44313C>A
chr3	53891630	G	A	PASS	0/1	1/1	A	downstream_gene_variant	MODIFIER	BLM	BLM	transcript	XM_038532885.1	protein_coding	-1	c.*3455C>T
chr3	53891630	G	A	PASS	0/1	1/1	A	downstream_gene_variant	MODIFIER	BLM	BLM	transcript	XM_038532889.1	protein_coding	-1	c.*3455C>T
chr3	53891630	G	A	PASS	0/1	1/1	A	downstream_gene_variant	MODIFIER	BLM	BLM	transcript	XM_038532888.1	protein_coding	-1	c.*3455C>T
chr3	53891630	G	A	PASS	0/1	1/1	A	downstream_gene_variant	MODIFIER	BLM	BLM	transcript	XM_038532886.1	protein_coding	-1	c.*3455C>T
chr3	53891630	G	A	PASS	0/1	1/1	A	downstream_gene_variant	MODIFIER	BLM	BLM	transcript	XM_038532887.1	protein_coding	-1	c.*3455C>T
chr3	53891630	G	A	PASS	0/1	1/1	A	intergenic_region	MODIFIER	LOC119870811-BLM	LOC119870811-BLM	intergenic_region	LOC119870811-BLM		-1	n.53891630G>A
chr3	55340065	A	T	PASS	0/1	1/1	T	intergenic_region	MODIFIER	BTBD1-LOC119871356	BTBD1-LOC119871356	intergenic_region	BTBD1-LOC119871356		-1	n.55340065A>T
chr3	60083240	C	T	PASS	0/1	1/1	T	intron_variant	MODIFIER	SORCS2	SORCS2	transcript	XM_038533096.1	protein_coding	3	c.694-42464C>T
chr3	66399573	C	T	PASS	0/1	1/1	T	intergenic_region	MODIFIER	LOC102156687-LOC111095381	LOC102156687-LOC111095381	intergenic_region	LOC102156687-LOC111095381		-1	n.66399573C>T
chr3	66801965	C	G	PASS	0/1	1/1	G	intergenic_region	MODIFIER	LOC119870837-LOC111095268	LOC119870837-LOC111095268	intergenic_region	LOC119870837-LOC111095268		-1	n.66801965C>G
chr3	67532578	G	A	PASS	0/1	1/1	A	intergenic_region	MODIFIER	LOC102157217_2-LOC111095382	LOC102157217_2-LOC111095382	intergenic_region	LOC102157217_2-LOC111095382		-1	n.67532578G>A
chr3	68221896	G	T	PASS	0/1	1/1	T	intergenic_region	MODIFIER	LOC111095270-LOC111095384	LOC111095270-LOC111095384	intergenic_region	LOC111095270-LOC111095384		-1	n.68221896G>T
chr3	68396409	G	A	PASS	0/1	1/1	A	intron_variant	MODIFIER	LOC111095385	LOC111095385	transcript	XR_005356407.1	pseudogene	4	n.775-2436C>T
chr3	68454708	G	A	PASS	0/1	1/1	A	intron_variant	MODIFIER	LOC111095271	LOC111095271	transcript	XR_005357240.1	pseudogene	5	n.1734+18768C>T
chr3	68574125	A	G	PASS	0/1	1/1	G	intergenic_region	MODIFIER	LOC111095271-LOC119876111	LOC111095271-LOC119876111	intergenic_region	LOC111095271-LOC119876111		-1	n.68574125A>G
chr3	68580938	A	G	PASS	0/1	1/1	G	intergenic_region	MODIFIER	LOC111095271-LOC119876111	LOC111095271-LOC119876111	intergenic_region	LOC111095271-LOC119876111		-1	n.68580938A>G
chr3	68596957	A	C	PASS	0/1	1/1	C	intergenic_region	MODIFIER	LOC111095271-LOC119876111	LOC111095271-LOC119876111	intergenic_region	LOC111095271-LOC119876111		-1	n.68596957A>C
chr3	68657756	G	A	PASS	0/1	1/1	A	intergenic_region	MODIFIER	LOC111095271-LOC119876111	LOC111095271-LOC119876111	intergenic_region	LOC111095271-LOC119876111		-1	n.68657756G>A
chr3	68822817	G	T	PASS	0/1	1/1	T	intergenic_region	MODIFIER	LOC111095271-LOC119876111	LOC111095271-LOC119876111	intergenic_region	LOC111095271-LOC119876111		-1	n.68822817G>T
chr3	70357807	G	A	PASS	0/1	1/1	A	intergenic_region	MODIFIER	ZBTB49-NSG1	ZBTB49-NSG1	intergenic_region	ZBTB49-NSG1		-1	n.70357807G>A
chr3	71297566	C	A	PASS	0/1	1/1	A	intron_variant	MODIFIER	STK32B	STK32B	transcript	XM_038533402.1	protein_coding	6	c.562+10516C>A
chr3	71297566	C	A	PASS	0/1	1/1	A	intron_variant	MODIFIER	STK32B	STK32B	transcript	XM_038533403.1	protein_coding	6	c.562+10516C>A
chr3	71734410	T	TCTCTTGC	PASS	0/1	1/1	TCTCTTGC	intron_variant	MODIFIER	C3H4orf50	C3H4orf50	transcript	XM_038533409.1	protein_coding	7	c.3274-235_3274-234insGCAAGAG
chr3	71734410	T	TCTCTTGC	PASS	0/1	1/1	TCTCTTGC	intron_variant	MODIFIER	C3H4orf50	C3H4orf50	transcript	XM_038533410.1	protein_coding	7	c.3274-235_3274-234insGCAAGAG
chr3	71734410	T	TCTCTTGC	PASS	0/1	1/1	TCTCTTGC	intron_variant	MODIFIER	C3H4orf50	C3H4orf50	transcript	XR_005357264.1	pseudogene	7	n.3518-235_3518-234insGCAAGAG
chr3	72820029	G	A	PASS	0/1	1/1	A	upstream_gene_variant	MODIFIER	LOC111095387	LOC111095387	transcript	XR_005357273.1	pseudogene	-1	n.-1050G>A
chr3	72820029	G	A	PASS	0/1	1/1	A	intron_variant	MODIFIER	LOC111095387	LOC111095387	transcript	XR_005357274.1	pseudogene	1	n.289-187G>A
chr5	79957745	G	A	PASS	0/1	1/1	A	intergenic_region	MODIFIER	LOC102153541-LOC100682793	LOC102153541-LOC100682793	intergenic_region	LOC102153541-LOC100682793		-1	n.79957745G>A
chr6	49695731	GTATTTGATTTA	G	PASS	0/1	1/1	G	intron_variant	MODIFIER	EXTL2	EXTL2	transcript	XM_038541193.1	protein_coding	4	c.504+197_504+207delTATTTGATTTA
chr6	49695731	GTATTTGATTTA	G	PASS	0/1	1/1	G	intron_variant	MODIFIER	EXTL2	EXTL2	transcript	XM_038541195.1	protein_coding	5	c.504+197_504+207delTATTTGATTTA
chr6	49695731	GTATTTGATTTA	G	PASS	0/1	1/1	G	intron_variant	MODIFIER	EXTL2	EXTL2	transcript	XM_038541194.1	protein_coding	4	c.504+197_504+207delTATTTGATTTA
chr6	49695731	GTATTTGATTTA	G	PASS	0/1	1/1	G	intron_variant	MODIFIER	EXTL2	EXTL2	transcript	XM_038541199.1	protein_coding	5	c.465+197_465+207delTATTTGATTTA
chr6	49695731	GTATTTGATTTA	G	PASS	0/1	1/1	G	intron_variant	MODIFIER	EXTL2	EXTL2	transcript	XM_038541200.1	protein_coding	5	c.465+197_465+207delTATTTGATTTA
chr6	49695731	GTATTTGATTTA	G	PASS	0/1	1/1	G	intron_variant	MODIFIER	EXTL2	EXTL2	transcript	XM_038541196.1	protein_coding	5	c.465+197_465+207delTATTTGATTTA
chr6	49695731	GTATTTGATTTA	G	PASS	0/1	1/1	G	intron_variant	MODIFIER	EXTL2	EXTL2	transcript	XM_038541197.1	protein_coding	5	c.465+197_465+207delTATTTGATTTA
chr6	49695731	GTATTTGATTTA	G	PASS	0/1	1/1	G	intron_variant	MODIFIER	EXTL2	EXTL2	transcript	XM_038541198.1	protein_coding	5	c.465+197_465+207delTATTTGATTTA
chr6	49695731	GTATTTGATTTA	G	PASS	0/1	1/1	G	intron_variant	MODIFIER	EXTL2	EXTL2	transcript	XM_038541201.1	protein_coding	3	c.465+197_465+207delTATTTGATTTA
chr6	49727726	C	T	PASS	0/1	1/1	T	downstream_gene_variant	MODIFIER	LOC111096514	LOC111096514	transcript	XR_005360414.1	pseudogene	-1	n.*1386G>A
chr6	49727726	C	T	PASS	0/1	1/1	T	intergenic_region	MODIFIER	EXTL2-LOC111096514	EXTL2-LOC111096514	intergenic_region	EXTL2-LOC111096514		-1	n.49727726C>T
chr6	50779299	T	C	PASS	0/1	1/1	C	intergenic_region	MODIFIER	LOC119872255-LOC119872463	LOC119872255-LOC119872463	intergenic_region	LOC119872255-LOC119872463		-1	n.50779299T>C
chr6	73002119	CTG	C	PASS	0/1	1/1	C	intergenic_region	MODIFIER	LOC102155529-LOC119872373	LOC102155529-LOC119872373	intergenic_region	LOC102155529-LOC119872373		-1	n.73002120_73002121delTG
chr7	51535424	TC	T	PASS	0/1	1/1	T	intron_variant	MODIFIER	LOC119872587	LOC119872587	transcript	XR_005362473.1	pseudogene	2	n.279+15132delG
chr7	51616241	C	T	PASS	0/1	1/1	T	intergenic_region	MODIFIER	LOC119872587-LOC111096906	LOC119872587-LOC111096906	intergenic_region	LOC119872587-LOC111096906		-1	n.51616241C>T
chr7	51909651	A	G	PASS	0/1	1/1	G	intergenic_region	MODIFIER	LOC111096765-LOC111096770	LOC111096765-LOC111096770	intergenic_region	LOC111096765-LOC111096770		-1	n.51909651A>G
chr7	51909653	A	G	PASS	0/1	1/1	G	intergenic_region	MODIFIER	LOC111096765-LOC111096770	LOC111096765-LOC111096770	intergenic_region	LOC111096765-LOC111096770		-1	n.51909653A>G
chr7	52929063	G	C	PASS	0/1	1/1	C	intron_variant	MODIFIER	CELF4	CELF4	transcript	XM_038543416.1	protein_coding	3	c.449-12333G>C
chr7	52929063	G	C	PASS	0/1	1/1	C	intron_variant	MODIFIER	CELF4	CELF4	transcript	XM_038543417.1	protein_coding	3	c.449-12333G>C
chr7	52929063	G	C	PASS	0/1	1/1	C	intron_variant	MODIFIER	CELF4	CELF4	transcript	XM_038543431.1	protein_coding	3	c.449-12333G>C
chr7	52929063	G	C	PASS	0/1	1/1	C	intron_variant	MODIFIER	CELF4	CELF4	transcript	XM_038543432.1	protein_coding	3	c.449-12333G>C
chr7	52929063	G	C	PASS	0/1	1/1	C	intron_variant	MODIFIER	CELF4	CELF4	transcript	XM_038543418.1	protein_coding	3	c.449-12336G>C
chr7	52929063	G	C	PASS	0/1	1/1	C	intron_variant	MODIFIER	CELF4	CELF4	transcript	XM_038543419.1	protein_coding	3	c.449-12333G>C
chr7	52929063	G	C	PASS	0/1	1/1	C	intron_variant	MODIFIER	CELF4	CELF4	transcript	XM_038543420.1	protein_coding	3	c.449-12333G>C
chr7	52929063	G	C	PASS	0/1	1/1	C	intron_variant	MODIFIER	CELF4	CELF4	transcript	XM_038543421.1	protein_coding	3	c.449-12333G>C
chr7	52929063	G	C	PASS	0/1	1/1	C	intron_variant	MODIFIER	CELF4	CELF4	transcript	XM_038543422.1	protein_coding	3	c.449-12333G>C
chr7	52929063	G	C	PASS	0/1	1/1	C	intron_variant	MODIFIER	CELF4	CELF4	transcript	XM_038543423.1	protein_coding	3	c.449-12333G>C
chr7	52929063	G	C	PASS	0/1	1/1	C	intron_variant	MODIFIER	CELF4	CELF4	transcript	XM_038543424.1	protein_coding	3	c.419-12333G>C
chr7	52929063	G	C	PASS	0/1	1/1	C	intron_variant	MODIFIER	CELF4	CELF4	transcript	XM_038543425.1	protein_coding	3	c.419-12336G>C
chr7	52929063	G	C	PASS	0/1	1/1	C	intron_variant	MODIFIER	CELF4	CELF4	transcript	XM_038543426.1	protein_coding	3	c.419-12336G>C
chr7	52929063	G	C	PASS	0/1	1/1	C	intron_variant	MODIFIER	CELF4	CELF4	transcript	XM_038543427.1	protein_coding	3	c.419-12333G>C
chr7	52929063	G	C	PASS	0/1	1/1	C	intron_variant	MODIFIER	CELF4	CELF4	transcript	XM_038543428.1	protein_coding	3	c.419-12336G>C
chr7	52929063	G	C	PASS	0/1	1/1	C	intron_variant	MODIFIER	CELF4	CELF4	transcript	XM_038543429.1	protein_coding	3	c.449-12333G>C
chr7	52929063	G	C	PASS	0/1	1/1	C	intron_variant	MODIFIER	CELF4	CELF4	transcript	XM_038543430.1	protein_coding	3	c.449-12333G>C
chr7	52929063	G	C	PASS	0/1	1/1	C	intron_variant	MODIFIER	CELF4	CELF4	transcript	XM_038543433.1	protein_coding	3	c.449-12333G>C
chr7	52929063	G	C	PASS	0/1	1/1	C	intron_variant	MODIFIER	CELF4	CELF4	transcript	XM_038543434.1	protein_coding	3	c.449-12336G>C
chr7	52929063	G	C	PASS	0/1	1/1	C	intron_variant	MODIFIER	CELF4	CELF4	transcript	XM_038543435.1	protein_coding	3	c.449-12333G>C
chr7	52929063	G	C	PASS	0/1	1/1	C	intron_variant	MODIFIER	CELF4	CELF4	transcript	XM_038543436.1	protein_coding	3	c.419-12333G>C
chr7	52929063	G	C	PASS	0/1	1/1	C	intron_variant	MODIFIER	CELF4	CELF4	transcript	XM_038543437.1	protein_coding	3	c.419-12336G>C
chr7	52929063	G	C	PASS	0/1	1/1	C	intron_variant	MODIFIER	CELF4	CELF4	transcript	XM_038543438.1	protein_coding	3	c.419-12333G>C
chr7	52929063	G	C	PASS	0/1	1/1	C	intron_variant	MODIFIER	CELF4	CELF4	transcript	XM_038543439.1	protein_coding	3	c.449-12333G>C
chr7	52929063	G	C	PASS	0/1	1/1	C	intron_variant	MODIFIER	CELF4	CELF4	transcript	XM_038543440.1	protein_coding	3	c.449-12336G>C
chr7	52929063	G	C	PASS	0/1	1/1	C	intron_variant	MODIFIER	CELF4	CELF4	transcript	XM_038543441.1	protein_coding	3	c.449-12333G>C
chr7	52929063	G	C	PASS	0/1	1/1	C	intron_variant	MODIFIER	CELF4	CELF4	transcript	XM_038543442.1	protein_coding	3	c.449-12333G>C
chr7	52929063	G	C	PASS	0/1	1/1	C	intron_variant	MODIFIER	CELF4	CELF4	transcript	XM_038543443.1	protein_coding	3	c.449-12336G>C
chr7	52929063	G	C	PASS	0/1	1/1	C	intron_variant	MODIFIER	CELF4	CELF4	transcript	XM_038543444.1	protein_coding	3	c.449-12336G>C
chr7	52929063	G	C	PASS	0/1	1/1	C	intron_variant	MODIFIER	CELF4	CELF4	transcript	XM_038543445.1	protein_coding	3	c.449-12333G>C
chr7	52929063	G	C	PASS	0/1	1/1	C	intron_variant	MODIFIER	CELF4	CELF4	transcript	XM_038543446.1	protein_coding	3	c.449-12336G>C
chr7	52929063	G	C	PASS	0/1	1/1	C	intron_variant	MODIFIER	CELF4	CELF4	transcript	XM_038543447.1	protein_coding	3	c.419-12336G>C
chr7	52929063	G	C	PASS	0/1	1/1	C	intron_variant	MODIFIER	CELF4	CELF4	transcript	XM_038543448.1	protein_coding	3	c.419-12333G>C
chr7	52929063	G	C	PASS	0/1	1/1	C	intron_variant	MODIFIER	CELF4	CELF4	transcript	XM_038543450.1	protein_coding	3	c.419-12336G>C
chr7	52929063	G	C	PASS	0/1	1/1	C	intron_variant	MODIFIER	CELF4	CELF4	transcript	XM_038543451.1	protein_coding	3	c.419-12336G>C
chr7	52929063	G	C	PASS	0/1	1/1	C	intron_variant	MODIFIER	CELF4	CELF4	transcript	XM_038543452.1	protein_coding	3	c.419-12333G>C
chr7	52929063	G	C	PASS	0/1	1/1	C	intron_variant	MODIFIER	CELF4	CELF4	transcript	XM_038543453.1	protein_coding	3	c.419-12336G>C
chr7	52929063	G	C	PASS	0/1	1/1	C	intron_variant	MODIFIER	CELF4	CELF4	transcript	XM_038543455.1	protein_coding	3	c.449-12333G>C
chr7	52929063	G	C	PASS	0/1	1/1	C	intron_variant	MODIFIER	CELF4	CELF4	transcript	XM_038543456.1	protein_coding	3	c.449-12333G>C
chr7	52929063	G	C	PASS	0/1	1/1	C	intron_variant	MODIFIER	CELF4	CELF4	transcript	XM_038543457.1	protein_coding	3	c.419-12333G>C
chr7	52929063	G	C	PASS	0/1	1/1	C	intron_variant	MODIFIER	CELF4	CELF4	transcript	XM_038543458.1	protein_coding	3	c.449-12333G>C
chr7	52929063	G	C	PASS	0/1	1/1	C	intron_variant	MODIFIER	CELF4	CELF4	transcript	XM_038543459.1	protein_coding	3	c.449-12333G>C
chr7	52929063	G	C	PASS	0/1	1/1	C	intron_variant	MODIFIER	CELF4	CELF4	transcript	XM_038543461.1	protein_coding	3	c.419-12333G>C
chr7	52929063	G	C	PASS	0/1	1/1	C	intron_variant	MODIFIER	CELF4	CELF4	transcript	XM_038543462.1	protein_coding	3	c.419-12336G>C
chr7	52929063	G	C	PASS	0/1	1/1	C	intron_variant	MODIFIER	CELF4	CELF4	transcript	XM_038543463.1	protein_coding	3	c.419-12336G>C
chr7	52929063	G	C	PASS	0/1	1/1	C	intron_variant	MODIFIER	CELF4	CELF4	transcript	XM_038543464.1	protein_coding	3	c.419-12336G>C
chr7	52929063	G	C	PASS	0/1	1/1	C	intron_variant	MODIFIER	CELF4	CELF4	transcript	XM_038543465.1	protein_coding	3	c.419-12333G>C
chr7	52929063	G	C	PASS	0/1	1/1	C	intron_variant	MODIFIER	CELF4	CELF4	transcript	XM_038543466.1	protein_coding	3	c.419-12333G>C
chr7	52929063	G	C	PASS	0/1	1/1	C	intron_variant	MODIFIER	CELF4	CELF4	transcript	XM_038543467.1	protein_coding	3	c.419-12336G>C
chr7	52929063	G	C	PASS	0/1	1/1	C	intron_variant	MODIFIER	CELF4	CELF4	transcript	XM_038543454.1	protein_coding	3	c.80-12333G>C
chr7	52934403	C	A	PASS	0/1	1/1	A	intron_variant	MODIFIER	CELF4	CELF4	transcript	XM_038543416.1	protein_coding	3	c.449-6993C>A
chr7	52934403	C	A	PASS	0/1	1/1	A	intron_variant	MODIFIER	CELF4	CELF4	transcript	XM_038543417.1	protein_coding	3	c.449-6993C>A
chr7	52934403	C	A	PASS	0/1	1/1	A	intron_variant	MODIFIER	CELF4	CELF4	transcript	XM_038543431.1	protein_coding	3	c.449-6993C>A
chr7	52934403	C	A	PASS	0/1	1/1	A	intron_variant	MODIFIER	CELF4	CELF4	transcript	XM_038543432.1	protein_coding	3	c.449-6993C>A
chr7	52934403	C	A	PASS	0/1	1/1	A	intron_variant	MODIFIER	CELF4	CELF4	transcript	XM_038543418.1	protein_coding	3	c.449-6996C>A
chr7	52934403	C	A	PASS	0/1	1/1	A	intron_variant	MODIFIER	CELF4	CELF4	transcript	XM_038543419.1	protein_coding	3	c.449-6993C>A
chr7	52934403	C	A	PASS	0/1	1/1	A	intron_variant	MODIFIER	CELF4	CELF4	transcript	XM_038543420.1	protein_coding	3	c.449-6993C>A
chr7	52934403	C	A	PASS	0/1	1/1	A	intron_variant	MODIFIER	CELF4	CELF4	transcript	XM_038543421.1	protein_coding	3	c.449-6993C>A
chr7	52934403	C	A	PASS	0/1	1/1	A	intron_variant	MODIFIER	CELF4	CELF4	transcript	XM_038543422.1	protein_coding	3	c.449-6993C>A
chr7	52934403	C	A	PASS	0/1	1/1	A	intron_variant	MODIFIER	CELF4	CELF4	transcript	XM_038543423.1	protein_coding	3	c.449-6993C>A
chr7	52934403	C	A	PASS	0/1	1/1	A	intron_variant	MODIFIER	CELF4	CELF4	transcript	XM_038543424.1	protein_coding	3	c.419-6993C>A
chr7	52934403	C	A	PASS	0/1	1/1	A	intron_variant	MODIFIER	CELF4	CELF4	transcript	XM_038543425.1	protein_coding	3	c.419-6996C>A
chr7	52934403	C	A	PASS	0/1	1/1	A	intron_variant	MODIFIER	CELF4	CELF4	transcript	XM_038543426.1	protein_coding	3	c.419-6996C>A
chr7	52934403	C	A	PASS	0/1	1/1	A	intron_variant	MODIFIER	CELF4	CELF4	transcript	XM_038543427.1	protein_coding	3	c.419-6993C>A
chr7	52934403	C	A	PASS	0/1	1/1	A	intron_variant	MODIFIER	CELF4	CELF4	transcript	XM_038543428.1	protein_coding	3	c.419-6996C>A
chr7	52934403	C	A	PASS	0/1	1/1	A	intron_variant	MODIFIER	CELF4	CELF4	transcript	XM_038543429.1	protein_coding	3	c.449-6993C>A
chr7	52934403	C	A	PASS	0/1	1/1	A	intron_variant	MODIFIER	CELF4	CELF4	transcript	XM_038543430.1	protein_coding	3	c.449-6993C>A
chr7	52934403	C	A	PASS	0/1	1/1	A	intron_variant	MODIFIER	CELF4	CELF4	transcript	XM_038543433.1	protein_coding	3	c.449-6993C>A
chr7	52934403	C	A	PASS	0/1	1/1	A	intron_variant	MODIFIER	CELF4	CELF4	transcript	XM_038543434.1	protein_coding	3	c.449-6996C>A
chr7	52934403	C	A	PASS	0/1	1/1	A	intron_variant	MODIFIER	CELF4	CELF4	transcript	XM_038543435.1	protein_coding	3	c.449-6993C>A
chr7	52934403	C	A	PASS	0/1	1/1	A	intron_variant	MODIFIER	CELF4	CELF4	transcript	XM_038543436.1	protein_coding	3	c.419-6993C>A
chr7	52934403	C	A	PASS	0/1	1/1	A	intron_variant	MODIFIER	CELF4	CELF4	transcript	XM_038543437.1	protein_coding	3	c.419-6996C>A
chr7	52934403	C	A	PASS	0/1	1/1	A	intron_variant	MODIFIER	CELF4	CELF4	transcript	XM_038543438.1	protein_coding	3	c.419-6993C>A
chr7	52934403	C	A	PASS	0/1	1/1	A	intron_variant	MODIFIER	CELF4	CELF4	transcript	XM_038543439.1	protein_coding	3	c.449-6993C>A
chr7	52934403	C	A	PASS	0/1	1/1	A	intron_variant	MODIFIER	CELF4	CELF4	transcript	XM_038543440.1	protein_coding	3	c.449-6996C>A
chr7	52934403	C	A	PASS	0/1	1/1	A	intron_variant	MODIFIER	CELF4	CELF4	transcript	XM_038543441.1	protein_coding	3	c.449-6993C>A
chr7	52934403	C	A	PASS	0/1	1/1	A	intron_variant	MODIFIER	CELF4	CELF4	transcript	XM_038543442.1	protein_coding	3	c.449-6993C>A
chr7	52934403	C	A	PASS	0/1	1/1	A	intron_variant	MODIFIER	CELF4	CELF4	transcript	XM_038543443.1	protein_coding	3	c.449-6996C>A
chr7	52934403	C	A	PASS	0/1	1/1	A	intron_variant	MODIFIER	CELF4	CELF4	transcript	XM_038543444.1	protein_coding	3	c.449-6996C>A
chr7	52934403	C	A	PASS	0/1	1/1	A	intron_variant	MODIFIER	CELF4	CELF4	transcript	XM_038543445.1	protein_coding	3	c.449-6993C>A
chr7	52934403	C	A	PASS	0/1	1/1	A	intron_variant	MODIFIER	CELF4	CELF4	transcript	XM_038543446.1	protein_coding	3	c.449-6996C>A
chr7	52934403	C	A	PASS	0/1	1/1	A	intron_variant	MODIFIER	CELF4	CELF4	transcript	XM_038543447.1	protein_coding	3	c.419-6996C>A
chr7	52934403	C	A	PASS	0/1	1/1	A	intron_variant	MODIFIER	CELF4	CELF4	transcript	XM_038543448.1	protein_coding	3	c.419-6993C>A
chr7	52934403	C	A	PASS	0/1	1/1	A	intron_variant	MODIFIER	CELF4	CELF4	transcript	XM_038543450.1	protein_coding	3	c.419-6996C>A
chr7	52934403	C	A	PASS	0/1	1/1	A	intron_variant	MODIFIER	CELF4	CELF4	transcript	XM_038543451.1	protein_coding	3	c.419-6996C>A
chr7	52934403	C	A	PASS	0/1	1/1	A	intron_variant	MODIFIER	CELF4	CELF4	transcript	XM_038543452.1	protein_coding	3	c.419-6993C>A
chr7	52934403	C	A	PASS	0/1	1/1	A	intron_variant	MODIFIER	CELF4	CELF4	transcript	XM_038543453.1	protein_coding	3	c.419-6996C>A
chr7	52934403	C	A	PASS	0/1	1/1	A	intron_variant	MODIFIER	CELF4	CELF4	transcript	XM_038543455.1	protein_coding	3	c.449-6993C>A
chr7	52934403	C	A	PASS	0/1	1/1	A	intron_variant	MODIFIER	CELF4	CELF4	transcript	XM_038543456.1	protein_coding	3	c.449-6993C>A
chr7	52934403	C	A	PASS	0/1	1/1	A	intron_variant	MODIFIER	CELF4	CELF4	transcript	XM_038543457.1	protein_coding	3	c.419-6993C>A
chr7	52934403	C	A	PASS	0/1	1/1	A	intron_variant	MODIFIER	CELF4	CELF4	transcript	XM_038543458.1	protein_coding	3	c.449-6993C>A
chr7	52934403	C	A	PASS	0/1	1/1	A	intron_variant	MODIFIER	CELF4	CELF4	transcript	XM_038543459.1	protein_coding	3	c.449-6993C>A
chr7	52934403	C	A	PASS	0/1	1/1	A	intron_variant	MODIFIER	CELF4	CELF4	transcript	XM_038543461.1	protein_coding	3	c.419-6993C>A
chr7	52934403	C	A	PASS	0/1	1/1	A	intron_variant	MODIFIER	CELF4	CELF4	transcript	XM_038543462.1	protein_coding	3	c.419-6996C>A
chr7	52934403	C	A	PASS	0/1	1/1	A	intron_variant	MODIFIER	CELF4	CELF4	transcript	XM_038543463.1	protein_coding	3	c.419-6996C>A
chr7	52934403	C	A	PASS	0/1	1/1	A	intron_variant	MODIFIER	CELF4	CELF4	transcript	XM_038543464.1	protein_coding	3	c.419-6996C>A
chr7	52934403	C	A	PASS	0/1	1/1	A	intron_variant	MODIFIER	CELF4	CELF4	transcript	XM_038543465.1	protein_coding	3	c.419-6993C>A
chr7	52934403	C	A	PASS	0/1	1/1	A	intron_variant	MODIFIER	CELF4	CELF4	transcript	XM_038543466.1	protein_coding	3	c.419-6993C>A
chr7	52934403	C	A	PASS	0/1	1/1	A	intron_variant	MODIFIER	CELF4	CELF4	transcript	XM_038543467.1	protein_coding	3	c.419-6996C>A
chr7	52934403	C	A	PASS	0/1	1/1	A	intron_variant	MODIFIER	CELF4	CELF4	transcript	XM_038543454.1	protein_coding	3	c.80-6993C>A
chr7	53002595	G	A	PASS	0/1	1/1	A	intron_variant	MODIFIER	KIAA1328	KIAA1328	transcript	XM_038543400.1	protein_coding	11	c.1728-15081C>T
chr7	53002595	G	A	PASS	0/1	1/1	A	intron_variant	MODIFIER	KIAA1328	KIAA1328	transcript	XM_038543415.1	protein_coding	8	c.1290-15081C>T
chr7	53002595	G	A	PASS	0/1	1/1	A	intron_variant	MODIFIER	KIAA1328	KIAA1328	transcript	XM_038543414.1	protein_coding	8	c.1290-15081C>T
chr7	53002595	G	A	PASS	0/1	1/1	A	intron_variant	MODIFIER	KIAA1328	KIAA1328	transcript	XM_038543404.1	protein_coding	11	c.1686-15081C>T
chr7	53002595	G	A	PASS	0/1	1/1	A	intron_variant	MODIFIER	KIAA1328	KIAA1328	transcript	XM_038543409.1	protein_coding	10	c.1680-15081C>T
chr7	53002595	G	A	PASS	0/1	1/1	A	intron_variant	MODIFIER	KIAA1328	KIAA1328	transcript	XM_038543405.1	protein_coding	12	c.1686-15081C>T
chr7	53002595	G	A	PASS	0/1	1/1	A	intron_variant	MODIFIER	KIAA1328	KIAA1328	transcript	XM_038543407.1	protein_coding	11	c.1686-15081C>T
chr7	53002595	G	A	PASS	0/1	1/1	A	intron_variant	MODIFIER	KIAA1328	KIAA1328	transcript	XM_038543410.1	protein_coding	11	c.1536-15081C>T
chr7	53002595	G	A	PASS	0/1	1/1	A	intron_variant	MODIFIER	KIAA1328	KIAA1328	transcript	XM_038543411.1	protein_coding	10	c.1536-15081C>T
chr7	53002595	G	A	PASS	0/1	1/1	A	intron_variant	MODIFIER	KIAA1328	KIAA1328	transcript	XM_038543412.1	protein_coding	11	c.1536-15081C>T
chr7	53002595	G	A	PASS	0/1	1/1	A	intron_variant	MODIFIER	KIAA1328	KIAA1328	transcript	XM_038543406.1	protein_coding	12	c.1686-15081C>T
chr7	53002595	G	A	PASS	0/1	1/1	A	intron_variant	MODIFIER	KIAA1328	KIAA1328	transcript	XM_038543408.1	protein_coding	11	c.1686-15081C>T
chr7	53002595	G	A	PASS	0/1	1/1	A	intron_variant	MODIFIER	KIAA1328	KIAA1328	transcript	XM_038543413.1	protein_coding	9	c.1461-15081C>T
chr7	53002595	G	A	PASS	0/1	1/1	A	intron_variant	MODIFIER	KIAA1328	KIAA1328	transcript	XM_038543401.1	protein_coding	10	c.1653-15081C>T
chr7	53002595	G	A	PASS	0/1	1/1	A	intron_variant	MODIFIER	KIAA1328	KIAA1328	transcript	XM_038543403.1	protein_coding	9	c.1545-15081C>T
chr7	53002595	G	A	PASS	0/1	1/1	A	intron_variant	MODIFIER	KIAA1328	KIAA1328	transcript	XM_038543402.1	protein_coding	10	c.1620-15081C>T
chr7	53097203	C	T	PASS	0/1	1/1	T	intron_variant	MODIFIER	KIAA1328	KIAA1328	transcript	XM_038543400.1	protein_coding	9	c.1430+19528G>A
chr7	53097203	C	T	PASS	0/1	1/1	T	intron_variant	MODIFIER	KIAA1328	KIAA1328	transcript	XM_038543415.1	protein_coding	6	c.992+19528G>A
chr7	53097203	C	T	PASS	0/1	1/1	T	intron_variant	MODIFIER	KIAA1328	KIAA1328	transcript	XM_038543414.1	protein_coding	6	c.992+19528G>A
chr7	53097203	C	T	PASS	0/1	1/1	T	intron_variant	MODIFIER	KIAA1328	KIAA1328	transcript	XM_038543404.1	protein_coding	9	c.1388+19528G>A
chr7	53097203	C	T	PASS	0/1	1/1	T	intron_variant	MODIFIER	KIAA1328	KIAA1328	transcript	XM_038543409.1	protein_coding	8	c.1382+19528G>A
chr7	53097203	C	T	PASS	0/1	1/1	T	intron_variant	MODIFIER	KIAA1328	KIAA1328	transcript	XM_038543405.1	protein_coding	10	c.1388+19528G>A
chr7	53097203	C	T	PASS	0/1	1/1	T	intron_variant	MODIFIER	KIAA1328	KIAA1328	transcript	XM_038543407.1	protein_coding	9	c.1388+19528G>A
chr7	53097203	C	T	PASS	0/1	1/1	T	intron_variant	MODIFIER	KIAA1328	KIAA1328	transcript	XM_038543410.1	protein_coding	9	c.1238+19528G>A
chr7	53097203	C	T	PASS	0/1	1/1	T	intron_variant	MODIFIER	KIAA1328	KIAA1328	transcript	XM_038543411.1	protein_coding	8	c.1238+19528G>A
chr7	53097203	C	T	PASS	0/1	1/1	T	intron_variant	MODIFIER	KIAA1328	KIAA1328	transcript	XM_038543412.1	protein_coding	9	c.1238+19528G>A
chr7	53097203	C	T	PASS	0/1	1/1	T	intron_variant	MODIFIER	KIAA1328	KIAA1328	transcript	XM_038543406.1	protein_coding	10	c.1388+19528G>A
chr7	53097203	C	T	PASS	0/1	1/1	T	intron_variant	MODIFIER	KIAA1328	KIAA1328	transcript	XM_038543408.1	protein_coding	9	c.1388+19528G>A
chr7	53097203	C	T	PASS	0/1	1/1	T	intron_variant	MODIFIER	KIAA1328	KIAA1328	transcript	XM_038543413.1	protein_coding	7	c.1163+19528G>A
chr7	53097203	C	T	PASS	0/1	1/1	T	intron_variant	MODIFIER	KIAA1328	KIAA1328	transcript	XM_038543401.1	protein_coding	8	c.1355+19528G>A
chr7	53097203	C	T	PASS	0/1	1/1	T	intron_variant	MODIFIER	KIAA1328	KIAA1328	transcript	XM_038543403.1	protein_coding	7	c.1247+33295G>A
chr7	53097203	C	T	PASS	0/1	1/1	T	intron_variant	MODIFIER	KIAA1328	KIAA1328	transcript	XM_038543402.1	protein_coding	8	c.1322+33295G>A
chr7	53466793	ACACACACACG	A	PASS	0/1	1/1	A	intron_variant	MODIFIER	FHOD3	FHOD3	transcript	XM_038543473.1	protein_coding	24	c.4241+1881_4241+1890delCGTGTGTGTG
chr7	53466793	ACACACACACG	A	PASS	0/1	1/1	A	intron_variant	MODIFIER	FHOD3	FHOD3	transcript	XM_038543481.1	protein_coding	16	c.3410+1881_3410+1890delCGTGTGTGTG
chr7	53466793	ACACACACACG	A	PASS	0/1	1/1	A	intron_variant	MODIFIER	FHOD3	FHOD3	transcript	XM_038543474.1	protein_coding	24	c.4238+1881_4238+1890delCGTGTGTGTG
chr7	53466793	ACACACACACG	A	PASS	0/1	1/1	A	intron_variant	MODIFIER	FHOD3	FHOD3	transcript	XM_038543475.1	protein_coding	24	c.4241+1881_4241+1890delCGTGTGTGTG
chr7	53466793	ACACACACACG	A	PASS	0/1	1/1	A	intron_variant	MODIFIER	FHOD3	FHOD3	transcript	XM_038543477.1	protein_coding	24	c.4205+1881_4205+1890delCGTGTGTGTG
chr7	53466793	ACACACACACG	A	PASS	0/1	1/1	A	intron_variant	MODIFIER	FHOD3	FHOD3	transcript	XM_038543478.1	protein_coding	23	c.3962+1881_3962+1890delCGTGTGTGTG
chr7	53466793	ACACACACACG	A	PASS	0/1	1/1	A	intron_variant	MODIFIER	FHOD3	FHOD3	transcript	XM_038543479.1	protein_coding	21	c.3740+1881_3740+1890delCGTGTGTGTG
chr7	53466793	ACACACACACG	A	PASS	0/1	1/1	A	intron_variant	MODIFIER	FHOD3	FHOD3	transcript	XM_038543480.1	protein_coding	21	c.3704+1881_3704+1890delCGTGTGTGTG
chr7	53466793	ACACACACACG	A	PASS	0/1	1/1	A	intron_variant	MODIFIER	FHOD3	FHOD3	transcript	XM_038543483.1	protein_coding	21	c.3740+1881_3740+1890delCGTGTGTGTG
chr7	53466793	ACACACACACG	A	PASS	0/1	1/1	A	intron_variant	MODIFIER	FHOD3	FHOD3	transcript	XM_038543482.1	protein_coding	24	c.4238+1881_4238+1890delCGTGTGTGTG
chr7	53481537	C	A	PASS	0/1	1/1	A	intron_variant	MODIFIER	FHOD3	FHOD3	transcript	XM_038543473.1	protein_coding	20	c.3585+4608G>T
chr7	53481537	C	A	PASS	0/1	1/1	A	intron_variant	MODIFIER	FHOD3	FHOD3	transcript	XM_038543481.1	protein_coding	12	c.2754+4608G>T
chr7	53481537	C	A	PASS	0/1	1/1	A	intron_variant	MODIFIER	FHOD3	FHOD3	transcript	XM_038543474.1	protein_coding	20	c.3582+4608G>T
chr7	53481537	C	A	PASS	0/1	1/1	A	intron_variant	MODIFIER	FHOD3	FHOD3	transcript	XM_038543475.1	protein_coding	20	c.3585+4608G>T
chr7	53481537	C	A	PASS	0/1	1/1	A	intron_variant	MODIFIER	FHOD3	FHOD3	transcript	XM_038543477.1	protein_coding	20	c.3549+4608G>T
chr7	53481537	C	A	PASS	0/1	1/1	A	intron_variant	MODIFIER	FHOD3	FHOD3	transcript	XM_038543478.1	protein_coding	19	c.3306+4608G>T
chr7	53481537	C	A	PASS	0/1	1/1	A	intron_variant	MODIFIER	FHOD3	FHOD3	transcript	XM_038543479.1	protein_coding	17	c.3084+4608G>T
chr7	53481537	C	A	PASS	0/1	1/1	A	intron_variant	MODIFIER	FHOD3	FHOD3	transcript	XM_038543480.1	protein_coding	17	c.3048+4608G>T
chr7	53481537	C	A	PASS	0/1	1/1	A	intron_variant	MODIFIER	FHOD3	FHOD3	transcript	XM_038543483.1	protein_coding	17	c.3084+4608G>T
chr7	53481537	C	A	PASS	0/1	1/1	A	intron_variant	MODIFIER	FHOD3	FHOD3	transcript	XM_038543482.1	protein_coding	20	c.3582+4608G>T
chr7	53782861	T	C	PASS	0/1	1/1	C	intron_variant	MODIFIER	FHOD3	FHOD3	transcript	XM_038543473.1	protein_coding	3	c.337+42435A>G
chr7	53782861	T	C	PASS	0/1	1/1	C	intron_variant	MODIFIER	FHOD3	FHOD3	transcript	XM_038543474.1	protein_coding	3	c.337+42435A>G
chr7	53782861	T	C	PASS	0/1	1/1	C	intron_variant	MODIFIER	FHOD3	FHOD3	transcript	XM_038543475.1	protein_coding	3	c.337+42435A>G
chr7	53782861	T	C	PASS	0/1	1/1	C	intron_variant	MODIFIER	FHOD3	FHOD3	transcript	XM_038543477.1	protein_coding	3	c.337+42435A>G
chr7	53782861	T	C	PASS	0/1	1/1	C	intron_variant	MODIFIER	FHOD3	FHOD3	transcript	XM_038543478.1	protein_coding	3	c.337+42435A>G
chr7	53782861	T	C	PASS	0/1	1/1	C	intron_variant	MODIFIER	FHOD3	FHOD3	transcript	XM_038543479.1	protein_coding	3	c.337+42435A>G
chr7	53782861	T	C	PASS	0/1	1/1	C	intron_variant	MODIFIER	FHOD3	FHOD3	transcript	XM_038543480.1	protein_coding	3	c.337+42435A>G
chr7	53782861	T	C	PASS	0/1	1/1	C	intron_variant	MODIFIER	FHOD3	FHOD3	transcript	XM_038543483.1	protein_coding	3	c.337+42435A>G
chr7	53782861	T	C	PASS	0/1	1/1	C	intron_variant	MODIFIER	FHOD3	FHOD3	transcript	XM_038543482.1	protein_coding	3	c.337+42435A>G
chr7	53951230	A	C	PASS	0/1	1/1	C	intron_variant	MODIFIER	MOCOS	MOCOS	transcript	XM_038543484.1	protein_coding	6	c.1218+2411T>G
chr7	53951230	A	C	PASS	0/1	1/1	C	intron_variant	MODIFIER	MOCOS	MOCOS	transcript	XM_038543485.1	protein_coding	7	c.1104+2411T>G
chr7	53991195	G	T	PASS	0/1	1/1	T	intron_variant	MODIFIER	ELP2	ELP2	transcript	XM_038543487.1	protein_coding	17	c.1762-867C>A
chr7	53991195	G	T	PASS	0/1	1/1	T	intron_variant	MODIFIER	ELP2	ELP2	transcript	XM_038543488.1	protein_coding	17	c.1759-867C>A
chr7	53991195	G	T	PASS	0/1	1/1	T	intron_variant	MODIFIER	ELP2	ELP2	transcript	XM_038543489.1	protein_coding	16	c.1573-867C>A
chr7	53991195	G	T	PASS	0/1	1/1	T	intron_variant	MODIFIER	ELP2	ELP2	transcript	XM_038543490.1	protein_coding	16	c.1570-867C>A
chr7	53991195	G	T	PASS	0/1	1/1	T	intron_variant	MODIFIER	ELP2	ELP2	transcript	XM_038543491.1	protein_coding	17	c.1762-867C>A
chr7	53991195	G	T	PASS	0/1	1/1	T	intron_variant	MODIFIER	ELP2	ELP2	transcript	XR_005362507.1	pseudogene	17	n.1819-867C>A
chr9	32795263	A	T	PASS	0/1	1/1	T	upstream_gene_variant	MODIFIER	LOC119876610	LOC119876610	transcript	XM_038546150.1	protein_coding	-1	c.-3750A>T
chr9	32795263	A	T	PASS	0/1	1/1	T	intergenic_region	MODIFIER	OR4D2-LOC119876610	OR4D2-LOC119876610	intergenic_region	OR4D2-LOC119876610		-1	n.32795263A>T
chr9	50018700	C	A	PASS	0/1	1/1	A	upstream_gene_variant	MODIFIER	LOC119873347	LOC119873347	transcript	XR_005364826.1	pseudogene	-1	n.-299C>A
chr9	50018700	C	A	PASS	0/1	1/1	A	downstream_gene_variant	MODIFIER	ADAMTSL2	ADAMTSL2	transcript	XM_038548835.1	protein_coding	-1	c.*4373C>A
chr9	50018700	C	A	PASS	0/1	1/1	A	downstream_gene_variant	MODIFIER	ADAMTSL2	ADAMTSL2	transcript	XM_038548836.1	protein_coding	-1	c.*4373C>A
chr9	50018700	C	A	PASS	0/1	1/1	A	downstream_gene_variant	MODIFIER	ADAMTSL2	ADAMTSL2	transcript	XM_038548837.1	protein_coding	-1	c.*4373C>A
chr9	50018700	C	A	PASS	0/1	1/1	A	intron_variant	MODIFIER	FAM163B	FAM163B	transcript	XM_038548851.1	protein_coding	2	c.93+47G>T
chr9	50018700	C	A	PASS	0/1	1/1	A	intron_variant	MODIFIER	FAM163B	FAM163B	transcript	XM_038548854.1	protein_coding	2	c.93+47G>T
chr9	50018700	C	A	PASS	0/1	1/1	A	intron_variant	MODIFIER	FAM163B	FAM163B	transcript	XM_038548855.1	protein_coding	2	c.93+47G>T
chr9	50018700	C	A	PASS	0/1	1/1	A	intron_variant	MODIFIER	FAM163B	FAM163B	transcript	XM_038548853.1	protein_coding	2	c.93+47G>T
chr9	50018700	C	A	PASS	0/1	1/1	A	intron_variant	MODIFIER	FAM163B	FAM163B	transcript	XM_038548852.1	protein_coding	2	c.93+47G>T
chr9	50052256	T	A	PASS	0/1	1/1	A	intergenic_region	MODIFIER	FAM163B-DBH	FAM163B-DBH	intergenic_region	FAM163B-DBH		-1	n.50052256T>A
chr13	36306648	C	T	PASS	0/1	1/1	T	intron_variant	MODIFIER	DENND3	DENND3	transcript	XM_038555631.1	protein_coding	20	c.3397+816C>T
chr13	36306648	C	T	PASS	0/1	1/1	T	intron_variant	MODIFIER	DENND3	DENND3	transcript	XM_038555632.1	protein_coding	20	c.3397+816C>T
chr13	36306648	C	T	PASS	0/1	1/1	T	intron_variant	MODIFIER	DENND3	DENND3	transcript	XM_038555633.1	protein_coding	20	c.3352+816C>T
chr13	36306648	C	T	PASS	0/1	1/1	T	intron_variant	MODIFIER	DENND3	DENND3	transcript	XR_005368835.1	pseudogene	20	n.3418+816C>T
chr13	53052827	G	A	PASS	0/1	1/1	A	intergenic_region	MODIFIER	LOC119865325-ADGRL3	LOC119865325-ADGRL3	intergenic_region	LOC119865325-ADGRL3		-1	n.53052827G>A
chr14	60749367	C	T	PASS	0/1	1/1	T	intergenic_region	MODIFIER	LOC119866869-SLC13A1	LOC119866869-SLC13A1	intergenic_region	LOC119866869-SLC13A1		-1	n.60749367C>T
chr14	60790659	A	AC	PASS	0/1	1/1	AC	downstream_gene_variant	MODIFIER	SLC13A1	SLC13A1	transcript	XM_038557516.1	protein_coding	-1	c.*2136_*2137insG
chr14	60790659	A	AC	PASS	0/1	1/1	AC	intergenic_region	MODIFIER	LOC119866869-SLC13A1	LOC119866869-SLC13A1	intergenic_region	LOC119866869-SLC13A1		-1	n.60790659_60790660insC
chr14	60790661	G	GAGCTCA	PASS	0/1	1/1	GAGCTCA	downstream_gene_variant	MODIFIER	SLC13A1	SLC13A1	transcript	XM_038557516.1	protein_coding	-1	c.*2134_*2135insTGAGCT
chr14	60790661	G	GAGCTCA	PASS	0/1	1/1	GAGCTCA	intergenic_region	MODIFIER	LOC119866869-SLC13A1	LOC119866869-SLC13A1	intergenic_region	LOC119866869-SLC13A1		-1	n.60790661_60790662insAGCTCA
chr14	60790664	A	AACCAGAAAAACC	PASS	0/1	1/1	AACCAGAAAAACC	downstream_gene_variant	MODIFIER	SLC13A1	SLC13A1	transcript	XM_038557516.1	protein_coding	-1	c.*2131_*2132insGGTTTTTCTGGT
chr14	60790664	A	AACCAGAAAAACC	PASS	0/1	1/1	AACCAGAAAAACC	intergenic_region	MODIFIER	LOC119866869-SLC13A1	LOC119866869-SLC13A1	intergenic_region	LOC119866869-SLC13A1		-1	n.60790664_60790665insACCAGAAAAACC
chr14	60790665	T	C	PASS	0/1	1/1	C	downstream_gene_variant	MODIFIER	SLC13A1	SLC13A1	transcript	XM_038557516.1	protein_coding	-1	c.*2131A>G
chr14	60790665	T	C	PASS	0/1	1/1	C	intergenic_region	MODIFIER	LOC119866869-SLC13A1	LOC119866869-SLC13A1	intergenic_region	LOC119866869-SLC13A1		-1	n.60790665T>C
chr14	61029344	G	C	PASS	0/1	1/1	C	intergenic_region	MODIFIER	LOC102152781-IQUB	LOC102152781-IQUB	intergenic_region	LOC102152781-IQUB		-1	n.61029344G>C
chr20	18236968	T	C	PASS	0/1	1/1	C	intergenic_region	MODIFIER	CNTN3-LOC119864573	CNTN3-LOC119864573	intergenic_region	CNTN3-LOC119864573		-1	n.18236968T>C
chr29	34317101	C	T	PASS	0/1	1/1	T	intergenic_region	MODIFIER	LOC477933-LOC111093220	LOC477933-LOC111093220	intergenic_region	LOC477933-LOC111093220		-1	n.34317101C>T
chr30	10295261	G	A	PASS	0/1	1/1	A	intron_variant	MODIFIER	UBR1	UBR1	transcript	XM_038580190.1	protein_coding	1	c.81+5589C>T
chr30	10295261	G	A	PASS	0/1	1/1	A	intron_variant	MODIFIER	UBR1	UBR1	transcript	XM_038580191.1	protein_coding	1	c.-136+5589C>T
chr30	10295261	G	A	PASS	0/1	1/1	A	intron_variant	MODIFIER	UBR1	UBR1	transcript	XM_038580192.1	protein_coding	1	c.-214-5312C>T
chr30	11748708	C	T	PASS	0/1	1/1	T	upstream_gene_variant	MODIFIER	SORD	SORD	transcript	XM_038580295.1	protein_coding	-1	c.-3343C>T
chr30	11748708	C	T	PASS	0/1	1/1	T	downstream_gene_variant	MODIFIER	LOC111093338	LOC111093338	transcript	XR_005381569.1	pseudogene	-1	n.*799G>A
chr30	11748708	C	T	PASS	0/1	1/1	T	intron_variant	MODIFIER	LOC111093338	LOC111093338	transcript	XR_005381570.1	pseudogene	2	n.247+2503G>A
chr30	11748708	C	T	PASS	0/1	1/1	T	intron_variant	MODIFIER	LOC111093338	LOC111093338	transcript	XR_005381568.1	pseudogene	2	n.567+2503G>A
chr30	11797477	C	A	PASS	0/1	1/1	A	intragenic_variant	MODIFIER	LOC100683815	LOC100683815	gene_variant	LOC100683815		-1	n.11797477C>A
chr31	27733375	G	A	PASS	0/1	1/1	A	intron_variant	MODIFIER	URB1	URB1	transcript	XM_038581353.1	protein_coding	4	c.568-1790C>T
chr31	27733375	G	A	PASS	0/1	1/1	A	intron_variant	MODIFIER	URB1	URB1	transcript	XM_038581354.1	protein_coding	1	c.-75-1790C>T
chr32	2284871	A	AT	PASS	0/1	1/1	AT	intron_variant	MODIFIER	PRSS12	PRSS12	transcript	XM_038581776.1	protein_coding	5	c.1064-423_1064-422insT
chr32	2919838	C	T	PASS	0/1	1/1	T	intergenic_region	MODIFIER	LOC102152310-LOC100687657_1	LOC102152310-LOC100687657_1	intergenic_region	LOC102152310-LOC100687657_1		-1	n.2919838C>T
chr32	2935290	G	C	PASS	0/1	1/1	C	intergenic_region	MODIFIER	LOC102152310-LOC100687657_1	LOC102152310-LOC100687657_1	intergenic_region	LOC102152310-LOC100687657_1		-1	n.2935290G>C
chr32	2998101	A	T	PASS	0/1	1/1	T	intergenic_region	MODIFIER	LOC100687657_1-LOC102152262	LOC100687657_1-LOC102152262	intergenic_region	LOC100687657_1-LOC102152262		-1	n.2998101A>T
chr32	3045692	G	C	PASS	0/1	1/1	C	intergenic_region	MODIFIER	LOC100687657_1-LOC102152262	LOC100687657_1-LOC102152262	intergenic_region	LOC100687657_1-LOC102152262		-1	n.3045692G>C
chr32	3514115	T	A	PASS	0/1	1/1	A	intergenic_region	MODIFIER	LOC119877795-LOC111093622	LOC119877795-LOC111093622	intergenic_region	LOC119877795-LOC111093622		-1	n.3514115T>A
chr32	3579191	A	AGAACTGG	PASS	0/1	1/1	AGAACTGG	intron_variant	MODIFIER	LOC111093622	LOC111093622	transcript	XR_005382603.1	pseudogene	4	n.1663+15499_1663+15500insCCAGTTC
chr32	3579191	A	AGAACTGG	PASS	0/1	1/1	AGAACTGG	intron_variant	MODIFIER	LOC111093622	LOC111093622	transcript	XR_005382604.1	pseudogene	4	n.1663+15499_1663+15500insCCAGTTC
chr32	3579231	CA	C	PASS	0/1	1/1	C	intron_variant	MODIFIER	LOC111093622	LOC111093622	transcript	XR_005382603.1	pseudogene	4	n.1663+15459delT
chr32	3579231	CA	C	PASS	0/1	1/1	C	intron_variant	MODIFIER	LOC111093622	LOC111093622	transcript	XR_005382604.1	pseudogene	4	n.1663+15459delT
chr32	3579770	TAAA	T	PASS	0/1	1/1	T	intron_variant	MODIFIER	LOC111093622	LOC111093622	transcript	XR_005382603.1	pseudogene	4	n.1663+14918_1663+14920delTTT
chr32	3579770	TAAA	T	PASS	0/1	1/1	T	intron_variant	MODIFIER	LOC111093622	LOC111093622	transcript	XR_005382604.1	pseudogene	4	n.1663+14918_1663+14920delTTT
chr32	3579774	TCC	T	PASS	0/1	1/1	T	intron_variant	MODIFIER	LOC111093622	LOC111093622	transcript	XR_005382603.1	pseudogene	4	n.1663+14915_1663+14916delGG
chr32	3579774	TCC	T	PASS	0/1	1/1	T	intron_variant	MODIFIER	LOC111093622	LOC111093622	transcript	XR_005382604.1	pseudogene	4	n.1663+14915_1663+14916delGG
chr32	3683955	C	T	PASS	0/1	1/1	T	upstream_gene_variant	MODIFIER	LOC111093623	LOC111093623	transcript	XR_005382605.1	pseudogene	-1	n.-1112C>T
chr32	3683955	C	T	PASS	0/1	1/1	T	intergenic_region	MODIFIER	LOC111093622-LOC111093623	LOC111093622-LOC111093623	intergenic_region	LOC111093622-LOC111093623		-1	n.3683955C>T
chr32	3926251	G	A	PASS	0/1	1/1	A	intergenic_region	MODIFIER	LOC100684298-LOC100687338	LOC100684298-LOC100687338	intergenic_region	LOC100684298-LOC100687338		-1	n.3926251G>A
chr32	3998129	A	C	PASS	0/1	1/1	C	intergenic_region	MODIFIER	LOC100687338-LOC119877792	LOC100687338-LOC119877792	intergenic_region	LOC100687338-LOC119877792		-1	n.3998129A>C
chr32	4011962	TAGAG	T	PASS	0/1	1/1	T	frameshift_variant	HIGH	LOC119877792	LOC119877792	transcript	XM_038581736.1	protein_coding	1	c.754_757delGAGA	p.Glu252fs
chr32	4013830	TA	T	PASS	0/1	1/1	T	downstream_gene_variant	MODIFIER	LOC119877792	LOC119877792	transcript	XM_038581736.1	protein_coding	-1	c.*1449delA
chr32	4013830	TA	T	PASS	0/1	1/1	T	intergenic_region	MODIFIER	LOC119877792-LOC100687188	LOC119877792-LOC100687188	intergenic_region	LOC119877792-LOC100687188		-1	n.4013831delA
chr32	4017949	T	C	PASS	0/1	1/1	C	intergenic_region	MODIFIER	LOC119877792-LOC100687188	LOC119877792-LOC100687188	intergenic_region	LOC119877792-LOC100687188		-1	n.4017949T>C
chr32	4027222	A	T	PASS	0/1	1/1	T	intergenic_region	MODIFIER	LOC119877792-LOC100687188	LOC119877792-LOC100687188	intergenic_region	LOC119877792-LOC100687188		-1	n.4027222A>T
chr32	4031599	G	GTGTGT	PASS	0/1	1/1	GTGTGT	intergenic_region	MODIFIER	LOC119877792-LOC100687188	LOC119877792-LOC100687188	intergenic_region	LOC119877792-LOC100687188		-1	n.4031599_4031600insTGTGT
chr32	4078356	C	T	PASS	0/1	1/1	T	intergenic_region	MODIFIER	LOC119877792-LOC100687188	LOC119877792-LOC100687188	intergenic_region	LOC119877792-LOC100687188		-1	n.4078356C>T
chr32	4128586	G	GATTT	PASS	0/1	1/1	GATTT	intergenic_region	MODIFIER	LOC119877792-LOC100687188	LOC119877792-LOC100687188	intergenic_region	LOC119877792-LOC100687188		-1	n.4128586_4128587insATTT
chr32	4161557	G	T	PASS	0/1	1/1	T	intergenic_region	MODIFIER	LOC119877792-LOC100687188	LOC119877792-LOC100687188	intergenic_region	LOC119877792-LOC100687188		-1	n.4161557G>T
chr32	4178799	T	A	PASS	0/1	1/1	A	intergenic_region	MODIFIER	LOC119877792-LOC100687188	LOC119877792-LOC100687188	intergenic_region	LOC119877792-LOC100687188		-1	n.4178799T>A
chr32	4185247	T	C	PASS	0/1	1/1	C	intergenic_region	MODIFIER	LOC119877792-LOC100687188	LOC119877792-LOC100687188	intergenic_region	LOC119877792-LOC100687188		-1	n.4185247T>C
chr32	4219258	A	T	PASS	0/1	1/1	T	intergenic_region	MODIFIER	LOC119877792-LOC100687188	LOC119877792-LOC100687188	intergenic_region	LOC119877792-LOC100687188		-1	n.4219258A>T
chr32	4272646	T	TTC	PASS	0/1	1/1	TTC	intergenic_region	MODIFIER	LOC100687188-LOC100684224	LOC100687188-LOC100684224	intergenic_region	LOC100687188-LOC100684224		-1	n.4272646_4272647insTC
chr32	4298804	TC	T	PASS	0/1	1/1	T	intergenic_region	MODIFIER	LOC100684224-LOC111093695	LOC100684224-LOC111093695	intergenic_region	LOC100684224-LOC111093695		-1	n.4298805delC
chr32	4332413	C	T	PASS	0/1	1/1	T	intergenic_region	MODIFIER	LOC100684224-LOC111093695	LOC100684224-LOC111093695	intergenic_region	LOC100684224-LOC111093695		-1	n.4332413C>T
chr32	4357182	AAAAC	A	PASS	0/1	1/1	A	intergenic_region	MODIFIER	LOC100684224-LOC111093695	LOC100684224-LOC111093695	intergenic_region	LOC100684224-LOC111093695		-1	n.4357183_4357186delAAAC
chr32	4453849	C	T	PASS	0/1	1/1	T	intergenic_region	MODIFIER	LOC100684224-LOC111093695	LOC100684224-LOC111093695	intergenic_region	LOC100684224-LOC111093695		-1	n.4453849C>T
chr32	4492700	T	A	PASS	0/1	1/1	A	intergenic_region	MODIFIER	LOC100684224-LOC111093695	LOC100684224-LOC111093695	intergenic_region	LOC100684224-LOC111093695		-1	n.4492700T>A
chr32	4547228	T	A	PASS	0/1	1/1	A	intergenic_region	MODIFIER	LOC100684224-LOC111093695	LOC100684224-LOC111093695	intergenic_region	LOC100684224-LOC111093695		-1	n.4547228T>A
chr32	4666801	A	T	PASS	0/1	1/1	T	intergenic_region	MODIFIER	LOC111093695-LOC478521	LOC111093695-LOC478521	intergenic_region	LOC111093695-LOC478521		-1	n.4666801A>T
chr32	4712636	T	C	PASS	0/1	1/1	C	intergenic_region	MODIFIER	LOC111093695-LOC478521	LOC111093695-LOC478521	intergenic_region	LOC111093695-LOC478521		-1	n.4712636T>C
chr32	5193694	G	T	PASS	0/1	1/1	T	intergenic_region	MODIFIER	LOC100686946-NDST4	LOC100686946-NDST4	intergenic_region	LOC100686946-NDST4		-1	n.5193694G>T
chr32	5332878	GAT	G	PASS	0/1	1/1	G	intron_variant	MODIFIER	NDST4	NDST4	transcript	XM_038581779.1	protein_coding	1	c.978+43584_978+43585delAT
chr32	5817071	A	T	PASS	0/1	1/1	T	downstream_gene_variant	MODIFIER	LOC100856504	LOC100856504	transcript	XM_038581781.1	protein_coding	-1	c.*653T>A
chr32	5817071	A	T	PASS	0/1	1/1	T	downstream_gene_variant	MODIFIER	LOC100856504	LOC100856504	transcript	XM_038581786.1	protein_coding	-1	c.*653T>A
chr32	5817071	A	T	PASS	0/1	1/1	T	downstream_gene_variant	MODIFIER	LOC100856504	LOC100856504	transcript	XM_038581785.1	protein_coding	-1	c.*653T>A
chr32	5817071	A	T	PASS	0/1	1/1	T	downstream_gene_variant	MODIFIER	LOC100856504	LOC100856504	transcript	XM_038581782.1	protein_coding	-1	c.*653T>A
chr32	5817071	A	T	PASS	0/1	1/1	T	downstream_gene_variant	MODIFIER	LOC100856504	LOC100856504	transcript	XM_038581783.1	protein_coding	-1	c.*653T>A
chr32	5817071	A	T	PASS	0/1	1/1	T	downstream_gene_variant	MODIFIER	LOC100856504	LOC100856504	transcript	XM_038581784.1	protein_coding	-1	c.*653T>A
chr32	5817071	A	T	PASS	0/1	1/1	T	downstream_gene_variant	MODIFIER	LOC100856504	LOC100856504	transcript	XM_038581787.1	protein_coding	-1	c.*653T>A
chr32	5817071	A	T	PASS	0/1	1/1	T	intergenic_region	MODIFIER	UGT8-LOC100856504	UGT8-LOC100856504	intergenic_region	UGT8-LOC100856504		-1	n.5817071A>T
chr32	6046020	G	T	PASS	0/1	1/1	T	intron_variant	MODIFIER	LOC102151347	LOC102151347	transcript	XR_005382618.1	pseudogene	3	n.2066-24104C>A
chr32	6046020	G	T	PASS	0/1	1/1	T	intron_variant	MODIFIER	LOC102151347	LOC102151347	transcript	XR_005382614.1	pseudogene	4	n.2145-24104C>A
chr32	6046020	G	T	PASS	0/1	1/1	T	intron_variant	MODIFIER	LOC102151347	LOC102151347	transcript	XR_005382619.1	pseudogene	4	n.2161-23872C>A
chr32	6046020	G	T	PASS	0/1	1/1	T	intron_variant	MODIFIER	LOC102151347	LOC102151347	transcript	XR_005382616.1	pseudogene	4	n.2152-23872C>A
chr32	6046020	G	T	PASS	0/1	1/1	T	intron_variant	MODIFIER	LOC102151347	LOC102151347	transcript	XR_005382617.1	pseudogene	4	n.2155-23872C>A
chr32	6046020	G	T	PASS	0/1	1/1	T	intron_variant	MODIFIER	LOC102151347	LOC102151347	transcript	XR_005382621.1	pseudogene	3	n.2074-23872C>A
chr32	6046020	G	T	PASS	0/1	1/1	T	intron_variant	MODIFIER	LOC102151347	LOC102151347	transcript	XR_005382613.1	pseudogene	4	n.2143-23872C>A
chr32	6046020	G	T	PASS	0/1	1/1	T	intron_variant	MODIFIER	LOC102151347	LOC102151347	transcript	XR_005382615.1	pseudogene	3	n.2060-23872C>A
chr32	6202223	G	A	PASS	0/1	1/1	A	intron_variant	MODIFIER	ARSJ	ARSJ	transcript	NM_001048116.1	protein_coding	2	c.392+29197G>A
chr32	6216801	G	A	PASS	0/1	1/1	A	intron_variant	MODIFIER	ARSJ	ARSJ	transcript	NM_001048116.1	protein_coding	2	c.393-34158G>A
chr32	10162537	C	T	PASS	0/1	1/1	T	intron_variant	MODIFIER	SEC24B	SEC24B	transcript	XM_038581921.1	protein_coding	5	c.1235-1102G>A
chr32	10162537	C	T	PASS	0/1	1/1	T	intron_variant	MODIFIER	SEC24B	SEC24B	transcript	XM_038581922.1	protein_coding	4	c.1130-1102G>A
chr32	10162537	C	T	PASS	0/1	1/1	T	intron_variant	MODIFIER	SEC24B	SEC24B	transcript	XR_005382654.1	pseudogene	5	n.1249-1102G>A
chr33	5485358	A	G	PASS	0/1	1/1	G	downstream_gene_variant	MODIFIER	LOC102156426	LOC102156426	transcript	XR_005383164.1	pseudogene	-1	n.*707A>G
chr33	5485358	A	G	PASS	0/1	1/1	G	downstream_gene_variant	MODIFIER	LOC102156426	LOC102156426	transcript	XR_005383162.1	pseudogene	-1	n.*707A>G
chr33	5485358	A	G	PASS	0/1	1/1	G	downstream_gene_variant	MODIFIER	LOC102156426	LOC102156426	transcript	XR_005383157.1	pseudogene	-1	n.*707A>G
chr33	5485358	A	G	PASS	0/1	1/1	G	downstream_gene_variant	MODIFIER	LOC102156426	LOC102156426	transcript	XR_005383155.1	pseudogene	-1	n.*707A>G
chr33	5485358	A	G	PASS	0/1	1/1	G	downstream_gene_variant	MODIFIER	LOC102156426	LOC102156426	transcript	XR_005383161.1	pseudogene	-1	n.*707A>G
chr33	5485358	A	G	PASS	0/1	1/1	G	downstream_gene_variant	MODIFIER	LOC102156426	LOC102156426	transcript	XR_005383158.1	pseudogene	-1	n.*707A>G
chr33	5485358	A	G	PASS	0/1	1/1	G	downstream_gene_variant	MODIFIER	LOC102156426	LOC102156426	transcript	XR_005383160.1	pseudogene	-1	n.*707A>G
chr33	5485358	A	G	PASS	0/1	1/1	G	downstream_gene_variant	MODIFIER	LOC102156426	LOC102156426	transcript	XR_005383163.1	pseudogene	-1	n.*707A>G
chr33	5485358	A	G	PASS	0/1	1/1	G	downstream_gene_variant	MODIFIER	LOC102156426	LOC102156426	transcript	XR_005383156.1	pseudogene	-1	n.*707A>G
chr33	5485358	A	G	PASS	0/1	1/1	G	downstream_gene_variant	MODIFIER	LOC102156426	LOC102156426	transcript	XR_005383159.1	pseudogene	-1	n.*707A>G
chr33	5485358	A	G	PASS	0/1	1/1	G	downstream_gene_variant	MODIFIER	LOC102156426	LOC102156426	transcript	XR_005383165.1	pseudogene	-1	n.*707A>G
chr33	5485358	A	G	PASS	0/1	1/1	G	intergenic_region	MODIFIER	LOC102156426-OR5H13	LOC102156426-OR5H13	intergenic_region	LOC102156426-OR5H13		-1	n.5485358A>G
chr33	6000766	A	G	PASS	0/1	1/1	G	intron_variant	MODIFIER	DCBLD2	DCBLD2	transcript	XM_038582558.1	protein_coding	8	c.856+395T>C
chr33	6000766	A	G	PASS	0/1	1/1	G	intron_variant	MODIFIER	DCBLD2	DCBLD2	transcript	XM_038582559.1	protein_coding	7	c.736+395T>C
chr33	6000766	A	G	PASS	0/1	1/1	G	intron_variant	MODIFIER	DCBLD2	DCBLD2	transcript	XM_038582560.1	protein_coding	7	c.733+395T>C
chr33	6000766	A	G	PASS	0/1	1/1	G	non_coding_transcript_exon_variant	MODIFIER	LOC119867312	LOC119867312	transcript	XR_005383179.1	pseudogene	2	n.3629A>G
chr33	6123323	G	A	PASS	0/1	1/1	A	upstream_gene_variant	MODIFIER	LOC119867282	LOC119867282	transcript	XR_005383039.1	pseudogene	-1	n.-3739C>T
chr33	6123323	G	A	PASS	0/1	1/1	A	intergenic_region	MODIFIER	LOC119867282-LOC106558158	LOC119867282-LOC106558158	intergenic_region	LOC119867282-LOC106558158		-1	n.6123323G>A
chr33	6175940	G	A	PASS	0/1	1/1	A	intergenic_region	MODIFIER	LOC119867282-LOC106558158	LOC119867282-LOC106558158	intergenic_region	LOC119867282-LOC106558158		-1	n.6175940G>A
chr33	6284920	C	T	PASS	0/1	1/1	T	intergenic_region	MODIFIER	LOC119867282-LOC106558158	LOC119867282-LOC106558158	intergenic_region	LOC119867282-LOC106558158		-1	n.6284920C>T
chr33	6478577	A	G	PASS	0/1	1/1	G	intron_variant	MODIFIER	LOC106558158	LOC106558158	transcript	XR_005383195.1	pseudogene	5	n.637+35315T>C
chr33	6478577	A	G	PASS	0/1	1/1	G	intron_variant	MODIFIER	LOC106558158	LOC106558158	transcript	XR_005383192.1	pseudogene	6	n.535+35315T>C
chr33	6478577	A	G	PASS	0/1	1/1	G	intron_variant	MODIFIER	LOC106558158	LOC106558158	transcript	XR_005383194.1	pseudogene	5	n.407+58456T>C
chr33	6478577	A	G	PASS	0/1	1/1	G	intron_variant	MODIFIER	LOC106558158	LOC106558158	transcript	XR_005383197.1	pseudogene	5	n.293+1283T>C
chr33	6478577	A	G	PASS	0/1	1/1	G	intron_variant	MODIFIER	LOC106558158	LOC106558158	transcript	XR_005383198.1	pseudogene	6	n.535+35315T>C
chr33	6478577	A	G	PASS	0/1	1/1	G	intron_variant	MODIFIER	LOC106558158	LOC106558158	transcript	XR_005383193.1	pseudogene	5	n.513+35315T>C
chr33	6478577	A	G	PASS	0/1	1/1	G	intron_variant	MODIFIER	LOC106558158	LOC106558158	transcript	XR_005383196.1	pseudogene	6	n.535+35315T>C
chr33	6485805	A	T	PASS	0/1	1/1	T	intron_variant	MODIFIER	LOC106558158	LOC106558158	transcript	XR_005383195.1	pseudogene	5	n.637+28087T>A
chr33	6485805	A	T	PASS	0/1	1/1	T	intron_variant	MODIFIER	LOC106558158	LOC106558158	transcript	XR_005383192.1	pseudogene	6	n.535+28087T>A
chr33	6485805	A	T	PASS	0/1	1/1	T	intron_variant	MODIFIER	LOC106558158	LOC106558158	transcript	XR_005383194.1	pseudogene	5	n.407+51228T>A
chr33	6485805	A	T	PASS	0/1	1/1	T	intron_variant	MODIFIER	LOC106558158	LOC106558158	transcript	XR_005383197.1	pseudogene	4	n.204-5856T>A
chr33	6485805	A	T	PASS	0/1	1/1	T	intron_variant	MODIFIER	LOC106558158	LOC106558158	transcript	XR_005383198.1	pseudogene	6	n.535+28087T>A
chr33	6485805	A	T	PASS	0/1	1/1	T	intron_variant	MODIFIER	LOC106558158	LOC106558158	transcript	XR_005383193.1	pseudogene	5	n.513+28087T>A
chr33	6485805	A	T	PASS	0/1	1/1	T	intron_variant	MODIFIER	LOC106558158	LOC106558158	transcript	XR_005383196.1	pseudogene	6	n.535+28087T>A
chr33	6572459	ACACT	A	PASS	0/1	1/1	A	intron_variant	MODIFIER	LOC106558158	LOC106558158	transcript	XR_005383195.1	pseudogene	2	n.254+10511_254+10514delAGTG
chr33	6572459	ACACT	A	PASS	0/1	1/1	A	intron_variant	MODIFIER	LOC106558158	LOC106558158	transcript	XR_005383192.1	pseudogene	3	n.152+10511_152+10514delAGTG
chr33	6572459	ACACT	A	PASS	0/1	1/1	A	intron_variant	MODIFIER	LOC106558158	LOC106558158	transcript	XR_005383194.1	pseudogene	3	n.152+10511_152+10514delAGTG
chr33	6572459	ACACT	A	PASS	0/1	1/1	A	intron_variant	MODIFIER	LOC106558158	LOC106558158	transcript	XR_005383197.1	pseudogene	3	n.152+10511_152+10514delAGTG
chr33	6572459	ACACT	A	PASS	0/1	1/1	A	intron_variant	MODIFIER	LOC106558158	LOC106558158	transcript	XR_005383198.1	pseudogene	3	n.152+10511_152+10514delAGTG
chr33	6572459	ACACT	A	PASS	0/1	1/1	A	intron_variant	MODIFIER	LOC106558158	LOC106558158	transcript	XR_005383193.1	pseudogene	2	n.130+10511_130+10514delAGTG
chr33	6572459	ACACT	A	PASS	0/1	1/1	A	intron_variant	MODIFIER	LOC106558158	LOC106558158	transcript	XR_005383196.1	pseudogene	3	n.152+10511_152+10514delAGTG
chr33	6672948	T	A	PASS	0/1	1/1	A	intron_variant	MODIFIER	CMSS1	CMSS1	transcript	XM_038582580.1	protein_coding	1	c.-115+28314T>A
chr33	6672948	T	A	PASS	0/1	1/1	A	intron_variant	MODIFIER	LOC102151895	LOC102151895	transcript	XR_005383188.1	pseudogene	12	n.10325-2939A>T
chr33	6672948	T	A	PASS	0/1	1/1	A	intron_variant	MODIFIER	LOC102151895	LOC102151895	transcript	XR_005383182.1	pseudogene	9	n.1102-2939A>T
chr33	6672948	T	A	PASS	0/1	1/1	A	intron_variant	MODIFIER	LOC102151895	LOC102151895	transcript	XR_005383181.1	pseudogene	9	n.1118-2939A>T
chr33	6672948	T	A	PASS	0/1	1/1	A	intron_variant	MODIFIER	LOC102151895	LOC102151895	transcript	XR_005383190.1	pseudogene	8	n.1007-2939A>T
chr33	6672948	T	A	PASS	0/1	1/1	A	intron_variant	MODIFIER	LOC102151895	LOC102151895	transcript	XR_005383191.1	pseudogene	10	n.1034-2939A>T
chr33	6672948	T	A	PASS	0/1	1/1	A	intron_variant	MODIFIER	LOC102151895	LOC102151895	transcript	XR_005383187.1	pseudogene	12	n.4516-2939A>T
chr33	6672948	T	A	PASS	0/1	1/1	A	intron_variant	MODIFIER	LOC102151895	LOC102151895	transcript	XR_005383189.1	pseudogene	11	n.4451-2939A>T
chr33	7124303	G	A	PASS	0/1	1/1	A	intron_variant	MODIFIER	CMSS1_4	CMSS1_4	transcript	XM_038582590.1	protein_coding	2	c.73+61163G>A
chr33	7124303	G	A	PASS	0/1	1/1	A	intron_variant	MODIFIER	CMSS1_4	CMSS1_4	transcript	XM_038582591.1	protein_coding	1	c.65-64992G>A
chr33	7124303	G	A	PASS	0/1	1/1	A	intron_variant	MODIFIER	CMSS1_4	CMSS1_4	transcript	XM_038582592.1	protein_coding	1	c.65-64995G>A
chr33	7124303	G	A	PASS	0/1	1/1	A	intron_variant	MODIFIER	FILIP1L	FILIP1L	transcript	XM_038582573.1	protein_coding	1	c.-11+24676C>T
chr33	7124303	G	A	PASS	0/1	1/1	A	intron_variant	MODIFIER	CMSS1_4	CMSS1_4	transcript	XM_038582593.1	protein_coding	1	c.53-64992G>A
chr33	7124303	G	A	PASS	0/1	1/1	A	intron_variant	MODIFIER	CMSS1_4	CMSS1_4	transcript	XM_038582594.1	protein_coding	1	c.-36+61107G>A
chr33	7124303	G	A	PASS	0/1	1/1	A	intron_variant	MODIFIER	CMSS1_4	CMSS1_4	transcript	XM_038582595.1	protein_coding	1	c.-36+11562G>A
chr33	7445834	C	G	PASS	0/1	1/1	G	missense_variant	MODERATE	LOC102152908	LOC102152908	transcript	XM_038582604.1	protein_coding	2	c.1068C>G	p.Ile356Met
chr33	7445834	C	G	PASS	0/1	1/1	G	upstream_gene_variant	MODIFIER	LOC102153131	LOC102153131	transcript	XR_005383208.1	pseudogene	-1	n.-1326G>C
chr33	7445834	C	G	PASS	0/1	1/1	G	intron_variant	MODIFIER	LNP1	LNP1	transcript	XM_038582606.1	protein_coding	2	c.319-5237C>G
chr33	7445834	C	G	PASS	0/1	1/1	G	intron_variant	MODIFIER	LNP1	LNP1	transcript	XM_038582607.1	protein_coding	2	c.166-5237C>G
chr33	7445834	C	G	PASS	0/1	1/1	G	intron_variant	MODIFIER	LNP1	LNP1	transcript	XM_038582605.1	protein_coding	2	c.166-5237C>G
chr33	7445834	C	G	PASS	0/1	1/1	G	intron_variant	MODIFIER	LNP1	LNP1	transcript	XM_038582608.1	protein_coding	2	c.166-5237C>G
chr33	7451045	A	AT	PASS	0/1	1/1	AT	downstream_gene_variant	MODIFIER	LOC102152908	LOC102152908	transcript	XM_038582604.1	protein_coding	-1	c.*4988_*4989insT
chr33	7451045	A	AT	PASS	0/1	1/1	AT	intron_variant	MODIFIER	LNP1	LNP1	transcript	XM_038582606.1	protein_coding	2	c.319-26_319-25insT
chr33	7451045	A	AT	PASS	0/1	1/1	AT	intron_variant	MODIFIER	LNP1	LNP1	transcript	XM_038582607.1	protein_coding	2	c.166-26_166-25insT
chr33	7451045	A	AT	PASS	0/1	1/1	AT	intron_variant	MODIFIER	LNP1	LNP1	transcript	XM_038582605.1	protein_coding	2	c.166-26_166-25insT
chr33	7451045	A	AT	PASS	0/1	1/1	AT	intron_variant	MODIFIER	LNP1	LNP1	transcript	XM_038582608.1	protein_coding	2	c.166-26_166-25insT
chr33	8719562	G	A	PASS	0/1	1/1	A	intergenic_region	MODIFIER	LOC111093799-LOC119867284_1	LOC111093799-LOC119867284_1	intergenic_region	LOC111093799-LOC119867284_1		-1	n.8719562G>A
chr33	8804409	CA	C	PASS	0/1	1/1	C	intergenic_region	MODIFIER	LOC111093799-LOC119867284_1	LOC111093799-LOC119867284_1	intergenic_region	LOC111093799-LOC119867284_1		-1	n.8804410delA
chr33	8876300	C	T	PASS	0/1	1/1	T	intergenic_region	MODIFIER	LOC119867284_1-LOC111093752	LOC119867284_1-LOC111093752	intergenic_region	LOC119867284_1-LOC111093752		-1	n.8876300C>T
chr34	37592291	T	C	PASS	0/1	1/1	C	intergenic_region	MODIFIER	SPATA16-LOC111093953	SPATA16-LOC111093953	intergenic_region	SPATA16-LOC111093953		-1	n.37592291T>C
chr34	37599194	C	T	PASS	0/1	1/1	T	intergenic_region	MODIFIER	SPATA16-LOC111093953	SPATA16-LOC111093953	intergenic_region	SPATA16-LOC111093953		-1	n.37599194C>T
chr34	37644076	G	T	PASS	0/1	1/1	T	upstream_gene_variant	MODIFIER	NLGN1	NLGN1	transcript	XM_038583931.1	protein_coding	-1	c.-4578G>T
chr34	37644076	G	T	PASS	0/1	1/1	T	intergenic_region	MODIFIER	LOC111093953-NLGN1	LOC111093953-NLGN1	intergenic_region	LOC111093953-NLGN1		-1	n.37644076G>T
chr34	37675463	C	T	PASS	0/1	1/1	T	intron_variant	MODIFIER	NLGN1	NLGN1	transcript	XM_038583931.1	protein_coding	1	c.-320+27129C>T
chr34	37676511	G	A	PASS	0/1	1/1	A	intron_variant	MODIFIER	NLGN1	NLGN1	transcript	XM_038583931.1	protein_coding	1	c.-320+28177G>A
chr34	37711910	T	TG	PASS	0/1	1/1	TG	intron_variant	MODIFIER	NLGN1	NLGN1	transcript	XM_038583931.1	protein_coding	1	c.-320+63576_-320+63577insG
chr34	37717118	C	T	PASS	0/1	1/1	T	intron_variant	MODIFIER	NLGN1	NLGN1	transcript	XM_038583931.1	protein_coding	1	c.-320+68784C>T
chr34	37796171	T	C	PASS	0/1	1/1	C	intron_variant	MODIFIER	NLGN1	NLGN1	transcript	XM_038583931.1	protein_coding	1	c.-319-25087T>C
chr34	41509812	T	C	PASS	0/1	1/1	C	intergenic_region	MODIFIER	LOC119867459-LOC119867460	LOC119867459-LOC119867460	intergenic_region	LOC119867459-LOC119867460		-1	n.41509812T>C
chr34	41512797	CT	C	PASS	0/1	1/1	C	intergenic_region	MODIFIER	LOC119867459-LOC119867460	LOC119867459-LOC119867460	intergenic_region	LOC119867459-LOC119867460		-1	n.41512798delT
chr34	41512802	T	A	PASS	0/1	1/1	A	intergenic_region	MODIFIER	LOC119867459-LOC119867460	LOC119867459-LOC119867460	intergenic_region	LOC119867459-LOC119867460		-1	n.41512802T>A
chr34	41512803	A	AGCAAAAT	PASS	0/1	1/1	AGCAAAAT	intergenic_region	MODIFIER	LOC119867459-LOC119867460	LOC119867459-LOC119867460	intergenic_region	LOC119867459-LOC119867460		-1	n.41512803_41512804insGCAAAAT
chr34	41512805	A	AC	PASS	0/1	1/1	AC	intergenic_region	MODIFIER	LOC119867459-LOC119867460	LOC119867459-LOC119867460	intergenic_region	LOC119867459-LOC119867460		-1	n.41512805_41512806insC
chr37	14357787	G	A	PASS	0/1	1/1	A	intergenic_region	MODIFIER	NRP2-LOC119877922	NRP2-LOC119877922	intergenic_region	NRP2-LOC119877922		-1	n.14357787G>A
chr37	14554827	C	T	PASS	0/1	1/1	T	intron_variant	MODIFIER	NDUFS1	NDUFS1	transcript	XM_038585506.1	protein_coding	13	c.1393-1287G>A
chr37	14554827	C	T	PASS	0/1	1/1	T	intron_variant	MODIFIER	NDUFS1	NDUFS1	transcript	XM_038585509.1	protein_coding	12	c.1222-1287G>A
chr37	14554827	C	T	PASS	0/1	1/1	T	intron_variant	MODIFIER	NDUFS1	NDUFS1	transcript	XM_038585508.1	protein_coding	14	c.1393-1287G>A
chr1	54487	G	T	PASS	0/0	1/1	T	intergenic_region	MODIFIER	CHR_START-ENPP1	CHR_START-ENPP1	intergenic_region	CHR_START-ENPP1		-1	n.54487G>T
chr1	740773	C	T	PASS	0/0	1/1	T	intron_variant	MODIFIER	SLC66A2	SLC66A2	transcript	XM_038525706.1	protein_coding	3	c.338-1566C>T
chr1	740773	C	T	PASS	0/0	1/1	T	intron_variant	MODIFIER	SLC66A2	SLC66A2	transcript	XM_038525712.1	protein_coding	3	c.338-1566C>T
chr1	740773	C	T	PASS	0/0	1/1	T	intron_variant	MODIFIER	SLC66A2	SLC66A2	transcript	XM_038525708.1	protein_coding	3	c.338-1566C>T
chr1	740773	C	T	PASS	0/0	1/1	T	intron_variant	MODIFIER	SLC66A2	SLC66A2	transcript	XM_038525711.1	protein_coding	3	c.338-1566C>T
chr1	740773	C	T	PASS	0/0	1/1	T	intron_variant	MODIFIER	SLC66A2	SLC66A2	transcript	XR_005353259.1	pseudogene	3	n.561-1566C>T
chr1	740773	C	T	PASS	0/0	1/1	T	intron_variant	MODIFIER	SLC66A2	SLC66A2	transcript	XR_005353260.1	pseudogene	3	n.561-1566C>T
chr1	740773	C	T	PASS	0/0	1/1	T	intron_variant	MODIFIER	SLC66A2	SLC66A2	transcript	XM_038525713.1	protein_coding	3	c.337+6187C>T
chr1	740773	C	T	PASS	0/0	1/1	T	intron_variant	MODIFIER	SLC66A2	SLC66A2	transcript	XM_038525709.1	protein_coding	3	c.338-1566C>T
chr1	740773	C	T	PASS	0/0	1/1	T	intron_variant	MODIFIER	SLC66A2	SLC66A2	transcript	XM_038525710.1	protein_coding	3	c.337+6187C>T
chr1	740773	C	T	PASS	0/0	1/1	T	intron_variant	MODIFIER	SLC66A2	SLC66A2	transcript	XM_038525707.1	protein_coding	3	c.338-1566C>T
chr1	843179	G	A	PASS	0/0	1/1	A	intergenic_region	MODIFIER	KCNG2-CTDP1	KCNG2-CTDP1	intergenic_region	KCNG2-CTDP1		-1	n.843179G>A
chr1	854815	C	T	PASS	0/0	1/1	T	downstream_gene_variant	MODIFIER	CTDP1	CTDP1	transcript	XM_038525720.1	protein_coding	-1	c.*2072G>A
chr1	854815	C	T	PASS	0/0	1/1	T	intergenic_region	MODIFIER	KCNG2-CTDP1	KCNG2-CTDP1	intergenic_region	KCNG2-CTDP1		-1	n.854815C>T
chr1	1224762	G	A	PASS	0/0	1/1	A	intron_variant	MODIFIER	ATP9B	ATP9B	transcript	XM_038525729.1	protein_coding	9	c.952-753C>T
chr1	1224762	G	A	PASS	0/0	1/1	A	intron_variant	MODIFIER	ATP9B	ATP9B	transcript	XM_038525736.1	protein_coding	6	c.409-753C>T
chr1	1224762	G	A	PASS	0/0	1/1	A	intron_variant	MODIFIER	ATP9B	ATP9B	transcript	XM_038525734.1	protein_coding	9	c.799-753C>T
chr1	1224762	G	A	PASS	0/0	1/1	A	intron_variant	MODIFIER	ATP9B	ATP9B	transcript	XM_038525731.1	protein_coding	9	c.952-753C>T
chr1	1224762	G	A	PASS	0/0	1/1	A	intron_variant	MODIFIER	ATP9B	ATP9B	transcript	XM_038525732.1	protein_coding	8	c.871-753C>T
chr1	1224762	G	A	PASS	0/0	1/1	A	intron_variant	MODIFIER	ATP9B	ATP9B	transcript	XM_038525733.1	protein_coding	7	c.841-753C>T
chr1	1224762	G	A	PASS	0/0	1/1	A	intron_variant	MODIFIER	ATP9B	ATP9B	transcript	XM_038525735.1	protein_coding	9	c.951+11238C>T
chr1	2901147	C	T	PASS	0/0	1/1	T	intron_variant	MODIFIER	MBP	MBP	transcript	XM_038525739.1	protein_coding	5	c.651+1574C>T
chr1	2901147	C	T	PASS	0/0	1/1	T	intron_variant	MODIFIER	MBP	MBP	transcript	XM_038525741.1	protein_coding	4	c.573+8739C>T
chr1	2901147	C	T	PASS	0/0	1/1	T	intron_variant	MODIFIER	MBP	MBP	transcript	XM_038525740.1	protein_coding	5	c.651+1574C>T
chr1	2901147	C	T	PASS	0/0	1/1	T	intron_variant	MODIFIER	MBP	MBP	transcript	XM_038525742.1	protein_coding	4	c.573+8739C>T
chr1	3576114	A	G	PASS	0/0	1/1	G	intergenic_region	MODIFIER	LOC102157008-LOC111092546	LOC102157008-LOC111092546	intergenic_region	LOC102157008-LOC111092546		-1	n.3576114A>G
chr1	4636017	TGG	T	PASS	0/0	1/1	T	intron_variant	MODIFIER	ZNF407	ZNF407	transcript	XM_038525764.1	protein_coding	4	c.4877+35693_4877+35694delCC
chr1	4636020	ACAG	A	PASS	0/0	1/1	A	intron_variant	MODIFIER	ZNF407	ZNF407	transcript	XM_038525764.1	protein_coding	4	c.4877+35689_4877+35691delCTG
chr1	4636025	C	T	PASS	0/0	1/1	T	intron_variant	MODIFIER	ZNF407	ZNF407	transcript	XM_038525764.1	protein_coding	4	c.4877+35687G>A
chr1	5274506	G	A	PASS	0/0	1/1	A	intergenic_region	MODIFIER	FBXO15-LOC111092948	FBXO15-LOC111092948	intergenic_region	FBXO15-LOC111092948		-1	n.5274506G>A
chr1	5552634	C	T	PASS	0/0	1/1	T	intergenic_region	MODIFIER	LOC111090571-LOC111090572	LOC111090571-LOC111090572	intergenic_region	LOC111090571-LOC111090572		-1	n.5552634C>T
chr1	6141522	A	C	PASS	0/0	1/1	C	intron_variant	MODIFIER	NETO1	NETO1	transcript	XM_038525792.1	protein_coding	1	c.29-443A>C
chr1	6141522	A	C	PASS	0/0	1/1	C	intron_variant	MODIFIER	NETO1	NETO1	transcript	XR_005353324.1	pseudogene	1	n.347-443A>C
chr1	6141522	A	C	PASS	0/0	1/1	C	intron_variant	MODIFIER	NETO1	NETO1	transcript	XR_005353325.1	pseudogene	1	n.345-443A>C
chr1	6141522	A	C	PASS	0/0	1/1	C	intron_variant	MODIFIER	NETO1	NETO1	transcript	XM_038525800.1	protein_coding	1	c.29-443A>C
chr1	6141522	A	C	PASS	0/0	1/1	C	intron_variant	MODIFIER	NETO1	NETO1	transcript	XM_038525793.1	protein_coding	1	c.29-443A>C
chr1	6141522	A	C	PASS	0/0	1/1	C	intron_variant	MODIFIER	NETO1	NETO1	transcript	XM_038525794.1	protein_coding	1	c.29-443A>C
chr1	6141522	A	C	PASS	0/0	1/1	C	intron_variant	MODIFIER	NETO1	NETO1	transcript	XM_038525799.1	protein_coding	1	c.29-443A>C
chr1	6141522	A	C	PASS	0/0	1/1	C	intron_variant	MODIFIER	NETO1	NETO1	transcript	XM_038525795.1	protein_coding	1	c.29-443A>C
chr1	6141522	A	C	PASS	0/0	1/1	C	intron_variant	MODIFIER	NETO1	NETO1	transcript	XM_038525798.1	protein_coding	1	c.29-443A>C
chr1	6141522	A	C	PASS	0/0	1/1	C	intron_variant	MODIFIER	NETO1	NETO1	transcript	XM_038525797.1	protein_coding	1	c.29-443A>C
chr1	6141522	A	C	PASS	0/0	1/1	C	intron_variant	MODIFIER	NETO1	NETO1	transcript	XR_005353323.1	pseudogene	1	n.326-443A>C
chr1	7072682	G	A	PASS	0/0	1/1	A	intergenic_region	MODIFIER	LOC119876019-LOC111090576	LOC119876019-LOC111090576	intergenic_region	LOC119876019-LOC111090576		-1	n.7072682G>A
chr1	7354890	AG	A	PASS	0/0	1/1	A	intergenic_region	MODIFIER	LOC100685067-LOC111090580	LOC100685067-LOC111090580	intergenic_region	LOC100685067-LOC111090580		-1	n.7354891delG
chr1	7354894	AG	A	PASS	0/0	1/1	A	intergenic_region	MODIFIER	LOC100685067-LOC111090580	LOC100685067-LOC111090580	intergenic_region	LOC100685067-LOC111090580		-1	n.7354895delG
chr1	7357794	T	C	PASS	0/0	1/1	C	intergenic_region	MODIFIER	LOC100685067-LOC111090580	LOC100685067-LOC111090580	intergenic_region	LOC100685067-LOC111090580		-1	n.7357794T>C
chr1	8406514	G	A	PASS	./.	1/1	A	intron_variant	MODIFIER	CD226	CD226	transcript	XM_038525812.1	protein_coding	3	c.424+18643G>A
chr1	8406514	G	A	PASS	./.	1/1	A	intron_variant	MODIFIER	CD226	CD226	transcript	XM_038525814.1	protein_coding	3	c.424+18643G>A
chr1	8406514	G	A	PASS	./.	1/1	A	intron_variant	MODIFIER	CD226	CD226	transcript	XM_038525816.1	protein_coding	4	c.385+18643G>A
chr1	8406514	G	A	PASS	./.	1/1	A	intron_variant	MODIFIER	CD226	CD226	transcript	XM_038525815.1	protein_coding	3	c.385+18643G>A
chr1	8406514	G	A	PASS	./.	1/1	A	intron_variant	MODIFIER	CD226	CD226	transcript	XM_038525817.1	protein_coding	3	c.385+18643G>A
chr1	8681315	A	T	PASS	0/0	1/1	T	intron_variant	MODIFIER	DOK6	DOK6	transcript	XM_038525818.1	protein_coding	3	c.289+20384T>A
chr1	8681315	A	T	PASS	0/0	1/1	T	intron_variant	MODIFIER	LOC119870702	LOC119870702	transcript	XR_005353350.1	pseudogene	2	n.516+1044A>T
chr1	8681315	A	T	PASS	0/0	1/1	T	intron_variant	MODIFIER	DOK6	DOK6	transcript	XM_038525819.1	protein_coding	3	c.289+20384T>A
chr1	8940481	G	A	PASS	0/0	1/1	A	intergenic_region	MODIFIER	DOK6-CCDC102B	DOK6-CCDC102B	intergenic_region	DOK6-CCDC102B		-1	n.8940481G>A
chr1	9040908	G	A	PASS	0/0	1/1	A	intergenic_region	MODIFIER	DOK6-CCDC102B	DOK6-CCDC102B	intergenic_region	DOK6-CCDC102B		-1	n.9040908G>A
chr1	9775066	C	T	PASS	0/0	1/1	T	intergenic_region	MODIFIER	TMX3-LOC111090592	TMX3-LOC111090592	intergenic_region	TMX3-LOC111090592		-1	n.9775066C>T
chr1	35890271	TTCATGACC	T	PASS	./.	1/1	T	intergenic_region	MODIFIER	STX11-LOC106558637	STX11-LOC106558637	intergenic_region	STX11-LOC106558637		-1	n.35890272_35890279delTCATGACC
chr1	35898854	AC	A	PASS	./.	1/1	A	upstream_gene_variant	MODIFIER	LOC106558637	LOC106558637	transcript	XR_005353620.1	pseudogene	-1	n.-2336delC
chr1	35898854	AC	A	PASS	./.	1/1	A	upstream_gene_variant	MODIFIER	TRNAL-UAA_9	TRNAL-UAA_9	transcript	unassigned_transcript_4	protein_coding	-1	c.-2532delC
chr1	35898854	AC	A	PASS	./.	1/1	A	upstream_gene_variant	MODIFIER	LOC106558637	LOC106558637	transcript	XR_005353619.1	pseudogene	-1	n.-2336delC
chr1	35898854	AC	A	PASS	./.	1/1	A	intergenic_region	MODIFIER	STX11-LOC106558637	STX11-LOC106558637	intergenic_region	STX11-LOC106558637		-1	n.35898855delC
chr1	35898858	AC	A	PASS	./.	1/1	A	upstream_gene_variant	MODIFIER	LOC106558637	LOC106558637	transcript	XR_005353620.1	pseudogene	-1	n.-2332delC
chr1	35898858	AC	A	PASS	./.	1/1	A	upstream_gene_variant	MODIFIER	TRNAL-UAA_9	TRNAL-UAA_9	transcript	unassigned_transcript_4	protein_coding	-1	c.-2528delC
chr1	35898858	AC	A	PASS	./.	1/1	A	upstream_gene_variant	MODIFIER	LOC106558637	LOC106558637	transcript	XR_005353619.1	pseudogene	-1	n.-2332delC
chr1	35898858	AC	A	PASS	./.	1/1	A	intergenic_region	MODIFIER	STX11-LOC106558637	STX11-LOC106558637	intergenic_region	STX11-LOC106558637		-1	n.35898859delC
chr1	35898862	AC	A	PASS	./.	1/1	A	upstream_gene_variant	MODIFIER	LOC106558637	LOC106558637	transcript	XR_005353620.1	pseudogene	-1	n.-2328delC
chr1	35898862	AC	A	PASS	./.	1/1	A	upstream_gene_variant	MODIFIER	TRNAL-UAA_9	TRNAL-UAA_9	transcript	unassigned_transcript_4	protein_coding	-1	c.-2524delC
chr1	35898862	AC	A	PASS	./.	1/1	A	upstream_gene_variant	MODIFIER	LOC106558637	LOC106558637	transcript	XR_005353619.1	pseudogene	-1	n.-2328delC
chr1	35898862	AC	A	PASS	./.	1/1	A	intergenic_region	MODIFIER	STX11-LOC106558637	STX11-LOC106558637	intergenic_region	STX11-LOC106558637		-1	n.35898863delC
chr1	35898867	C	CCA	PASS	./.	1/1	CCA	upstream_gene_variant	MODIFIER	LOC106558637	LOC106558637	transcript	XR_005353620.1	pseudogene	-1	n.-2324_-2323insCA
chr1	35898867	C	CCA	PASS	./.	1/1	CCA	upstream_gene_variant	MODIFIER	TRNAL-UAA_9	TRNAL-UAA_9	transcript	unassigned_transcript_4	protein_coding	-1	c.-2520_-2519insCA
chr1	35898867	C	CCA	PASS	./.	1/1	CCA	upstream_gene_variant	MODIFIER	LOC106558637	LOC106558637	transcript	XR_005353619.1	pseudogene	-1	n.-2324_-2323insCA
chr1	35898867	C	CCA	PASS	./.	1/1	CCA	intergenic_region	MODIFIER	STX11-LOC106558637	STX11-LOC106558637	intergenic_region	STX11-LOC106558637		-1	n.35898867_35898868insCA
chr1	40885260	A	T	PASS	0/0	1/1	T	downstream_gene_variant	MODIFIER	LOC119875937	LOC119875937	transcript	XR_005353074.1	pseudogene	-1	n.*869T>A
chr1	40885260	A	T	PASS	0/0	1/1	T	intergenic_region	MODIFIER	LOC102156136_2-LOC119875937	LOC102156136_2-LOC119875937	intergenic_region	LOC102156136_2-LOC119875937		-1	n.40885260A>T
chr1	49173511	T	G	PASS	./.	1/1	G	intergenic_region	MODIFIER	LOC119869955-LOC119875943	LOC119869955-LOC119875943	intergenic_region	LOC119869955-LOC119875943		-1	n.49173511T>G
chr1	57523534	G	A	PASS	0/0	1/1	A	upstream_gene_variant	MODIFIER	CALHM4	CALHM4	transcript	XM_038526615.1	protein_coding	-1	c.-2429G>A
chr1	57523534	G	A	PASS	0/0	1/1	A	upstream_gene_variant	MODIFIER	CALHM4	CALHM4	transcript	XM_038526619.1	protein_coding	-1	c.-3111G>A
chr1	57523534	G	A	PASS	0/0	1/1	A	intron_variant	MODIFIER	TRAPPC3L	TRAPPC3L	transcript	XM_038526624.1	protein_coding	2	c.-613-9950C>T
chr1	57523534	G	A	PASS	0/0	1/1	A	intron_variant	MODIFIER	TRAPPC3L	TRAPPC3L	transcript	XM_038526628.1	protein_coding	2	c.-155-11899C>T
chr1	57523534	G	A	PASS	0/0	1/1	A	intron_variant	MODIFIER	TRAPPC3L	TRAPPC3L	transcript	XM_038526630.1	protein_coding	2	c.-198-11899C>T
chr1	57523534	G	A	PASS	0/0	1/1	A	intron_variant	MODIFIER	TRAPPC3L	TRAPPC3L	transcript	XM_038526626.1	protein_coding	3	c.-155-11899C>T
chr1	57523534	G	A	PASS	0/0	1/1	A	intron_variant	MODIFIER	TRAPPC3L	TRAPPC3L	transcript	XM_038526625.1	protein_coding	3	c.-155-11899C>T
chr1	57523534	G	A	PASS	0/0	1/1	A	intron_variant	MODIFIER	TRAPPC3L	TRAPPC3L	transcript	XM_038526627.1	protein_coding	2	c.-155-11899C>T
chr1	57523534	G	A	PASS	0/0	1/1	A	intron_variant	MODIFIER	CALHM4	CALHM4	transcript	XM_038526616.1	protein_coding	4	c.78-2587G>A
chr1	57523534	G	A	PASS	0/0	1/1	A	intron_variant	MODIFIER	CALHM4	CALHM4	transcript	XM_038526617.1	protein_coding	5	c.1-7047G>A
chr1	57523534	G	A	PASS	0/0	1/1	A	intron_variant	MODIFIER	CALHM4	CALHM4	transcript	XM_038526618.1	protein_coding	4	c.1-7047G>A
chr1	60449179	G	A	PASS	./.	1/1	A	intergenic_region	MODIFIER	LOC119870672-LOC111096174	LOC119870672-LOC111096174	intergenic_region	LOC119870672-LOC111096174		-1	n.60449179G>A
chr1	84949794	T	TTCCCTTCCCTTCCCTTCCCTTCCCTTCCCTTCCCTTCCCTTCCCTTTCCTTTCCTTTCCTTTCCTCTCC,G	PASS	./.	1/1	G	intergenic_region	MODIFIER	LOC119869948-LOC484167	LOC119869948-LOC484167	intergenic_region	LOC119869948-LOC484167		-1	n.84949794T>G
chr1	84949794	T	TTCCCTTCCCTTCCCTTCCCTTCCCTTCCCTTCCCTTCCCTTCCCTTTCCTTTCCTTTCCTTTCCTCTCC,G	PASS	./.	1/1	TTCCCTTCCCTTCCCTTCCCTTCCCTTCCCTTCCCTTCCCTTCCCTTTCCTTTCCTTTCCTTTCCTCTCC	intergenic_region	MODIFIER	LOC119869948-LOC484167	LOC119869948-LOC484167	intergenic_region	LOC119869948-LOC484167		-1	n.84949794_84949795insTCCCTTCCCTTCCCTTCCCTTCCCTTCCCTTCCCTTCCCTTCCCTTTCCTTTCCTTTCCTTTCCTCTCC
chr1	88595206	G	A	PASS	0/0	1/1	A	intron_variant	MODIFIER	APBA1	APBA1	transcript	XM_038527131.1	protein_coding	2	c.1302+3621G>A
chr1	88595206	G	A	PASS	0/0	1/1	A	intron_variant	MODIFIER	APBA1	APBA1	transcript	XM_038527133.1	protein_coding	2	c.1302+3621G>A
chr1	88595206	G	A	PASS	0/0	1/1	A	intron_variant	MODIFIER	APBA1	APBA1	transcript	XM_038527132.1	protein_coding	2	c.1302+3621G>A
chr1	88595206	G	A	PASS	0/0	1/1	A	intron_variant	MODIFIER	APBA1	APBA1	transcript	XM_038527134.1	protein_coding	2	c.1302+3621G>A
chr1	93776700	A	AG	PASS	0/0	1/1	AG	intron_variant	MODIFIER	AK3	AK3	transcript	XM_038527254.1	protein_coding	1	c.151+5024_151+5025insC
chr1	97527405	T	TG	PASS	0/0	1/1	TG	intergenic_region	MODIFIER	GADD45G-SEMA4D	GADD45G-SEMA4D	intergenic_region	GADD45G-SEMA4D		-1	n.97527405_97527406insG
chr1	98100031	T	C	PASS	0/0	1/1	C	intron_variant	MODIFIER	SPIN1	SPIN1	transcript	XM_038527328.1	protein_coding	3	c.52+7188A>G
chr1	98100031	T	C	PASS	0/0	1/1	C	intron_variant	MODIFIER	SPIN1	SPIN1	transcript	XM_038527330.1	protein_coding	4	c.52+7188A>G
chr1	98100031	T	C	PASS	0/0	1/1	C	intron_variant	MODIFIER	SPIN1	SPIN1	transcript	XM_038527333.1	protein_coding	2	c.-23-7800A>G
chr1	98100031	T	C	PASS	0/0	1/1	C	intron_variant	MODIFIER	SPIN1	SPIN1	transcript	XM_038527331.1	protein_coding	2	c.52+7188A>G
chr1	98100031	T	C	PASS	0/0	1/1	C	intron_variant	MODIFIER	SPIN1	SPIN1	transcript	XM_038527332.1	protein_coding	2	c.52+7188A>G
chr1	98100031	T	C	PASS	0/0	1/1	C	intron_variant	MODIFIER	SPIN1	SPIN1	transcript	XM_038527329.1	protein_coding	3	c.52+7188A>G
chr1	98474858	C	G	PASS	0/0	1/1	G	upstream_gene_variant	MODIFIER	LOC119875982	LOC119875982	transcript	XM_038527356.1	protein_coding	-1	c.-2580C>G
chr1	98474858	C	G	PASS	0/0	1/1	G	downstream_gene_variant	MODIFIER	LOC111090791	LOC111090791	transcript	XR_005353220.1	pseudogene	-1	n.*2130C>G
chr1	98474858	C	G	PASS	0/0	1/1	G	intron_variant	MODIFIER	LOC119870860	LOC119870860	transcript	XM_038527354.1	protein_coding	5	c.1007-123G>C
chr1	98474858	C	G	PASS	0/0	1/1	G	intron_variant	MODIFIER	LOC119870860	LOC119870860	transcript	XM_038527355.1	protein_coding	4	c.1007-123G>C
chr1	98474859	A	G	PASS	0/0	1/1	G	upstream_gene_variant	MODIFIER	LOC119875982	LOC119875982	transcript	XM_038527356.1	protein_coding	-1	c.-2579A>G
chr1	98474859	A	G	PASS	0/0	1/1	G	downstream_gene_variant	MODIFIER	LOC111090791	LOC111090791	transcript	XR_005353220.1	pseudogene	-1	n.*2131A>G
chr1	98474859	A	G	PASS	0/0	1/1	G	intron_variant	MODIFIER	LOC119870860	LOC119870860	transcript	XM_038527354.1	protein_coding	5	c.1007-124T>C
chr1	98474859	A	G	PASS	0/0	1/1	G	intron_variant	MODIFIER	LOC119870860	LOC119870860	transcript	XM_038527355.1	protein_coding	4	c.1007-124T>C
chr1	99027472	G	A	PASS	0/0	1/1	A	intron_variant	MODIFIER	FAM120A	FAM120A	transcript	XM_038527371.1	protein_coding	7	c.1409+2861C>T
chr1	99027472	G	A	PASS	0/0	1/1	A	intron_variant	MODIFIER	FAM120A	FAM120A	transcript	XM_038527372.1	protein_coding	7	c.1409+2861C>T
chr1	99027472	G	A	PASS	0/0	1/1	A	intron_variant	MODIFIER	FAM120A	FAM120A	transcript	XM_038527373.1	protein_coding	7	c.1409+2861C>T
chr1	99027472	G	A	PASS	0/0	1/1	A	intron_variant	MODIFIER	FAM120A	FAM120A	transcript	XM_038527374.1	protein_coding	7	c.1409+2861C>T
chr1	102484338	A	T	PASS	0/0	1/1	T	intron_variant	MODIFIER	GALP	GALP	transcript	XM_038527681.1	protein_coding	2	c.85-216T>A
chr1	102868960	CCT	C	PASS	0/0	1/1	C	upstream_gene_variant	MODIFIER	ZNF581	ZNF581	transcript	XM_038527705.1	protein_coding	-1	c.-3326_-3325delAG
chr1	102868960	CCT	C	PASS	0/0	1/1	C	upstream_gene_variant	MODIFIER	ZNF580	ZNF580	transcript	XM_038527700.1	protein_coding	-1	c.-1577_-1576delAG
chr1	102868960	CCT	C	PASS	0/0	1/1	C	upstream_gene_variant	MODIFIER	ZNF581	ZNF581	transcript	XM_038527706.1	protein_coding	-1	c.-3507_-3506delAG
chr1	102868960	CCT	C	PASS	0/0	1/1	C	upstream_gene_variant	MODIFIER	ZNF581	ZNF581	transcript	XM_038527707.1	protein_coding	-1	c.-3383_-3382delAG
chr1	102868960	CCT	C	PASS	0/0	1/1	C	upstream_gene_variant	MODIFIER	ZNF580	ZNF580	transcript	XM_038527703.1	protein_coding	-1	c.-2022_-2021delAG
chr1	102868960	CCT	C	PASS	0/0	1/1	C	upstream_gene_variant	MODIFIER	ZNF580	ZNF580	transcript	XM_038527701.1	protein_coding	-1	c.-1393_-1392delAG
chr1	102868960	CCT	C	PASS	0/0	1/1	C	upstream_gene_variant	MODIFIER	ZNF580	ZNF580	transcript	XM_038527702.1	protein_coding	-1	c.-1203_-1202delAG
chr1	102868960	CCT	C	PASS	0/0	1/1	C	intron_variant	MODIFIER	ZNF580	ZNF580	transcript	XM_038527704.1	protein_coding	1	c.-13+972_-13+973delAG
chr1	102868960	CCT	C	PASS	0/0	1/1	C	intron_variant	MODIFIER	ZNF580	ZNF580	transcript	XM_038527699.1	protein_coding	1	c.202-2111_202-2110delAG
chr1	104602488	A	G	PASS	0/0	1/1	G	intron_variant	MODIFIER	LOC100683760	LOC100683760	transcript	XM_038525532.1	protein_coding	1	c.-64-173A>G
chr1	105672669	G	A	PASS	0/0	1/1	A	intergenic_region	MODIFIER	LOC111098979-LOC111090552	LOC111098979-LOC111090552	intergenic_region	LOC111098979-LOC111090552		-1	n.105672669G>A
chr1	106125235	A	G	PASS	0/0	1/1	G	3_prime_UTR_variant	MODIFIER	LOC476397	LOC476397	transcript	XM_038527978.1	protein_coding	8	c.*1850A>G
chr1	106125235	A	G	PASS	0/0	1/1	G	intron_variant	MODIFIER	LOC476397	LOC476397	transcript	XM_038527971.1	protein_coding	7	c.1100-4628A>G
chr1	106125235	A	G	PASS	0/0	1/1	G	intron_variant	MODIFIER	ZNF175	ZNF175	transcript	XM_038527930.1	protein_coding	4	c.374-1423T>C
chr1	106125235	A	G	PASS	0/0	1/1	G	intron_variant	MODIFIER	LOC476397	LOC476397	transcript	XM_038527974.1	protein_coding	7	c.1031-4628A>G
chr1	106125235	A	G	PASS	0/0	1/1	G	intron_variant	MODIFIER	LOC476397	LOC476397	transcript	XM_038527975.1	protein_coding	8	c.1031-4628A>G
chr1	106125235	A	G	PASS	0/0	1/1	G	intron_variant	MODIFIER	LOC476397	LOC476397	transcript	XM_038527976.1	protein_coding	8	c.1031-4628A>G
chr1	106125235	A	G	PASS	0/0	1/1	G	intron_variant	MODIFIER	LOC476397	LOC476397	transcript	XM_038527977.1	protein_coding	8	c.1031-4628A>G
chr1	106125235	A	G	PASS	0/0	1/1	G	intron_variant	MODIFIER	LOC476397	LOC476397	transcript	XM_038527979.1	protein_coding	7	c.1087-4628A>G
chr1	106125235	A	G	PASS	0/0	1/1	G	intron_variant	MODIFIER	LOC476397	LOC476397	transcript	XR_005354480.1	pseudogene	8	n.1260-1681A>G
chr1	106125235	A	G	PASS	0/0	1/1	G	intron_variant	MODIFIER	LOC476397	LOC476397	transcript	XR_005354481.1	pseudogene	7	n.1115-1681A>G
chr1	106125235	A	G	PASS	0/0	1/1	G	intron_variant	MODIFIER	LOC476397	LOC476397	transcript	XR_005354482.1	pseudogene	7	n.1102-1681A>G
chr1	106125235	A	G	PASS	0/0	1/1	G	intron_variant	MODIFIER	ZNF175	ZNF175	transcript	XM_038527935.1	protein_coding	3	c.-36+277T>C
chr1	106125235	A	G	PASS	0/0	1/1	G	intron_variant	MODIFIER	ZNF175	ZNF175	transcript	XM_038527933.1	protein_coding	4	c.374-1423T>C
chr1	106125235	A	G	PASS	0/0	1/1	G	intron_variant	MODIFIER	ZNF175	ZNF175	transcript	XM_038527932.1	protein_coding	4	c.374-1423T>C
chr1	106125235	A	G	PASS	0/0	1/1	G	intron_variant	MODIFIER	ZNF175	ZNF175	transcript	XM_038527931.1	protein_coding	4	c.374-1423T>C
chr1	106125235	A	G	PASS	0/0	1/1	G	intron_variant	MODIFIER	ZNF175	ZNF175	transcript	XM_038527934.1	protein_coding	4	c.374-1522T>C
chr1	106125235	A	G	PASS	0/0	1/1	G	intragenic_variant	MODIFIER	LOC102155143	LOC102155143	gene_variant	LOC102155143		-1	n.106125235A>G
chr1	106629345	A	G	VQSRTrancheSNP99.90to100.00	1/1	1/1	G	3_prime_UTR_variant	MODIFIER	LOC119875998	LOC119875998	transcript	XM_038528048.1	protein_coding	5	c.*294A>G
chr1	106629345	A	G	VQSRTrancheSNP99.90to100.00	1/1	1/1	G	downstream_gene_variant	MODIFIER	LOC119875998	LOC119875998	transcript	XM_038528050.1	protein_coding	-1	c.*1743A>G
chr1	106629345	A	G	VQSRTrancheSNP99.90to100.00	1/1	1/1	G	downstream_gene_variant	MODIFIER	LOC119875998	LOC119875998	transcript	XM_038528049.1	protein_coding	-1	c.*607A>G
chr1	106711843	C	T	PASS	1/1	1/1	T	upstream_gene_variant	MODIFIER	LOC484356	LOC484356	transcript	XM_038528057.1	protein_coding	-1	c.-332C>T
chr1	106711843	C	T	PASS	1/1	1/1	T	upstream_gene_variant	MODIFIER	LOC119869921	LOC119869921	transcript	XR_005354902.1	snoRNA	-1	n.-1019C>T
chr1	106711843	C	T	PASS	1/1	1/1	T	upstream_gene_variant	MODIFIER	LOC119869920	LOC119869920	transcript	XR_005354901.1	snoRNA	-1	n.-2703C>T
chr1	106711843	C	T	PASS	1/1	1/1	T	upstream_gene_variant	MODIFIER	LOC119869919	LOC119869919	transcript	XR_005354900.1	snoRNA	-1	n.-3169C>T
chr1	106711843	C	T	PASS	1/1	1/1	T	upstream_gene_variant	MODIFIER	LOC484356	LOC484356	transcript	XM_038528062.1	protein_coding	-1	c.-583C>T
chr1	106711843	C	T	PASS	1/1	1/1	T	upstream_gene_variant	MODIFIER	LOC484356	LOC484356	transcript	XM_038528058.1	protein_coding	-1	c.-527C>T
chr1	106711843	C	T	PASS	1/1	1/1	T	upstream_gene_variant	MODIFIER	LOC484356	LOC484356	transcript	XM_038528063.1	protein_coding	-1	c.-2320C>T
chr1	106711843	C	T	PASS	1/1	1/1	T	upstream_gene_variant	MODIFIER	LOC484356	LOC484356	transcript	XM_038528060.1	protein_coding	-1	c.-2236C>T
chr1	106711843	C	T	PASS	1/1	1/1	T	downstream_gene_variant	MODIFIER	LOC102153921	LOC102153921	transcript	XM_038528045.1	protein_coding	-1	c.*4243C>T
chr1	106711843	C	T	PASS	1/1	1/1	T	downstream_gene_variant	MODIFIER	LOC102153921	LOC102153921	transcript	XM_038528046.1	protein_coding	-1	c.*4243C>T
chr1	106711843	C	T	PASS	1/1	1/1	T	intron_variant	MODIFIER	LOC484356	LOC484356	transcript	XM_038528061.1	protein_coding	1	c.-149+738C>T
chr1	106753241	AGTGGGGCGCAGGACGG	A	PASS	1/1	1/1	A	intron_variant	MODIFIER	SHANK1	SHANK1	transcript	XM_038528065.1	protein_coding	1	c.-43-246_-43-231delGTGGGGCGCAGGACGG
chr1	106753241	AGTGGGGCGCAGGACGG	A	PASS	1/1	1/1	A	intron_variant	MODIFIER	SHANK1	SHANK1	transcript	XM_038528067.1	protein_coding	1	c.-43-246_-43-231delGTGGGGCGCAGGACGG
chr1	106753241	AGTGGGGCGCAGGACGG	A	PASS	1/1	1/1	A	intron_variant	MODIFIER	SHANK1	SHANK1	transcript	XM_038528068.1	protein_coding	1	c.-43-246_-43-231delGTGGGGCGCAGGACGG
chr1	106753241	AGTGGGGCGCAGGACGG	A	PASS	1/1	1/1	A	intron_variant	MODIFIER	SHANK1	SHANK1	transcript	XM_038528066.1	protein_coding	1	c.-44+197_-44+212delGTGGGGCGCAGGACGG
chr1	106891028	C	G	PASS	1/1	1/1	G	intron_variant	MODIFIER	LRRC4B	LRRC4B	transcript	XM_038528077.1	protein_coding	2	c.298-1864C>G
chr1	106891028	C	G	PASS	1/1	1/1	G	intron_variant	MODIFIER	LRRC4B	LRRC4B	transcript	XM_038528080.1	protein_coding	2	c.298-1864C>G
chr1	106891028	C	G	PASS	1/1	1/1	G	intron_variant	MODIFIER	LRRC4B	LRRC4B	transcript	XM_038528079.1	protein_coding	2	c.298-1864C>G
chr1	106891028	C	G	PASS	1/1	1/1	G	intron_variant	MODIFIER	LRRC4B	LRRC4B	transcript	XM_038528081.1	protein_coding	2	c.298-1864C>G
chr1	106891028	C	G	PASS	1/1	1/1	G	intron_variant	MODIFIER	LRRC4B	LRRC4B	transcript	XM_038528078.1	protein_coding	3	c.298-1864C>G
chr1	106948409	C	T	PASS	1/1	1/1	T	intron_variant	MODIFIER	MYBPC2	MYBPC2	transcript	XM_038528087.1	protein_coding	11	c.1134-442G>A
chr1	107129118	C	T	PASS	1/1	1/1	T	intron_variant	MODIFIER	MYH14	MYH14	transcript	XM_038528105.1	protein_coding	2	c.495+1763G>A
chr1	107129118	C	T	PASS	1/1	1/1	T	intron_variant	MODIFIER	MYH14	MYH14	transcript	XM_038528109.1	protein_coding	2	c.408+1763G>A
chr1	107129118	C	T	PASS	1/1	1/1	T	intron_variant	MODIFIER	MYH14	MYH14	transcript	XM_038528107.1	protein_coding	2	c.408+1763G>A
chr1	107129118	C	T	PASS	1/1	1/1	T	intron_variant	MODIFIER	MYH14	MYH14	transcript	XM_038528108.1	protein_coding	2	c.408+1763G>A
chr1	107129118	C	T	PASS	1/1	1/1	T	intron_variant	MODIFIER	MYH14	MYH14	transcript	XM_038528106.1	protein_coding	2	c.495+1763G>A
chr1	107129118	C	T	PASS	1/1	1/1	T	intron_variant	MODIFIER	MYH14	MYH14	transcript	XM_038528110.1	protein_coding	2	c.495+1763G>A
chr1	107129118	C	T	PASS	1/1	1/1	T	intron_variant	MODIFIER	MYH14	MYH14	transcript	XM_038528111.1	protein_coding	2	c.495+1763G>A
chr1	107388001	C	T	PASS	1/1	1/1	T	upstream_gene_variant	MODIFIER	PTOV1	PTOV1	transcript	XM_038528169.1	protein_coding	-1	c.-744G>A
chr1	107388001	C	T	PASS	1/1	1/1	T	upstream_gene_variant	MODIFIER	PTOV1	PTOV1	transcript	XM_038528171.1	protein_coding	-1	c.-744G>A
chr1	107388001	C	T	PASS	1/1	1/1	T	upstream_gene_variant	MODIFIER	PTOV1	PTOV1	transcript	XM_038528170.1	protein_coding	-1	c.-744G>A
chr1	107388001	C	T	PASS	1/1	1/1	T	intergenic_region	MODIFIER	PTOV1-MED25	PTOV1-MED25	intergenic_region	PTOV1-MED25		-1	n.107388001C>T
chr1	108028932	ACCAACCGCTCATTAAACTGTAACTACCCCATGACCTGCATCATCAAGGGTGCCACGGG	A	PASS	1/1	1/1	A	upstream_gene_variant	MODIFIER	SNRNP70	SNRNP70	transcript	XM_038528299.1	protein_coding	-1	c.-466_-409delCCCGTGGCACCCTTGATGATGCAGGTCATGGGGTAGTTACAGTTTAATGAGCGGTTGG
chr1	108028932	ACCAACCGCTCATTAAACTGTAACTACCCCATGACCTGCATCATCAAGGGTGCCACGGG	A	PASS	1/1	1/1	A	intron_variant	MODIFIER	SNRNP70	SNRNP70	transcript	XM_038528296.1	protein_coding	2	c.148-563_148-506delCCCGTGGCACCCTTGATGATGCAGGTCATGGGGTAGTTACAGTTTAATGAGCGGTTGG
chr1	108028932	ACCAACCGCTCATTAAACTGTAACTACCCCATGACCTGCATCATCAAGGGTGCCACGGG	A	PASS	1/1	1/1	A	intron_variant	MODIFIER	SNRNP70	SNRNP70	transcript	XM_038528297.1	protein_coding	2	c.148-563_148-506delCCCGTGGCACCCTTGATGATGCAGGTCATGGGGTAGTTACAGTTTAATGAGCGGTTGG
chr1	108028932	ACCAACCGCTCATTAAACTGTAACTACCCCATGACCTGCATCATCAAGGGTGCCACGGG	A	PASS	1/1	1/1	A	intron_variant	MODIFIER	SNRNP70	SNRNP70	transcript	XM_038528298.1	protein_coding	2	c.148-563_148-506delCCCGTGGCACCCTTGATGATGCAGGTCATGGGGTAGTTACAGTTTAATGAGCGGTTGG
chr1	108095769	C	G	PASS	1/1	1/1	G	upstream_gene_variant	MODIFIER	FTL	FTL	transcript	NM_001024636.2	protein_coding	-1	c.-1881G>C
chr1	108095769	C	G	PASS	1/1	1/1	G	downstream_gene_variant	MODIFIER	GYS1	GYS1	transcript	XM_038528302.1	protein_coding	-1	c.*5478C>G
chr1	108095769	C	G	PASS	1/1	1/1	G	downstream_gene_variant	MODIFIER	BAX	BAX	transcript	NM_001003011.1	protein_coding	-1	c.*1204G>C
chr1	108095769	C	G	PASS	1/1	1/1	G	intron_variant	MODIFIER	LOC119876000	LOC119876000	transcript	XR_005354524.1	pseudogene	2	n.269+86C>G
chr1	108095769	C	G	PASS	1/1	1/1	G	intron_variant	MODIFIER	LOC119876000	LOC119876000	transcript	XR_005354525.1	pseudogene	3	n.240+86C>G
chr1	108230786	T	A	PASS	1/1	1/1	A	intergenic_region	MODIFIER	BCAT2-FGF21	BCAT2-FGF21	intergenic_region	BCAT2-FGF21		-1	n.108230786T>A
chr1	108271926	G	A	PASS	1/1	1/1	A	5_prime_UTR_variant	MODIFIER	MAMSTR	MAMSTR	transcript	XM_038528342.1	protein_coding	1	c.-872G>A
chr1	108271926	G	A	PASS	1/1	1/1	A	upstream_gene_variant	MODIFIER	MAMSTR	MAMSTR	transcript	XM_038528338.1	protein_coding	-1	c.-872G>A
chr1	108271926	G	A	PASS	1/1	1/1	A	upstream_gene_variant	MODIFIER	MAMSTR	MAMSTR	transcript	XM_038528340.1	protein_coding	-1	c.-692G>A
chr1	108271926	G	A	PASS	1/1	1/1	A	upstream_gene_variant	MODIFIER	MAMSTR	MAMSTR	transcript	XM_038528341.1	protein_coding	-1	c.-655G>A
chr1	108271926	G	A	PASS	1/1	1/1	A	upstream_gene_variant	MODIFIER	MAMSTR	MAMSTR	transcript	XM_038528339.1	protein_coding	-1	c.-594G>A
chr1	108271926	G	A	PASS	1/1	1/1	A	downstream_gene_variant	MODIFIER	RASIP1	RASIP1	transcript	XM_038528328.1	protein_coding	-1	c.*594G>A
chr1	108271926	G	A	PASS	1/1	1/1	A	downstream_gene_variant	MODIFIER	RASIP1	RASIP1	transcript	XM_038528329.1	protein_coding	-1	c.*594G>A
chr1	108271926	G	A	PASS	1/1	1/1	A	downstream_gene_variant	MODIFIER	RASIP1	RASIP1	transcript	XM_038528330.1	protein_coding	-1	c.*594G>A
chr1	108396452	T	C	PASS	1/1	1/1	C	intron_variant	MODIFIER	SULT2B1	SULT2B1	transcript	XM_038528363.1	protein_coding	1	c.72-2084A>G
chr1	108547271	G	A	PASS	1/1	1/1	A	downstream_gene_variant	MODIFIER	KDELR1	KDELR1	transcript	XM_038528376.1	protein_coding	-1	c.*4793G>A
chr1	108547271	G	A	PASS	1/1	1/1	A	intron_variant	MODIFIER	SYNGR4	SYNGR4	transcript	XM_038528372.1	protein_coding	3	c.331+480C>T
chr1	108547271	G	A	PASS	1/1	1/1	A	intron_variant	MODIFIER	SYNGR4	SYNGR4	transcript	XM_038528374.1	protein_coding	3	c.331+480C>T
chr1	108547271	G	A	PASS	1/1	1/1	A	intron_variant	MODIFIER	SYNGR4	SYNGR4	transcript	XM_038528375.1	protein_coding	3	c.331+480C>T
chr1	108547271	G	A	PASS	1/1	1/1	A	intron_variant	MODIFIER	SYNGR4	SYNGR4	transcript	XM_038528373.1	protein_coding	3	c.331+480C>T
chr1	108582871	A	G,*	PASS	./.	1/1	G	upstream_gene_variant	MODIFIER	EMP3	EMP3	transcript	XM_038528377.1	protein_coding	-1	c.-3739T>C
chr1	108582871	A	G,*	PASS	./.	1/1	G	upstream_gene_variant	MODIFIER	ODAD1	ODAD1	transcript	XM_038528382.1	protein_coding	-1	c.-669A>G
chr1	108582871	A	G,*	PASS	./.	1/1	G	upstream_gene_variant	MODIFIER	EMP3	EMP3	transcript	XM_038528378.1	protein_coding	-1	c.-3696T>C
chr1	108582871	A	G,*	PASS	./.	1/1	G	upstream_gene_variant	MODIFIER	EMP3	EMP3	transcript	XM_038528379.1	protein_coding	-1	c.-3810T>C
chr1	108582871	A	G,*	PASS	./.	1/1	G	upstream_gene_variant	MODIFIER	EMP3	EMP3	transcript	XM_038528380.1	protein_coding	-1	c.-3755T>C
chr1	108582871	A	G,*	PASS	./.	1/1	G	upstream_gene_variant	MODIFIER	EMP3	EMP3	transcript	XM_038528381.1	protein_coding	-1	c.-3622T>C
chr1	108582871	A	G,*	PASS	./.	1/1	G	upstream_gene_variant	MODIFIER	ODAD1	ODAD1	transcript	XM_038528385.1	protein_coding	-1	c.-669A>G
chr1	108582871	A	G,*	PASS	./.	1/1	G	intron_variant	MODIFIER	ODAD1	ODAD1	transcript	XM_038528383.1	protein_coding	1	c.-24+984A>G
chr1	108582871	A	G,*	PASS	./.	1/1	G	intron_variant	MODIFIER	ODAD1	ODAD1	transcript	XM_038528386.1	protein_coding	1	c.-316+984A>G
chr1	108582871	A	G,*	PASS	./.	1/1	G	intron_variant	MODIFIER	ODAD1	ODAD1	transcript	XM_038528387.1	protein_coding	1	c.-257+984A>G
chr1	108582871	A	G,*	PASS	./.	1/1	G	intron_variant	MODIFIER	ODAD1	ODAD1	transcript	XM_038528389.1	protein_coding	1	c.-120-589A>G
chr1	108582871	A	G,*	PASS	./.	1/1	G	intron_variant	MODIFIER	ODAD1	ODAD1	transcript	XM_038528384.1	protein_coding	1	c.-24+612A>G
chr1	108582871	A	G,*	PASS	./.	1/1	G	intron_variant	MODIFIER	ODAD1	ODAD1	transcript	XM_038528388.1	protein_coding	1	c.-120-589A>G
chr1	108582873	TCCTCCTCCCCAGCGACC	CCCTCCTCCCCAGCGACC,*	PASS	./.	1/1	CCCTCCTCCCCAGCGACC	upstream_gene_variant	MODIFIER	EMP3	EMP3	transcript	XM_038528377.1	protein_coding	-1	c.-3741A>G
chr1	108582873	TCCTCCTCCCCAGCGACC	CCCTCCTCCCCAGCGACC,*	PASS	./.	1/1	CCCTCCTCCCCAGCGACC	upstream_gene_variant	MODIFIER	ODAD1	ODAD1	transcript	XM_038528382.1	protein_coding	-1	c.-667T>C
chr1	108582873	TCCTCCTCCCCAGCGACC	CCCTCCTCCCCAGCGACC,*	PASS	./.	1/1	CCCTCCTCCCCAGCGACC	upstream_gene_variant	MODIFIER	EMP3	EMP3	transcript	XM_038528378.1	protein_coding	-1	c.-3698A>G
chr1	108582873	TCCTCCTCCCCAGCGACC	CCCTCCTCCCCAGCGACC,*	PASS	./.	1/1	CCCTCCTCCCCAGCGACC	upstream_gene_variant	MODIFIER	EMP3	EMP3	transcript	XM_038528379.1	protein_coding	-1	c.-3812A>G
chr1	108582873	TCCTCCTCCCCAGCGACC	CCCTCCTCCCCAGCGACC,*	PASS	./.	1/1	CCCTCCTCCCCAGCGACC	upstream_gene_variant	MODIFIER	EMP3	EMP3	transcript	XM_038528380.1	protein_coding	-1	c.-3757A>G
chr1	108582873	TCCTCCTCCCCAGCGACC	CCCTCCTCCCCAGCGACC,*	PASS	./.	1/1	CCCTCCTCCCCAGCGACC	upstream_gene_variant	MODIFIER	EMP3	EMP3	transcript	XM_038528381.1	protein_coding	-1	c.-3624A>G
chr1	108582873	TCCTCCTCCCCAGCGACC	CCCTCCTCCCCAGCGACC,*	PASS	./.	1/1	CCCTCCTCCCCAGCGACC	upstream_gene_variant	MODIFIER	ODAD1	ODAD1	transcript	XM_038528385.1	protein_coding	-1	c.-667T>C
chr1	108582873	TCCTCCTCCCCAGCGACC	CCCTCCTCCCCAGCGACC,*	PASS	./.	1/1	CCCTCCTCCCCAGCGACC	intron_variant	MODIFIER	ODAD1	ODAD1	transcript	XM_038528383.1	protein_coding	1	c.-24+986T>C
chr1	108582873	TCCTCCTCCCCAGCGACC	CCCTCCTCCCCAGCGACC,*	PASS	./.	1/1	CCCTCCTCCCCAGCGACC	intron_variant	MODIFIER	ODAD1	ODAD1	transcript	XM_038528386.1	protein_coding	1	c.-316+986T>C
chr1	108582873	TCCTCCTCCCCAGCGACC	CCCTCCTCCCCAGCGACC,*	PASS	./.	1/1	CCCTCCTCCCCAGCGACC	intron_variant	MODIFIER	ODAD1	ODAD1	transcript	XM_038528387.1	protein_coding	1	c.-257+986T>C
chr1	108582873	TCCTCCTCCCCAGCGACC	CCCTCCTCCCCAGCGACC,*	PASS	./.	1/1	CCCTCCTCCCCAGCGACC	intron_variant	MODIFIER	ODAD1	ODAD1	transcript	XM_038528389.1	protein_coding	1	c.-120-587T>C
chr1	108582873	TCCTCCTCCCCAGCGACC	CCCTCCTCCCCAGCGACC,*	PASS	./.	1/1	CCCTCCTCCCCAGCGACC	intron_variant	MODIFIER	ODAD1	ODAD1	transcript	XM_038528384.1	protein_coding	1	c.-24+614T>C
chr1	108582873	TCCTCCTCCCCAGCGACC	CCCTCCTCCCCAGCGACC,*	PASS	./.	1/1	CCCTCCTCCCCAGCGACC	intron_variant	MODIFIER	ODAD1	ODAD1	transcript	XM_038528388.1	protein_coding	1	c.-120-587T>C
chr1	108624453	C	T	PASS	./.	1/1	T	intron_variant	MODIFIER	ZNF114	ZNF114	transcript	XM_038528390.1	protein_coding	2	c.4-352G>A
chr1	109256345	C	T	PASS	1/1	1/1	T	missense_variant	MODERATE	SLC8A2	SLC8A2	transcript	XM_038528434.1	protein_coding	3	c.602C>T	p.Thr201Ile
chr1	109256345	C	T	PASS	1/1	1/1	T	missense_variant	MODERATE	SLC8A2	SLC8A2	transcript	XM_038528439.1	protein_coding	3	c.602C>T	p.Thr201Ile
chr1	109256345	C	T	PASS	1/1	1/1	T	missense_variant	MODERATE	SLC8A2	SLC8A2	transcript	XM_038528435.1	protein_coding	4	c.602C>T	p.Thr201Ile
chr1	109256345	C	T	PASS	1/1	1/1	T	missense_variant	MODERATE	SLC8A2	SLC8A2	transcript	XM_038528436.1	protein_coding	3	c.602C>T	p.Thr201Ile
chr1	109256345	C	T	PASS	1/1	1/1	T	missense_variant	MODERATE	SLC8A2	SLC8A2	transcript	XM_038528437.1	protein_coding	2	c.602C>T	p.Thr201Ile
chr1	109256345	C	T	PASS	1/1	1/1	T	missense_variant	MODERATE	SLC8A2	SLC8A2	transcript	XM_038528438.1	protein_coding	3	c.602C>T	p.Thr201Ile
chr1	109413209	C	T	PASS	1/1	1/1	T	splice_acceptor_variant&intron_variant	HIGH	CCDC9	CCDC9	transcript	XM_038528460.1	protein_coding	12	c.1490-1G>A
chr1	109413209	C	T	PASS	1/1	1/1	T	upstream_gene_variant	MODIFIER	INAFM1	INAFM1	transcript	XM_038528462.1	protein_coding	-1	c.-2774G>A
chr1	109413209	C	T	PASS	1/1	1/1	T	downstream_gene_variant	MODIFIER	CCDC9	CCDC9	transcript	XM_038528457.1	protein_coding	-1	c.*306G>A
chr1	109413209	C	T	PASS	1/1	1/1	T	downstream_gene_variant	MODIFIER	CCDC9	CCDC9	transcript	XM_038528461.1	protein_coding	-1	c.*306G>A
chr1	109413209	C	T	PASS	1/1	1/1	T	downstream_gene_variant	MODIFIER	CCDC9	CCDC9	transcript	XM_038528458.1	protein_coding	-1	c.*306G>A
chr1	109413209	C	T	PASS	1/1	1/1	T	downstream_gene_variant	MODIFIER	CCDC9	CCDC9	transcript	XM_038528459.1	protein_coding	-1	c.*306G>A
chr1	109557616	A	G	PASS	1/1	1/1	G	upstream_gene_variant	MODIFIER	ZC3H4	ZC3H4	transcript	XM_038528469.1	protein_coding	-1	c.-770A>G
chr1	109557616	A	G	PASS	1/1	1/1	G	upstream_gene_variant	MODIFIER	ZC3H4	ZC3H4	transcript	XM_038528472.1	protein_coding	-1	c.-955A>G
chr1	109557616	A	G	PASS	1/1	1/1	G	upstream_gene_variant	MODIFIER	ZC3H4	ZC3H4	transcript	XM_038528470.1	protein_coding	-1	c.-1008A>G
chr1	109557616	A	G	PASS	1/1	1/1	G	upstream_gene_variant	MODIFIER	ZC3H4	ZC3H4	transcript	XM_038528475.1	protein_coding	-1	c.-1182A>G
chr1	109557616	A	G	PASS	1/1	1/1	G	upstream_gene_variant	MODIFIER	ZC3H4	ZC3H4	transcript	XM_038528471.1	protein_coding	-1	c.-1220A>G
chr1	109557616	A	G	PASS	1/1	1/1	G	upstream_gene_variant	MODIFIER	ZC3H4	ZC3H4	transcript	XM_038528473.1	protein_coding	-1	c.-2680A>G
chr1	109557616	A	G	PASS	1/1	1/1	G	intron_variant	MODIFIER	SAE1	SAE1	transcript	XM_038528477.1	protein_coding	3	c.200+3675T>C
chr1	109557616	A	G	PASS	1/1	1/1	G	intron_variant	MODIFIER	ZC3H4	ZC3H4	transcript	XM_038528468.1	protein_coding	1	c.-6+336A>G
chr1	109557616	A	G	PASS	1/1	1/1	G	intron_variant	MODIFIER	SAE1	SAE1	transcript	XM_038528481.1	protein_coding	2	c.-17+3675T>C
chr1	109557616	A	G	PASS	1/1	1/1	G	intron_variant	MODIFIER	SAE1	SAE1	transcript	XM_038528478.1	protein_coding	2	c.-17+3675T>C
chr1	109557616	A	G	PASS	1/1	1/1	G	intron_variant	MODIFIER	SAE1	SAE1	transcript	XM_038528479.1	protein_coding	2	c.-89+3675T>C
chr1	109557616	A	G	PASS	1/1	1/1	G	intron_variant	MODIFIER	SAE1	SAE1	transcript	XM_038528480.1	protein_coding	2	c.-13+3675T>C
chr1	109885655	T	G	PASS	1/1	1/1	G	upstream_gene_variant	MODIFIER	FKRP	FKRP	transcript	XM_038528494.1	protein_coding	-1	c.-1955A>C
chr1	109885655	T	G	PASS	1/1	1/1	G	upstream_gene_variant	MODIFIER	FKRP	FKRP	transcript	XM_038528495.1	protein_coding	-1	c.-2719A>C
chr1	109885655	T	G	PASS	1/1	1/1	G	upstream_gene_variant	MODIFIER	FKRP	FKRP	transcript	XM_038528497.1	protein_coding	-1	c.-2752A>C
chr1	109885655	T	G	PASS	1/1	1/1	G	upstream_gene_variant	MODIFIER	FKRP	FKRP	transcript	XM_038528496.1	protein_coding	-1	c.-1988A>C
chr1	109885655	T	G	PASS	1/1	1/1	G	intron_variant	MODIFIER	STRN4	STRN4	transcript	XM_038528491.1	protein_coding	1	c.282+1911T>G
chr1	109885655	T	G	PASS	1/1	1/1	G	intron_variant	MODIFIER	STRN4	STRN4	transcript	XM_038528492.1	protein_coding	1	c.282+1911T>G
chr1	110142016	G	A	PASS	1/1	1/1	A	intergenic_region	MODIFIER	LOC119870007-PPP5C	LOC119870007-PPP5C	intergenic_region	LOC119870007-PPP5C		-1	n.110142016G>A
chr1	110719873	G	A	PASS	1/1	1/1	A	intron_variant	MODIFIER	OPA3	OPA3	transcript	XM_038528567.1	protein_coding	1	c.143-13011G>A
chr1	110719873	G	A	PASS	1/1	1/1	A	intron_variant	MODIFIER	OPA3	OPA3	transcript	XM_038528568.1	protein_coding	1	c.142+30728G>A
chr1	110996952	G	T	PASS	1/1	1/1	T	intergenic_region	MODIFIER	EXOC3L2-BLOC1S3	EXOC3L2-BLOC1S3	intergenic_region	EXOC3L2-BLOC1S3		-1	n.110996952G>T
chr1	113250001	A	AT	PASS	./.	1/1	AT	upstream_gene_variant	MODIFIER	LOC119876008	LOC119876008	transcript	XR_005354613.1	pseudogene	-1	n.-3885_-3884insT
chr1	113250001	A	AT	PASS	./.	1/1	AT	intron_variant	MODIFIER	LOC100688849	LOC100688849	transcript	XR_005354596.1	pseudogene	4	n.1423+8882dupA
chr1	113250001	A	AT	PASS	./.	1/1	AT	intron_variant	MODIFIER	LOC100688849	LOC100688849	transcript	XR_005354595.1	pseudogene	3	n.680+8882dupA
chr1	113250001	A	AT	PASS	./.	1/1	AT	intron_variant	MODIFIER	LOC100688849	LOC100688849	transcript	XR_005354597.1	pseudogene	3	n.681-4396dupA
chr1	113250001	A	AT	PASS	./.	1/1	AT	intron_variant	MODIFIER	LOC100688849	LOC100688849	transcript	XR_005354598.1	pseudogene	3	n.680+8882dupA
chr1	113250001	A	AT	PASS	./.	1/1	AT	intron_variant	MODIFIER	LOC100688849	LOC100688849	transcript	XR_005354599.1	pseudogene	4	n.744+8882dupA
chr1	113250001	A	AT	PASS	./.	1/1	AT	intron_variant	MODIFIER	LOC100688849	LOC100688849	transcript	XR_005354600.1	pseudogene	4	n.744+8882dupA
chr1	113250001	A	AT	PASS	./.	1/1	AT	intron_variant	MODIFIER	LOC100688849	LOC100688849	transcript	XR_005354601.1	pseudogene	3	n.680+8882dupA
chr1	113250001	A	AT	PASS	./.	1/1	AT	non_coding_transcript_exon_variant	MODIFIER	LOC119876010	LOC119876010	transcript	XR_005354615.1	pseudogene	3	n.6674dupA
chr1	113509509	G	A	PASS	1/1	1/1	A	intron_variant	MODIFIER	AXL	AXL	transcript	XM_038528811.1	protein_coding	3	c.391+80C>T
chr1	113509509	G	A	PASS	1/1	1/1	A	intron_variant	MODIFIER	AXL	AXL	transcript	XM_038528810.1	protein_coding	3	c.391+80C>T
chr1	113509509	G	A	PASS	1/1	1/1	A	intron_variant	MODIFIER	AXL	AXL	transcript	XM_038528812.1	protein_coding	3	c.388+80C>T
chr1	113509509	G	A	PASS	1/1	1/1	A	intron_variant	MODIFIER	AXL	AXL	transcript	XM_038528813.1	protein_coding	3	c.388+80C>T
chr1	113644049	C	G	PASS	1/1	1/1	G	intron_variant	MODIFIER	LOC484492	LOC484492	transcript	XM_038525669.1	protein_coding	1	c.199-14652C>G
chr1	113674409	G	A	PASS	1/1	1/1	A	intron_variant	MODIFIER	LOC111090838	LOC111090838	transcript	XR_005354621.1	pseudogene	1	n.171-1023C>T
chr1	113674409	G	A	PASS	1/1	1/1	A	non_coding_transcript_exon_variant	MODIFIER	LOC111090838	LOC111090838	transcript	XR_005354622.1	pseudogene	1	n.425C>T
chr1	113694716	C	T	PASS	1/1	1/1	T	upstream_gene_variant	MODIFIER	LOC111090838	LOC111090838	transcript	XR_005354621.1	pseudogene	-1	n.-4113G>A
chr1	113694716	C	T	PASS	1/1	1/1	T	downstream_gene_variant	MODIFIER	CYP2A7	CYP2A7	transcript	NM_001048027.1	protein_coding	-1	c.*4073C>T
chr1	113694716	C	T	PASS	1/1	1/1	T	intergenic_region	MODIFIER	CYP2A7-CYP2A13	CYP2A7-CYP2A13	intergenic_region	CYP2A7-CYP2A13		-1	n.113694716C>T
chr1	113746113	C	T	PASS	1/1	1/1	T	downstream_gene_variant	MODIFIER	LOC111098089	LOC111098089	transcript	XR_005354625.1	pseudogene	-1	n.*2500G>A
chr1	113746113	C	T	PASS	1/1	1/1	T	intergenic_region	MODIFIER	CYP2A13-LOC111098089	CYP2A13-LOC111098089	intergenic_region	CYP2A13-LOC111098089		-1	n.113746113C>T
chr1	113762448	C	T	PASS	1/1	1/1	T	downstream_gene_variant	MODIFIER	LOC119867810	LOC119867810	transcript	XR_005354627.1	pseudogene	-1	n.*2002G>A
chr1	113762448	C	T	PASS	1/1	1/1	T	downstream_gene_variant	MODIFIER	LOC119867810	LOC119867810	transcript	XR_005354626.1	pseudogene	-1	n.*2002G>A
chr1	113762448	C	T	PASS	1/1	1/1	T	intron_variant	MODIFIER	CYP2F1	CYP2F1	transcript	XM_038528826.1	protein_coding	4	c.484+343C>T
chr1	113762448	C	T	PASS	1/1	1/1	T	non_coding_transcript_exon_variant	MODIFIER	LOC119867815	LOC119867815	transcript	XR_005354628.1	pseudogene	1	n.1632G>A
chr1	114018283	AC	A	PASS	1/1	1/1	A	intron_variant	MODIFIER	SPTBN4	SPTBN4	transcript	XM_038528849.1	protein_coding	3	c.172+6601delG
chr1	114018283	AC	A	PASS	1/1	1/1	A	intron_variant	MODIFIER	SPTBN4	SPTBN4	transcript	XM_038528850.1	protein_coding	1	c.172+6601delG
chr1	114018283	AC	A	PASS	1/1	1/1	A	intron_variant	MODIFIER	SPTBN4	SPTBN4	transcript	XM_038528851.1	protein_coding	3	c.172+6601delG
chr1	115080971	TCG	T	PASS	./.	1/1	T	downstream_gene_variant	MODIFIER	LOC119876011	LOC119876011	transcript	XM_038528965.1	protein_coding	-1	c.*755_*756delCG
chr1	115080971	TCG	T	PASS	./.	1/1	T	intergenic_region	MODIFIER	LOC119876011-LGALS4_5	LOC119876011-LGALS4_5	intergenic_region	LOC119876011-LGALS4_5		-1	n.115080972_115080973delCG
chr1	115080977	A	T	PASS	./.	1/1	T	downstream_gene_variant	MODIFIER	LOC119876011	LOC119876011	transcript	XM_038528965.1	protein_coding	-1	c.*760A>T
chr1	115080977	A	T	PASS	./.	1/1	T	intergenic_region	MODIFIER	LOC119876011-LGALS4_5	LOC119876011-LGALS4_5	intergenic_region	LOC119876011-LGALS4_5		-1	n.115080977A>T
chr1	115080979	C	T	PASS	./.	1/1	T	downstream_gene_variant	MODIFIER	LOC119876011	LOC119876011	transcript	XM_038528965.1	protein_coding	-1	c.*762C>T
chr1	115080979	C	T	PASS	./.	1/1	T	intergenic_region	MODIFIER	LOC119876011-LGALS4_5	LOC119876011-LGALS4_5	intergenic_region	LOC119876011-LGALS4_5		-1	n.115080979C>T
chr1	115586530	G	A	PASS	1/1	1/1	A	downstream_gene_variant	MODIFIER	LOC119876030	LOC119876030	transcript	XR_005354908.1	snRNA	-1	n.*1610G>A
chr1	115586530	G	A	PASS	1/1	1/1	A	intergenic_region	MODIFIER	LOC119876030-DPF1	LOC119876030-DPF1	intergenic_region	LOC119876030-DPF1		-1	n.115586530G>A
chr1	121842261	C	T	PASS	./.	1/1	T	intron_variant	MODIFIER	LOC119863924	LOC119863924	transcript	XM_038529518.1	protein_coding	4	c.3965-14939G>A
chr1	121842261	C	T	PASS	./.	1/1	T	intron_variant	MODIFIER	LOC119863924	LOC119863924	transcript	XM_038529526.1	protein_coding	3	c.3812-14939G>A
chr1	121842261	C	T	PASS	./.	1/1	T	intron_variant	MODIFIER	LOC119863924	LOC119863924	transcript	XM_038529521.1	protein_coding	5	c.3902-14939G>A
chr1	121842261	C	T	PASS	./.	1/1	T	intron_variant	MODIFIER	LOC119863924	LOC119863924	transcript	XM_038529523.1	protein_coding	5	c.3902-14939G>A
chr1	121842261	C	T	PASS	./.	1/1	T	intron_variant	MODIFIER	LOC119863924	LOC119863924	transcript	XM_038529519.1	protein_coding	5	c.3902-14939G>A
chr1	121842261	C	T	PASS	./.	1/1	T	intron_variant	MODIFIER	LOC119863924	LOC119863924	transcript	XM_038529522.1	protein_coding	5	c.3902-14939G>A
chr1	121842261	C	T	PASS	./.	1/1	T	intron_variant	MODIFIER	LOC119863924	LOC119863924	transcript	XM_038529525.1	protein_coding	5	c.3902-14939G>A
chr1	121842261	C	T	PASS	./.	1/1	T	intron_variant	MODIFIER	LOC119863924	LOC119863924	transcript	XM_038529520.1	protein_coding	5	c.3902-14939G>A
chr1	121842261	C	T	PASS	./.	1/1	T	intron_variant	MODIFIER	LOC119863924	LOC119863924	transcript	XM_038529524.1	protein_coding	5	c.3902-14939G>A
chr1	121842261	C	T	PASS	./.	1/1	T	intron_variant	MODIFIER	LOC119863924	LOC119863924	transcript	XM_038529528.1	protein_coding	5	c.*27-14939G>A
chr2	4545491	C	A	PASS	0/0	1/1	A	downstream_gene_variant	MODIFIER	LOC119876045	LOC119876045	transcript	XM_038529728.1	protein_coding	-1	c.*2762C>A
chr2	4545491	C	A	PASS	0/0	1/1	A	intron_variant	MODIFIER	LOC119876046	LOC119876046	transcript	XM_038529729.1	protein_coding	1	c.111+1041C>A
chr2	16970195	T	G	PASS	0/0	1/1	G	intron_variant	MODIFIER	LOC119869194_2	LOC119869194_2	transcript	XM_038529931.1	protein_coding	10	c.1136-309A>C
chr2	16970195	T	G	PASS	0/0	1/1	G	intron_variant	MODIFIER	LOC119869194_2	LOC119869194_2	transcript	XM_038529939.1	protein_coding	5	c.530-309A>C
chr2	16970195	T	G	PASS	0/0	1/1	G	intron_variant	MODIFIER	LOC119869194_2	LOC119869194_2	transcript	XM_038529938.1	protein_coding	8	c.632-309A>C
chr2	16970195	T	G	PASS	0/0	1/1	G	intron_variant	MODIFIER	LOC119869194_2	LOC119869194_2	transcript	XM_038529936.1	protein_coding	10	c.1136-309A>C
chr2	16970195	T	G	PASS	0/0	1/1	G	intron_variant	MODIFIER	LOC119869194_2	LOC119869194_2	transcript	XM_038529937.1	protein_coding	10	c.1136-309A>C
chr2	16970195	T	G	PASS	0/0	1/1	G	intron_variant	MODIFIER	LOC119869194_2	LOC119869194_2	transcript	XM_038529932.1	protein_coding	14	c.1136-309A>C
chr2	16970195	T	G	PASS	0/0	1/1	G	intron_variant	MODIFIER	LOC119869194_2	LOC119869194_2	transcript	XM_038529934.1	protein_coding	13	c.1136-309A>C
chr2	16970195	T	G	PASS	0/0	1/1	G	intron_variant	MODIFIER	LOC119869194_2	LOC119869194_2	transcript	XM_038529933.1	protein_coding	13	c.1136-309A>C
chr2	16970195	T	G	PASS	0/0	1/1	G	intron_variant	MODIFIER	LOC119869194_2	LOC119869194_2	transcript	XM_038529935.1	protein_coding	12	c.1136-309A>C
chr2	16970195	T	G	PASS	0/0	1/1	G	intron_variant	MODIFIER	LOC119869194_2	LOC119869194_2	transcript	XM_038529940.1	protein_coding	10	c.1136-309A>C
chr2	16970195	T	G	PASS	0/0	1/1	G	intron_variant	MODIFIER	LOC119869194_2	LOC119869194_2	transcript	XM_038529941.1	protein_coding	10	c.1136-309A>C
chr2	16970195	T	G	PASS	0/0	1/1	G	intron_variant	MODIFIER	LOC119869194_2	LOC119869194_2	transcript	XM_038529942.1	protein_coding	10	c.1136-309A>C
chr2	17342487	C	CTTAT	PASS	0/0	1/1	CTTAT	upstream_gene_variant	MODIFIER	LOC119876051_1	LOC119876051_1	transcript	XM_038529948.1	protein_coding	-1	c.-2807_-2806insATAA
chr2	17342487	C	CTTAT	PASS	0/0	1/1	CTTAT	intron_variant	MODIFIER	LOC119876055	LOC119876055	transcript	XR_005355240.1	pseudogene	2	n.213+2486_213+2487insATAA
chr2	17342487	C	CTTAT	PASS	0/0	1/1	CTTAT	intron_variant	MODIFIER	LOC119876055	LOC119876055	transcript	XR_005355241.1	pseudogene	2	n.175+2524_175+2525insATAA
chr2	19984498	C	T	PASS	0/0	1/1	T	intergenic_region	MODIFIER	MINDY3-ITGA8	MINDY3-ITGA8	intergenic_region	MINDY3-ITGA8		-1	n.19984498C>T
chr2	32640799	T	A	PASS	0/0	1/1	A	intron_variant	MODIFIER	ADARB2	ADARB2	transcript	XM_038530219.1	protein_coding	1	c.100+72171T>A
chr2	54146930	C	T	PASS	0/0	1/1	T	intergenic_region	MODIFIER	CARTPT-LOC119870287	CARTPT-LOC119870287	intergenic_region	CARTPT-LOC119870287		-1	n.54146930C>T
chr2	55064782	C	T	PASS	0/0	1/1	T	intron_variant	MODIFIER	TNPO1	TNPO1	transcript	XM_038530812.1	protein_coding	9	c.897-135C>T
chr2	60943194	T	TG	PASS	1/1	1/1	TG	intron_variant	MODIFIER	FTO	FTO	transcript	XM_038531032.1	protein_coding	8	c.1497-22565_1497-22564insC
chr2	60943194	T	TG	PASS	1/1	1/1	TG	intron_variant	MODIFIER	FTO	FTO	transcript	XM_038531033.1	protein_coding	8	c.1497-22565_1497-22564insC
chr2	61092949	A	G	PASS	1/1	1/1	G	intron_variant	MODIFIER	FTO	FTO	transcript	XM_038531031.1	protein_coding	8	c.1496+33107T>C
chr2	61092949	A	G	PASS	1/1	1/1	G	intron_variant	MODIFIER	FTO	FTO	transcript	XM_038531032.1	protein_coding	8	c.1496+33107T>C
chr2	61092949	A	G	PASS	1/1	1/1	G	intron_variant	MODIFIER	FTO	FTO	transcript	XM_038531033.1	protein_coding	8	c.1496+33107T>C
chr2	61092949	A	G	PASS	1/1	1/1	G	intron_variant	MODIFIER	FTO	FTO	transcript	XM_038531034.1	protein_coding	8	c.1496+33107T>C
chr2	61092949	A	G	PASS	1/1	1/1	G	intron_variant	MODIFIER	FTO	FTO	transcript	XM_038531035.1	protein_coding	8	c.1496+33107T>C
chr2	61293641	T	C	PASS	1/1	1/1	C	intron_variant	MODIFIER	FTO	FTO	transcript	XM_038531031.1	protein_coding	1	c.181-53433A>G
chr2	61293641	T	C	PASS	1/1	1/1	C	intron_variant	MODIFIER	FTO	FTO	transcript	XM_038531032.1	protein_coding	1	c.181-53433A>G
chr2	61293641	T	C	PASS	1/1	1/1	C	intron_variant	MODIFIER	FTO	FTO	transcript	XM_038531033.1	protein_coding	1	c.181-53433A>G
chr2	61293641	T	C	PASS	1/1	1/1	C	intron_variant	MODIFIER	FTO	FTO	transcript	XM_038531034.1	protein_coding	1	c.181-53433A>G
chr2	61293641	T	C	PASS	1/1	1/1	C	intron_variant	MODIFIER	FTO	FTO	transcript	XM_038531035.1	protein_coding	1	c.181-53433A>G
chr2	61293641	T	C	PASS	1/1	1/1	C	intron_variant	MODIFIER	FTO	FTO	transcript	XM_038531036.1	protein_coding	1	c.181-53433A>G
chr2	61293641	T	C	PASS	1/1	1/1	C	intron_variant	MODIFIER	FTO	FTO	transcript	XM_038531038.1	protein_coding	1	c.181-53433A>G
chr2	61293641	T	C	PASS	1/1	1/1	C	intron_variant	MODIFIER	FTO	FTO	transcript	XR_005355776.1	pseudogene	1	n.342-53433A>G
chr2	61293641	T	C	PASS	1/1	1/1	C	intron_variant	MODIFIER	FTO	FTO	transcript	XM_038531037.1	protein_coding	1	c.181-53433A>G
chr2	61692401	TTCTA	T	PASS	1/1	1/1	T	intron_variant	MODIFIER	CHD9	CHD9	transcript	XM_038531047.1	protein_coding	8	c.2293-587_2293-584delTAGA
chr2	61692401	TTCTA	T	PASS	1/1	1/1	T	intron_variant	MODIFIER	CHD9	CHD9	transcript	XM_038531056.1	protein_coding	7	c.766-587_766-584delTAGA
chr2	61692401	TTCTA	T	PASS	1/1	1/1	T	intron_variant	MODIFIER	CHD9	CHD9	transcript	XM_038531053.1	protein_coding	7	c.865-587_865-584delTAGA
chr2	61692401	TTCTA	T	PASS	1/1	1/1	T	intron_variant	MODIFIER	CHD9	CHD9	transcript	XM_038531055.1	protein_coding	7	c.865-587_865-584delTAGA
chr2	61692401	TTCTA	T	PASS	1/1	1/1	T	intron_variant	MODIFIER	CHD9	CHD9	transcript	XM_038531054.1	protein_coding	7	c.859-587_859-584delTAGA
chr2	61692401	TTCTA	T	PASS	1/1	1/1	T	intron_variant	MODIFIER	CHD9	CHD9	transcript	XM_038531049.1	protein_coding	8	c.2293-587_2293-584delTAGA
chr2	61692401	TTCTA	T	PASS	1/1	1/1	T	intron_variant	MODIFIER	CHD9	CHD9	transcript	XM_038531050.1	protein_coding	8	c.2293-587_2293-584delTAGA
chr2	61692401	TTCTA	T	PASS	1/1	1/1	T	intron_variant	MODIFIER	CHD9	CHD9	transcript	XM_038531051.1	protein_coding	8	c.2293-587_2293-584delTAGA
chr2	61692401	TTCTA	T	PASS	1/1	1/1	T	intron_variant	MODIFIER	CHD9	CHD9	transcript	XM_038531052.1	protein_coding	8	c.2293-587_2293-584delTAGA
chr2	61692401	TTCTA	T	PASS	1/1	1/1	T	intron_variant	MODIFIER	CHD9	CHD9	transcript	XM_038531048.1	protein_coding	8	c.2293-587_2293-584delTAGA
chr2	62124445	A	G	PASS	1/1	1/1	G	intergenic_region	MODIFIER	LOC100686992-LOC111092850	LOC100686992-LOC111092850	intergenic_region	LOC100686992-LOC111092850		-1	n.62124445A>G
chr2	63757734	C	T	PASS	1/1	1/1	T	intergenic_region	MODIFIER	LOC111094683_1-LOC111094689	LOC111094683_1-LOC111094689	intergenic_region	LOC111094683_1-LOC111094689		-1	n.63757734C>T
chr2	63798289	T	A	PASS	1/1	1/1	A	intergenic_region	MODIFIER	LOC111094683_1-LOC111094689	LOC111094683_1-LOC111094689	intergenic_region	LOC111094683_1-LOC111094689		-1	n.63798289T>A
chr2	64275696	T	TC	PASS	1/1	1/1	TC	downstream_gene_variant	MODIFIER	ADCY7	ADCY7	transcript	XM_038531074.1	protein_coding	-1	c.*6886_*6887insG
chr2	64275696	T	TC	PASS	1/1	1/1	TC	downstream_gene_variant	MODIFIER	ADCY7	ADCY7	transcript	XM_038531077.1	protein_coding	-1	c.*6886_*6887insG
chr2	64275696	T	TC	PASS	1/1	1/1	TC	downstream_gene_variant	MODIFIER	ADCY7	ADCY7	transcript	XM_038531076.1	protein_coding	-1	c.*6886_*6887insG
chr2	64275696	T	TC	PASS	1/1	1/1	TC	intron_variant	MODIFIER	BRD7	BRD7	transcript	XM_038531078.1	protein_coding	13	c.1500+1069_1500+1070insC
chr2	64275696	T	TC	PASS	1/1	1/1	TC	intron_variant	MODIFIER	BRD7	BRD7	transcript	XM_038531080.1	protein_coding	13	c.1500+1069_1500+1070insC
chr2	64275696	T	TC	PASS	1/1	1/1	TC	intron_variant	MODIFIER	BRD7	BRD7	transcript	XM_038531079.1	protein_coding	13	c.1500+1069_1500+1070insC
chr2	64439973	G	T	PASS	1/1	1/1	T	intron_variant	MODIFIER	LOC111092908	LOC111092908	transcript	XR_005355816.1	pseudogene	2	n.249+4046G>T
chr2	65507452	G	A	PASS	1/1	1/1	A	intergenic_region	MODIFIER	LOC102152918-LOC111092923	LOC102152918-LOC111092923	intergenic_region	LOC102152918-LOC111092923		-1	n.65507452G>A
chr2	65698529	A	T	PASS	1/1	1/1	T	intergenic_region	MODIFIER	LOC111092923-N4BP1	LOC111092923-N4BP1	intergenic_region	LOC111092923-N4BP1		-1	n.65698529A>T
chr2	66238282	G	C	PASS	1/1	1/1	C	intron_variant	MODIFIER	ABCC12	ABCC12	transcript	XM_038531121.1	protein_coding	24	c.3324+1562G>C
chr2	66238282	G	C	PASS	1/1	1/1	C	intron_variant	MODIFIER	ABCC12	ABCC12	transcript	XR_005355839.1	pseudogene	24	n.3615+1562G>C
chr2	66238282	G	C	PASS	1/1	1/1	C	intron_variant	MODIFIER	ABCC12	ABCC12	transcript	XR_005355841.1	pseudogene	24	n.3615+1562G>C
chr2	66238282	G	C	PASS	1/1	1/1	C	intron_variant	MODIFIER	ABCC12	ABCC12	transcript	XR_005355838.1	pseudogene	24	n.3615+1562G>C
chr2	66238282	G	C	PASS	1/1	1/1	C	intron_variant	MODIFIER	ABCC12	ABCC12	transcript	XR_005355840.1	pseudogene	24	n.3614+1562G>C
chr2	66238282	G	C	PASS	1/1	1/1	C	intron_variant	MODIFIER	ABCC12	ABCC12	transcript	XR_005355837.1	pseudogene	24	n.3614+1562G>C
chr2	66238282	G	C	PASS	1/1	1/1	C	intron_variant	MODIFIER	ABCC12	ABCC12	transcript	XM_038531126.1	protein_coding	24	c.3324+1562G>C
chr2	66238282	G	C	PASS	1/1	1/1	C	intron_variant	MODIFIER	ABCC12	ABCC12	transcript	XM_038531124.1	protein_coding	24	c.3315+1562G>C
chr2	66238282	G	C	PASS	1/1	1/1	C	intron_variant	MODIFIER	ABCC12	ABCC12	transcript	XM_038531122.1	protein_coding	25	c.3324+1562G>C
chr2	66238282	G	C	PASS	1/1	1/1	C	intron_variant	MODIFIER	ABCC12	ABCC12	transcript	XM_038531125.1	protein_coding	24	c.3306+1562G>C
chr2	66238282	G	C	PASS	1/1	1/1	C	intron_variant	MODIFIER	ABCC12	ABCC12	transcript	XM_038531128.1	protein_coding	23	c.3234+1562G>C
chr2	66238282	G	C	PASS	1/1	1/1	C	intron_variant	MODIFIER	ABCC12	ABCC12	transcript	XM_038531129.1	protein_coding	23	c.3231+1562G>C
chr2	66238282	G	C	PASS	1/1	1/1	C	intron_variant	MODIFIER	ABCC12	ABCC12	transcript	XM_038531130.1	protein_coding	23	c.3213+1562G>C
chr2	66238282	G	C	PASS	1/1	1/1	C	intron_variant	MODIFIER	ABCC12	ABCC12	transcript	XM_038531123.1	protein_coding	24	c.3324+1562G>C
chr2	66302970	T	C	PASS	1/1	1/1	C	intergenic_region	MODIFIER	ABCC12-LOC119870345	ABCC12-LOC119870345	intergenic_region	ABCC12-LOC119870345		-1	n.66302970T>C
chr2	66602036	C	T	PASS	1/1	1/1	T	intron_variant	MODIFIER	PHKB	PHKB	transcript	XM_038531131.1	protein_coding	15	c.1438-10166G>A
chr2	66602036	C	T	PASS	1/1	1/1	T	intron_variant	MODIFIER	PHKB	PHKB	transcript	XM_038531132.1	protein_coding	15	c.1438-10166G>A
chr2	66602036	C	T	PASS	1/1	1/1	T	intron_variant	MODIFIER	PHKB	PHKB	transcript	XM_038531133.1	protein_coding	15	c.1438-10166G>A
chr2	67405121	T	A	PASS	1/1	1/1	A	intron_variant	MODIFIER	PHC2	PHC2	transcript	XM_038531149.1	protein_coding	1	c.-55+22665T>A
chr2	67405121	T	A	PASS	1/1	1/1	A	intron_variant	MODIFIER	PHC2	PHC2	transcript	XM_038531150.1	protein_coding	1	c.-55+23465T>A
chr2	67405121	T	A	PASS	1/1	1/1	A	intron_variant	MODIFIER	PHC2	PHC2	transcript	XM_038531151.1	protein_coding	1	c.-55+22665T>A
chr2	67405121	T	A	PASS	1/1	1/1	A	intron_variant	MODIFIER	PHC2	PHC2	transcript	XM_038531152.1	protein_coding	1	c.-55+22665T>A
chr2	67405121	T	A	PASS	1/1	1/1	A	intron_variant	MODIFIER	PHC2	PHC2	transcript	XM_038531153.1	protein_coding	1	c.-55+22665T>A
chr2	67961115	G	A	PASS	1/1	1/1	A	synonymous_variant	LOW	KIAA1522	KIAA1522	transcript	XM_038531184.1	protein_coding	6	c.2793C>T	p.Pro931Pro
chr2	67961115	G	A	PASS	1/1	1/1	A	synonymous_variant	LOW	KIAA1522	KIAA1522	transcript	XM_038531186.1	protein_coding	6	c.2607C>T	p.Pro869Pro
chr2	67961115	G	A	PASS	1/1	1/1	A	synonymous_variant	LOW	KIAA1522	KIAA1522	transcript	XM_038531185.1	protein_coding	6	c.2640C>T	p.Pro880Pro
chr2	67961115	G	A	PASS	1/1	1/1	A	downstream_gene_variant	MODIFIER	YARS1	YARS1	transcript	XM_038531187.1	protein_coding	-1	c.*4329G>A
chr2	67961115	G	A	PASS	1/1	1/1	A	downstream_gene_variant	MODIFIER	YARS1	YARS1	transcript	XM_038531188.1	protein_coding	-1	c.*4329G>A
chr2	67961115	G	A	PASS	1/1	1/1	A	downstream_gene_variant	MODIFIER	YARS1	YARS1	transcript	XM_038531190.1	protein_coding	-1	c.*4329G>A
chr2	67961115	G	A	PASS	1/1	1/1	A	downstream_gene_variant	MODIFIER	YARS1	YARS1	transcript	XM_038531189.1	protein_coding	-1	c.*4329G>A
chr2	68011075	G	A	PASS	1/1	1/1	A	upstream_gene_variant	MODIFIER	SYNC	SYNC	transcript	XM_038531202.1	protein_coding	-1	c.-2281G>A
chr2	68011075	G	A	PASS	1/1	1/1	A	upstream_gene_variant	MODIFIER	SYNC	SYNC	transcript	XM_038531203.1	protein_coding	-1	c.-2281G>A
chr2	68011075	G	A	PASS	1/1	1/1	A	upstream_gene_variant	MODIFIER	SYNC	SYNC	transcript	XM_038531204.1	protein_coding	-1	c.-2281G>A
chr2	68011075	G	A	PASS	1/1	1/1	A	upstream_gene_variant	MODIFIER	SYNC	SYNC	transcript	XM_038531205.1	protein_coding	-1	c.-2281G>A
chr2	68011075	G	A	PASS	1/1	1/1	A	upstream_gene_variant	MODIFIER	SYNC	SYNC	transcript	XM_038531206.1	protein_coding	-1	c.-2281G>A
chr2	68011075	G	A	PASS	1/1	1/1	A	upstream_gene_variant	MODIFIER	SYNC	SYNC	transcript	XM_038531207.1	protein_coding	-1	c.-2281G>A
chr2	68011075	G	A	PASS	1/1	1/1	A	downstream_gene_variant	MODIFIER	LOC119870355	LOC119870355	transcript	XR_005355884.1	pseudogene	-1	n.*1793G>A
chr2	68011075	G	A	PASS	1/1	1/1	A	intergenic_region	MODIFIER	LOC119870355-SYNC	LOC119870355-SYNC	intergenic_region	LOC119870355-SYNC		-1	n.68011075G>A
chr2	68350428	C	T	PASS	1/1	1/1	T	upstream_gene_variant	MODIFIER	LCK	LCK	transcript	XM_038531236.1	protein_coding	-1	c.-2743G>A
chr2	68350428	C	T	PASS	1/1	1/1	T	intron_variant	MODIFIER	LCK	LCK	transcript	XM_038531235.1	protein_coding	1	c.-5-2738G>A
chr2	69474975	C	T	PASS	0/0	1/1	T	intron_variant	MODIFIER	SDC3	SDC3	transcript	XM_038529589.1	protein_coding	3	c.661-2011C>T
chr2	69652352	T	C	PASS	0/0	1/1	C	intergenic_region	MODIFIER	MATN1-LOC102156490	MATN1-LOC102156490	intergenic_region	MATN1-LOC102156490		-1	n.69652352T>C
chr2	69990427	A	G	PASS	0/0	1/1	G	intergenic_region	MODIFIER	LOC119870534-LOC119870048	LOC119870534-LOC119870048	intergenic_region	LOC119870534-LOC119870048		-1	n.69990427A>G
chr2	70224963	T	C	PASS	./.	1/1	C	intergenic_region	MODIFIER	LOC119870048-LOC119870049	LOC119870048-LOC119870049	intergenic_region	LOC119870048-LOC119870049		-1	n.70224963T>C
chr2	70224964	T	C	PASS	./.	1/1	C	intergenic_region	MODIFIER	LOC119870048-LOC119870049	LOC119870048-LOC119870049	intergenic_region	LOC119870048-LOC119870049		-1	n.70224964T>C
chr2	70225071	T	C	PASS	./.	1/1	C	intergenic_region	MODIFIER	LOC119870048-LOC119870049	LOC119870048-LOC119870049	intergenic_region	LOC119870048-LOC119870049		-1	n.70225071T>C
chr2	70700378	T	G	PASS	0/0	1/1	G	intron_variant	MODIFIER	PTPRU	PTPRU	transcript	XM_038531341.1	protein_coding	16	c.2507-30A>C
chr2	70700378	T	G	PASS	0/0	1/1	G	intron_variant	MODIFIER	PTPRU	PTPRU	transcript	XM_038531346.1	protein_coding	16	c.2291-30A>C
chr2	70700378	T	G	PASS	0/0	1/1	G	intron_variant	MODIFIER	PTPRU	PTPRU	transcript	XM_038531343.1	protein_coding	16	c.2507-30A>C
chr2	70700378	T	G	PASS	0/0	1/1	G	intron_variant	MODIFIER	PTPRU	PTPRU	transcript	XM_038531344.1	protein_coding	15	c.2477-30A>C
chr2	70700378	T	G	PASS	0/0	1/1	G	intron_variant	MODIFIER	PTPRU	PTPRU	transcript	XM_038531345.1	protein_coding	15	c.2477-30A>C
chr2	70700378	T	G	PASS	0/0	1/1	G	intron_variant	MODIFIER	PTPRU	PTPRU	transcript	XM_038531342.1	protein_coding	16	c.2513-30A>C
chr2	71317319	T	A	PASS	0/0	1/1	A	intron_variant	MODIFIER	TRNAU1AP	TRNAU1AP	transcript	XM_038531362.1	protein_coding	8	c.727+3092A>T
chr2	71317319	T	A	PASS	0/0	1/1	A	intron_variant	MODIFIER	TRNAU1AP	TRNAU1AP	transcript	XM_038531363.1	protein_coding	7	c.607+3092A>T
chr2	71317319	T	A	PASS	0/0	1/1	A	intron_variant	MODIFIER	TRNAU1AP	TRNAU1AP	transcript	XM_038531364.1	protein_coding	7	c.595+3092A>T
chr2	71372543	T	C	PASS	0/0	1/1	C	upstream_gene_variant	MODIFIER	SNHG3	SNHG3	transcript	NR_038068.1	pseudogene	-1	n.-3302A>G
chr2	71372543	T	C	PASS	0/0	1/1	C	upstream_gene_variant	MODIFIER	LOC119870553	LOC119870553	transcript	XR_005356223.1	snoRNA	-1	n.-4232A>G
chr2	71372543	T	C	PASS	0/0	1/1	C	downstream_gene_variant	MODIFIER	PHACTR4	PHACTR4	transcript	XM_038531366.1	protein_coding	-1	c.*5423A>G
chr2	71372543	T	C	PASS	0/0	1/1	C	downstream_gene_variant	MODIFIER	PHACTR4	PHACTR4	transcript	XM_038531369.1	protein_coding	-1	c.*5423A>G
chr2	71372543	T	C	PASS	0/0	1/1	C	downstream_gene_variant	MODIFIER	PHACTR4	PHACTR4	transcript	XM_038531367.1	protein_coding	-1	c.*5423A>G
chr2	71372543	T	C	PASS	0/0	1/1	C	downstream_gene_variant	MODIFIER	PHACTR4	PHACTR4	transcript	XM_038531368.1	protein_coding	-1	c.*5423A>G
chr2	71372543	T	C	PASS	0/0	1/1	C	downstream_gene_variant	MODIFIER	PHACTR4	PHACTR4	transcript	XM_038531370.1	protein_coding	-1	c.*5423A>G
chr2	71372543	T	C	PASS	0/0	1/1	C	intron_variant	MODIFIER	LOC111093268	LOC111093268	transcript	XR_005355917.1	pseudogene	2	n.3177+2584T>C
chr2	71372543	T	C	PASS	0/0	1/1	C	intron_variant	MODIFIER	LOC111093268	LOC111093268	transcript	XR_005355919.1	pseudogene	2	n.3140+2584T>C
chr2	71372543	T	C	PASS	0/0	1/1	C	intron_variant	MODIFIER	LOC111093268	LOC111093268	transcript	XR_005355918.1	pseudogene	2	n.2462+3262T>C
chr2	71372543	T	C	PASS	0/0	1/1	C	intron_variant	MODIFIER	LOC111093268	LOC111093268	transcript	XR_005355916.1	pseudogene	2	n.3139+2584T>C
chr2	71598300	G	GT	PASS	0/0	1/1	GT	intron_variant	MODIFIER	DNAJC8	DNAJC8	transcript	XM_038531377.1	protein_coding	2	c.181-2049_181-2048insT
chr2	73445193	G	A	PASS	0/0	1/1	A	intergenic_region	MODIFIER	STMN1-LOC111093439	STMN1-LOC111093439	intergenic_region	STMN1-LOC111093439		-1	n.73445193G>A
chr2	77861471	C	T	PASS	0/0	1/1	T	intron_variant	MODIFIER	LOC119870456	LOC119870456	transcript	XR_005356082.1	pseudogene	1	n.1288+24647C>T
chr2	77861471	C	T	PASS	0/0	1/1	T	intron_variant	MODIFIER	LOC119870456	LOC119870456	transcript	XR_005356078.1	pseudogene	1	n.1288+24647C>T
chr2	77861471	C	T	PASS	0/0	1/1	T	intron_variant	MODIFIER	LOC119870456	LOC119870456	transcript	XR_005356076.1	pseudogene	1	n.1287+24647C>T
chr2	77861471	C	T	PASS	0/0	1/1	T	intron_variant	MODIFIER	LOC119870456	LOC119870456	transcript	XR_005356079.1	pseudogene	1	n.1287+24647C>T
chr3	18913049	C	T	PASS	0/0	1/1	T	intergenic_region	MODIFIER	LOC119871134-LOC119871135	LOC119871134-LOC119871135	intergenic_region	LOC119871134-LOC119871135		-1	n.18913049C>T
chr3	18961492	A	G	PASS	0/0	1/1	G	intergenic_region	MODIFIER	LOC119871134-LOC119871135	LOC119871134-LOC119871135	intergenic_region	LOC119871134-LOC119871135		-1	n.18961492A>G
chr3	18972440	A	G	PASS	0/0	1/1	G	intergenic_region	MODIFIER	LOC119871134-LOC119871135	LOC119871134-LOC119871135	intergenic_region	LOC119871134-LOC119871135		-1	n.18972440A>G
chr3	18977800	T	A	PASS	0/0	1/1	A	intergenic_region	MODIFIER	LOC119871134-LOC119871135	LOC119871134-LOC119871135	intergenic_region	LOC119871134-LOC119871135		-1	n.18977800T>A
chr3	19447895	TAA	T	PASS	0/0	1/1	T	intergenic_region	MODIFIER	LOC119871134-LOC119871135	LOC119871134-LOC119871135	intergenic_region	LOC119871134-LOC119871135		-1	n.19447896_19447897delAA
chr3	19447903	A	T	PASS	0/0	1/1	T	intergenic_region	MODIFIER	LOC119871134-LOC119871135	LOC119871134-LOC119871135	intergenic_region	LOC119871134-LOC119871135		-1	n.19447903A>T
chr3	19711797	T	C	PASS	0/0	1/1	C	intergenic_region	MODIFIER	LOC119871132-LOC102153687	LOC119871132-LOC102153687	intergenic_region	LOC119871132-LOC102153687		-1	n.19711797T>C
chr3	19763407	T	C	PASS	0/0	1/1	C	intergenic_region	MODIFIER	LOC119871132-LOC102153687	LOC119871132-LOC102153687	intergenic_region	LOC119871132-LOC102153687		-1	n.19763407T>C
chr3	21889500	CT	C	PASS	0/0	1/1	C	intergenic_region	MODIFIER	LOC119871170-LOC111095350	LOC119871170-LOC111095350	intergenic_region	LOC119871170-LOC111095350		-1	n.21889501delT
chr3	22905532	G	T	PASS	./.	1/1	T	intron_variant	MODIFIER	LOC102154965	LOC102154965	transcript	XR_005356780.1	pseudogene	4	n.435-13988C>A
chr3	25767520	C	T	PASS	0/0	1/1	T	upstream_gene_variant	MODIFIER	SSBP2	SSBP2	transcript	XM_038532431.1	protein_coding	-1	c.-779C>T
chr3	25767520	C	T	PASS	0/0	1/1	T	intron_variant	MODIFIER	SSBP2	SSBP2	transcript	XM_038532429.1	protein_coding	1	c.62+35522C>T
chr3	25767520	C	T	PASS	0/0	1/1	T	intron_variant	MODIFIER	SSBP2	SSBP2	transcript	XM_038532430.1	protein_coding	1	c.62+35522C>T
chr3	25767520	C	T	PASS	0/0	1/1	T	intron_variant	MODIFIER	SSBP2	SSBP2	transcript	XM_038532432.1	protein_coding	1	c.62+35522C>T
chr3	25767520	C	T	PASS	0/0	1/1	T	intron_variant	MODIFIER	SSBP2	SSBP2	transcript	XM_038532433.1	protein_coding	1	c.62+35522C>T
chr3	26893017	C	T	PASS	0/0	1/1	T	intergenic_region	MODIFIER	SPZ1-SERINC5	SPZ1-SERINC5	intergenic_region	SPZ1-SERINC5		-1	n.26893017C>T
chr3	27168393	C	T	PASS	0/0	1/1	T	downstream_gene_variant	MODIFIER	MTX3	MTX3	transcript	XR_005356823.1	pseudogene	-1	n.*4116C>T
chr3	27168393	C	T	PASS	0/0	1/1	T	downstream_gene_variant	MODIFIER	MTX3	MTX3	transcript	XM_038532465.1	protein_coding	-1	c.*7227C>T
chr3	27168393	C	T	PASS	0/0	1/1	T	downstream_gene_variant	MODIFIER	MTX3	MTX3	transcript	XR_005356824.1	pseudogene	-1	n.*1005C>T
chr3	27168393	C	T	PASS	0/0	1/1	T	intergenic_region	MODIFIER	MTX3-LOC119876121	MTX3-LOC119876121	intergenic_region	MTX3-LOC119876121		-1	n.27168393C>T
chr3	27176379	C	T	PASS	0/0	1/1	T	intron_variant	MODIFIER	LOC119876121	LOC119876121	transcript	XM_038532131.1	protein_coding	1	c.34-1079G>A
chr3	27386889	C	T	PASS	0/0	1/1	T	downstream_gene_variant	MODIFIER	TENT2	TENT2	transcript	XM_038532467.1	protein_coding	-1	c.*3949G>A
chr3	27386889	C	T	PASS	0/0	1/1	T	downstream_gene_variant	MODIFIER	TENT2	TENT2	transcript	XM_038532468.1	protein_coding	-1	c.*3949G>A
chr3	27386889	C	T	PASS	0/0	1/1	T	intron_variant	MODIFIER	CMYA5	CMYA5	transcript	XM_038532132.1	protein_coding	1	c.140+51G>A
chr3	28477996	G	T	PASS	0/0	1/1	T	intron_variant	MODIFIER	SCAMP1	SCAMP1	transcript	XM_038532484.1	protein_coding	8	c.852+6875C>A
chr3	28477996	G	T	PASS	0/0	1/1	T	intron_variant	MODIFIER	SCAMP1	SCAMP1	transcript	XM_038532485.1	protein_coding	7	c.774+6875C>A
chr3	28477996	G	T	PASS	0/0	1/1	T	intron_variant	MODIFIER	SCAMP1	SCAMP1	transcript	XM_038532486.1	protein_coding	7	c.723+6875C>A
chr3	28553311	T	C	PASS	0/0	1/1	C	intron_variant	MODIFIER	SCAMP1	SCAMP1	transcript	XM_038532484.1	protein_coding	1	c.58-2751A>G
chr3	28553311	T	C	PASS	0/0	1/1	C	intron_variant	MODIFIER	SCAMP1	SCAMP1	transcript	XM_038532485.1	protein_coding	1	c.58-25927A>G
chr3	28553311	T	C	PASS	0/0	1/1	C	intron_variant	MODIFIER	SCAMP1	SCAMP1	transcript	XM_038532486.1	protein_coding	1	c.58-2751A>G
chr3	29298507	C	T	PASS	0/0	1/1	T	intron_variant	MODIFIER	WDR41	WDR41	transcript	XM_038532488.1	protein_coding	3	c.210+47883C>T
chr3	29298507	C	T	PASS	0/0	1/1	T	intron_variant	MODIFIER	WDR41	WDR41	transcript	XR_005356842.1	pseudogene	3	n.225+47883C>T
chr3	29298507	C	T	PASS	0/0	1/1	T	intron_variant	MODIFIER	WDR41	WDR41	transcript	XM_038532489.1	protein_coding	3	c.210+47883C>T
chr3	29298507	C	T	PASS	0/0	1/1	T	intron_variant	MODIFIER	WDR41	WDR41	transcript	XM_038532490.1	protein_coding	2	c.153+47883C>T
chr3	29298507	C	T	PASS	0/0	1/1	T	intron_variant	MODIFIER	WDR41	WDR41	transcript	XM_038532491.1	protein_coding	3	c.210+47883C>T
chr3	29836672	C	G	PASS	0/0	1/1	G	upstream_gene_variant	MODIFIER	ZBED3	ZBED3	transcript	XM_038533678.1	protein_coding	-1	c.-967C>G
chr3	29836672	C	G	PASS	0/0	1/1	G	downstream_gene_variant	MODIFIER	LOC119871368	LOC119871368	transcript	XR_005357474.1	snoRNA	-1	n.*1820C>G
chr3	29836672	C	G	PASS	0/0	1/1	G	intron_variant	MODIFIER	LOC102154163	LOC102154163	transcript	XR_005356858.1	pseudogene	2	n.317-137C>G
chr3	29836672	C	G	PASS	0/0	1/1	G	intron_variant	MODIFIER	AGGF1	AGGF1	transcript	XR_005356852.1	pseudogene	15	n.2296+6758G>C
chr3	29836672	C	G	PASS	0/0	1/1	G	intron_variant	MODIFIER	AGGF1	AGGF1	transcript	XR_005356853.1	pseudogene	15	n.2296+6758G>C
chr3	29836672	C	G	PASS	0/0	1/1	G	intron_variant	MODIFIER	AGGF1	AGGF1	transcript	XR_005356848.1	pseudogene	15	n.2296+6758G>C
chr3	29836672	C	G	PASS	0/0	1/1	G	intron_variant	MODIFIER	AGGF1	AGGF1	transcript	XR_005356849.1	pseudogene	15	n.2296+6758G>C
chr3	29836672	C	G	PASS	0/0	1/1	G	intron_variant	MODIFIER	AGGF1	AGGF1	transcript	XR_005356850.1	pseudogene	15	n.2296+6758G>C
chr3	29836672	C	G	PASS	0/0	1/1	G	intron_variant	MODIFIER	AGGF1	AGGF1	transcript	XR_005356851.1	pseudogene	15	n.2296+6758G>C
chr3	29836672	C	G	PASS	0/0	1/1	G	intron_variant	MODIFIER	AGGF1	AGGF1	transcript	XR_005356854.1	pseudogene	14	n.2150+17090G>C
chr3	29836672	C	G	PASS	0/0	1/1	G	intron_variant	MODIFIER	AGGF1	AGGF1	transcript	XR_005356855.1	pseudogene	14	n.2150+17090G>C
chr3	29836672	C	G	PASS	0/0	1/1	G	intron_variant	MODIFIER	LOC102154163	LOC102154163	transcript	XR_005356857.1	pseudogene	1	n.263-137C>G
chr3	29995954	C	T	PASS	0/0	1/1	T	intergenic_region	MODIFIER	S100Z-F2RL1	S100Z-F2RL1	intergenic_region	S100Z-F2RL1		-1	n.29995954C>T
chr3	30074079	A	T	PASS	0/0	1/1	T	downstream_gene_variant	MODIFIER	F2R	F2R	transcript	XM_038532508.1	protein_coding	-1	c.*4377T>A
chr3	30074079	A	T	PASS	0/0	1/1	T	downstream_gene_variant	MODIFIER	F2R	F2R	transcript	XM_038532509.1	protein_coding	-1	c.*4377T>A
chr3	30074079	A	T	PASS	0/0	1/1	T	downstream_gene_variant	MODIFIER	F2R	F2R	transcript	XM_038532510.1	protein_coding	-1	c.*4377T>A
chr3	30074079	A	T	PASS	0/0	1/1	T	downstream_gene_variant	MODIFIER	F2R	F2R	transcript	XM_038532511.1	protein_coding	-1	c.*4377T>A
chr3	30074079	A	T	PASS	0/0	1/1	T	intergenic_region	MODIFIER	LOC119876156-F2R	LOC119876156-F2R	intergenic_region	LOC119876156-F2R		-1	n.30074079A>T
chr3	30190403	C	T	PASS	0/0	1/1	T	intron_variant	MODIFIER	IQGAP2	IQGAP2	transcript	XM_038532512.1	protein_coding	12	c.1276+5208G>A
chr3	30190403	C	T	PASS	0/0	1/1	T	intron_variant	MODIFIER	IQGAP2	IQGAP2	transcript	XM_038532513.1	protein_coding	12	c.1276+5208G>A
chr3	30233077	G	A	PASS	0/0	1/1	A	downstream_gene_variant	MODIFIER	LOC100682736	LOC100682736	transcript	XM_038532515.1	protein_coding	-1	c.*5008G>A
chr3	30233077	G	A	PASS	0/0	1/1	A	intron_variant	MODIFIER	IQGAP2	IQGAP2	transcript	XM_038532512.1	protein_coding	3	c.223-3830C>T
chr3	30233077	G	A	PASS	0/0	1/1	A	intron_variant	MODIFIER	IQGAP2	IQGAP2	transcript	XM_038532513.1	protein_coding	3	c.223-3830C>T
chr3	33968626	A	C	PASS	0/0	1/1	C	intron_variant	MODIFIER	GABRA5	GABRA5	transcript	XM_038532573.1	protein_coding	7	c.581-7672T>G
chr3	33968626	A	C	PASS	0/0	1/1	C	intron_variant	MODIFIER	GABRA5	GABRA5	transcript	XM_038532574.1	protein_coding	7	c.581-7672T>G
chr3	33968626	A	C	PASS	0/0	1/1	C	intron_variant	MODIFIER	GABRA5	GABRA5	transcript	XM_038532575.1	protein_coding	6	c.581-7672T>G
chr3	33968626	A	C	PASS	0/0	1/1	C	intron_variant	MODIFIER	GABRA5	GABRA5	transcript	XM_038532576.1	protein_coding	8	c.515-7672T>G
chr3	34968375	T	C	PASS	0/0	1/1	C	intergenic_region	MODIFIER	LOC111094834-LOC100683915	LOC111094834-LOC100683915	intergenic_region	LOC111094834-LOC100683915		-1	n.34968375T>C
chr3	35002721	A	C	PASS	0/0	1/1	C	intergenic_region	MODIFIER	LOC100683915-LOC100685269	LOC100683915-LOC100685269	intergenic_region	LOC100683915-LOC100685269		-1	n.35002721A>C
chr3	35002727	A	G	PASS	0/0	1/1	G	intergenic_region	MODIFIER	LOC100683915-LOC100685269	LOC100683915-LOC100685269	intergenic_region	LOC100683915-LOC100685269		-1	n.35002727A>G
chr3	35421829	A	G	PASS	0/0	1/1	G	intergenic_region	MODIFIER	LOC100684139-UBE3A	LOC100684139-UBE3A	intergenic_region	LOC100684139-UBE3A		-1	n.35421829A>G
chr3	35587433	C	A	PASS	0/0	1/1	A	intergenic_region	MODIFIER	LOC100684139-UBE3A	LOC100684139-UBE3A	intergenic_region	LOC100684139-UBE3A		-1	n.35587433C>A
chr3	35785668	T	C	PASS	0/0	1/1	C	intergenic_region	MODIFIER	UBE3A-LOC100685501	UBE3A-LOC100685501	intergenic_region	UBE3A-LOC100685501		-1	n.35785668T>C
chr3	35785670	T	A	PASS	0/0	1/1	A	intergenic_region	MODIFIER	UBE3A-LOC100685501	UBE3A-LOC100685501	intergenic_region	UBE3A-LOC100685501		-1	n.35785670T>A
chr3	35785672	T	TGCCTTCCTTAA	PASS	0/0	1/1	TGCCTTCCTTAA	intergenic_region	MODIFIER	UBE3A-LOC100685501	UBE3A-LOC100685501	intergenic_region	UBE3A-LOC100685501		-1	n.35785672_35785673insGCCTTCCTTAA
chr3	35785676	G	C	PASS	0/0	1/1	C	intergenic_region	MODIFIER	UBE3A-LOC100685501	UBE3A-LOC100685501	intergenic_region	UBE3A-LOC100685501		-1	n.35785676G>C
chr3	35785677	A	C	PASS	0/0	1/1	C	intergenic_region	MODIFIER	UBE3A-LOC100685501	UBE3A-LOC100685501	intergenic_region	UBE3A-LOC100685501		-1	n.35785677A>C
chr3	35785682	C	CCCATT	PASS	0/0	1/1	CCCATT	intergenic_region	MODIFIER	UBE3A-LOC100685501	UBE3A-LOC100685501	intergenic_region	UBE3A-LOC100685501		-1	n.35785682_35785683insCCATT
chr3	35785685	A	ACCC	PASS	0/0	1/1	ACCC	intergenic_region	MODIFIER	UBE3A-LOC100685501	UBE3A-LOC100685501	intergenic_region	UBE3A-LOC100685501		-1	n.35785685_35785686insCCC
chr3	35785687	TTCTA	T	PASS	0/0	1/1	T	intergenic_region	MODIFIER	UBE3A-LOC100685501	UBE3A-LOC100685501	intergenic_region	UBE3A-LOC100685501		-1	n.35785688_35785691delTCTA
chr3	35785694	A	C	PASS	0/0	1/1	C	intergenic_region	MODIFIER	UBE3A-LOC100685501	UBE3A-LOC100685501	intergenic_region	UBE3A-LOC100685501		-1	n.35785694A>C
chr3	35785698	A	G	PASS	0/0	1/1	G	intergenic_region	MODIFIER	UBE3A-LOC100685501	UBE3A-LOC100685501	intergenic_region	UBE3A-LOC100685501		-1	n.35785698A>G
chr3	35785699	A	ACACCTCCCTTC	PASS	0/0	1/1	ACACCTCCCTTC	intergenic_region	MODIFIER	UBE3A-LOC100685501	UBE3A-LOC100685501	intergenic_region	UBE3A-LOC100685501		-1	n.35785699_35785700insCACCTCCCTTC
chr3	35785703	A	AACCCTTTTT	PASS	0/0	1/1	AACCCTTTTT	intergenic_region	MODIFIER	UBE3A-LOC100685501	UBE3A-LOC100685501	intergenic_region	UBE3A-LOC100685501		-1	n.35785703_35785704insACCCTTTTT
chr3	35785705	T	TTTTCTATC	PASS	0/0	1/1	TTTTCTATC	intergenic_region	MODIFIER	UBE3A-LOC100685501	UBE3A-LOC100685501	intergenic_region	UBE3A-LOC100685501		-1	n.35785705_35785706insTTTCTATC
chr3	35785708	T	TA	PASS	0/0	1/1	TA	intergenic_region	MODIFIER	UBE3A-LOC100685501	UBE3A-LOC100685501	intergenic_region	UBE3A-LOC100685501		-1	n.35785708_35785709insA
chr3	35785711	A	AGTCT	PASS	0/0	1/1	AGTCT	intergenic_region	MODIFIER	UBE3A-LOC100685501	UBE3A-LOC100685501	intergenic_region	UBE3A-LOC100685501		-1	n.35785711_35785712insGTCT
chr3	35785713	TA	T	PASS	0/0	1/1	T	intergenic_region	MODIFIER	UBE3A-LOC100685501	UBE3A-LOC100685501	intergenic_region	UBE3A-LOC100685501		-1	n.35785714delA
chr3	35785720	TAAC	T	PASS	0/0	1/1	T	intergenic_region	MODIFIER	UBE3A-LOC100685501	UBE3A-LOC100685501	intergenic_region	UBE3A-LOC100685501		-1	n.35785721_35785723delAAC
chr3	35785725	A	T	PASS	0/0	1/1	T	intergenic_region	MODIFIER	UBE3A-LOC100685501	UBE3A-LOC100685501	intergenic_region	UBE3A-LOC100685501		-1	n.35785725A>T
chr3	35785726	A	G	PASS	0/0	1/1	G	intergenic_region	MODIFIER	UBE3A-LOC100685501	UBE3A-LOC100685501	intergenic_region	UBE3A-LOC100685501		-1	n.35785726A>G
chr3	35785728	TAGAA	T	PASS	0/0	1/1	T	intergenic_region	MODIFIER	UBE3A-LOC100685501	UBE3A-LOC100685501	intergenic_region	UBE3A-LOC100685501		-1	n.35785729_35785732delAGAA
chr3	36371716	A	G	PASS	0/0	1/1	G	intergenic_region	MODIFIER	LOC111095357-NDN	LOC111095357-NDN	intergenic_region	LOC111095357-NDN		-1	n.36371716A>G
chr3	36371717	TA	T	PASS	0/0	1/1	T	intergenic_region	MODIFIER	LOC111095357-NDN	LOC111095357-NDN	intergenic_region	LOC111095357-NDN		-1	n.36371718delA
chr3	36371727	A	C	PASS	0/0	1/1	C	intergenic_region	MODIFIER	LOC111095357-NDN	LOC111095357-NDN	intergenic_region	LOC111095357-NDN		-1	n.36371727A>C
chr3	36556719	C	T	PASS	0/0	1/1	T	intergenic_region	MODIFIER	LOC111095357-NDN	LOC111095357-NDN	intergenic_region	LOC111095357-NDN		-1	n.36556719C>T
chr3	36622856	C	T	PASS	0/0	1/1	T	downstream_gene_variant	MODIFIER	NDN	NDN	transcript	XM_038532087.1	protein_coding	-1	c.*3945C>T
chr3	36622856	C	T	PASS	0/0	1/1	T	intergenic_region	MODIFIER	NDN-MAGEL2	NDN-MAGEL2	intergenic_region	NDN-MAGEL2		-1	n.36622856C>T
chr3	37719001	G	A	PASS	0/0	1/1	A	intron_variant	MODIFIER	OTUD7A	OTUD7A	transcript	XM_038532600.1	protein_coding	2	c.-99+1310G>A
chr3	37719001	G	A	PASS	0/0	1/1	A	intron_variant	MODIFIER	OTUD7A	OTUD7A	transcript	XM_038532601.1	protein_coding	2	c.-152+1310G>A
chr3	37742898	T	C	PASS	0/0	1/1	C	intron_variant	MODIFIER	OTUD7A	OTUD7A	transcript	XM_038532600.1	protein_coding	2	c.-98-6524T>C
chr3	37742898	T	C	PASS	0/0	1/1	C	intron_variant	MODIFIER	OTUD7A	OTUD7A	transcript	XM_038532601.1	protein_coding	2	c.-151-6334T>C
chr3	37989907	G	A	PASS	0/0	1/1	A	intron_variant	MODIFIER	LOC111095185	LOC111095185	transcript	XR_005356901.1	pseudogene	5	n.594+1527G>A
chr3	40430327	A	T	PASS	0/0	1/1	T	intron_variant	MODIFIER	LRRK1	LRRK1	transcript	XM_038532638.1	protein_coding	6	c.762+4745T>A
chr3	40430327	A	T	PASS	0/0	1/1	T	intron_variant	MODIFIER	LRRK1	LRRK1	transcript	XM_038532640.1	protein_coding	5	c.675+4745T>A
chr3	40430327	A	T	PASS	0/0	1/1	T	intron_variant	MODIFIER	LRRK1	LRRK1	transcript	XM_038532641.1	protein_coding	6	c.654+4745T>A
chr3	40430327	A	T	PASS	0/0	1/1	T	intron_variant	MODIFIER	LRRK1	LRRK1	transcript	XM_038532639.1	protein_coding	6	c.762+4745T>A
chr3	40616480	G	A	PASS	0/0	1/1	A	intergenic_region	MODIFIER	LOC111095359-LOC111095192	LOC111095359-LOC111095192	intergenic_region	LOC111095359-LOC111095192		-1	n.40616480G>A
chr3	43545068	G	A	PASS	0/0	1/1	A	downstream_gene_variant	MODIFIER	LOC111095366	LOC111095366	transcript	XR_005356351.1	pseudogene	-1	n.*794C>T
chr3	43545068	G	A	PASS	0/0	1/1	A	intergenic_region	MODIFIER	LOC111095365-LOC111095366	LOC111095365-LOC111095366	intergenic_region	LOC111095365-LOC111095366		-1	n.43545068G>A
chr3	43556265	TTTAA	T	PASS	0/0	1/1	T	upstream_gene_variant	MODIFIER	LOC111095366	LOC111095366	transcript	XR_005356351.1	pseudogene	-1	n.-2492_-2489delTTAA
chr3	43556265	TTTAA	T	PASS	0/0	1/1	T	intergenic_region	MODIFIER	LOC111095366-LOC119871302	LOC111095366-LOC119871302	intergenic_region	LOC111095366-LOC119871302		-1	n.43556266_43556269delTTAA
chr3	43715237	T	A	PASS	0/0	1/1	A	intergenic_region	MODIFIER	LOC111095366-LOC119871302	LOC111095366-LOC119871302	intergenic_region	LOC111095366-LOC119871302		-1	n.43715237T>A
chr3	43767051	G	A	PASS	0/0	1/1	A	intergenic_region	MODIFIER	LOC119871302-LOC102154570	LOC119871302-LOC102154570	intergenic_region	LOC119871302-LOC102154570		-1	n.43767051G>A
chr3	43881449	A	G	PASS	0/0	1/1	G	intergenic_region	MODIFIER	LOC119871302-LOC102154570	LOC119871302-LOC102154570	intergenic_region	LOC119871302-LOC102154570		-1	n.43881449A>G
chr3	44186526	G	A	PASS	0/0	1/1	A	upstream_gene_variant	MODIFIER	LOC119871197	LOC119871197	transcript	XR_005357003.1	pseudogene	-1	n.-4582C>T
chr3	44186526	G	A	PASS	0/0	1/1	A	intergenic_region	MODIFIER	LOC119871197-LOC119870785	LOC119871197-LOC119870785	intergenic_region	LOC119871197-LOC119870785		-1	n.44186526G>A
chr3	48706034	AAAAGC	A	PASS	0/0	1/1	A	intron_variant	MODIFIER	SLCO3A1	SLCO3A1	transcript	XM_038532751.1	protein_coding	1	c.180+16900_180+16904delGCTTT
chr3	48706034	AAAAGC	A	PASS	0/0	1/1	A	intron_variant	MODIFIER	SLCO3A1	SLCO3A1	transcript	XM_038532752.1	protein_coding	1	c.180+16900_180+16904delGCTTT
chr3	48779904	A	T	PASS	0/0	1/1	T	upstream_gene_variant	MODIFIER	LOC111095210	LOC111095210	transcript	XR_005357027.1	pseudogene	-1	n.-4791T>A
chr3	48779904	A	T	PASS	0/0	1/1	T	intergenic_region	MODIFIER	LOC111095210-LOC102157216	LOC111095210-LOC102157216	intergenic_region	LOC111095210-LOC102157216		-1	n.48779904A>T
chr3	48984904	C	T	PASS	0/0	1/1	T	intergenic_region	MODIFIER	LOC102157264-LOC100688831	LOC102157264-LOC100688831	intergenic_region	LOC102157264-LOC100688831		-1	n.48984904C>T
chr3	48994949	A	T	PASS	0/0	1/1	T	intergenic_region	MODIFIER	LOC102157264-LOC100688831	LOC102157264-LOC100688831	intergenic_region	LOC102157264-LOC100688831		-1	n.48994949A>T
chr3	49007999	C	T	PASS	0/0	1/1	T	intergenic_region	MODIFIER	LOC102157264-LOC100688831	LOC102157264-LOC100688831	intergenic_region	LOC102157264-LOC100688831		-1	n.49007999C>T
chr3	49090102	G	A	PASS	0/0	1/1	A	intergenic_region	MODIFIER	LOC102157264-LOC100688831	LOC102157264-LOC100688831	intergenic_region	LOC102157264-LOC100688831		-1	n.49090102G>A
chr3	49144867	C	T	PASS	0/0	1/1	T	intergenic_region	MODIFIER	LOC100688831-SV2B	LOC100688831-SV2B	intergenic_region	LOC100688831-SV2B		-1	n.49144867C>T
chr3	49310299	C	T	PASS	0/0	1/1	T	intron_variant	MODIFIER	SV2B	SV2B	transcript	XM_038532753.1	protein_coding	1	c.-306-47067G>A
chr3	49310299	C	T	PASS	0/0	1/1	T	intron_variant	MODIFIER	SV2B	SV2B	transcript	XM_038532757.1	protein_coding	1	c.-307+37189G>A
chr3	49310299	C	T	PASS	0/0	1/1	T	intron_variant	MODIFIER	SV2B	SV2B	transcript	XM_038532756.1	protein_coding	1	c.-306-47067G>A
chr3	49310299	C	T	PASS	0/0	1/1	T	intron_variant	MODIFIER	SV2B	SV2B	transcript	XM_038532754.1	protein_coding	2	c.-307+12024G>A
chr3	49310299	C	T	PASS	0/0	1/1	T	intron_variant	MODIFIER	SV2B	SV2B	transcript	XM_038532755.1	protein_coding	1	c.-306-47067G>A
chr3	49458468	C	T	PASS	0/0	1/1	T	intergenic_region	MODIFIER	LOC106558614-AKAP13	LOC106558614-AKAP13	intergenic_region	LOC106558614-AKAP13		-1	n.49458468C>T
chr3	50225569	C	T	PASS	0/0	1/1	T	intergenic_region	MODIFIER	LOC479033-AGBL1	LOC479033-AGBL1	intergenic_region	LOC479033-AGBL1		-1	n.50225569C>T
chr3	50794504	C	T	PASS	0/0	1/1	T	downstream_gene_variant	MODIFIER	AGBL1	AGBL1	transcript	XM_038532778.1	protein_coding	-1	c.*1597C>T
chr3	50794504	C	T	PASS	0/0	1/1	T	intron_variant	MODIFIER	AGBL1	AGBL1	transcript	XM_038532773.1	protein_coding	17	c.2652-28857C>T
chr3	50794504	C	T	PASS	0/0	1/1	T	intron_variant	MODIFIER	AGBL1	AGBL1	transcript	XM_038532779.1	protein_coding	17	c.2451-28857C>T
chr3	50794504	C	T	PASS	0/0	1/1	T	intron_variant	MODIFIER	AGBL1	AGBL1	transcript	XR_005357034.1	pseudogene	17	n.2699-28857C>T
chr3	50794504	C	T	PASS	0/0	1/1	T	intron_variant	MODIFIER	AGBL1	AGBL1	transcript	XM_038532775.1	protein_coding	17	c.2652-60406C>T
chr3	51001875	C	T	PASS	0/0	1/1	T	intergenic_region	MODIFIER	LOC102152355-LOC119876137	LOC102152355-LOC119876137	intergenic_region	LOC102152355-LOC119876137		-1	n.51001875C>T
chr3	88061258	A	G	PASS	0/0	1/1	G	intergenic_region	MODIFIER	LOC106558646-LOC119870897	LOC106558646-LOC119870897	intergenic_region	LOC106558646-LOC119870897		-1	n.88061258A>G
chr3	88164542	G	A	PASS	0/0	1/1	A	intron_variant	MODIFIER	LOC111095319	LOC111095319	transcript	XR_005357377.1	pseudogene	1	n.65-1741C>T
chr3	88164542	G	A	PASS	0/0	1/1	A	intron_variant	MODIFIER	LOC111095319	LOC111095319	transcript	XR_005357378.1	pseudogene	1	n.65-1741C>T
chr3	88164542	G	A	PASS	0/0	1/1	A	intron_variant	MODIFIER	LOC111095319	LOC111095319	transcript	XR_005357379.1	pseudogene	1	n.65-1741C>T
chr3	88164542	G	A	PASS	0/0	1/1	A	intron_variant	MODIFIER	LOC111095319	LOC111095319	transcript	XR_005357380.1	pseudogene	1	n.65-1741C>T
chr3	88164542	G	A	PASS	0/0	1/1	A	intron_variant	MODIFIER	LOC111095319	LOC111095319	transcript	XR_005357381.1	pseudogene	1	n.65-1741C>T
chr3	88164542	G	A	PASS	0/0	1/1	A	intron_variant	MODIFIER	LOC111095319	LOC111095319	transcript	XR_005357382.1	pseudogene	1	n.65-1741C>T
chr4	1134986	G	GGAGAGGAGGAAGAGAAGGAGGTAGGAGGAGAAGGAGGGGGAGGAGGGTAAAAAGGGGAGGAGGAAGA	PASS	0/0	1/1	GGAGAGGAGGAAGAGAAGGAGGTAGGAGGAGAAGGAGGGGGAGGAGGGTAAAAAGGGGAGGAGGAAGA	intron_variant	MODIFIER	CHRM3	CHRM3	transcript	XM_038533797.1	protein_coding	3	c.-530-13704_-530-13703insTCTTCCTCCTCCCCTTTTTACCCTCCTCCCCCTCCTTCTCCTCCTACCTCCTTCTCTTCCTCCTCTC
chr4	1134986	G	GGAGAGGAGGAAGAGAAGGAGGTAGGAGGAGAAGGAGGGGGAGGAGGGTAAAAAGGGGAGGAGGAAGA	PASS	0/0	1/1	GGAGAGGAGGAAGAGAAGGAGGTAGGAGGAGAAGGAGGGGGAGGAGGGTAAAAAGGGGAGGAGGAAGA	intron_variant	MODIFIER	CHRM3	CHRM3	transcript	XM_038533798.1	protein_coding	3	c.-333-13704_-333-13703insTCTTCCTCCTCCCCTTTTTACCCTCCTCCCCCTCCTTCTCCTCCTACCTCCTTCTCTTCCTCCTCTC
chr4	1134986	G	GGAGAGGAGGAAGAGAAGGAGGTAGGAGGAGAAGGAGGGGGAGGAGGGTAAAAAGGGGAGGAGGAAGA	PASS	0/0	1/1	GGAGAGGAGGAAGAGAAGGAGGTAGGAGGAGAAGGAGGGGGAGGAGGGTAAAAAGGGGAGGAGGAAGA	intron_variant	MODIFIER	CHRM3	CHRM3	transcript	XM_038533799.1	protein_coding	3	c.-423-13704_-423-13703insTCTTCCTCCTCCCCTTTTTACCCTCCTCCCCCTCCTTCTCCTCCTACCTCCTTCTCTTCCTCCTCTC
chr4	1134986	G	GGAGAGGAGGAAGAGAAGGAGGTAGGAGGAGAAGGAGGGGGAGGAGGGTAAAAAGGGGAGGAGGAAGA	PASS	0/0	1/1	GGAGAGGAGGAAGAGAAGGAGGTAGGAGGAGAAGGAGGGGGAGGAGGGTAAAAAGGGGAGGAGGAAGA	intron_variant	MODIFIER	CHRM3	CHRM3	transcript	XM_038533800.1	protein_coding	3	c.-123-13704_-123-13703insTCTTCCTCCTCCCCTTTTTACCCTCCTCCCCCTCCTTCTCCTCCTACCTCCTTCTCTTCCTCCTCTC
chr4	1134986	G	GGAGAGGAGGAAGAGAAGGAGGTAGGAGGAGAAGGAGGGGGAGGAGGGTAAAAAGGGGAGGAGGAAGA	PASS	0/0	1/1	GGAGAGGAGGAAGAGAAGGAGGTAGGAGGAGAAGGAGGGGGAGGAGGGTAAAAAGGGGAGGAGGAAGA	intron_variant	MODIFIER	CHRM3	CHRM3	transcript	XM_038533801.1	protein_coding	3	c.-255-13704_-255-13703insTCTTCCTCCTCCCCTTTTTACCCTCCTCCCCCTCCTTCTCCTCCTACCTCCTTCTCTTCCTCCTCTC
chr4	1134986	G	GGAGAGGAGGAAGAGAAGGAGGTAGGAGGAGAAGGAGGGGGAGGAGGGTAAAAAGGGGAGGAGGAAGA	PASS	0/0	1/1	GGAGAGGAGGAAGAGAAGGAGGTAGGAGGAGAAGGAGGGGGAGGAGGGTAAAAAGGGGAGGAGGAAGA	intron_variant	MODIFIER	CHRM3	CHRM3	transcript	XM_038533802.1	protein_coding	3	c.-226-13704_-226-13703insTCTTCCTCCTCCCCTTTTTACCCTCCTCCCCCTCCTTCTCCTCCTACCTCCTTCTCTTCCTCCTCTC
chr4	1134986	G	GGAGAGGAGGAAGAGAAGGAGGTAGGAGGAGAAGGAGGGGGAGGAGGGTAAAAAGGGGAGGAGGAAGA	PASS	0/0	1/1	GGAGAGGAGGAAGAGAAGGAGGTAGGAGGAGAAGGAGGGGGAGGAGGGTAAAAAGGGGAGGAGGAAGA	intron_variant	MODIFIER	CHRM3	CHRM3	transcript	XM_038533803.1	protein_coding	3	c.-320-13704_-320-13703insTCTTCCTCCTCCCCTTTTTACCCTCCTCCCCCTCCTTCTCCTCCTACCTCCTTCTCTTCCTCCTCTC
chr4	1134986	G	GGAGAGGAGGAAGAGAAGGAGGTAGGAGGAGAAGGAGGGGGAGGAGGGTAAAAAGGGGAGGAGGAAGA	PASS	0/0	1/1	GGAGAGGAGGAAGAGAAGGAGGTAGGAGGAGAAGGAGGGGGAGGAGGGTAAAAAGGGGAGGAGGAAGA	intron_variant	MODIFIER	CHRM3	CHRM3	transcript	XM_038533804.1	protein_coding	3	c.-152-13704_-152-13703insTCTTCCTCCTCCCCTTTTTACCCTCCTCCCCCTCCTTCTCCTCCTACCTCCTTCTCTTCCTCCTCTC
chr4	1134988	C	G	PASS	./.	1/1	G	intron_variant	MODIFIER	CHRM3	CHRM3	transcript	XM_038533797.1	protein_coding	3	c.-530-13705G>C
chr4	1134988	C	G	PASS	./.	1/1	G	intron_variant	MODIFIER	CHRM3	CHRM3	transcript	XM_038533798.1	protein_coding	3	c.-333-13705G>C
chr4	1134988	C	G	PASS	./.	1/1	G	intron_variant	MODIFIER	CHRM3	CHRM3	transcript	XM_038533799.1	protein_coding	3	c.-423-13705G>C
chr4	1134988	C	G	PASS	./.	1/1	G	intron_variant	MODIFIER	CHRM3	CHRM3	transcript	XM_038533800.1	protein_coding	3	c.-123-13705G>C
chr4	1134988	C	G	PASS	./.	1/1	G	intron_variant	MODIFIER	CHRM3	CHRM3	transcript	XM_038533801.1	protein_coding	3	c.-255-13705G>C
chr4	1134988	C	G	PASS	./.	1/1	G	intron_variant	MODIFIER	CHRM3	CHRM3	transcript	XM_038533802.1	protein_coding	3	c.-226-13705G>C
chr4	1134988	C	G	PASS	./.	1/1	G	intron_variant	MODIFIER	CHRM3	CHRM3	transcript	XM_038533803.1	protein_coding	3	c.-320-13705G>C
chr4	1134988	C	G	PASS	./.	1/1	G	intron_variant	MODIFIER	CHRM3	CHRM3	transcript	XM_038533804.1	protein_coding	3	c.-152-13705G>C
chr4	1134989	GTCCT	G	PASS	./.	1/1	G	intron_variant	MODIFIER	CHRM3	CHRM3	transcript	XM_038533797.1	protein_coding	3	c.-530-13710_-530-13707delAGGA
chr4	1134989	GTCCT	G	PASS	./.	1/1	G	intron_variant	MODIFIER	CHRM3	CHRM3	transcript	XM_038533798.1	protein_coding	3	c.-333-13710_-333-13707delAGGA
chr4	1134989	GTCCT	G	PASS	./.	1/1	G	intron_variant	MODIFIER	CHRM3	CHRM3	transcript	XM_038533799.1	protein_coding	3	c.-423-13710_-423-13707delAGGA
chr4	1134989	GTCCT	G	PASS	./.	1/1	G	intron_variant	MODIFIER	CHRM3	CHRM3	transcript	XM_038533800.1	protein_coding	3	c.-123-13710_-123-13707delAGGA
chr4	1134989	GTCCT	G	PASS	./.	1/1	G	intron_variant	MODIFIER	CHRM3	CHRM3	transcript	XM_038533801.1	protein_coding	3	c.-255-13710_-255-13707delAGGA
chr4	1134989	GTCCT	G	PASS	./.	1/1	G	intron_variant	MODIFIER	CHRM3	CHRM3	transcript	XM_038533802.1	protein_coding	3	c.-226-13710_-226-13707delAGGA
chr4	1134989	GTCCT	G	PASS	./.	1/1	G	intron_variant	MODIFIER	CHRM3	CHRM3	transcript	XM_038533803.1	protein_coding	3	c.-320-13710_-320-13707delAGGA
chr4	1134989	GTCCT	G	PASS	./.	1/1	G	intron_variant	MODIFIER	CHRM3	CHRM3	transcript	XM_038533804.1	protein_coding	3	c.-152-13710_-152-13707delAGGA
chr4	1134996	T	TAGGGGAAGGAAGGAAGAGGGG	PASS	0/0	1/1	TAGGGGAAGGAAGGAAGAGGGG	intron_variant	MODIFIER	CHRM3	CHRM3	transcript	XM_038533797.1	protein_coding	3	c.-530-13714_-530-13713insCCCCTCTTCCTTCCTTCCCCT
chr4	1134996	T	TAGGGGAAGGAAGGAAGAGGGG	PASS	0/0	1/1	TAGGGGAAGGAAGGAAGAGGGG	intron_variant	MODIFIER	CHRM3	CHRM3	transcript	XM_038533798.1	protein_coding	3	c.-333-13714_-333-13713insCCCCTCTTCCTTCCTTCCCCT
chr4	1134996	T	TAGGGGAAGGAAGGAAGAGGGG	PASS	0/0	1/1	TAGGGGAAGGAAGGAAGAGGGG	intron_variant	MODIFIER	CHRM3	CHRM3	transcript	XM_038533799.1	protein_coding	3	c.-423-13714_-423-13713insCCCCTCTTCCTTCCTTCCCCT
chr4	1134996	T	TAGGGGAAGGAAGGAAGAGGGG	PASS	0/0	1/1	TAGGGGAAGGAAGGAAGAGGGG	intron_variant	MODIFIER	CHRM3	CHRM3	transcript	XM_038533800.1	protein_coding	3	c.-123-13714_-123-13713insCCCCTCTTCCTTCCTTCCCCT
chr4	1134996	T	TAGGGGAAGGAAGGAAGAGGGG	PASS	0/0	1/1	TAGGGGAAGGAAGGAAGAGGGG	intron_variant	MODIFIER	CHRM3	CHRM3	transcript	XM_038533801.1	protein_coding	3	c.-255-13714_-255-13713insCCCCTCTTCCTTCCTTCCCCT
chr4	1134996	T	TAGGGGAAGGAAGGAAGAGGGG	PASS	0/0	1/1	TAGGGGAAGGAAGGAAGAGGGG	intron_variant	MODIFIER	CHRM3	CHRM3	transcript	XM_038533802.1	protein_coding	3	c.-226-13714_-226-13713insCCCCTCTTCCTTCCTTCCCCT
chr4	1134996	T	TAGGGGAAGGAAGGAAGAGGGG	PASS	0/0	1/1	TAGGGGAAGGAAGGAAGAGGGG	intron_variant	MODIFIER	CHRM3	CHRM3	transcript	XM_038533803.1	protein_coding	3	c.-320-13714_-320-13713insCCCCTCTTCCTTCCTTCCCCT
chr4	1134996	T	TAGGGGAAGGAAGGAAGAGGGG	PASS	0/0	1/1	TAGGGGAAGGAAGGAAGAGGGG	intron_variant	MODIFIER	CHRM3	CHRM3	transcript	XM_038533804.1	protein_coding	3	c.-152-13714_-152-13713insCCCCTCTTCCTTCCTTCCCCT
chr4	1134998	C	A	PASS	./.	1/1	A	intron_variant	MODIFIER	CHRM3	CHRM3	transcript	XM_038533797.1	protein_coding	3	c.-530-13715G>T
chr4	1134998	C	A	PASS	./.	1/1	A	intron_variant	MODIFIER	CHRM3	CHRM3	transcript	XM_038533798.1	protein_coding	3	c.-333-13715G>T
chr4	1134998	C	A	PASS	./.	1/1	A	intron_variant	MODIFIER	CHRM3	CHRM3	transcript	XM_038533799.1	protein_coding	3	c.-423-13715G>T
chr4	1134998	C	A	PASS	./.	1/1	A	intron_variant	MODIFIER	CHRM3	CHRM3	transcript	XM_038533800.1	protein_coding	3	c.-123-13715G>T
chr4	1134998	C	A	PASS	./.	1/1	A	intron_variant	MODIFIER	CHRM3	CHRM3	transcript	XM_038533801.1	protein_coding	3	c.-255-13715G>T
chr4	1134998	C	A	PASS	./.	1/1	A	intron_variant	MODIFIER	CHRM3	CHRM3	transcript	XM_038533802.1	protein_coding	3	c.-226-13715G>T
chr4	1134998	C	A	PASS	./.	1/1	A	intron_variant	MODIFIER	CHRM3	CHRM3	transcript	XM_038533803.1	protein_coding	3	c.-320-13715G>T
chr4	1134998	C	A	PASS	./.	1/1	A	intron_variant	MODIFIER	CHRM3	CHRM3	transcript	XM_038533804.1	protein_coding	3	c.-152-13715G>T
chr4	1135000	T	G	PASS	./.	1/1	G	intron_variant	MODIFIER	CHRM3	CHRM3	transcript	XM_038533797.1	protein_coding	3	c.-530-13717A>C
chr4	1135000	T	G	PASS	./.	1/1	G	intron_variant	MODIFIER	CHRM3	CHRM3	transcript	XM_038533798.1	protein_coding	3	c.-333-13717A>C
chr4	1135000	T	G	PASS	./.	1/1	G	intron_variant	MODIFIER	CHRM3	CHRM3	transcript	XM_038533799.1	protein_coding	3	c.-423-13717A>C
chr4	1135000	T	G	PASS	./.	1/1	G	intron_variant	MODIFIER	CHRM3	CHRM3	transcript	XM_038533800.1	protein_coding	3	c.-123-13717A>C
chr4	1135000	T	G	PASS	./.	1/1	G	intron_variant	MODIFIER	CHRM3	CHRM3	transcript	XM_038533801.1	protein_coding	3	c.-255-13717A>C
chr4	1135000	T	G	PASS	./.	1/1	G	intron_variant	MODIFIER	CHRM3	CHRM3	transcript	XM_038533802.1	protein_coding	3	c.-226-13717A>C
chr4	1135000	T	G	PASS	./.	1/1	G	intron_variant	MODIFIER	CHRM3	CHRM3	transcript	XM_038533803.1	protein_coding	3	c.-320-13717A>C
chr4	1135000	T	G	PASS	./.	1/1	G	intron_variant	MODIFIER	CHRM3	CHRM3	transcript	XM_038533804.1	protein_coding	3	c.-152-13717A>C
chr4	1135001	C	A	PASS	./.	1/1	A	intron_variant	MODIFIER	CHRM3	CHRM3	transcript	XM_038533797.1	protein_coding	3	c.-530-13718G>T
chr4	1135001	C	A	PASS	./.	1/1	A	intron_variant	MODIFIER	CHRM3	CHRM3	transcript	XM_038533798.1	protein_coding	3	c.-333-13718G>T
chr4	1135001	C	A	PASS	./.	1/1	A	intron_variant	MODIFIER	CHRM3	CHRM3	transcript	XM_038533799.1	protein_coding	3	c.-423-13718G>T
chr4	1135001	C	A	PASS	./.	1/1	A	intron_variant	MODIFIER	CHRM3	CHRM3	transcript	XM_038533800.1	protein_coding	3	c.-123-13718G>T
chr4	1135001	C	A	PASS	./.	1/1	A	intron_variant	MODIFIER	CHRM3	CHRM3	transcript	XM_038533801.1	protein_coding	3	c.-255-13718G>T
chr4	1135001	C	A	PASS	./.	1/1	A	intron_variant	MODIFIER	CHRM3	CHRM3	transcript	XM_038533802.1	protein_coding	3	c.-226-13718G>T
chr4	1135001	C	A	PASS	./.	1/1	A	intron_variant	MODIFIER	CHRM3	CHRM3	transcript	XM_038533803.1	protein_coding	3	c.-320-13718G>T
chr4	1135001	C	A	PASS	./.	1/1	A	intron_variant	MODIFIER	CHRM3	CHRM3	transcript	XM_038533804.1	protein_coding	3	c.-152-13718G>T
chr4	1135005	T	G	PASS	./.	1/1	G	intron_variant	MODIFIER	CHRM3	CHRM3	transcript	XM_038533797.1	protein_coding	3	c.-530-13722A>C
chr4	1135005	T	G	PASS	./.	1/1	G	intron_variant	MODIFIER	CHRM3	CHRM3	transcript	XM_038533798.1	protein_coding	3	c.-333-13722A>C
chr4	1135005	T	G	PASS	./.	1/1	G	intron_variant	MODIFIER	CHRM3	CHRM3	transcript	XM_038533799.1	protein_coding	3	c.-423-13722A>C
chr4	1135005	T	G	PASS	./.	1/1	G	intron_variant	MODIFIER	CHRM3	CHRM3	transcript	XM_038533800.1	protein_coding	3	c.-123-13722A>C
chr4	1135005	T	G	PASS	./.	1/1	G	intron_variant	MODIFIER	CHRM3	CHRM3	transcript	XM_038533801.1	protein_coding	3	c.-255-13722A>C
chr4	1135005	T	G	PASS	./.	1/1	G	intron_variant	MODIFIER	CHRM3	CHRM3	transcript	XM_038533802.1	protein_coding	3	c.-226-13722A>C
chr4	1135005	T	G	PASS	./.	1/1	G	intron_variant	MODIFIER	CHRM3	CHRM3	transcript	XM_038533803.1	protein_coding	3	c.-320-13722A>C
chr4	1135005	T	G	PASS	./.	1/1	G	intron_variant	MODIFIER	CHRM3	CHRM3	transcript	XM_038533804.1	protein_coding	3	c.-152-13722A>C
chr4	1135006	ACTT	A	PASS	./.	1/1	A	intron_variant	MODIFIER	CHRM3	CHRM3	transcript	XM_038533797.1	protein_coding	3	c.-530-13726_-530-13724delAAG
chr4	1135006	ACTT	A	PASS	./.	1/1	A	intron_variant	MODIFIER	CHRM3	CHRM3	transcript	XM_038533798.1	protein_coding	3	c.-333-13726_-333-13724delAAG
chr4	1135006	ACTT	A	PASS	./.	1/1	A	intron_variant	MODIFIER	CHRM3	CHRM3	transcript	XM_038533799.1	protein_coding	3	c.-423-13726_-423-13724delAAG
chr4	1135006	ACTT	A	PASS	./.	1/1	A	intron_variant	MODIFIER	CHRM3	CHRM3	transcript	XM_038533800.1	protein_coding	3	c.-123-13726_-123-13724delAAG
chr4	1135006	ACTT	A	PASS	./.	1/1	A	intron_variant	MODIFIER	CHRM3	CHRM3	transcript	XM_038533801.1	protein_coding	3	c.-255-13726_-255-13724delAAG
chr4	1135006	ACTT	A	PASS	./.	1/1	A	intron_variant	MODIFIER	CHRM3	CHRM3	transcript	XM_038533802.1	protein_coding	3	c.-226-13726_-226-13724delAAG
chr4	1135006	ACTT	A	PASS	./.	1/1	A	intron_variant	MODIFIER	CHRM3	CHRM3	transcript	XM_038533803.1	protein_coding	3	c.-320-13726_-320-13724delAAG
chr4	1135006	ACTT	A	PASS	./.	1/1	A	intron_variant	MODIFIER	CHRM3	CHRM3	transcript	XM_038533804.1	protein_coding	3	c.-152-13726_-152-13724delAAG
chr4	4236534	GC	G	PASS	./.	1/1	G	frameshift_variant	HIGH	LOC119876177	LOC119876177	transcript	XM_038533765.1	protein_coding	2	c.737delC	p.Pro246fs
chr4	4236534	GC	G	PASS	./.	1/1	G	upstream_gene_variant	MODIFIER	GPR137B	GPR137B	transcript	XM_038533837.1	protein_coding	-1	c.-989delG
chr4	4236534	GC	G	PASS	./.	1/1	G	upstream_gene_variant	MODIFIER	GPR137B	GPR137B	transcript	XR_005357740.1	pseudogene	-1	n.-969delG
chr4	4236534	GC	G	PASS	./.	1/1	G	downstream_gene_variant	MODIFIER	LOC111095428	LOC111095428	transcript	XR_005357741.1	pseudogene	-1	n.*2013delC
chr4	87083691	C	A	PASS	./.	1/1	A	intergenic_region	MODIFIER	LOC119871696-LOC119871713	LOC119871696-LOC119871713	intergenic_region	LOC119871696-LOC119871713		-1	n.87083691C>A
chr4	88949036	CG	C	PASS	0/0	1/1	C	intron_variant	MODIFIER	FBXL7	FBXL7	transcript	XM_038535441.1	protein_coding	1	c.37+732delC
chr5	70658486	G	GGGGGGGGC	PASS	0/0	1/1	GGGGGGGGC	intron_variant	MODIFIER	PLCG2	PLCG2	transcript	XM_038538193.1	protein_coding	24	c.2417+1641_2417+1642insGCCCCCCC
chr5	70658486	G	GGGGGGGGC	PASS	0/0	1/1	GGGGGGGGC	intron_variant	MODIFIER	PLCG2	PLCG2	transcript	XM_038538198.1	protein_coding	22	c.2417+1641_2417+1642insGCCCCCCC
chr5	70658486	G	GGGGGGGGC	PASS	0/0	1/1	GGGGGGGGC	intron_variant	MODIFIER	PLCG2	PLCG2	transcript	XM_038538194.1	protein_coding	24	c.2417+1641_2417+1642insGCCCCCCC
chr5	70658486	G	GGGGGGGGC	PASS	0/0	1/1	GGGGGGGGC	intron_variant	MODIFIER	PLCG2	PLCG2	transcript	XM_038538195.1	protein_coding	24	c.2417+1641_2417+1642insGCCCCCCC
chr5	70658486	G	GGGGGGGGC	PASS	0/0	1/1	GGGGGGGGC	intron_variant	MODIFIER	PLCG2	PLCG2	transcript	XM_038538197.1	protein_coding	24	c.2417+1641_2417+1642insGCCCCCCC
chr5	70658486	G	GGGGGGGGC	PASS	0/0	1/1	GGGGGGGGC	intron_variant	MODIFIER	PLCG2	PLCG2	transcript	XM_038538196.1	protein_coding	24	c.2417+1641_2417+1642insGCCCCCCC
chr5	70724847	T	C	PASS	0/0	1/1	C	intron_variant	MODIFIER	PLCG2	PLCG2	transcript	XM_038538193.1	protein_coding	4	c.194-13840A>G
chr5	70724847	T	C	PASS	0/0	1/1	C	intron_variant	MODIFIER	PLCG2	PLCG2	transcript	XM_038538198.1	protein_coding	2	c.194-13840A>G
chr5	70724847	T	C	PASS	0/0	1/1	C	intron_variant	MODIFIER	PLCG2	PLCG2	transcript	XM_038538194.1	protein_coding	4	c.194-13840A>G
chr5	70724847	T	C	PASS	0/0	1/1	C	intron_variant	MODIFIER	PLCG2	PLCG2	transcript	XM_038538195.1	protein_coding	4	c.194-13840A>G
chr5	70724847	T	C	PASS	0/0	1/1	C	intron_variant	MODIFIER	PLCG2	PLCG2	transcript	XM_038538197.1	protein_coding	4	c.194-13840A>G
chr5	70724847	T	C	PASS	0/0	1/1	C	intron_variant	MODIFIER	PLCG2	PLCG2	transcript	XM_038538196.1	protein_coding	4	c.194-13840A>G
chr5	71188316	T	C	PASS	0/0	1/1	C	intron_variant	MODIFIER	BCO1	BCO1	transcript	XM_038538209.1	protein_coding	2	c.194-3738A>G
chr5	71188316	T	C	PASS	0/0	1/1	C	intron_variant	MODIFIER	LOC119871939	LOC119871939	transcript	XR_005360039.1	pseudogene	1	n.433+242T>C
chr5	71188316	T	C	PASS	0/0	1/1	C	intron_variant	MODIFIER	BCO1	BCO1	transcript	XM_038538210.1	protein_coding	1	c.-93+2336A>G
chr5	71822747	G	A	PASS	0/0	1/1	A	intron_variant	MODIFIER	LOC102156069	LOC102156069	transcript	XR_005360052.1	pseudogene	3	n.432-3277G>A
chr5	71822747	G	A	PASS	0/0	1/1	A	intron_variant	MODIFIER	LOC102156069	LOC102156069	transcript	XR_005360048.1	pseudogene	2	n.336+73910G>A
chr5	71822747	G	A	PASS	0/0	1/1	A	intron_variant	MODIFIER	LOC102156069	LOC102156069	transcript	XR_005360049.1	pseudogene	2	n.337-3277G>A
chr5	71822747	G	A	PASS	0/0	1/1	A	intron_variant	MODIFIER	LOC102156069	LOC102156069	transcript	XR_005360050.1	pseudogene	2	n.336+73910G>A
chr5	71822747	G	A	PASS	0/0	1/1	A	intron_variant	MODIFIER	LOC102156069	LOC102156069	transcript	XR_005360051.1	pseudogene	2	n.336+73910G>A
chr5	71822747	G	A	PASS	0/0	1/1	A	intron_variant	MODIFIER	LOC102156069	LOC102156069	transcript	XR_005360053.1	pseudogene	2	n.337-3277G>A
chr5	71822747	G	A	PASS	0/0	1/1	A	intron_variant	MODIFIER	LOC102156069	LOC102156069	transcript	XR_005360054.1	pseudogene	2	n.377+73910G>A
chr5	72075092	C	A	PASS	0/0	1/1	A	intron_variant	MODIFIER	LOC102156069	LOC102156069	transcript	XR_005360052.1	pseudogene	5	n.718-11627C>A
chr5	72075092	C	A	PASS	0/0	1/1	A	intron_variant	MODIFIER	LOC102156069	LOC102156069	transcript	XR_005360048.1	pseudogene	2	n.337-7032C>A
chr5	72075092	C	A	PASS	0/0	1/1	A	intron_variant	MODIFIER	LOC102156069	LOC102156069	transcript	XR_005360049.1	pseudogene	4	n.623-11627C>A
chr5	72075092	C	A	PASS	0/0	1/1	A	intron_variant	MODIFIER	LOC102156069	LOC102156069	transcript	XR_005360050.1	pseudogene	2	n.337-11627C>A
chr5	72075092	C	A	PASS	0/0	1/1	A	intron_variant	MODIFIER	LOC102156069	LOC102156069	transcript	XR_005360051.1	pseudogene	2	n.337-11627C>A
chr5	72075092	C	A	PASS	0/0	1/1	A	intron_variant	MODIFIER	LOC102156069	LOC102156069	transcript	XR_005360053.1	pseudogene	4	n.623-11627C>A
chr5	72075092	C	A	PASS	0/0	1/1	A	intron_variant	MODIFIER	LOC102156069	LOC102156069	transcript	XR_005360054.1	pseudogene	2	n.378-7032C>A
chr5	72075092	C	A	PASS	0/0	1/1	A	intron_variant	MODIFIER	LOC102156069	LOC102156069	transcript	XR_005360046.1	pseudogene	1	n.185+124C>A
chr5	72075092	C	A	PASS	0/0	1/1	A	intron_variant	MODIFIER	LOC102156069	LOC102156069	transcript	XR_005360047.1	pseudogene	1	n.185+124C>A
chr5	72075092	C	A	PASS	0/0	1/1	A	intron_variant	MODIFIER	LOC102156069	LOC102156069	transcript	XR_005360055.1	pseudogene	1	n.160+149C>A
chr5	72075092	C	A	PASS	0/0	1/1	A	intron_variant	MODIFIER	LOC102156069	LOC102156069	transcript	XR_005360056.1	pseudogene	1	n.185+124C>A
chr5	72075092	C	A	PASS	0/0	1/1	A	intron_variant	MODIFIER	LOC102156069	LOC102156069	transcript	XR_005360057.1	pseudogene	1	n.185+124C>A
chr5	72217017	C	A	PASS	0/0	1/1	A	intron_variant	MODIFIER	LOC102156069	LOC102156069	transcript	XR_005360052.1	pseudogene	8	n.902+55099C>A
chr5	72217017	C	A	PASS	0/0	1/1	A	intron_variant	MODIFIER	LOC102156069	LOC102156069	transcript	XR_005360048.1	pseudogene	5	n.528+55099C>A
chr5	72217017	C	A	PASS	0/0	1/1	A	intron_variant	MODIFIER	LOC102156069	LOC102156069	transcript	XR_005360049.1	pseudogene	7	n.807+55099C>A
chr5	72217017	C	A	PASS	0/0	1/1	A	intron_variant	MODIFIER	LOC102156069	LOC102156069	transcript	XR_005360050.1	pseudogene	4	n.447+55099C>A
chr5	72217017	C	A	PASS	0/0	1/1	A	intron_variant	MODIFIER	LOC102156069	LOC102156069	transcript	XR_005360051.1	pseudogene	5	n.521+55099C>A
chr5	72217017	C	A	PASS	0/0	1/1	A	intron_variant	MODIFIER	LOC102156069	LOC102156069	transcript	XR_005360053.1	pseudogene	6	n.733+55099C>A
chr5	72217017	C	A	PASS	0/0	1/1	A	intron_variant	MODIFIER	LOC102156069	LOC102156069	transcript	XR_005360054.1	pseudogene	5	n.569+55099C>A
chr5	72217017	C	A	PASS	0/0	1/1	A	intron_variant	MODIFIER	LOC102156069	LOC102156069	transcript	XR_005360046.1	pseudogene	4	n.377+55099C>A
chr5	72217017	C	A	PASS	0/0	1/1	A	intron_variant	MODIFIER	LOC102156069	LOC102156069	transcript	XR_005360047.1	pseudogene	5	n.451+55099C>A
chr5	72217017	C	A	PASS	0/0	1/1	A	intron_variant	MODIFIER	LOC102156069	LOC102156069	transcript	XR_005360055.1	pseudogene	4	n.352+55099C>A
chr5	72217017	C	A	PASS	0/0	1/1	A	intron_variant	MODIFIER	LOC102156069	LOC102156069	transcript	XR_005360056.1	pseudogene	3	n.296+55099C>A
chr5	72217017	C	A	PASS	0/0	1/1	A	intron_variant	MODIFIER	LOC102156069	LOC102156069	transcript	XR_005360057.1	pseudogene	4	n.370+55099C>A
chr5	72268929	G	A	PASS	0/0	1/1	A	intron_variant	MODIFIER	LOC102156069	LOC102156069	transcript	XR_005360052.1	pseudogene	8	n.902+107011G>A
chr5	72268929	G	A	PASS	0/0	1/1	A	intron_variant	MODIFIER	LOC102156069	LOC102156069	transcript	XR_005360048.1	pseudogene	5	n.528+107011G>A
chr5	72268929	G	A	PASS	0/0	1/1	A	intron_variant	MODIFIER	LOC102156069	LOC102156069	transcript	XR_005360049.1	pseudogene	7	n.807+107011G>A
chr5	72268929	G	A	PASS	0/0	1/1	A	intron_variant	MODIFIER	LOC102156069	LOC102156069	transcript	XR_005360050.1	pseudogene	4	n.447+107011G>A
chr5	72268929	G	A	PASS	0/0	1/1	A	intron_variant	MODIFIER	LOC102156069	LOC102156069	transcript	XR_005360051.1	pseudogene	5	n.521+107011G>A
chr5	72268929	G	A	PASS	0/0	1/1	A	intron_variant	MODIFIER	LOC102156069	LOC102156069	transcript	XR_005360053.1	pseudogene	6	n.733+107011G>A
chr5	72268929	G	A	PASS	0/0	1/1	A	intron_variant	MODIFIER	LOC102156069	LOC102156069	transcript	XR_005360054.1	pseudogene	5	n.569+107011G>A
chr5	72268929	G	A	PASS	0/0	1/1	A	intron_variant	MODIFIER	LOC102156069	LOC102156069	transcript	XR_005360046.1	pseudogene	4	n.377+107011G>A
chr5	72268929	G	A	PASS	0/0	1/1	A	intron_variant	MODIFIER	LOC102156069	LOC102156069	transcript	XR_005360047.1	pseudogene	5	n.451+107011G>A
chr5	72268929	G	A	PASS	0/0	1/1	A	intron_variant	MODIFIER	LOC102156069	LOC102156069	transcript	XR_005360055.1	pseudogene	4	n.352+107011G>A
chr5	72268929	G	A	PASS	0/0	1/1	A	intron_variant	MODIFIER	LOC102156069	LOC102156069	transcript	XR_005360056.1	pseudogene	3	n.296+107011G>A
chr5	72268929	G	A	PASS	0/0	1/1	A	intron_variant	MODIFIER	LOC102156069	LOC102156069	transcript	XR_005360057.1	pseudogene	4	n.370+107011G>A
chr5	72395641	G	T	PASS	0/0	1/1	T	intron_variant	MODIFIER	LOC102156069	LOC102156069	transcript	XR_005360052.1	pseudogene	8	n.903-142652G>T
chr5	72395641	G	T	PASS	0/0	1/1	T	intron_variant	MODIFIER	LOC102156069	LOC102156069	transcript	XR_005360048.1	pseudogene	5	n.529-142652G>T
chr5	72395641	G	T	PASS	0/0	1/1	T	intron_variant	MODIFIER	LOC102156069	LOC102156069	transcript	XR_005360049.1	pseudogene	7	n.808-142652G>T
chr5	72395641	G	T	PASS	0/0	1/1	T	intron_variant	MODIFIER	LOC102156069	LOC102156069	transcript	XR_005360050.1	pseudogene	4	n.448-142652G>T
chr5	72395641	G	T	PASS	0/0	1/1	T	intron_variant	MODIFIER	LOC102156069	LOC102156069	transcript	XR_005360051.1	pseudogene	5	n.522-142652G>T
chr5	72395641	G	T	PASS	0/0	1/1	T	intron_variant	MODIFIER	LOC102156069	LOC102156069	transcript	XR_005360053.1	pseudogene	6	n.734-142652G>T
chr5	72395641	G	T	PASS	0/0	1/1	T	intron_variant	MODIFIER	LOC102156069	LOC102156069	transcript	XR_005360054.1	pseudogene	5	n.570-142652G>T
chr5	72395641	G	T	PASS	0/0	1/1	T	intron_variant	MODIFIER	LOC102156069	LOC102156069	transcript	XR_005360046.1	pseudogene	4	n.378-142652G>T
chr5	72395641	G	T	PASS	0/0	1/1	T	intron_variant	MODIFIER	LOC102156069	LOC102156069	transcript	XR_005360047.1	pseudogene	5	n.452-142652G>T
chr5	72395641	G	T	PASS	0/0	1/1	T	intron_variant	MODIFIER	LOC102156069	LOC102156069	transcript	XR_005360055.1	pseudogene	4	n.353-142652G>T
chr5	72395641	G	T	PASS	0/0	1/1	T	intron_variant	MODIFIER	LOC102156069	LOC102156069	transcript	XR_005360056.1	pseudogene	3	n.297-142652G>T
chr5	72395641	G	T	PASS	0/0	1/1	T	intron_variant	MODIFIER	LOC102156069	LOC102156069	transcript	XR_005360057.1	pseudogene	4	n.371-142652G>T
chr5	72474030	G	T	PASS	0/0	1/1	T	intron_variant	MODIFIER	LOC102156069	LOC102156069	transcript	XR_005360052.1	pseudogene	8	n.903-64263G>T
chr5	72474030	G	T	PASS	0/0	1/1	T	intron_variant	MODIFIER	LOC102156069	LOC102156069	transcript	XR_005360048.1	pseudogene	5	n.529-64263G>T
chr5	72474030	G	T	PASS	0/0	1/1	T	intron_variant	MODIFIER	LOC102156069	LOC102156069	transcript	XR_005360049.1	pseudogene	7	n.808-64263G>T
chr5	72474030	G	T	PASS	0/0	1/1	T	intron_variant	MODIFIER	LOC102156069	LOC102156069	transcript	XR_005360050.1	pseudogene	4	n.448-64263G>T
chr5	72474030	G	T	PASS	0/0	1/1	T	intron_variant	MODIFIER	LOC102156069	LOC102156069	transcript	XR_005360051.1	pseudogene	5	n.522-64263G>T
chr5	72474030	G	T	PASS	0/0	1/1	T	intron_variant	MODIFIER	LOC102156069	LOC102156069	transcript	XR_005360053.1	pseudogene	6	n.734-64263G>T
chr5	72474030	G	T	PASS	0/0	1/1	T	intron_variant	MODIFIER	LOC102156069	LOC102156069	transcript	XR_005360054.1	pseudogene	5	n.570-64263G>T
chr5	72474030	G	T	PASS	0/0	1/1	T	intron_variant	MODIFIER	LOC102156069	LOC102156069	transcript	XR_005360046.1	pseudogene	4	n.378-64263G>T
chr5	72474030	G	T	PASS	0/0	1/1	T	intron_variant	MODIFIER	LOC102156069	LOC102156069	transcript	XR_005360047.1	pseudogene	5	n.452-64263G>T
chr5	72474030	G	T	PASS	0/0	1/1	T	intron_variant	MODIFIER	LOC102156069	LOC102156069	transcript	XR_005360055.1	pseudogene	4	n.353-64263G>T
chr5	72474030	G	T	PASS	0/0	1/1	T	intron_variant	MODIFIER	LOC102156069	LOC102156069	transcript	XR_005360056.1	pseudogene	3	n.297-64263G>T
chr5	72474030	G	T	PASS	0/0	1/1	T	intron_variant	MODIFIER	LOC102156069	LOC102156069	transcript	XR_005360057.1	pseudogene	4	n.371-64263G>T
chr5	72649818	T	G	PASS	0/0	1/1	G	intergenic_region	MODIFIER	LOC102156069-WWOX	LOC102156069-WWOX	intergenic_region	LOC102156069-WWOX		-1	n.72649818T>G
chr5	73694626	G	A	PASS	0/0	1/1	A	intron_variant	MODIFIER	WWOX	WWOX	transcript	XM_038538230.1	protein_coding	5	c.516+68643C>T
chr5	73694626	G	A	PASS	0/0	1/1	A	intron_variant	MODIFIER	WWOX	WWOX	transcript	XM_038538231.1	protein_coding	5	c.516+68643C>T
chr5	73694626	G	A	PASS	0/0	1/1	A	intron_variant	MODIFIER	WWOX	WWOX	transcript	XM_038538236.1	protein_coding	4	c.393+68643C>T
chr5	73694626	G	A	PASS	0/0	1/1	A	intron_variant	MODIFIER	WWOX	WWOX	transcript	XM_038538238.1	protein_coding	5	c.516+68643C>T
chr5	73694626	G	A	PASS	0/0	1/1	A	intron_variant	MODIFIER	WWOX	WWOX	transcript	XM_038538233.1	protein_coding	5	c.516+68643C>T
chr5	73694626	G	A	PASS	0/0	1/1	A	intron_variant	MODIFIER	WWOX	WWOX	transcript	XM_038538232.1	protein_coding	5	c.516+68643C>T
chr5	73694626	G	A	PASS	0/0	1/1	A	intron_variant	MODIFIER	WWOX	WWOX	transcript	XM_038538237.1	protein_coding	5	c.516+68643C>T
chr5	73694626	G	A	PASS	0/0	1/1	A	intron_variant	MODIFIER	WWOX	WWOX	transcript	XM_038538234.1	protein_coding	5	c.516+68643C>T
chr5	73694626	G	A	PASS	0/0	1/1	A	intron_variant	MODIFIER	WWOX	WWOX	transcript	XM_038538235.1	protein_coding	5	c.516+68643C>T
chr5	73694626	G	A	PASS	0/0	1/1	A	intron_variant	MODIFIER	WWOX	WWOX	transcript	XM_038538239.1	protein_coding	5	c.517-7576C>T
chr5	73694626	G	A	PASS	0/0	1/1	A	intron_variant	MODIFIER	WWOX	WWOX	transcript	XM_038538244.1	protein_coding	5	c.517-436C>T
chr5	73814829	C	T	PASS	0/0	1/1	T	upstream_gene_variant	MODIFIER	WWOX	WWOX	transcript	XM_038538230.1	protein_coding	-1	c.-4772G>A
chr5	73814829	C	T	PASS	0/0	1/1	T	upstream_gene_variant	MODIFIER	WWOX	WWOX	transcript	XM_038538231.1	protein_coding	-1	c.-4772G>A
chr5	73814829	C	T	PASS	0/0	1/1	T	upstream_gene_variant	MODIFIER	WWOX	WWOX	transcript	XM_038538238.1	protein_coding	-1	c.-4772G>A
chr5	73814829	C	T	PASS	0/0	1/1	T	upstream_gene_variant	MODIFIER	WWOX	WWOX	transcript	XM_038538233.1	protein_coding	-1	c.-4772G>A
chr5	73814829	C	T	PASS	0/0	1/1	T	upstream_gene_variant	MODIFIER	WWOX	WWOX	transcript	XM_038538232.1	protein_coding	-1	c.-4772G>A
chr5	73814829	C	T	PASS	0/0	1/1	T	upstream_gene_variant	MODIFIER	WWOX	WWOX	transcript	XM_038538237.1	protein_coding	-1	c.-4772G>A
chr5	73814829	C	T	PASS	0/0	1/1	T	upstream_gene_variant	MODIFIER	WWOX	WWOX	transcript	XM_038538234.1	protein_coding	-1	c.-4772G>A
chr5	73814829	C	T	PASS	0/0	1/1	T	upstream_gene_variant	MODIFIER	WWOX	WWOX	transcript	XM_038538235.1	protein_coding	-1	c.-4772G>A
chr5	73814829	C	T	PASS	0/0	1/1	T	upstream_gene_variant	MODIFIER	WWOX	WWOX	transcript	XM_038538239.1	protein_coding	-1	c.-4772G>A
chr5	73814829	C	T	PASS	0/0	1/1	T	upstream_gene_variant	MODIFIER	WWOX	WWOX	transcript	XM_038538244.1	protein_coding	-1	c.-4772G>A
chr5	73814829	C	T	PASS	0/0	1/1	T	upstream_gene_variant	MODIFIER	WWOX	WWOX	transcript	XM_038538242.1	protein_coding	-1	c.-4772G>A
chr5	73814829	C	T	PASS	0/0	1/1	T	upstream_gene_variant	MODIFIER	WWOX	WWOX	transcript	XM_038538240.1	protein_coding	-1	c.-4772G>A
chr5	73814829	C	T	PASS	0/0	1/1	T	upstream_gene_variant	MODIFIER	WWOX	WWOX	transcript	XR_005360044.1	pseudogene	-1	n.-4649G>A
chr5	73814829	C	T	PASS	0/0	1/1	T	upstream_gene_variant	MODIFIER	WWOX	WWOX	transcript	XM_038538243.1	protein_coding	-1	c.-4772G>A
chr5	73814829	C	T	PASS	0/0	1/1	T	upstream_gene_variant	MODIFIER	WWOX	WWOX	transcript	XM_038538241.1	protein_coding	-1	c.-4772G>A
chr5	73814829	C	T	PASS	0/0	1/1	T	intron_variant	MODIFIER	LOC102156567	LOC102156567	transcript	XR_005360061.1	pseudogene	3	n.914-324C>T
chr5	73814829	C	T	PASS	0/0	1/1	T	intron_variant	MODIFIER	LOC102156567	LOC102156567	transcript	XR_005360062.1	pseudogene	2	n.198-324C>T
chr5	73814829	C	T	PASS	0/0	1/1	T	intron_variant	MODIFIER	LOC102156567	LOC102156567	transcript	XR_005360060.1	pseudogene	2	n.784-324C>T
chr5	78917418	G	A	PASS	./.	1/1	A	upstream_gene_variant	MODIFIER	LOC119871961	LOC119871961	transcript	XR_005360127.1	pseudogene	-1	n.-4144C>T
chr5	78917418	G	A	PASS	./.	1/1	A	upstream_gene_variant	MODIFIER	LOC119871961	LOC119871961	transcript	XR_005360128.1	pseudogene	-1	n.-4144C>T
chr5	78917418	G	A	PASS	./.	1/1	A	upstream_gene_variant	MODIFIER	LOC119871961	LOC119871961	transcript	XR_005360129.1	pseudogene	-1	n.-4144C>T
chr5	78917418	G	A	PASS	./.	1/1	A	upstream_gene_variant	MODIFIER	LOC119871961	LOC119871961	transcript	XR_005360130.1	pseudogene	-1	n.-4144C>T
chr5	78917418	G	A	PASS	./.	1/1	A	upstream_gene_variant	MODIFIER	LOC119871961	LOC119871961	transcript	XR_005360131.1	pseudogene	-1	n.-4144C>T
chr5	78917418	G	A	PASS	./.	1/1	A	upstream_gene_variant	MODIFIER	LOC119871961	LOC119871961	transcript	XR_005360132.1	pseudogene	-1	n.-4144C>T
chr5	78917418	G	A	PASS	./.	1/1	A	upstream_gene_variant	MODIFIER	LOC119871961	LOC119871961	transcript	XR_005360133.1	pseudogene	-1	n.-4144C>T
chr5	78917418	G	A	PASS	./.	1/1	A	upstream_gene_variant	MODIFIER	LOC119871961	LOC119871961	transcript	XR_005360134.1	pseudogene	-1	n.-4144C>T
chr5	78917418	G	A	PASS	./.	1/1	A	upstream_gene_variant	MODIFIER	LOC119871961	LOC119871961	transcript	XR_005360135.1	pseudogene	-1	n.-4144C>T
chr5	78917418	G	A	PASS	./.	1/1	A	upstream_gene_variant	MODIFIER	LOC119871961	LOC119871961	transcript	XR_005360136.1	pseudogene	-1	n.-4144C>T
chr5	78917418	G	A	PASS	./.	1/1	A	upstream_gene_variant	MODIFIER	LOC119871961	LOC119871961	transcript	XR_005360137.1	pseudogene	-1	n.-4144C>T
chr5	78917418	G	A	PASS	./.	1/1	A	upstream_gene_variant	MODIFIER	LOC119871961	LOC119871961	transcript	XR_005360122.1	pseudogene	-1	n.-4144C>T
chr5	78917418	G	A	PASS	./.	1/1	A	upstream_gene_variant	MODIFIER	LOC119871961	LOC119871961	transcript	XR_005360123.1	pseudogene	-1	n.-4144C>T
chr5	78917418	G	A	PASS	./.	1/1	A	upstream_gene_variant	MODIFIER	LOC119871961	LOC119871961	transcript	XR_005360124.1	pseudogene	-1	n.-4144C>T
chr5	78917418	G	A	PASS	./.	1/1	A	upstream_gene_variant	MODIFIER	LOC119871961	LOC119871961	transcript	XR_005360125.1	pseudogene	-1	n.-4144C>T
chr5	78917418	G	A	PASS	./.	1/1	A	upstream_gene_variant	MODIFIER	LOC119871961	LOC119871961	transcript	XR_005360126.1	pseudogene	-1	n.-4144C>T
chr5	78917418	G	A	PASS	./.	1/1	A	upstream_gene_variant	MODIFIER	LOC119871961	LOC119871961	transcript	XR_005360139.1	pseudogene	-1	n.-4144C>T
chr5	78917418	G	A	PASS	./.	1/1	A	upstream_gene_variant	MODIFIER	LOC119871961	LOC119871961	transcript	XR_005360140.1	pseudogene	-1	n.-4144C>T
chr5	78917418	G	A	PASS	./.	1/1	A	upstream_gene_variant	MODIFIER	LOC119871961	LOC119871961	transcript	XR_005360143.1	pseudogene	-1	n.-4144C>T
chr5	78917418	G	A	PASS	./.	1/1	A	upstream_gene_variant	MODIFIER	LOC119871961	LOC119871961	transcript	XR_005360144.1	pseudogene	-1	n.-4144C>T
chr5	78917418	G	A	PASS	./.	1/1	A	upstream_gene_variant	MODIFIER	LOC119871961	LOC119871961	transcript	XR_005360138.1	pseudogene	-1	n.-4144C>T
chr5	78917418	G	A	PASS	./.	1/1	A	intron_variant	MODIFIER	LOC119871961	LOC119871961	transcript	XR_005360141.1	pseudogene	3	n.2204+22270C>T
chr5	78917418	G	A	PASS	./.	1/1	A	intron_variant	MODIFIER	LOC102153393	LOC102153393	transcript	XR_005360147.1	pseudogene	1	n.700+4238G>A
chr5	78917418	G	A	PASS	./.	1/1	A	intron_variant	MODIFIER	LOC119871961	LOC119871961	transcript	XR_005360142.1	pseudogene	2	n.1075+22270C>T
chr5	78917418	G	A	PASS	./.	1/1	A	intron_variant	MODIFIER	LOC102153393	LOC102153393	transcript	XR_005360146.1	pseudogene	1	n.700+4238G>A
chr5	78917426	C	T	PASS	./.	1/1	T	upstream_gene_variant	MODIFIER	LOC119871961	LOC119871961	transcript	XR_005360127.1	pseudogene	-1	n.-4152G>A
chr5	78917426	C	T	PASS	./.	1/1	T	upstream_gene_variant	MODIFIER	LOC119871961	LOC119871961	transcript	XR_005360128.1	pseudogene	-1	n.-4152G>A
chr5	78917426	C	T	PASS	./.	1/1	T	upstream_gene_variant	MODIFIER	LOC119871961	LOC119871961	transcript	XR_005360129.1	pseudogene	-1	n.-4152G>A
chr5	78917426	C	T	PASS	./.	1/1	T	upstream_gene_variant	MODIFIER	LOC119871961	LOC119871961	transcript	XR_005360130.1	pseudogene	-1	n.-4152G>A
chr5	78917426	C	T	PASS	./.	1/1	T	upstream_gene_variant	MODIFIER	LOC119871961	LOC119871961	transcript	XR_005360131.1	pseudogene	-1	n.-4152G>A
chr5	78917426	C	T	PASS	./.	1/1	T	upstream_gene_variant	MODIFIER	LOC119871961	LOC119871961	transcript	XR_005360132.1	pseudogene	-1	n.-4152G>A
chr5	78917426	C	T	PASS	./.	1/1	T	upstream_gene_variant	MODIFIER	LOC119871961	LOC119871961	transcript	XR_005360133.1	pseudogene	-1	n.-4152G>A
chr5	78917426	C	T	PASS	./.	1/1	T	upstream_gene_variant	MODIFIER	LOC119871961	LOC119871961	transcript	XR_005360134.1	pseudogene	-1	n.-4152G>A
chr5	78917426	C	T	PASS	./.	1/1	T	upstream_gene_variant	MODIFIER	LOC119871961	LOC119871961	transcript	XR_005360135.1	pseudogene	-1	n.-4152G>A
chr5	78917426	C	T	PASS	./.	1/1	T	upstream_gene_variant	MODIFIER	LOC119871961	LOC119871961	transcript	XR_005360136.1	pseudogene	-1	n.-4152G>A
chr5	78917426	C	T	PASS	./.	1/1	T	upstream_gene_variant	MODIFIER	LOC119871961	LOC119871961	transcript	XR_005360137.1	pseudogene	-1	n.-4152G>A
chr5	78917426	C	T	PASS	./.	1/1	T	upstream_gene_variant	MODIFIER	LOC119871961	LOC119871961	transcript	XR_005360122.1	pseudogene	-1	n.-4152G>A
chr5	78917426	C	T	PASS	./.	1/1	T	upstream_gene_variant	MODIFIER	LOC119871961	LOC119871961	transcript	XR_005360123.1	pseudogene	-1	n.-4152G>A
chr5	78917426	C	T	PASS	./.	1/1	T	upstream_gene_variant	MODIFIER	LOC119871961	LOC119871961	transcript	XR_005360124.1	pseudogene	-1	n.-4152G>A
chr5	78917426	C	T	PASS	./.	1/1	T	upstream_gene_variant	MODIFIER	LOC119871961	LOC119871961	transcript	XR_005360125.1	pseudogene	-1	n.-4152G>A
chr5	78917426	C	T	PASS	./.	1/1	T	upstream_gene_variant	MODIFIER	LOC119871961	LOC119871961	transcript	XR_005360126.1	pseudogene	-1	n.-4152G>A
chr5	78917426	C	T	PASS	./.	1/1	T	upstream_gene_variant	MODIFIER	LOC119871961	LOC119871961	transcript	XR_005360139.1	pseudogene	-1	n.-4152G>A
chr5	78917426	C	T	PASS	./.	1/1	T	upstream_gene_variant	MODIFIER	LOC119871961	LOC119871961	transcript	XR_005360140.1	pseudogene	-1	n.-4152G>A
chr5	78917426	C	T	PASS	./.	1/1	T	upstream_gene_variant	MODIFIER	LOC119871961	LOC119871961	transcript	XR_005360143.1	pseudogene	-1	n.-4152G>A
chr5	78917426	C	T	PASS	./.	1/1	T	upstream_gene_variant	MODIFIER	LOC119871961	LOC119871961	transcript	XR_005360144.1	pseudogene	-1	n.-4152G>A
chr5	78917426	C	T	PASS	./.	1/1	T	upstream_gene_variant	MODIFIER	LOC119871961	LOC119871961	transcript	XR_005360138.1	pseudogene	-1	n.-4152G>A
chr5	78917426	C	T	PASS	./.	1/1	T	intron_variant	MODIFIER	LOC119871961	LOC119871961	transcript	XR_005360141.1	pseudogene	3	n.2204+22262G>A
chr5	78917426	C	T	PASS	./.	1/1	T	intron_variant	MODIFIER	LOC102153393	LOC102153393	transcript	XR_005360147.1	pseudogene	1	n.700+4246C>T
chr5	78917426	C	T	PASS	./.	1/1	T	intron_variant	MODIFIER	LOC119871961	LOC119871961	transcript	XR_005360142.1	pseudogene	2	n.1075+22262G>A
chr5	78917426	C	T	PASS	./.	1/1	T	intron_variant	MODIFIER	LOC102153393	LOC102153393	transcript	XR_005360146.1	pseudogene	1	n.700+4246C>T
chr5	78917430	C	T	PASS	./.	1/1	T	upstream_gene_variant	MODIFIER	LOC119871961	LOC119871961	transcript	XR_005360127.1	pseudogene	-1	n.-4156G>A
chr5	78917430	C	T	PASS	./.	1/1	T	upstream_gene_variant	MODIFIER	LOC119871961	LOC119871961	transcript	XR_005360128.1	pseudogene	-1	n.-4156G>A
chr5	78917430	C	T	PASS	./.	1/1	T	upstream_gene_variant	MODIFIER	LOC119871961	LOC119871961	transcript	XR_005360129.1	pseudogene	-1	n.-4156G>A
chr5	78917430	C	T	PASS	./.	1/1	T	upstream_gene_variant	MODIFIER	LOC119871961	LOC119871961	transcript	XR_005360130.1	pseudogene	-1	n.-4156G>A
chr5	78917430	C	T	PASS	./.	1/1	T	upstream_gene_variant	MODIFIER	LOC119871961	LOC119871961	transcript	XR_005360131.1	pseudogene	-1	n.-4156G>A
chr5	78917430	C	T	PASS	./.	1/1	T	upstream_gene_variant	MODIFIER	LOC119871961	LOC119871961	transcript	XR_005360132.1	pseudogene	-1	n.-4156G>A
chr5	78917430	C	T	PASS	./.	1/1	T	upstream_gene_variant	MODIFIER	LOC119871961	LOC119871961	transcript	XR_005360133.1	pseudogene	-1	n.-4156G>A
chr5	78917430	C	T	PASS	./.	1/1	T	upstream_gene_variant	MODIFIER	LOC119871961	LOC119871961	transcript	XR_005360134.1	pseudogene	-1	n.-4156G>A
chr5	78917430	C	T	PASS	./.	1/1	T	upstream_gene_variant	MODIFIER	LOC119871961	LOC119871961	transcript	XR_005360135.1	pseudogene	-1	n.-4156G>A
chr5	78917430	C	T	PASS	./.	1/1	T	upstream_gene_variant	MODIFIER	LOC119871961	LOC119871961	transcript	XR_005360136.1	pseudogene	-1	n.-4156G>A
chr5	78917430	C	T	PASS	./.	1/1	T	upstream_gene_variant	MODIFIER	LOC119871961	LOC119871961	transcript	XR_005360137.1	pseudogene	-1	n.-4156G>A
chr5	78917430	C	T	PASS	./.	1/1	T	upstream_gene_variant	MODIFIER	LOC119871961	LOC119871961	transcript	XR_005360122.1	pseudogene	-1	n.-4156G>A
chr5	78917430	C	T	PASS	./.	1/1	T	upstream_gene_variant	MODIFIER	LOC119871961	LOC119871961	transcript	XR_005360123.1	pseudogene	-1	n.-4156G>A
chr5	78917430	C	T	PASS	./.	1/1	T	upstream_gene_variant	MODIFIER	LOC119871961	LOC119871961	transcript	XR_005360124.1	pseudogene	-1	n.-4156G>A
chr5	78917430	C	T	PASS	./.	1/1	T	upstream_gene_variant	MODIFIER	LOC119871961	LOC119871961	transcript	XR_005360125.1	pseudogene	-1	n.-4156G>A
chr5	78917430	C	T	PASS	./.	1/1	T	upstream_gene_variant	MODIFIER	LOC119871961	LOC119871961	transcript	XR_005360126.1	pseudogene	-1	n.-4156G>A
chr5	78917430	C	T	PASS	./.	1/1	T	upstream_gene_variant	MODIFIER	LOC119871961	LOC119871961	transcript	XR_005360139.1	pseudogene	-1	n.-4156G>A
chr5	78917430	C	T	PASS	./.	1/1	T	upstream_gene_variant	MODIFIER	LOC119871961	LOC119871961	transcript	XR_005360140.1	pseudogene	-1	n.-4156G>A
chr5	78917430	C	T	PASS	./.	1/1	T	upstream_gene_variant	MODIFIER	LOC119871961	LOC119871961	transcript	XR_005360143.1	pseudogene	-1	n.-4156G>A
chr5	78917430	C	T	PASS	./.	1/1	T	upstream_gene_variant	MODIFIER	LOC119871961	LOC119871961	transcript	XR_005360144.1	pseudogene	-1	n.-4156G>A
chr5	78917430	C	T	PASS	./.	1/1	T	upstream_gene_variant	MODIFIER	LOC119871961	LOC119871961	transcript	XR_005360138.1	pseudogene	-1	n.-4156G>A
chr5	78917430	C	T	PASS	./.	1/1	T	intron_variant	MODIFIER	LOC119871961	LOC119871961	transcript	XR_005360141.1	pseudogene	3	n.2204+22258G>A
chr5	78917430	C	T	PASS	./.	1/1	T	intron_variant	MODIFIER	LOC102153393	LOC102153393	transcript	XR_005360147.1	pseudogene	1	n.700+4250C>T
chr5	78917430	C	T	PASS	./.	1/1	T	intron_variant	MODIFIER	LOC119871961	LOC119871961	transcript	XR_005360142.1	pseudogene	2	n.1075+22258G>A
chr5	78917430	C	T	PASS	./.	1/1	T	intron_variant	MODIFIER	LOC102153393	LOC102153393	transcript	XR_005360146.1	pseudogene	1	n.700+4250C>T
chr5	78917447	G	A	PASS	./.	1/1	A	upstream_gene_variant	MODIFIER	LOC119871961	LOC119871961	transcript	XR_005360127.1	pseudogene	-1	n.-4173C>T
chr5	78917447	G	A	PASS	./.	1/1	A	upstream_gene_variant	MODIFIER	LOC119871961	LOC119871961	transcript	XR_005360128.1	pseudogene	-1	n.-4173C>T
chr5	78917447	G	A	PASS	./.	1/1	A	upstream_gene_variant	MODIFIER	LOC119871961	LOC119871961	transcript	XR_005360129.1	pseudogene	-1	n.-4173C>T
chr5	78917447	G	A	PASS	./.	1/1	A	upstream_gene_variant	MODIFIER	LOC119871961	LOC119871961	transcript	XR_005360130.1	pseudogene	-1	n.-4173C>T
chr5	78917447	G	A	PASS	./.	1/1	A	upstream_gene_variant	MODIFIER	LOC119871961	LOC119871961	transcript	XR_005360131.1	pseudogene	-1	n.-4173C>T
chr5	78917447	G	A	PASS	./.	1/1	A	upstream_gene_variant	MODIFIER	LOC119871961	LOC119871961	transcript	XR_005360132.1	pseudogene	-1	n.-4173C>T
chr5	78917447	G	A	PASS	./.	1/1	A	upstream_gene_variant	MODIFIER	LOC119871961	LOC119871961	transcript	XR_005360133.1	pseudogene	-1	n.-4173C>T
chr5	78917447	G	A	PASS	./.	1/1	A	upstream_gene_variant	MODIFIER	LOC119871961	LOC119871961	transcript	XR_005360134.1	pseudogene	-1	n.-4173C>T
chr5	78917447	G	A	PASS	./.	1/1	A	upstream_gene_variant	MODIFIER	LOC119871961	LOC119871961	transcript	XR_005360135.1	pseudogene	-1	n.-4173C>T
chr5	78917447	G	A	PASS	./.	1/1	A	upstream_gene_variant	MODIFIER	LOC119871961	LOC119871961	transcript	XR_005360136.1	pseudogene	-1	n.-4173C>T
chr5	78917447	G	A	PASS	./.	1/1	A	upstream_gene_variant	MODIFIER	LOC119871961	LOC119871961	transcript	XR_005360137.1	pseudogene	-1	n.-4173C>T
chr5	78917447	G	A	PASS	./.	1/1	A	upstream_gene_variant	MODIFIER	LOC119871961	LOC119871961	transcript	XR_005360122.1	pseudogene	-1	n.-4173C>T
chr5	78917447	G	A	PASS	./.	1/1	A	upstream_gene_variant	MODIFIER	LOC119871961	LOC119871961	transcript	XR_005360123.1	pseudogene	-1	n.-4173C>T
chr5	78917447	G	A	PASS	./.	1/1	A	upstream_gene_variant	MODIFIER	LOC119871961	LOC119871961	transcript	XR_005360124.1	pseudogene	-1	n.-4173C>T
chr5	78917447	G	A	PASS	./.	1/1	A	upstream_gene_variant	MODIFIER	LOC119871961	LOC119871961	transcript	XR_005360125.1	pseudogene	-1	n.-4173C>T
chr5	78917447	G	A	PASS	./.	1/1	A	upstream_gene_variant	MODIFIER	LOC119871961	LOC119871961	transcript	XR_005360126.1	pseudogene	-1	n.-4173C>T
chr5	78917447	G	A	PASS	./.	1/1	A	upstream_gene_variant	MODIFIER	LOC119871961	LOC119871961	transcript	XR_005360139.1	pseudogene	-1	n.-4173C>T
chr5	78917447	G	A	PASS	./.	1/1	A	upstream_gene_variant	MODIFIER	LOC119871961	LOC119871961	transcript	XR_005360140.1	pseudogene	-1	n.-4173C>T
chr5	78917447	G	A	PASS	./.	1/1	A	upstream_gene_variant	MODIFIER	LOC119871961	LOC119871961	transcript	XR_005360143.1	pseudogene	-1	n.-4173C>T
chr5	78917447	G	A	PASS	./.	1/1	A	upstream_gene_variant	MODIFIER	LOC119871961	LOC119871961	transcript	XR_005360144.1	pseudogene	-1	n.-4173C>T
chr5	78917447	G	A	PASS	./.	1/1	A	upstream_gene_variant	MODIFIER	LOC119871961	LOC119871961	transcript	XR_005360138.1	pseudogene	-1	n.-4173C>T
chr5	78917447	G	A	PASS	./.	1/1	A	intron_variant	MODIFIER	LOC119871961	LOC119871961	transcript	XR_005360141.1	pseudogene	3	n.2204+22241C>T
chr5	78917447	G	A	PASS	./.	1/1	A	intron_variant	MODIFIER	LOC102153393	LOC102153393	transcript	XR_005360147.1	pseudogene	1	n.700+4267G>A
chr5	78917447	G	A	PASS	./.	1/1	A	intron_variant	MODIFIER	LOC119871961	LOC119871961	transcript	XR_005360142.1	pseudogene	2	n.1075+22241C>T
chr5	78917447	G	A	PASS	./.	1/1	A	intron_variant	MODIFIER	LOC102153393	LOC102153393	transcript	XR_005360146.1	pseudogene	1	n.700+4267G>A
chr5	78917458	C	T	PASS	./.	1/1	T	upstream_gene_variant	MODIFIER	LOC119871961	LOC119871961	transcript	XR_005360127.1	pseudogene	-1	n.-4184G>A
chr5	78917458	C	T	PASS	./.	1/1	T	upstream_gene_variant	MODIFIER	LOC119871961	LOC119871961	transcript	XR_005360128.1	pseudogene	-1	n.-4184G>A
chr5	78917458	C	T	PASS	./.	1/1	T	upstream_gene_variant	MODIFIER	LOC119871961	LOC119871961	transcript	XR_005360129.1	pseudogene	-1	n.-4184G>A
chr5	78917458	C	T	PASS	./.	1/1	T	upstream_gene_variant	MODIFIER	LOC119871961	LOC119871961	transcript	XR_005360130.1	pseudogene	-1	n.-4184G>A
chr5	78917458	C	T	PASS	./.	1/1	T	upstream_gene_variant	MODIFIER	LOC119871961	LOC119871961	transcript	XR_005360131.1	pseudogene	-1	n.-4184G>A
chr5	78917458	C	T	PASS	./.	1/1	T	upstream_gene_variant	MODIFIER	LOC119871961	LOC119871961	transcript	XR_005360132.1	pseudogene	-1	n.-4184G>A
chr5	78917458	C	T	PASS	./.	1/1	T	upstream_gene_variant	MODIFIER	LOC119871961	LOC119871961	transcript	XR_005360133.1	pseudogene	-1	n.-4184G>A
chr5	78917458	C	T	PASS	./.	1/1	T	upstream_gene_variant	MODIFIER	LOC119871961	LOC119871961	transcript	XR_005360134.1	pseudogene	-1	n.-4184G>A
chr5	78917458	C	T	PASS	./.	1/1	T	upstream_gene_variant	MODIFIER	LOC119871961	LOC119871961	transcript	XR_005360135.1	pseudogene	-1	n.-4184G>A
chr5	78917458	C	T	PASS	./.	1/1	T	upstream_gene_variant	MODIFIER	LOC119871961	LOC119871961	transcript	XR_005360136.1	pseudogene	-1	n.-4184G>A
chr5	78917458	C	T	PASS	./.	1/1	T	upstream_gene_variant	MODIFIER	LOC119871961	LOC119871961	transcript	XR_005360137.1	pseudogene	-1	n.-4184G>A
chr5	78917458	C	T	PASS	./.	1/1	T	upstream_gene_variant	MODIFIER	LOC119871961	LOC119871961	transcript	XR_005360122.1	pseudogene	-1	n.-4184G>A
chr5	78917458	C	T	PASS	./.	1/1	T	upstream_gene_variant	MODIFIER	LOC119871961	LOC119871961	transcript	XR_005360123.1	pseudogene	-1	n.-4184G>A
chr5	78917458	C	T	PASS	./.	1/1	T	upstream_gene_variant	MODIFIER	LOC119871961	LOC119871961	transcript	XR_005360124.1	pseudogene	-1	n.-4184G>A
chr5	78917458	C	T	PASS	./.	1/1	T	upstream_gene_variant	MODIFIER	LOC119871961	LOC119871961	transcript	XR_005360125.1	pseudogene	-1	n.-4184G>A
chr5	78917458	C	T	PASS	./.	1/1	T	upstream_gene_variant	MODIFIER	LOC119871961	LOC119871961	transcript	XR_005360126.1	pseudogene	-1	n.-4184G>A
chr5	78917458	C	T	PASS	./.	1/1	T	upstream_gene_variant	MODIFIER	LOC119871961	LOC119871961	transcript	XR_005360139.1	pseudogene	-1	n.-4184G>A
chr5	78917458	C	T	PASS	./.	1/1	T	upstream_gene_variant	MODIFIER	LOC119871961	LOC119871961	transcript	XR_005360140.1	pseudogene	-1	n.-4184G>A
chr5	78917458	C	T	PASS	./.	1/1	T	upstream_gene_variant	MODIFIER	LOC119871961	LOC119871961	transcript	XR_005360143.1	pseudogene	-1	n.-4184G>A
chr5	78917458	C	T	PASS	./.	1/1	T	upstream_gene_variant	MODIFIER	LOC119871961	LOC119871961	transcript	XR_005360144.1	pseudogene	-1	n.-4184G>A
chr5	78917458	C	T	PASS	./.	1/1	T	upstream_gene_variant	MODIFIER	LOC119871961	LOC119871961	transcript	XR_005360138.1	pseudogene	-1	n.-4184G>A
chr5	78917458	C	T	PASS	./.	1/1	T	intron_variant	MODIFIER	LOC119871961	LOC119871961	transcript	XR_005360141.1	pseudogene	3	n.2204+22230G>A
chr5	78917458	C	T	PASS	./.	1/1	T	intron_variant	MODIFIER	LOC102153393	LOC102153393	transcript	XR_005360147.1	pseudogene	1	n.700+4278C>T
chr5	78917458	C	T	PASS	./.	1/1	T	intron_variant	MODIFIER	LOC119871961	LOC119871961	transcript	XR_005360142.1	pseudogene	2	n.1075+22230G>A
chr5	78917458	C	T	PASS	./.	1/1	T	intron_variant	MODIFIER	LOC102153393	LOC102153393	transcript	XR_005360146.1	pseudogene	1	n.700+4278C>T
chr6	3556676	G	A	PASS	0/0	1/1	A	intron_variant	MODIFIER	AUTS2	AUTS2	transcript	XM_038539027.1	protein_coding	1	c.310-45269C>T
chr6	3556676	G	A	PASS	0/0	1/1	A	intron_variant	MODIFIER	LOC111096179	LOC111096179	transcript	XR_005360506.1	pseudogene	2	n.867+3569C>T
chr6	3556676	G	A	PASS	0/0	1/1	A	intron_variant	MODIFIER	AUTS2	AUTS2	transcript	XM_038539033.1	protein_coding	1	c.13-45269C>T
chr6	3556676	G	A	PASS	0/0	1/1	A	intron_variant	MODIFIER	AUTS2	AUTS2	transcript	XM_038539032.1	protein_coding	1	c.172-45269C>T
chr6	3556676	G	A	PASS	0/0	1/1	A	intron_variant	MODIFIER	AUTS2	AUTS2	transcript	XM_038539038.1	protein_coding	1	c.310-45269C>T
chr6	3556676	G	A	PASS	0/0	1/1	A	intron_variant	MODIFIER	AUTS2	AUTS2	transcript	XM_038539029.1	protein_coding	1	c.310-45269C>T
chr6	3556676	G	A	PASS	0/0	1/1	A	intron_variant	MODIFIER	AUTS2	AUTS2	transcript	XM_038539031.1	protein_coding	1	c.310-45269C>T
chr6	3556676	G	A	PASS	0/0	1/1	A	intron_variant	MODIFIER	AUTS2	AUTS2	transcript	XM_038539028.1	protein_coding	1	c.310-45269C>T
chr6	3556676	G	A	PASS	0/0	1/1	A	intron_variant	MODIFIER	AUTS2	AUTS2	transcript	XM_038539030.1	protein_coding	1	c.310-45269C>T
chr6	3556676	G	A	PASS	0/0	1/1	A	intron_variant	MODIFIER	LOC111096179	LOC111096179	transcript	XR_005360505.1	pseudogene	2	n.557+3569C>T
chr6	11436865	A	G	PASS	./.	1/1	G	downstream_gene_variant	MODIFIER	CCZ1	CCZ1	transcript	XM_038539465.1	protein_coding	-1	c.*4527A>G
chr6	11436865	A	G	PASS	./.	1/1	G	intron_variant	MODIFIER	LOC608989	LOC608989	transcript	XM_038539470.1	protein_coding	18	c.2246-388T>C
chr6	11436865	A	G	PASS	./.	1/1	G	intron_variant	MODIFIER	LOC608989	LOC608989	transcript	XM_038539472.1	protein_coding	17	c.2177-388T>C
chr6	11436865	A	G	PASS	./.	1/1	G	intron_variant	MODIFIER	LOC608989	LOC608989	transcript	XM_038539471.1	protein_coding	17	c.2246-388T>C
chr6	11767237	A	G	PASS	./.	1/1	G	intergenic_region	MODIFIER	LOC100688310-LOC100683001	LOC100688310-LOC100683001	intergenic_region	LOC100688310-LOC100683001		-1	n.11767237A>G
chr6	12188733	T	C	PASS	./.	1/1	C	non_coding_transcript_exon_variant	MODIFIER	LOC119876357_1	LOC119876357_1	transcript	XR_005360625.1	pseudogene	4	n.2168A>G
chr6	12188733	T	C	PASS	./.	1/1	C	non_coding_transcript_exon_variant	MODIFIER	LOC119876357_1	LOC119876357_1	transcript	XR_005360626.1	pseudogene	4	n.2017A>G
chr6	12188772	T	A	PASS	./.	1/1	A	non_coding_transcript_exon_variant	MODIFIER	LOC119876357_1	LOC119876357_1	transcript	XR_005360625.1	pseudogene	4	n.2129A>T
chr6	12188772	T	A	PASS	./.	1/1	A	non_coding_transcript_exon_variant	MODIFIER	LOC119876357_1	LOC119876357_1	transcript	XR_005360626.1	pseudogene	4	n.1978A>T
chr6	12325889	A	G	PASS	0/0	1/1	G	intergenic_region	MODIFIER	LOC102151519-RNF216	LOC102151519-RNF216	intergenic_region	LOC102151519-RNF216		-1	n.12325889A>G
chr6	14059227	C	T	PASS	0/0	1/1	T	intergenic_region	MODIFIER	LOC119872444-MIR8873A	LOC119872444-MIR8873A	intergenic_region	LOC119872444-MIR8873A		-1	n.14059227C>T
chr6	24976033	T	G	PASS	./.	1/1	G	intron_variant	MODIFIER	LOC102151415	LOC102151415	transcript	XM_038540172.1	protein_coding	5	c.354+5820T>G
chr6	24976033	T	G	PASS	./.	1/1	G	intron_variant	MODIFIER	LOC102151415	LOC102151415	transcript	XM_038540176.1	protein_coding	5	c.306+5820T>G
chr6	24976033	T	G	PASS	./.	1/1	G	intron_variant	MODIFIER	LOC102151415	LOC102151415	transcript	XM_038540177.1	protein_coding	4	c.297+5820T>G
chr6	24976033	T	G	PASS	./.	1/1	G	intron_variant	MODIFIER	LOC102151415	LOC102151415	transcript	XM_038540179.1	protein_coding	4	c.240+5820T>G
chr6	24976033	T	G	PASS	./.	1/1	G	intron_variant	MODIFIER	LOC102151415	LOC102151415	transcript	XM_038540181.1	protein_coding	3	c.183+5820T>G
chr6	24976033	T	G	PASS	./.	1/1	G	intron_variant	MODIFIER	LOC102151415	LOC102151415	transcript	XM_038540183.1	protein_coding	3	c.166-8598T>G
chr6	24976033	T	G	PASS	./.	1/1	G	intron_variant	MODIFIER	LOC102151415	LOC102151415	transcript	XM_038540184.1	protein_coding	3	c.118-8598T>G
chr6	24976033	T	G	PASS	./.	1/1	G	intron_variant	MODIFIER	LOC102151415	LOC102151415	transcript	XM_038540186.1	protein_coding	2	c.52-8598T>G
chr6	24976033	T	G	PASS	./.	1/1	G	intron_variant	MODIFIER	LOC102151415	LOC102151415	transcript	XM_038540175.1	protein_coding	5	c.354+5820T>G
chr6	24976033	T	G	PASS	./.	1/1	G	intron_variant	MODIFIER	LOC102151415	LOC102151415	transcript	XM_038540174.1	protein_coding	5	c.354+5820T>G
chr6	24976033	T	G	PASS	./.	1/1	G	intron_variant	MODIFIER	LOC102151415	LOC102151415	transcript	XM_038540173.1	protein_coding	5	c.354+5820T>G
chr6	24976033	T	G	PASS	./.	1/1	G	intron_variant	MODIFIER	LOC102151415	LOC102151415	transcript	XM_038540182.1	protein_coding	3	c.168+5820T>G
chr6	24976033	T	G	PASS	./.	1/1	G	intron_variant	MODIFIER	LOC102151415	LOC102151415	transcript	XM_038540178.1	protein_coding	3	c.255+5820T>G
chr6	24976033	T	G	PASS	./.	1/1	G	intron_variant	MODIFIER	LOC102151415	LOC102151415	transcript	XM_038540180.1	protein_coding	2	c.198+5820T>G
chr6	24976033	T	G	PASS	./.	1/1	G	intron_variant	MODIFIER	LOC102151415	LOC102151415	transcript	XM_038540185.1	protein_coding	1	c.67-8598T>G
chr6	24976055	T	C	PASS	./.	1/1	C	intron_variant	MODIFIER	LOC102151415	LOC102151415	transcript	XM_038540172.1	protein_coding	5	c.354+5842T>C
chr6	24976055	T	C	PASS	./.	1/1	C	intron_variant	MODIFIER	LOC102151415	LOC102151415	transcript	XM_038540176.1	protein_coding	5	c.306+5842T>C
chr6	24976055	T	C	PASS	./.	1/1	C	intron_variant	MODIFIER	LOC102151415	LOC102151415	transcript	XM_038540177.1	protein_coding	4	c.297+5842T>C
chr6	24976055	T	C	PASS	./.	1/1	C	intron_variant	MODIFIER	LOC102151415	LOC102151415	transcript	XM_038540179.1	protein_coding	4	c.240+5842T>C
chr6	24976055	T	C	PASS	./.	1/1	C	intron_variant	MODIFIER	LOC102151415	LOC102151415	transcript	XM_038540181.1	protein_coding	3	c.183+5842T>C
chr6	24976055	T	C	PASS	./.	1/1	C	intron_variant	MODIFIER	LOC102151415	LOC102151415	transcript	XM_038540183.1	protein_coding	3	c.166-8576T>C
chr6	24976055	T	C	PASS	./.	1/1	C	intron_variant	MODIFIER	LOC102151415	LOC102151415	transcript	XM_038540184.1	protein_coding	3	c.118-8576T>C
chr6	24976055	T	C	PASS	./.	1/1	C	intron_variant	MODIFIER	LOC102151415	LOC102151415	transcript	XM_038540186.1	protein_coding	2	c.52-8576T>C
chr6	24976055	T	C	PASS	./.	1/1	C	intron_variant	MODIFIER	LOC102151415	LOC102151415	transcript	XM_038540175.1	protein_coding	5	c.354+5842T>C
chr6	24976055	T	C	PASS	./.	1/1	C	intron_variant	MODIFIER	LOC102151415	LOC102151415	transcript	XM_038540174.1	protein_coding	5	c.354+5842T>C
chr6	24976055	T	C	PASS	./.	1/1	C	intron_variant	MODIFIER	LOC102151415	LOC102151415	transcript	XM_038540173.1	protein_coding	5	c.354+5842T>C
chr6	24976055	T	C	PASS	./.	1/1	C	intron_variant	MODIFIER	LOC102151415	LOC102151415	transcript	XM_038540182.1	protein_coding	3	c.168+5842T>C
chr6	24976055	T	C	PASS	./.	1/1	C	intron_variant	MODIFIER	LOC102151415	LOC102151415	transcript	XM_038540178.1	protein_coding	3	c.255+5842T>C
chr6	24976055	T	C	PASS	./.	1/1	C	intron_variant	MODIFIER	LOC102151415	LOC102151415	transcript	XM_038540180.1	protein_coding	2	c.198+5842T>C
chr6	24976055	T	C	PASS	./.	1/1	C	intron_variant	MODIFIER	LOC102151415	LOC102151415	transcript	XM_038540185.1	protein_coding	1	c.67-8576T>C
chr6	29866463	G	A	PASS	0/0	1/1	A	intergenic_region	MODIFIER	LOC111096502-LOC119872333	LOC111096502-LOC119872333	intergenic_region	LOC111096502-LOC119872333		-1	n.29866463G>A
chr6	29866742	G	A	PASS	0/0	1/1	A	intergenic_region	MODIFIER	LOC111096502-LOC119872333	LOC111096502-LOC119872333	intergenic_region	LOC111096502-LOC119872333		-1	n.29866742G>A
chr6	29866750	C	T	PASS	0/0	1/1	T	intergenic_region	MODIFIER	LOC111096502-LOC119872333	LOC111096502-LOC119872333	intergenic_region	LOC111096502-LOC119872333		-1	n.29866750C>T
chr6	56251868	G	T	PASS	0/0	1/1	T	downstream_gene_variant	MODIFIER	LOC100688990	LOC100688990	transcript	XM_038538952.1	protein_coding	-1	c.*4997C>A
chr6	56251868	G	T	PASS	0/0	1/1	T	intergenic_region	MODIFIER	DR1-LOC100688990	DR1-LOC100688990	intergenic_region	DR1-LOC100688990		-1	n.56251868G>T
chr6	63247130	C	T	PASS	0/0	1/1	T	upstream_gene_variant	MODIFIER	LOC111096420	LOC111096420	transcript	XR_005360443.1	pseudogene	-1	n.-95C>T
chr6	63247130	C	T	PASS	0/0	1/1	T	intergenic_region	MODIFIER	DDAH1-LOC111096420	DDAH1-LOC111096420	intergenic_region	DDAH1-LOC111096420		-1	n.63247130C>T
chr6	64707544	G	A	PASS	0/0	1/1	A	intergenic_region	MODIFIER	LOC119872367-LOC111096525	LOC119872367-LOC111096525	intergenic_region	LOC119872367-LOC111096525		-1	n.64707544G>A
chr6	65594593	GT	G	PASS	0/0	1/1	G	intergenic_region	MODIFIER	LOC111096431-LOC111096432	LOC111096431-LOC111096432	intergenic_region	LOC111096431-LOC111096432		-1	n.65594594delT
chr6	67007267	T	A	PASS	0/0	1/1	A	intergenic_region	MODIFIER	LOC100685738-LOC111096528	LOC100685738-LOC111096528	intergenic_region	LOC100685738-LOC111096528		-1	n.67007267T>A
chr6	69660239	GAGAGAC	G	PASS	0/0	1/1	G	intron_variant	MODIFIER	USP33	USP33	transcript	XM_038541626.1	protein_coding	1	c.-51-680_-51-675delAGAGAC
chr6	76753323	A	G	PASS	0/0	1/1	G	intergenic_region	MODIFIER	LOC111096540-LOC111096462	LOC111096540-LOC111096462	intergenic_region	LOC111096540-LOC111096462		-1	n.76753323A>G
chr6	76768049	C	T	PASS	0/0	1/1	T	intergenic_region	MODIFIER	LOC111096540-LOC111096462	LOC111096540-LOC111096462	intergenic_region	LOC111096540-LOC111096462		-1	n.76768049C>T
chr6	76861913	G	A	PASS	0/0	1/1	A	upstream_gene_variant	MODIFIER	LOC119872465	LOC119872465	transcript	XR_005361534.1	snRNA	-1	n.-1220C>T
chr6	76861913	G	A	PASS	0/0	1/1	A	downstream_gene_variant	MODIFIER	LOC111096462	LOC111096462	transcript	XR_005361457.1	pseudogene	-1	n.*235C>T
chr6	76861913	G	A	PASS	0/0	1/1	A	intron_variant	MODIFIER	LOC111096462	LOC111096462	transcript	XR_005361458.1	pseudogene	3	n.488+4891C>T
chr6	76911994	G	A	PASS	0/0	1/1	A	intergenic_region	MODIFIER	LOC106558929-DEPDC1	LOC106558929-DEPDC1	intergenic_region	LOC106558929-DEPDC1		-1	n.76911994G>A
chr6	76913470	T	TA	PASS	0/0	1/1	TA	intergenic_region	MODIFIER	LOC106558929-DEPDC1	LOC106558929-DEPDC1	intergenic_region	LOC106558929-DEPDC1		-1	n.76913470_76913471insA
chr6	76935062	G	T	PASS	0/0	1/1	T	intergenic_region	MODIFIER	LOC106558929-DEPDC1	LOC106558929-DEPDC1	intergenic_region	LOC106558929-DEPDC1		-1	n.76935062G>T
chr6	77157209	C	T	PASS	0/0	1/1	T	intergenic_region	MODIFIER	LOC106558929-DEPDC1	LOC106558929-DEPDC1	intergenic_region	LOC106558929-DEPDC1		-1	n.77157209C>T
chr6	77201688	G	T	PASS	0/0	1/1	T	intergenic_region	MODIFIER	LOC106558929-DEPDC1	LOC106558929-DEPDC1	intergenic_region	LOC106558929-DEPDC1		-1	n.77201688G>T
chr6	77212031	TAATC	T	PASS	0/0	1/1	T	intergenic_region	MODIFIER	LOC106558929-DEPDC1	LOC106558929-DEPDC1	intergenic_region	LOC106558929-DEPDC1		-1	n.77212032_77212035delAATC
chr6	77217794	T	C	PASS	0/0	1/1	C	intergenic_region	MODIFIER	LOC106558929-DEPDC1	LOC106558929-DEPDC1	intergenic_region	LOC106558929-DEPDC1		-1	n.77217794T>C
chr6	77259973	C	G	PASS	0/0	1/1	G	intergenic_region	MODIFIER	LOC106558929-DEPDC1	LOC106558929-DEPDC1	intergenic_region	LOC106558929-DEPDC1		-1	n.77259973C>G
chr7	408850	A	C	PASS	0/0	1/1	C	intron_variant	MODIFIER	KLHL12	KLHL12	transcript	XM_038541842.1	protein_coding	6	c.833-357A>C
chr7	408850	A	C	PASS	0/0	1/1	C	intron_variant	MODIFIER	KLHL12	KLHL12	transcript	XM_038541843.1	protein_coding	6	c.833-357A>C
chr7	431126	C	A	PASS	0/0	1/1	A	upstream_gene_variant	MODIFIER	LOC100855995	LOC100855995	transcript	XM_038541844.1	protein_coding	-1	c.-637C>A
chr7	431126	C	A	PASS	0/0	1/1	A	upstream_gene_variant	MODIFIER	LOC100855995	LOC100855995	transcript	XM_038541845.1	protein_coding	-1	c.-561C>A
chr7	431126	C	A	PASS	0/0	1/1	A	intron_variant	MODIFIER	LOC119872474	LOC119872474	transcript	XR_005361776.1	pseudogene	1	n.202+130G>T
chr7	431126	C	A	PASS	0/0	1/1	A	intron_variant	MODIFIER	LOC100855995	LOC100855995	transcript	XM_038541846.1	protein_coding	1	c.53-3287C>A
chr7	920984	G	T	PASS	0/0	1/1	T	intron_variant	MODIFIER	LGR6	LGR6	transcript	XM_038541878.1	protein_coding	5	c.665+13346C>A
chr7	920984	G	T	PASS	0/0	1/1	T	intron_variant	MODIFIER	LGR6	LGR6	transcript	XM_038541880.1	protein_coding	3	c.179+13346C>A
chr7	920984	G	T	PASS	0/0	1/1	T	intron_variant	MODIFIER	LGR6	LGR6	transcript	XM_038541881.1	protein_coding	2	c.107+20945C>A
chr7	920984	G	T	PASS	0/0	1/1	T	intron_variant	MODIFIER	LGR6	LGR6	transcript	XM_038541879.1	protein_coding	4	c.317+13346C>A
chr7	987100	G	A	PASS	0/0	1/1	A	upstream_gene_variant	MODIFIER	LOC607201	LOC607201	transcript	XM_038541734.1	protein_coding	-1	c.-4529C>T
chr7	987100	G	A	PASS	0/0	1/1	A	upstream_gene_variant	MODIFIER	PTPN7	PTPN7	transcript	XM_038541882.1	protein_coding	-1	c.-941G>A
chr7	987100	G	A	PASS	0/0	1/1	A	upstream_gene_variant	MODIFIER	PTPN7	PTPN7	transcript	XM_038541883.1	protein_coding	-1	c.-1083G>A
chr7	987100	G	A	PASS	0/0	1/1	A	upstream_gene_variant	MODIFIER	PTPN7	PTPN7	transcript	XM_038541884.1	protein_coding	-1	c.-1074G>A
chr7	987100	G	A	PASS	0/0	1/1	A	upstream_gene_variant	MODIFIER	PTPN7	PTPN7	transcript	XM_038541885.1	protein_coding	-1	c.-2225G>A
chr7	987100	G	A	PASS	0/0	1/1	A	intergenic_region	MODIFIER	LOC607201-PTPN7	LOC607201-PTPN7	intergenic_region	LOC607201-PTPN7		-1	n.987100G>A
chr7	1411038	A	G	PASS	0/0	1/1	G	intron_variant	MODIFIER	NAV1	NAV1	transcript	XM_038541901.1	protein_coding	3	c.827-468T>C
chr7	1411038	A	G	PASS	0/0	1/1	G	intron_variant	MODIFIER	NAV1	NAV1	transcript	XM_038541902.1	protein_coding	2	c.827-468T>C
chr7	1411038	A	G	PASS	0/0	1/1	G	intron_variant	MODIFIER	NAV1	NAV1	transcript	XM_038541903.1	protein_coding	2	c.827-468T>C
chr7	1411038	A	G	PASS	0/0	1/1	G	intron_variant	MODIFIER	NAV1	NAV1	transcript	XM_038541904.1	protein_coding	2	c.827-468T>C
chr7	1411038	A	G	PASS	0/0	1/1	G	intron_variant	MODIFIER	NAV1	NAV1	transcript	XM_038541905.1	protein_coding	2	c.827-468T>C
chr7	2029958	C	A	PASS	0/0	1/1	A	upstream_gene_variant	MODIFIER	LOC102152171	LOC102152171	transcript	XM_038541925.1	protein_coding	-1	c.-4868G>T
chr7	2029958	C	A	PASS	0/0	1/1	A	upstream_gene_variant	MODIFIER	LOC102152171	LOC102152171	transcript	XM_038541926.1	protein_coding	-1	c.-4868G>T
chr7	2029958	C	A	PASS	0/0	1/1	A	intron_variant	MODIFIER	INAVA	INAVA	transcript	XM_038541927.1	protein_coding	9	c.1590+609G>T
chr7	2029958	C	A	PASS	0/0	1/1	A	intron_variant	MODIFIER	INAVA	INAVA	transcript	XM_038541928.1	protein_coding	9	c.1590+609G>T
chr7	2398336	AGG	A	PASS	0/0	1/1	A	intergenic_region	MODIFIER	KIF14-LOC111096852	KIF14-LOC111096852	intergenic_region	KIF14-LOC111096852		-1	n.2398337_2398338delGG
chr7	2398340	G	T	PASS	0/0	1/1	T	intergenic_region	MODIFIER	KIF14-LOC111096852	KIF14-LOC111096852	intergenic_region	KIF14-LOC111096852		-1	n.2398340G>T
chr7	2398342	G	A	PASS	0/0	1/1	A	intergenic_region	MODIFIER	KIF14-LOC111096852	KIF14-LOC111096852	intergenic_region	KIF14-LOC111096852		-1	n.2398342G>A
chr7	2398343	A	ACCCTCCCG	PASS	0/0	1/1	ACCCTCCCG	intergenic_region	MODIFIER	KIF14-LOC111096852	KIF14-LOC111096852	intergenic_region	KIF14-LOC111096852		-1	n.2398343_2398344insCCCTCCCG
chr7	2523427	C	T	PASS	0/0	1/1	T	intergenic_region	MODIFIER	ZNF281-LOC111096854	ZNF281-LOC111096854	intergenic_region	ZNF281-LOC111096854		-1	n.2523427C>T
chr7	3103651	T	TTAAACTCTGTACCTTTATTTAAAAAAAAAAAAAAAAAAAAAAAAAAAAAA	PASS	0/0	1/1	TTAAACTCTGTACCTTTATTTAAAAAAAAAAAAAAAAAAAAAAAAAAAAAA	intergenic_region	MODIFIER	LOC102152898-LOC119872653	LOC102152898-LOC119872653	intergenic_region	LOC102152898-LOC119872653		-1	n.3103651_3103652insTAAACTCTGTACCTTTATTTAAAAAAAAAAAAAAAAAAAAAAAAAAAAAA
chr7	12932925	A	T	VQSRTrancheSNP99.90to100.00	0/0	1/1	T	intron_variant	MODIFIER	KCNK2	KCNK2	transcript	XM_038542142.1	protein_coding	5	c.1080+17217A>T
chr7	12932925	A	T	VQSRTrancheSNP99.90to100.00	0/0	1/1	T	intron_variant	MODIFIER	KCNK2	KCNK2	transcript	XM_038542148.1	protein_coding	6	c.951+17217A>T
chr7	12932925	A	T	VQSRTrancheSNP99.90to100.00	0/0	1/1	T	intron_variant	MODIFIER	KCNK2	KCNK2	transcript	XM_038542145.1	protein_coding	6	c.1068+17217A>T
chr7	12932925	A	T	VQSRTrancheSNP99.90to100.00	0/0	1/1	T	intron_variant	MODIFIER	KCNK2	KCNK2	transcript	XM_038542153.1	protein_coding	6	c.795+17217A>T
chr7	12932925	A	T	VQSRTrancheSNP99.90to100.00	0/0	1/1	T	intron_variant	MODIFIER	KCNK2	KCNK2	transcript	XM_038542152.1	protein_coding	6	c.795+17217A>T
chr7	12932925	A	T	VQSRTrancheSNP99.90to100.00	0/0	1/1	T	intron_variant	MODIFIER	KCNK2	KCNK2	transcript	XM_038542150.1	protein_coding	6	c.918+17217A>T
chr7	12932925	A	T	VQSRTrancheSNP99.90to100.00	0/0	1/1	T	intron_variant	MODIFIER	KCNK2	KCNK2	transcript	XM_038542147.1	protein_coding	6	c.963+17217A>T
chr7	12932925	A	T	VQSRTrancheSNP99.90to100.00	0/0	1/1	T	intron_variant	MODIFIER	KCNK2	KCNK2	transcript	XM_038542149.1	protein_coding	6	c.948+17217A>T
chr7	12932925	A	T	VQSRTrancheSNP99.90to100.00	0/0	1/1	T	intron_variant	MODIFIER	KCNK2	KCNK2	transcript	XM_038542146.1	protein_coding	6	c.1014+17217A>T
chr7	12932925	A	T	VQSRTrancheSNP99.90to100.00	0/0	1/1	T	intron_variant	MODIFIER	KCNK2	KCNK2	transcript	XM_038542154.1	protein_coding	6	c.795+17217A>T
chr7	12932925	A	T	VQSRTrancheSNP99.90to100.00	0/0	1/1	T	intron_variant	MODIFIER	KCNK2	KCNK2	transcript	XM_038542143.1	protein_coding	5	c.1080+17217A>T
chr7	12932925	A	T	VQSRTrancheSNP99.90to100.00	0/0	1/1	T	intron_variant	MODIFIER	KCNK2	KCNK2	transcript	XM_038542144.1	protein_coding	5	c.1080+17217A>T
chr7	37196764	C	G	PASS	./.	1/1	G	intron_variant	MODIFIER	SMYD3	SMYD3	transcript	XM_038542771.1	protein_coding	1	c.164+2790G>C
chr7	37196764	C	G	PASS	./.	1/1	G	intron_variant	MODIFIER	LOC102152361	LOC102152361	transcript	XR_005362244.1	pseudogene	1	n.380+1976G>C
chr7	37196764	C	G	PASS	./.	1/1	G	intron_variant	MODIFIER	SMYD3	SMYD3	transcript	XM_038542772.1	protein_coding	1	c.-14+2970G>C
chr7	40285112	C	T	PASS	0/0	1/1	T	downstream_gene_variant	MODIFIER	TP53BP2	TP53BP2	transcript	XM_038542890.1	protein_coding	-1	c.*3898C>T
chr7	40285112	C	T	PASS	0/0	1/1	T	downstream_gene_variant	MODIFIER	CAPN2	CAPN2	transcript	XM_038542895.1	protein_coding	-1	c.*1116G>A
chr7	40285112	C	T	PASS	0/0	1/1	T	downstream_gene_variant	MODIFIER	TP53BP2	TP53BP2	transcript	XM_038542891.1	protein_coding	-1	c.*3898C>T
chr7	40285112	C	T	PASS	0/0	1/1	T	downstream_gene_variant	MODIFIER	TP53BP2	TP53BP2	transcript	XM_038542894.1	protein_coding	-1	c.*3898C>T
chr7	40285112	C	T	PASS	0/0	1/1	T	downstream_gene_variant	MODIFIER	TP53BP2	TP53BP2	transcript	XM_038542892.1	protein_coding	-1	c.*3898C>T
chr7	40285112	C	T	PASS	0/0	1/1	T	downstream_gene_variant	MODIFIER	TP53BP2	TP53BP2	transcript	XM_038542893.1	protein_coding	-1	c.*3898C>T
chr7	40285112	C	T	PASS	0/0	1/1	T	intergenic_region	MODIFIER	TP53BP2-CAPN2	TP53BP2-CAPN2	intergenic_region	TP53BP2-CAPN2		-1	n.40285112C>T
chr7	46371002	AGTGGT	A	PASS	0/0	1/1	A	downstream_gene_variant	MODIFIER	LOC111096752	LOC111096752	transcript	XR_005362438.1	pseudogene	-1	n.*2541_*2545delGTGGT
chr7	46371002	AGTGGT	A	PASS	0/0	1/1	A	downstream_gene_variant	MODIFIER	LOC111096752	LOC111096752	transcript	XR_005362437.1	pseudogene	-1	n.*2541_*2545delGTGGT
chr7	46371002	AGTGGT	A	PASS	0/0	1/1	A	intergenic_region	MODIFIER	LOC111096752-LOC111096897	LOC111096752-LOC111096897	intergenic_region	LOC111096752-LOC111096897		-1	n.46371003_46371007delGTGGT
chr7	46819426	G	T	PASS	0/0	1/1	T	intergenic_region	MODIFIER	LOC111096899-LOC111096755	LOC111096899-LOC111096755	intergenic_region	LOC111096899-LOC111096755		-1	n.46819426G>T
chr7	47612698	C	G	PASS	0/0	1/1	G	intron_variant	MODIFIER	RIT2	RIT2	transcript	XM_038543397.1	protein_coding	1	c.34+30679C>G
chr7	47612698	C	G	PASS	0/0	1/1	G	intron_variant	MODIFIER	RIT2	RIT2	transcript	XM_038543398.1	protein_coding	1	c.-52-4657C>G
chr7	47612698	C	G	PASS	0/0	1/1	G	intron_variant	MODIFIER	RIT2	RIT2	transcript	XM_038543399.1	protein_coding	1	c.-123-4657C>G
chr7	47615582	A	G	PASS	0/0	1/1	G	intron_variant	MODIFIER	RIT2	RIT2	transcript	XM_038543397.1	protein_coding	1	c.34+33563A>G
chr7	47615582	A	G	PASS	0/0	1/1	G	intron_variant	MODIFIER	RIT2	RIT2	transcript	XM_038543398.1	protein_coding	1	c.-52-1773A>G
chr7	47615582	A	G	PASS	0/0	1/1	G	intron_variant	MODIFIER	RIT2	RIT2	transcript	XM_038543399.1	protein_coding	1	c.-123-1773A>G
chr7	58705341	G	T	PASS	0/0	1/1	T	intergenic_region	MODIFIER	LOC100685526-LOC100685615	LOC100685526-LOC100685615	intergenic_region	LOC100685526-LOC100685615		-1	n.58705341G>T
chr7	68399359	A	T	PASS	0/0	1/1	T	intergenic_region	MODIFIER	LOC119872735-LOC480188	LOC119872735-LOC480188	intergenic_region	LOC119872735-LOC480188		-1	n.68399359A>T
chr8	7939123	G	C	PASS	./.	1/1	C	intergenic_region	MODIFIER	LOC111096973-LOC119876485	LOC111096973-LOC119876485	intergenic_region	LOC111096973-LOC119876485		-1	n.7939123G>C
chr8	14243971	G	T	PASS	0/0	1/1	T	upstream_gene_variant	MODIFIER	LOC111096994	LOC111096994	transcript	XR_005362835.1	pseudogene	-1	n.-4307G>T
chr8	14243971	G	T	PASS	0/0	1/1	T	upstream_gene_variant	MODIFIER	LOC111096994	LOC111096994	transcript	XR_005362834.1	pseudogene	-1	n.-4309G>T
chr8	14243971	G	T	PASS	0/0	1/1	T	intergenic_region	MODIFIER	LOC111096993-LOC111096994	LOC111096993-LOC111096994	intergenic_region	LOC111096993-LOC111096994		-1	n.14243971G>T
chr8	18585916	G	A	PASS	./.	1/1	A	intergenic_region	MODIFIER	LOC119876584-LOC100688581	LOC119876584-LOC100688581	intergenic_region	LOC119876584-LOC100688581		-1	n.18585916G>A
chr8	36854379	A	T	PASS	0/0	1/1	T	intergenic_region	MODIFIER	PRKCH-HIF1A	PRKCH-HIF1A	intergenic_region	PRKCH-HIF1A		-1	n.36854379A>T
chr8	41241737	AAAAG	A	PASS	./.	1/1	A	intron_variant	MODIFIER	GPHN	GPHN	transcript	XM_038544964.1	protein_coding	6	c.429-4767_429-4764delAAAG
chr8	41241737	AAAAG	A	PASS	./.	1/1	A	intron_variant	MODIFIER	GPHN	GPHN	transcript	XM_038544968.1	protein_coding	6	c.429-4767_429-4764delAAAG
chr8	41241737	AAAAG	A	PASS	./.	1/1	A	intron_variant	MODIFIER	GPHN	GPHN	transcript	XM_038544970.1	protein_coding	5	c.390-4767_390-4764delAAAG
chr8	41241737	AAAAG	A	PASS	./.	1/1	A	intron_variant	MODIFIER	GPHN	GPHN	transcript	XM_038544972.1	protein_coding	5	c.390-4767_390-4764delAAAG
chr8	41241737	AAAAG	A	PASS	./.	1/1	A	intron_variant	MODIFIER	GPHN	GPHN	transcript	XM_038544973.1	protein_coding	6	c.429-4767_429-4764delAAAG
chr8	41241737	AAAAG	A	PASS	./.	1/1	A	intron_variant	MODIFIER	GPHN	GPHN	transcript	XM_038544974.1	protein_coding	5	c.390-4767_390-4764delAAAG
chr8	41241737	AAAAG	A	PASS	./.	1/1	A	intron_variant	MODIFIER	GPHN	GPHN	transcript	XM_038544965.1	protein_coding	6	c.429-4767_429-4764delAAAG
chr8	41241737	AAAAG	A	PASS	./.	1/1	A	intron_variant	MODIFIER	GPHN	GPHN	transcript	XM_038544966.1	protein_coding	5	c.390-4767_390-4764delAAAG
chr8	41241737	AAAAG	A	PASS	./.	1/1	A	intron_variant	MODIFIER	GPHN	GPHN	transcript	XM_038544967.1	protein_coding	6	c.429-4767_429-4764delAAAG
chr8	41241737	AAAAG	A	PASS	./.	1/1	A	intron_variant	MODIFIER	GPHN	GPHN	transcript	XM_038544969.1	protein_coding	6	c.429-4767_429-4764delAAAG
chr8	41241737	AAAAG	A	PASS	./.	1/1	A	intron_variant	MODIFIER	GPHN	GPHN	transcript	XM_038544971.1	protein_coding	5	c.390-4767_390-4764delAAAG
chr8	41241737	AAAAG	A	PASS	./.	1/1	A	intron_variant	MODIFIER	GPHN	GPHN	transcript	XM_038544977.1	protein_coding	6	c.429-4767_429-4764delAAAG
chr8	41241737	AAAAG	A	PASS	./.	1/1	A	intron_variant	MODIFIER	GPHN	GPHN	transcript	XM_038544975.1	protein_coding	2	c.60-4767_60-4764delAAAG
chr8	41241737	AAAAG	A	PASS	./.	1/1	A	intron_variant	MODIFIER	GPHN	GPHN	transcript	XM_038544976.1	protein_coding	3	c.60-4767_60-4764delAAAG
chr8	45921400	A	G	VQSRTrancheSNP99.90to100.00	1/1	1/1	G	intron_variant	MODIFIER	RGS6	RGS6	transcript	XM_038545143.1	protein_coding	2	c.85-167499A>G
chr8	45921400	A	G	VQSRTrancheSNP99.90to100.00	1/1	1/1	G	intron_variant	MODIFIER	RGS6	RGS6	transcript	XM_038545148.1	protein_coding	2	c.85-167499A>G
chr8	45921400	A	G	VQSRTrancheSNP99.90to100.00	1/1	1/1	G	intron_variant	MODIFIER	RGS6	RGS6	transcript	XM_038545144.1	protein_coding	4	c.85-167499A>G
chr8	45921400	A	G	VQSRTrancheSNP99.90to100.00	1/1	1/1	G	intron_variant	MODIFIER	RGS6	RGS6	transcript	XM_038545146.1	protein_coding	3	c.85-167499A>G
chr8	45921400	A	G	VQSRTrancheSNP99.90to100.00	1/1	1/1	G	intron_variant	MODIFIER	RGS6	RGS6	transcript	XM_038545149.1	protein_coding	2	c.85-167499A>G
chr8	45921400	A	G	VQSRTrancheSNP99.90to100.00	1/1	1/1	G	intron_variant	MODIFIER	RGS6	RGS6	transcript	XM_038545150.1	protein_coding	2	c.85-167499A>G
chr8	45921400	A	G	VQSRTrancheSNP99.90to100.00	1/1	1/1	G	intron_variant	MODIFIER	RGS6	RGS6	transcript	XM_038545151.1	protein_coding	2	c.85-167499A>G
chr8	45921400	A	G	VQSRTrancheSNP99.90to100.00	1/1	1/1	G	intron_variant	MODIFIER	RGS6	RGS6	transcript	XM_038545152.1	protein_coding	2	c.85-167499A>G
chr8	45921400	A	G	VQSRTrancheSNP99.90to100.00	1/1	1/1	G	intron_variant	MODIFIER	RGS6	RGS6	transcript	XM_038545155.1	protein_coding	2	c.85-167499A>G
chr8	45921400	A	G	VQSRTrancheSNP99.90to100.00	1/1	1/1	G	intron_variant	MODIFIER	RGS6	RGS6	transcript	XM_038545157.1	protein_coding	2	c.85-167499A>G
chr8	45921400	A	G	VQSRTrancheSNP99.90to100.00	1/1	1/1	G	intron_variant	MODIFIER	RGS6	RGS6	transcript	XM_038545154.1	protein_coding	2	c.85-167499A>G
chr8	45921400	A	G	VQSRTrancheSNP99.90to100.00	1/1	1/1	G	intron_variant	MODIFIER	RGS6	RGS6	transcript	XM_038545153.1	protein_coding	2	c.85-167499A>G
chr8	45921400	A	G	VQSRTrancheSNP99.90to100.00	1/1	1/1	G	intron_variant	MODIFIER	RGS6	RGS6	transcript	XM_038545147.1	protein_coding	2	c.85-167499A>G
chr8	47367866	ATATATATAGAGAGAGAGAGAG	A	PASS	1/1	1/1	A	intergenic_region	MODIFIER	LOC119872899-LOC119876503_2	LOC119872899-LOC119876503_2	intergenic_region	LOC119872899-LOC119876503_2		-1	n.47367867_47367887delTATATATAGAGAGAGAGAGAG
chr8	47741349	C	CG	PASS	./.	1/1	CG	upstream_gene_variant	MODIFIER	LOC119873002	LOC119873002	transcript	XM_038544043.1	protein_coding	-1	c.-1225_-1224insG
chr8	47741349	C	CG	PASS	./.	1/1	CG	upstream_gene_variant	MODIFIER	LOC119873002	LOC119873002	transcript	XM_038544044.1	protein_coding	-1	c.-1225_-1224insG
chr8	47741349	C	CG	PASS	./.	1/1	CG	upstream_gene_variant	MODIFIER	LOC119873002	LOC119873002	transcript	XR_005362895.1	pseudogene	-1	n.-550_-549insG
chr8	47741349	C	CG	PASS	./.	1/1	CG	intergenic_region	MODIFIER	LIN52-LOC119873002	LIN52-LOC119873002	intergenic_region	LIN52-LOC119873002		-1	n.47741349_47741350insG
chr8	69034921	A	ACAGAGATAGAGAGAGAGGCAGAGACATAGGTAGAAGG	PASS	./.	1/1	ACAGAGATAGAGAGAGAGGCAGAGACATAGGTAGAAGG	intron_variant	MODIFIER	WARS1	WARS1	transcript	XM_038545724.1	protein_coding	5	c.438-1059_438-1058insCCTTCTACCTATGTCTCTGCCTCTCTCTCTATCTCTG
chr8	69034921	A	ACAGAGATAGAGAGAGAGGCAGAGACATAGGTAGAAGG	PASS	./.	1/1	ACAGAGATAGAGAGAGAGGCAGAGACATAGGTAGAAGG	intron_variant	MODIFIER	WARS1	WARS1	transcript	XM_038545725.1	protein_coding	5	c.438-1059_438-1058insCCTTCTACCTATGTCTCTGCCTCTCTCTCTATCTCTG
chr8	69034921	A	ACAGAGATAGAGAGAGAGGCAGAGACATAGGTAGAAGG	PASS	./.	1/1	ACAGAGATAGAGAGAGAGGCAGAGACATAGGTAGAAGG	intron_variant	MODIFIER	WARS1	WARS1	transcript	XM_038545726.1	protein_coding	6	c.438-1059_438-1058insCCTTCTACCTATGTCTCTGCCTCTCTCTCTATCTCTG
chr8	69034921	A	ACAGAGATAGAGAGAGAGGCAGAGACATAGGTAGAAGG	PASS	./.	1/1	ACAGAGATAGAGAGAGAGGCAGAGACATAGGTAGAAGG	intron_variant	MODIFIER	WARS1	WARS1	transcript	XM_038545727.1	protein_coding	6	c.438-1059_438-1058insCCTTCTACCTATGTCTCTGCCTCTCTCTCTATCTCTG
chr8	69034921	A	ACAGAGATAGAGAGAGAGGCAGAGACATAGGTAGAAGG	PASS	./.	1/1	ACAGAGATAGAGAGAGAGGCAGAGACATAGGTAGAAGG	intron_variant	MODIFIER	WARS1	WARS1	transcript	XM_038545728.1	protein_coding	5	c.438-1059_438-1058insCCTTCTACCTATGTCTCTGCCTCTCTCTCTATCTCTG
chr8	69034921	A	ACAGAGATAGAGAGAGAGGCAGAGACATAGGTAGAAGG	PASS	./.	1/1	ACAGAGATAGAGAGAGAGGCAGAGACATAGGTAGAAGG	intron_variant	MODIFIER	WARS1	WARS1	transcript	XR_005363785.1	pseudogene	5	n.827-1059_827-1058insCCTTCTACCTATGTCTCTGCCTCTCTCTCTATCTCTG
chr8	74457961	C	G	PASS	0/0	1/1	G	intron_variant	MODIFIER	LOC119876541	LOC119876541	transcript	unassigned_transcript03	protein_coding	2	c.374-2637G>C
chr9	17862051	G	GC	PASS	0/0	1/1	GC	intergenic_region	MODIFIER	EFCAB13-LOC106558527_2	EFCAB13-LOC106558527_2	intergenic_region	EFCAB13-LOC106558527_2		-1	n.17862051_17862052insC
chr9	22567739	A	G	PASS	./.	1/1	G	downstream_gene_variant	MODIFIER	GSDMB	GSDMB	transcript	XM_038546028.1	protein_coding	-1	c.*1805A>G
chr9	22567739	A	G	PASS	./.	1/1	G	intergenic_region	MODIFIER	GSDMB-ZPBP2	GSDMB-ZPBP2	intergenic_region	GSDMB-ZPBP2		-1	n.22567739A>G
chr9	22567756	T	C	PASS	0/0	1/1	C	downstream_gene_variant	MODIFIER	GSDMB	GSDMB	transcript	XM_038546028.1	protein_coding	-1	c.*1822T>C
chr9	22567756	T	C	PASS	0/0	1/1	C	intergenic_region	MODIFIER	GSDMB-ZPBP2	GSDMB-ZPBP2	intergenic_region	GSDMB-ZPBP2		-1	n.22567756T>C
chr9	22567768	T	C	PASS	0/0	1/1	C	downstream_gene_variant	MODIFIER	GSDMB	GSDMB	transcript	XM_038546028.1	protein_coding	-1	c.*1834T>C
chr9	22567768	T	C	PASS	0/0	1/1	C	intergenic_region	MODIFIER	GSDMB-ZPBP2	GSDMB-ZPBP2	intergenic_region	GSDMB-ZPBP2		-1	n.22567768T>C
chr9	29806507	C	CAA	PASS	0/0	1/1	CAA	intergenic_region	MODIFIER	LOC111097388-LOC111097539	LOC111097388-LOC111097539	intergenic_region	LOC111097388-LOC111097539		-1	n.29806507_29806508insAA
chr9	43786402	C	T	PASS	0/0	1/1	T	intron_variant	MODIFIER	SSH2	SSH2	transcript	XM_038548401.1	protein_coding	3	c.189-25935G>A
chr9	43786402	C	T	PASS	0/0	1/1	T	intron_variant	MODIFIER	SSH2	SSH2	transcript	XM_038548402.1	protein_coding	1	c.128+15524G>A
chr9	43786402	C	T	PASS	0/0	1/1	T	intron_variant	MODIFIER	SSH2	SSH2	transcript	XR_005364734.1	pseudogene	3	n.189-25935G>A
chr9	43786402	C	T	PASS	0/0	1/1	T	intron_variant	MODIFIER	SSH2	SSH2	transcript	XR_005364735.1	pseudogene	3	n.189-25935G>A
chr9	43786402	C	T	PASS	0/0	1/1	T	intron_variant	MODIFIER	SSH2	SSH2	transcript	XM_038548403.1	protein_coding	2	c.108-25935G>A
chr9	44267023	T	TA	PASS	0/0	1/1	TA	intron_variant	MODIFIER	BLMH	BLMH	transcript	XM_038548410.1	protein_coding	6	c.646-907_646-906insT
chr9	44396644	A	C	PASS	0/0	1/1	C	intron_variant	MODIFIER	CPD	CPD	transcript	XM_038548411.1	protein_coding	6	c.1852+989A>C
chr9	44455063	TG	T	PASS	0/0	1/1	T	intron_variant	MODIFIER	GOSR1	GOSR1	transcript	XM_038548412.1	protein_coding	2	c.153-2661delG
chr9	44455063	TG	T	PASS	0/0	1/1	T	intron_variant	MODIFIER	GOSR1	GOSR1	transcript	XM_038548415.1	protein_coding	2	c.153-2661delG
chr9	44455063	TG	T	PASS	0/0	1/1	T	intron_variant	MODIFIER	GOSR1	GOSR1	transcript	XM_038548416.1	protein_coding	2	c.153-2661delG
chr9	44455063	TG	T	PASS	0/0	1/1	T	intron_variant	MODIFIER	GOSR1	GOSR1	transcript	XM_038548417.1	protein_coding	2	c.153-2661delG
chr9	44455063	TG	T	PASS	0/0	1/1	T	intron_variant	MODIFIER	GOSR1	GOSR1	transcript	XR_005364739.1	pseudogene	2	n.280-2661delG
chr9	44455063	TG	T	PASS	0/0	1/1	T	intron_variant	MODIFIER	GOSR1	GOSR1	transcript	XM_038548413.1	protein_coding	2	c.147-2661delG
chr9	44769936	C	T	PASS	0/0	1/1	T	intron_variant	MODIFIER	ABR	ABR	transcript	XM_038548426.1	protein_coding	18	c.2647-11687C>T
chr9	44769936	C	T	PASS	0/0	1/1	T	intron_variant	MODIFIER	ABR	ABR	transcript	XM_038548422.1	protein_coding	16	c.1654-11687C>T
chr9	44769936	C	T	PASS	0/0	1/1	T	intron_variant	MODIFIER	ABR	ABR	transcript	XM_038548420.1	protein_coding	16	c.1792-11687C>T
chr9	44769936	C	T	PASS	0/0	1/1	T	intron_variant	MODIFIER	ABR	ABR	transcript	XM_038548421.1	protein_coding	15	c.1681-11687C>T
chr9	44769936	C	T	PASS	0/0	1/1	T	intron_variant	MODIFIER	ABR	ABR	transcript	XM_038548423.1	protein_coding	11	c.1138-11687C>T
chr9	44769936	C	T	PASS	0/0	1/1	T	intron_variant	MODIFIER	ABR	ABR	transcript	XM_038548425.1	protein_coding	1	c.162+1434C>T
chr9	44864901	C	T	PASS	0/0	1/1	T	intron_variant	MODIFIER	NXN	NXN	transcript	XM_038548429.1	protein_coding	1	c.402+47769C>T
chr9	44913049	G	C	PASS	0/0	1/1	C	intron_variant	MODIFIER	NXN	NXN	transcript	XM_038548429.1	protein_coding	1	c.403-26184G>C
chr9	45221923	C	T	PASS	0/0	1/1	T	upstream_gene_variant	MODIFIER	C9H17orf97	C9H17orf97	transcript	XM_038548446.1	protein_coding	-1	c.-2781G>A
chr9	45221923	C	T	PASS	0/0	1/1	T	intron_variant	MODIFIER	LOC111097455	LOC111097455	transcript	XR_005364755.1	pseudogene	1	n.1114-1248C>T
chr9	45221923	C	T	PASS	0/0	1/1	T	intron_variant	MODIFIER	LOC111097455	LOC111097455	transcript	XR_005364754.1	pseudogene	1	n.1114-1248C>T
chr9	45221923	C	T	PASS	0/0	1/1	T	intron_variant	MODIFIER	LOC111097455	LOC111097455	transcript	XR_005364753.1	pseudogene	1	n.1114-1248C>T
chr9	45361324	GCCCCATCCCCAGGATGGGGACAGTGGGGT	G	PASS	0/0	1/1	G	intron_variant	MODIFIER	RPH3AL	RPH3AL	transcript	XM_038548448.1	protein_coding	5	c.439-3091_439-3063delCCCCATCCCCAGGATGGGGACAGTGGGGT
chr9	45417960	G	T	PASS	0/0	1/1	T	upstream_gene_variant	MODIFIER	DOC2B	DOC2B	transcript	XM_038548447.1	protein_coding	-1	c.-1691G>T
chr9	45417960	G	T	PASS	0/0	1/1	T	intergenic_region	MODIFIER	RPH3AL-DOC2B	RPH3AL-DOC2B	intergenic_region	RPH3AL-DOC2B		-1	n.45417960G>T
chr9	46795554	G	A	PASS	0/0	1/1	A	intron_variant	MODIFIER	RAP1GAP2	RAP1GAP2	transcript	XM_038548535.1	protein_coding	3	c.203+9706G>A
chr9	48661148	G	A	PASS	0/0	1/1	A	downstream_gene_variant	MODIFIER	LCN12	LCN12	transcript	XM_038548700.1	protein_coding	-1	c.*4028C>T
chr9	48661148	G	A	PASS	0/0	1/1	A	downstream_gene_variant	MODIFIER	LCN12	LCN12	transcript	XM_038548704.1	protein_coding	-1	c.*2459C>T
chr9	48661148	G	A	PASS	0/0	1/1	A	downstream_gene_variant	MODIFIER	LCN12	LCN12	transcript	XM_038548702.1	protein_coding	-1	c.*2459C>T
chr9	48661148	G	A	PASS	0/0	1/1	A	downstream_gene_variant	MODIFIER	LCN12	LCN12	transcript	XM_038548703.1	protein_coding	-1	c.*4028C>T
chr9	48661148	G	A	PASS	0/0	1/1	A	downstream_gene_variant	MODIFIER	LCN12	LCN12	transcript	XM_038548701.1	protein_coding	-1	c.*3311C>T
chr9	48661148	G	A	PASS	0/0	1/1	A	downstream_gene_variant	MODIFIER	LCN12	LCN12	transcript	XR_005364798.1	pseudogene	-1	n.*4186C>T
chr9	48661148	G	A	PASS	0/0	1/1	A	downstream_gene_variant	MODIFIER	LCN12	LCN12	transcript	XR_005364797.1	pseudogene	-1	n.*4191C>T
chr9	48661148	G	A	PASS	0/0	1/1	A	intergenic_region	MODIFIER	PTGDS-LCN12	PTGDS-LCN12	intergenic_region	PTGDS-LCN12		-1	n.48661148G>A
chr9	50198978	G	C	PASS	0/0	1/1	C	intron_variant	MODIFIER	VAV2	VAV2	transcript	XM_038548841.1	protein_coding	6	c.553-531C>G
chr9	50868414	C	T	PASS	0/0	1/1	T	upstream_gene_variant	MODIFIER	LOC119873350	LOC119873350	transcript	XM_038548861.1	protein_coding	-1	c.-4682G>A
chr9	50868414	C	T	PASS	0/0	1/1	T	upstream_gene_variant	MODIFIER	LOC119873350	LOC119873350	transcript	XM_038548862.1	protein_coding	-1	c.-4682G>A
chr9	50868414	C	T	PASS	0/0	1/1	T	intron_variant	MODIFIER	COL5A1	COL5A1	transcript	XM_038548863.1	protein_coding	31	c.2649+394C>T
chr9	50868414	C	T	PASS	0/0	1/1	T	intron_variant	MODIFIER	COL5A1	COL5A1	transcript	XM_038548864.1	protein_coding	31	c.2649+394C>T
chr10	4470430	TG	T	PASS	./.	1/1	T	intron_variant	MODIFIER	LOC119873559	LOC119873559	transcript	XM_038549562.1	protein_coding	4	c.858-19544delG
chr10	4470442	G	A	PASS	./.	1/1	A	intron_variant	MODIFIER	LOC119873559	LOC119873559	transcript	XM_038549562.1	protein_coding	4	c.858-19533G>A
chr10	4470474	T	C	PASS	./.	1/1	C	intron_variant	MODIFIER	LOC119873559	LOC119873559	transcript	XM_038549562.1	protein_coding	4	c.858-19501T>C
chr10	4470491	CCGCCGGT	C	PASS	./.	1/1	C	intron_variant	MODIFIER	LOC119873559	LOC119873559	transcript	XM_038549562.1	protein_coding	4	c.858-19483_858-19477delCGCCGGT
chr10	4470500	C	A	PASS	0/0	1/1	A	intron_variant	MODIFIER	LOC119873559	LOC119873559	transcript	XM_038549562.1	protein_coding	4	c.858-19475C>A
chr10	20112684	C	A	PASS	./.	1/1	A	intergenic_region	MODIFIER	LOC119873718-TBC1D22A	LOC119873718-TBC1D22A	intergenic_region	LOC119873718-TBC1D22A		-1	n.20112684C>A
chr10	20607879	C	T	PASS	./.	1/1	T	intron_variant	MODIFIER	GRAMD4	GRAMD4	transcript	XM_038550202.1	protein_coding	1	c.29+17213G>A
chr10	20607890	T	C	PASS	./.	1/1	C	intron_variant	MODIFIER	GRAMD4	GRAMD4	transcript	XM_038550202.1	protein_coding	1	c.29+17202A>G
chr11	10896798	T	G	PASS	./.	1/1	G	intergenic_region	MODIFIER	LOC119876795_1-LOC119876794_2	LOC119876795_1-LOC119876794_2	intergenic_region	LOC119876795_1-LOC119876794_2		-1	n.10896798T>G
chr11	10896812	T	G	PASS	./.	1/1	G	intergenic_region	MODIFIER	LOC119876795_1-LOC119876794_2	LOC119876795_1-LOC119876794_2	intergenic_region	LOC119876795_1-LOC119876794_2		-1	n.10896812T>G
chr11	21242463	A	C	PASS	1/1	1/1	C	upstream_gene_variant	MODIFIER	AFF4	AFF4	transcript	XM_038552146.1	protein_coding	-1	c.-1053T>G
chr11	21242463	A	C	PASS	1/1	1/1	C	upstream_gene_variant	MODIFIER	AFF4	AFF4	transcript	XM_038552147.1	protein_coding	-1	c.-961T>G
chr11	21242463	A	C	PASS	1/1	1/1	C	upstream_gene_variant	MODIFIER	AFF4	AFF4	transcript	XM_038552148.1	protein_coding	-1	c.-1053T>G
chr11	21242463	A	C	PASS	1/1	1/1	C	intergenic_region	MODIFIER	AFF4-ZCCHC10	AFF4-ZCCHC10	intergenic_region	AFF4-ZCCHC10		-1	n.21242463A>C
chr11	21296595	G	A	PASS	1/1	1/1	A	downstream_gene_variant	MODIFIER	LOC102155353	LOC102155353	transcript	XR_005366672.1	pseudogene	-1	n.*4770C>T
chr11	21296595	G	A	PASS	1/1	1/1	A	intergenic_region	MODIFIER	LOC119874106-LOC102155353	LOC119874106-LOC102155353	intergenic_region	LOC119874106-LOC102155353		-1	n.21296595G>A
chr11	24872145	C	T	PASS	1/1	1/1	T	intron_variant	MODIFIER	SPOCK1	SPOCK1	transcript	XM_038552239.1	protein_coding	5	c.484-9157G>A
chr11	24872145	C	T	PASS	1/1	1/1	T	intron_variant	MODIFIER	SPOCK1	SPOCK1	transcript	XM_038552241.1	protein_coding	3	c.259-9157G>A
chr11	24872145	C	T	PASS	1/1	1/1	T	intron_variant	MODIFIER	SPOCK1	SPOCK1	transcript	XM_038552240.1	protein_coding	4	c.475-9157G>A
chr11	26900185	G	T	PASS	0/0	1/1	T	intergenic_region	MODIFIER	MATR3-LOC119876781	MATR3-LOC119876781	intergenic_region	MATR3-LOC119876781		-1	n.26900185G>T
chr11	27250638	G	A	PASS	0/0	1/1	A	intergenic_region	MODIFIER	LOC100856006-IL33	LOC100856006-IL33	intergenic_region	LOC100856006-IL33		-1	n.27250638G>A
chr11	29001128	T	G	PASS	0/0	1/1	G	intergenic_region	MODIFIER	LOC119874119-LOC119874038	LOC119874119-LOC119874038	intergenic_region	LOC119874119-LOC119874038		-1	n.29001128T>G
chr11	33863357	A	G	PASS	./.	1/1	G	intron_variant	MODIFIER	MPDZ	MPDZ	transcript	XM_038552393.1	protein_coding	3	c.184-6742T>C
chr11	33863357	A	G	PASS	./.	1/1	G	intron_variant	MODIFIER	MPDZ	MPDZ	transcript	XM_038552404.1	protein_coding	3	c.184-6742T>C
chr11	33863357	A	G	PASS	./.	1/1	G	intron_variant	MODIFIER	MPDZ	MPDZ	transcript	XM_038552402.1	protein_coding	3	c.184-6742T>C
chr11	33863357	A	G	PASS	./.	1/1	G	intron_variant	MODIFIER	MPDZ	MPDZ	transcript	XM_038552401.1	protein_coding	3	c.184-6742T>C
chr11	33863357	A	G	PASS	./.	1/1	G	intron_variant	MODIFIER	MPDZ	MPDZ	transcript	XM_038552395.1	protein_coding	3	c.184-6742T>C
chr11	33863357	A	G	PASS	./.	1/1	G	intron_variant	MODIFIER	MPDZ	MPDZ	transcript	XM_038552397.1	protein_coding	3	c.184-6742T>C
chr11	33863357	A	G	PASS	./.	1/1	G	intron_variant	MODIFIER	MPDZ	MPDZ	transcript	XM_038552396.1	protein_coding	3	c.184-6742T>C
chr11	33863357	A	G	PASS	./.	1/1	G	intron_variant	MODIFIER	MPDZ	MPDZ	transcript	XM_038552399.1	protein_coding	3	c.184-6742T>C
chr11	33863357	A	G	PASS	./.	1/1	G	intron_variant	MODIFIER	MPDZ	MPDZ	transcript	XM_038552394.1	protein_coding	3	c.184-6742T>C
chr11	33863357	A	G	PASS	./.	1/1	G	intron_variant	MODIFIER	MPDZ	MPDZ	transcript	XM_038552398.1	protein_coding	3	c.184-6742T>C
chr11	33863357	A	G	PASS	./.	1/1	G	intron_variant	MODIFIER	MPDZ	MPDZ	transcript	XM_038552405.1	protein_coding	3	c.184-6742T>C
chr11	33863357	A	G	PASS	./.	1/1	G	intron_variant	MODIFIER	MPDZ	MPDZ	transcript	XM_038552403.1	protein_coding	3	c.184-6742T>C
chr11	33863357	A	G	PASS	./.	1/1	G	intron_variant	MODIFIER	MPDZ	MPDZ	transcript	XM_038552400.1	protein_coding	3	c.184-6742T>C
chr11	33863360	G	T	PASS	./.	1/1	T	intron_variant	MODIFIER	MPDZ	MPDZ	transcript	XM_038552393.1	protein_coding	3	c.184-6745C>A
chr11	33863360	G	T	PASS	./.	1/1	T	intron_variant	MODIFIER	MPDZ	MPDZ	transcript	XM_038552404.1	protein_coding	3	c.184-6745C>A
chr11	33863360	G	T	PASS	./.	1/1	T	intron_variant	MODIFIER	MPDZ	MPDZ	transcript	XM_038552402.1	protein_coding	3	c.184-6745C>A
chr11	33863360	G	T	PASS	./.	1/1	T	intron_variant	MODIFIER	MPDZ	MPDZ	transcript	XM_038552401.1	protein_coding	3	c.184-6745C>A
chr11	33863360	G	T	PASS	./.	1/1	T	intron_variant	MODIFIER	MPDZ	MPDZ	transcript	XM_038552395.1	protein_coding	3	c.184-6745C>A
chr11	33863360	G	T	PASS	./.	1/1	T	intron_variant	MODIFIER	MPDZ	MPDZ	transcript	XM_038552397.1	protein_coding	3	c.184-6745C>A
chr11	33863360	G	T	PASS	./.	1/1	T	intron_variant	MODIFIER	MPDZ	MPDZ	transcript	XM_038552396.1	protein_coding	3	c.184-6745C>A
chr11	33863360	G	T	PASS	./.	1/1	T	intron_variant	MODIFIER	MPDZ	MPDZ	transcript	XM_038552399.1	protein_coding	3	c.184-6745C>A
chr11	33863360	G	T	PASS	./.	1/1	T	intron_variant	MODIFIER	MPDZ	MPDZ	transcript	XM_038552394.1	protein_coding	3	c.184-6745C>A
chr11	33863360	G	T	PASS	./.	1/1	T	intron_variant	MODIFIER	MPDZ	MPDZ	transcript	XM_038552398.1	protein_coding	3	c.184-6745C>A
chr11	33863360	G	T	PASS	./.	1/1	T	intron_variant	MODIFIER	MPDZ	MPDZ	transcript	XM_038552405.1	protein_coding	3	c.184-6745C>A
chr11	33863360	G	T	PASS	./.	1/1	T	intron_variant	MODIFIER	MPDZ	MPDZ	transcript	XM_038552403.1	protein_coding	3	c.184-6745C>A
chr11	33863360	G	T	PASS	./.	1/1	T	intron_variant	MODIFIER	MPDZ	MPDZ	transcript	XM_038552400.1	protein_coding	3	c.184-6745C>A
chr11	54452896	C	T	PASS	./.	1/1	T	intron_variant	MODIFIER	DCAF10	DCAF10	transcript	XM_038552878.1	protein_coding	2	c.665+2768C>T
chr11	54452896	C	T	PASS	./.	1/1	T	intron_variant	MODIFIER	DCAF10	DCAF10	transcript	XR_005367011.1	pseudogene	2	n.680+2768C>T
chr11	54452903	G	A	PASS	./.	1/1	A	intron_variant	MODIFIER	DCAF10	DCAF10	transcript	XM_038552878.1	protein_coding	2	c.665+2775G>A
chr11	54452903	G	A	PASS	./.	1/1	A	intron_variant	MODIFIER	DCAF10	DCAF10	transcript	XR_005367011.1	pseudogene	2	n.680+2775G>A
chr11	54452990	T	C	PASS	./.	1/1	C	intron_variant	MODIFIER	DCAF10	DCAF10	transcript	XM_038552878.1	protein_coding	2	c.665+2862T>C
chr11	54452990	T	C	PASS	./.	1/1	C	intron_variant	MODIFIER	DCAF10	DCAF10	transcript	XR_005367011.1	pseudogene	2	n.680+2862T>C
chr11	56401493	G	A	PASS	0/0	1/1	A	intron_variant	MODIFIER	COL15A1	COL15A1	transcript	XM_038552919.1	protein_coding	3	c.954+23G>A
chr11	56401493	G	A	PASS	0/0	1/1	A	intron_variant	MODIFIER	COL15A1	COL15A1	transcript	XM_038552921.1	protein_coding	3	c.954+23G>A
chr11	56401493	G	A	PASS	0/0	1/1	A	intron_variant	MODIFIER	COL15A1	COL15A1	transcript	XM_038552920.1	protein_coding	3	c.939+23G>A
chr11	56401493	G	A	PASS	0/0	1/1	A	intron_variant	MODIFIER	COL15A1	COL15A1	transcript	XM_038552922.1	protein_coding	3	c.645+23G>A
chr11	56401493	G	A	PASS	0/0	1/1	A	intron_variant	MODIFIER	COL15A1	COL15A1	transcript	XM_038552923.1	protein_coding	2	c.603+23G>A
chr11	56401493	G	A	PASS	0/0	1/1	A	non_coding_transcript_exon_variant	MODIFIER	LOC106559497	LOC106559497	transcript	XR_005367040.1	pseudogene	3	n.405C>T
chr11	56408674	C	CTT	PASS	0/0	1/1	CTT	upstream_gene_variant	MODIFIER	LOC106559497	LOC106559497	transcript	XR_005367040.1	pseudogene	-1	n.-3409_-3408insAA
chr11	56408674	C	CTT	PASS	0/0	1/1	CTT	intron_variant	MODIFIER	COL15A1	COL15A1	transcript	XM_038552919.1	protein_coding	5	c.1111-1058_1111-1057insTT
chr11	56408674	C	CTT	PASS	0/0	1/1	CTT	intron_variant	MODIFIER	COL15A1	COL15A1	transcript	XM_038552921.1	protein_coding	4	c.1030-1058_1030-1057insTT
chr11	56408674	C	CTT	PASS	0/0	1/1	CTT	intron_variant	MODIFIER	COL15A1	COL15A1	transcript	XM_038552920.1	protein_coding	5	c.1096-1058_1096-1057insTT
chr11	56408674	C	CTT	PASS	0/0	1/1	CTT	intron_variant	MODIFIER	COL15A1	COL15A1	transcript	XM_038552922.1	protein_coding	5	c.802-1058_802-1057insTT
chr11	56408674	C	CTT	PASS	0/0	1/1	CTT	intron_variant	MODIFIER	COL15A1	COL15A1	transcript	XM_038552923.1	protein_coding	4	c.760-1058_760-1057insTT
chr11	57106797	G	A	PASS	0/0	1/1	A	downstream_gene_variant	MODIFIER	LOC102153773	LOC102153773	transcript	XR_005367051.1	pseudogene	-1	n.*1610C>T
chr11	57106797	G	A	PASS	0/0	1/1	A	intergenic_region	MODIFIER	LOC100684552-LOC102153773	LOC100684552-LOC102153773	intergenic_region	LOC100684552-LOC102153773		-1	n.57106797G>A
chr11	57203644	G	GAAAGAAAT	PASS	0/0	1/1	GAAAGAAAT	intergenic_region	MODIFIER	NR4A3-STX17	NR4A3-STX17	intergenic_region	NR4A3-STX17		-1	n.57203644_57203645insAAAGAAAT
chr11	64141334	T	G	PASS	0/0	1/1	G	intergenic_region	MODIFIER	LOC119876821_2-LOC102152291	LOC119876821_2-LOC102152291	intergenic_region	LOC119876821_2-LOC102152291		-1	n.64141334T>G
chr11	64270441	T	TA	PASS	0/0	1/1	TA	intron_variant	MODIFIER	LOC102152291	LOC102152291	transcript	XR_005367121.1	pseudogene	1	n.926+9586_926+9587insT
chr11	64305867	G	A	PASS	0/0	1/1	A	intergenic_region	MODIFIER	LOC102152291-LOC106559527	LOC102152291-LOC106559527	intergenic_region	LOC102152291-LOC106559527		-1	n.64305867G>A
chr11	64492354	T	G	PASS	0/0	1/1	G	missense_variant	MODERATE	CTNNAL1	CTNNAL1	transcript	XM_038553040.1	protein_coding	9	c.1217A>C	p.His406Pro
chr11	64492354	T	G	PASS	0/0	1/1	G	missense_variant	MODERATE	CTNNAL1	CTNNAL1	transcript	XM_038553042.1	protein_coding	9	c.1127A>C	p.His376Pro
chr11	64492354	T	G	PASS	0/0	1/1	G	missense_variant	MODERATE	CTNNAL1	CTNNAL1	transcript	XM_038553041.1	protein_coding	9	c.1217A>C	p.His406Pro
chr11	64741819	T	C	PASS	0/0	1/1	C	intron_variant	MODIFIER	EPB41L4B	EPB41L4B	transcript	XM_038553045.1	protein_coding	13	c.1310+95A>G
chr11	64741819	T	C	PASS	0/0	1/1	C	intron_variant	MODIFIER	EPB41L4B	EPB41L4B	transcript	XM_038553050.1	protein_coding	13	c.1211+95A>G
chr11	64741819	T	C	PASS	0/0	1/1	C	intron_variant	MODIFIER	EPB41L4B	EPB41L4B	transcript	XM_038553046.1	protein_coding	13	c.1310+95A>G
chr11	64741819	T	C	PASS	0/0	1/1	C	intron_variant	MODIFIER	EPB41L4B	EPB41L4B	transcript	XM_038553047.1	protein_coding	13	c.1310+95A>G
chr11	64741819	T	C	PASS	0/0	1/1	C	intron_variant	MODIFIER	EPB41L4B	EPB41L4B	transcript	XM_038553048.1	protein_coding	13	c.1310+95A>G
chr11	64741819	T	C	PASS	0/0	1/1	C	intron_variant	MODIFIER	EPB41L4B	EPB41L4B	transcript	XM_038553049.1	protein_coding	13	c.1310+95A>G
chr11	64741819	T	C	PASS	0/0	1/1	C	intron_variant	MODIFIER	EPB41L4B	EPB41L4B	transcript	XM_038553051.1	protein_coding	13	c.1310+95A>G
chr11	64741819	T	C	PASS	0/0	1/1	C	intron_variant	MODIFIER	EPB41L4B	EPB41L4B	transcript	XM_038553052.1	protein_coding	13	c.1310+95A>G
chr11	64741819	T	C	PASS	0/0	1/1	C	intron_variant	MODIFIER	EPB41L4B	EPB41L4B	transcript	XR_005367134.1	pseudogene	13	n.1310+95A>G
chr11	64741819	T	C	PASS	0/0	1/1	C	intron_variant	MODIFIER	EPB41L4B	EPB41L4B	transcript	XM_038553053.1	protein_coding	13	c.1310+95A>G
chr11	64746634	G	A	PASS	0/0	1/1	A	intron_variant	MODIFIER	EPB41L4B	EPB41L4B	transcript	XM_038553045.1	protein_coding	9	c.929+140C>T
chr11	64746634	G	A	PASS	0/0	1/1	A	intron_variant	MODIFIER	EPB41L4B	EPB41L4B	transcript	XM_038553050.1	protein_coding	9	c.830+140C>T
chr11	64746634	G	A	PASS	0/0	1/1	A	intron_variant	MODIFIER	EPB41L4B	EPB41L4B	transcript	XM_038553046.1	protein_coding	9	c.929+140C>T
chr11	64746634	G	A	PASS	0/0	1/1	A	intron_variant	MODIFIER	EPB41L4B	EPB41L4B	transcript	XM_038553047.1	protein_coding	9	c.929+140C>T
chr11	64746634	G	A	PASS	0/0	1/1	A	intron_variant	MODIFIER	EPB41L4B	EPB41L4B	transcript	XM_038553048.1	protein_coding	9	c.929+140C>T
chr11	64746634	G	A	PASS	0/0	1/1	A	intron_variant	MODIFIER	EPB41L4B	EPB41L4B	transcript	XM_038553049.1	protein_coding	9	c.929+140C>T
chr11	64746634	G	A	PASS	0/0	1/1	A	intron_variant	MODIFIER	EPB41L4B	EPB41L4B	transcript	XM_038553051.1	protein_coding	9	c.929+140C>T
chr11	64746634	G	A	PASS	0/0	1/1	A	intron_variant	MODIFIER	EPB41L4B	EPB41L4B	transcript	XM_038553052.1	protein_coding	9	c.929+140C>T
chr11	64746634	G	A	PASS	0/0	1/1	A	intron_variant	MODIFIER	EPB41L4B	EPB41L4B	transcript	XR_005367134.1	pseudogene	9	n.929+140C>T
chr11	64746634	G	A	PASS	0/0	1/1	A	intron_variant	MODIFIER	EPB41L4B	EPB41L4B	transcript	XM_038553053.1	protein_coding	9	c.929+140C>T
chr11	64759549	G	T	PASS	0/0	1/1	T	intron_variant	MODIFIER	EPB41L4B	EPB41L4B	transcript	XM_038553045.1	protein_coding	2	c.412-1287C>A
chr11	64759549	G	T	PASS	0/0	1/1	T	intron_variant	MODIFIER	EPB41L4B	EPB41L4B	transcript	XM_038553050.1	protein_coding	2	c.313-1287C>A
chr11	64759549	G	T	PASS	0/0	1/1	T	intron_variant	MODIFIER	EPB41L4B	EPB41L4B	transcript	XM_038553046.1	protein_coding	2	c.412-1287C>A
chr11	64759549	G	T	PASS	0/0	1/1	T	intron_variant	MODIFIER	EPB41L4B	EPB41L4B	transcript	XM_038553047.1	protein_coding	2	c.412-1287C>A
chr11	64759549	G	T	PASS	0/0	1/1	T	intron_variant	MODIFIER	EPB41L4B	EPB41L4B	transcript	XM_038553048.1	protein_coding	2	c.412-1287C>A
chr11	64759549	G	T	PASS	0/0	1/1	T	intron_variant	MODIFIER	EPB41L4B	EPB41L4B	transcript	XM_038553049.1	protein_coding	2	c.412-1287C>A
chr11	64759549	G	T	PASS	0/0	1/1	T	intron_variant	MODIFIER	EPB41L4B	EPB41L4B	transcript	XM_038553051.1	protein_coding	2	c.412-1287C>A
chr11	64759549	G	T	PASS	0/0	1/1	T	intron_variant	MODIFIER	EPB41L4B	EPB41L4B	transcript	XM_038553052.1	protein_coding	2	c.412-1287C>A
chr11	64759549	G	T	PASS	0/0	1/1	T	intron_variant	MODIFIER	EPB41L4B	EPB41L4B	transcript	XR_005367134.1	pseudogene	2	n.412-1287C>A
chr11	64759549	G	T	PASS	0/0	1/1	T	intron_variant	MODIFIER	EPB41L4B	EPB41L4B	transcript	XM_038553053.1	protein_coding	2	c.412-1287C>A
chr11	64876887	G	A	PASS	0/0	1/1	A	intron_variant	MODIFIER	PTPN3	PTPN3	transcript	XM_038553060.1	protein_coding	19	c.2022+234C>T
chr11	64876887	G	A	PASS	0/0	1/1	A	intron_variant	MODIFIER	PTPN3	PTPN3	transcript	XM_038553068.1	protein_coding	12	c.1257+234C>T
chr11	64876887	G	A	PASS	0/0	1/1	A	intron_variant	MODIFIER	PTPN3	PTPN3	transcript	XM_038553067.1	protein_coding	12	c.1257+234C>T
chr11	64876887	G	A	PASS	0/0	1/1	A	intron_variant	MODIFIER	PTPN3	PTPN3	transcript	XM_038553065.1	protein_coding	18	c.1833+234C>T
chr11	64876887	G	A	PASS	0/0	1/1	A	intron_variant	MODIFIER	PTPN3	PTPN3	transcript	XM_038553066.1	protein_coding	17	c.1626+234C>T
chr11	64876887	G	A	PASS	0/0	1/1	A	intron_variant	MODIFIER	PTPN3	PTPN3	transcript	XM_038553064.1	protein_coding	19	c.1953+234C>T
chr11	64876887	G	A	PASS	0/0	1/1	A	intron_variant	MODIFIER	PTPN3	PTPN3	transcript	XM_038553061.1	protein_coding	20	c.1953+234C>T
chr11	64876887	G	A	PASS	0/0	1/1	A	intron_variant	MODIFIER	PTPN3	PTPN3	transcript	XM_038553062.1	protein_coding	20	c.1953+234C>T
chr11	64876887	G	A	PASS	0/0	1/1	A	intron_variant	MODIFIER	PTPN3	PTPN3	transcript	XM_038553063.1	protein_coding	19	c.1953+234C>T
chr11	64876887	G	A	PASS	0/0	1/1	A	intron_variant	MODIFIER	PTPN3	PTPN3	transcript	XR_005367142.1	pseudogene	19	n.2093+234C>T
chr11	65843035	ACAT	A	PASS	./.	1/1	A	intron_variant	MODIFIER	SVEP1	SVEP1	transcript	XM_038553085.1	protein_coding	1	c.531+11906_531+11908delATG
chr11	65843035	ACAT	A	PASS	./.	1/1	A	intron_variant	MODIFIER	SVEP1	SVEP1	transcript	XM_038553086.1	protein_coding	1	c.531+11906_531+11908delATG
chr12	490760	A	AGATAGAC	PASS	0/0	1/1	AGATAGAC	intergenic_region	MODIFIER	RPP21_6-GNL1	RPP21_6-GNL1	intergenic_region	RPP21_6-GNL1		-1	n.490760_490761insGATAGAC
chr12	490762	A	AACCATTAGCCAGCCTTATGAAAAAGAAAAAAGACTCAATAAAATCATGAGTGAAAGAGGAG	PASS	0/0	1/1	AACCATTAGCCAGCCTTATGAAAAAGAAAAAAGACTCAATAAAATCATGAGTGAAAGAGGAG	intergenic_region	MODIFIER	RPP21_6-GNL1	RPP21_6-GNL1	intergenic_region	RPP21_6-GNL1		-1	n.490762_490763insACCATTAGCCAGCCTTATGAAAAAGAAAAAAGACTCAATAAAATCATGAGTGAAAGAGGAG
chr12	19896036	AGAGCGAGAAGCAATCT	A	PASS	./.	1/1	A	intron_variant	MODIFIER	PKHD1	PKHD1	transcript	XM_038554300.1	protein_coding	37	c.5739+7252_5739+7267delAGATTGCTTCTCGCTC
chr12	19896058	GGCGCTATAGCGAAAGCCTACCCCACTTCCAATCCTTCCTTCCTTCATTCCTTCCTTCCTGCCGTCCCGTCCTCACGTCCCTACCTCCTCCCTCCCCCCTCCCTCCCTCCTCCCAAGAAAGAACAAAGA	G	PASS	./.	1/1	G	intron_variant	MODIFIER	PKHD1	PKHD1	transcript	XM_038554300.1	protein_coding	37	c.5739+7118_5739+7245del
chr12	29157468	G	T	PASS	0/0	1/1	T	intergenic_region	MODIFIER	LOC100688886-LOC111098303	LOC100688886-LOC111098303	intergenic_region	LOC100688886-LOC111098303		-1	n.29157468G>T
chr12	31102179	T	A	PASS	./.	1/1	A	intergenic_region	MODIFIER	LOC119874261-LOC610839	LOC119874261-LOC610839	intergenic_region	LOC119874261-LOC610839		-1	n.31102179T>A
chr12	57270636	G	A	PASS	./.	1/1	A	upstream_gene_variant	MODIFIER	LOC106559593	LOC106559593	transcript	XR_005367471.1	pseudogene	-1	n.-4012C>T
chr12	57270636	G	A	PASS	./.	1/1	A	intergenic_region	MODIFIER	LOC106559593-LOC119876896	LOC106559593-LOC119876896	intergenic_region	LOC106559593-LOC119876896		-1	n.57270636G>A
chr13	12398818	C	T	PASS	./.	1/1	T	intergenic_region	MODIFIER	LOC119864623-LOC106559613	LOC119864623-LOC106559613	intergenic_region	LOC119864623-LOC106559613		-1	n.12398818C>T
chr13	18738612	C	A	PASS	0/0	1/1	A	intergenic_region	MODIFIER	LOC111098533-LOC119865183	LOC111098533-LOC119865183	intergenic_region	LOC111098533-LOC119865183		-1	n.18738612C>A
chr13	31037525	AG	A	PASS	0/0	1/1	A	intergenic_region	MODIFIER	LOC111098558-ZFAT	LOC111098558-ZFAT	intergenic_region	LOC111098558-ZFAT		-1	n.31037526delG
chr13	31868961	CTG	C	PASS	0/0	1/1	C	intron_variant	MODIFIER	LOC111098563	LOC111098563	transcript	XR_005368758.1	pseudogene	1	n.685-22365_685-22364delTG
chr13	31868961	CTG	C	PASS	0/0	1/1	C	intron_variant	MODIFIER	LOC111098563	LOC111098563	transcript	XR_005368756.1	pseudogene	2	n.858+23852_858+23853delTG
chr13	31868961	CTG	C	PASS	0/0	1/1	C	intron_variant	MODIFIER	LOC111098563	LOC111098563	transcript	XR_005368750.1	pseudogene	1	n.299-22365_299-22364delTG
chr13	31868965	T	C	PASS	0/0	1/1	C	intron_variant	MODIFIER	LOC111098563	LOC111098563	transcript	XR_005368758.1	pseudogene	1	n.685-22362T>C
chr13	31868965	T	C	PASS	0/0	1/1	C	intron_variant	MODIFIER	LOC111098563	LOC111098563	transcript	XR_005368756.1	pseudogene	2	n.858+23855T>C
chr13	31868965	T	C	PASS	0/0	1/1	C	intron_variant	MODIFIER	LOC111098563	LOC111098563	transcript	XR_005368750.1	pseudogene	1	n.299-22362T>C
chr13	37198720	G	T	PASS	0/0	1/1	T	intron_variant	MODIFIER	TSNARE1	TSNARE1	transcript	XM_038555655.1	protein_coding	1	c.-39+15770C>A
chr13	37198720	G	T	PASS	0/0	1/1	T	intron_variant	MODIFIER	TSNARE1	TSNARE1	transcript	XM_038555656.1	protein_coding	1	c.-39+15272C>A
chr13	37198720	G	T	PASS	0/0	1/1	T	intron_variant	MODIFIER	TSNARE1	TSNARE1	transcript	XM_038555657.1	protein_coding	1	c.-39+15770C>A
chr13	37198720	G	T	PASS	0/0	1/1	T	intron_variant	MODIFIER	TSNARE1	TSNARE1	transcript	XM_038555658.1	protein_coding	1	c.-39+15770C>A
chr13	37198720	G	T	PASS	0/0	1/1	T	intron_variant	MODIFIER	TSNARE1	TSNARE1	transcript	XM_038555659.1	protein_coding	1	c.-39+15770C>A
chr13	37198720	G	T	PASS	0/0	1/1	T	intron_variant	MODIFIER	TSNARE1	TSNARE1	transcript	XM_038555660.1	protein_coding	1	c.-39+15770C>A
chr13	37198720	G	T	PASS	0/0	1/1	T	intron_variant	MODIFIER	TSNARE1	TSNARE1	transcript	XM_038555661.1	protein_coding	1	c.-39+15770C>A
chr13	37198720	G	T	PASS	0/0	1/1	T	intron_variant	MODIFIER	TSNARE1	TSNARE1	transcript	XM_038555663.1	protein_coding	1	c.-39+15770C>A
chr13	37198720	G	T	PASS	0/0	1/1	T	intron_variant	MODIFIER	TSNARE1	TSNARE1	transcript	XR_005368843.1	pseudogene	1	n.49+15770C>A
chr13	37198720	G	T	PASS	0/0	1/1	T	intron_variant	MODIFIER	TSNARE1	TSNARE1	transcript	XR_005368844.1	pseudogene	1	n.49+15770C>A
chr13	37198720	G	T	PASS	0/0	1/1	T	intron_variant	MODIFIER	TSNARE1	TSNARE1	transcript	XR_005368846.1	pseudogene	1	n.49+15770C>A
chr13	37198720	G	T	PASS	0/0	1/1	T	intron_variant	MODIFIER	TSNARE1	TSNARE1	transcript	XM_038555662.1	protein_coding	1	c.-39+15770C>A
chr13	43677931	G	A	PASS	0/0	1/1	A	intergenic_region	MODIFIER	GABRA4-LOC119874451_2	GABRA4-LOC119874451_2	intergenic_region	GABRA4-LOC119874451_2		-1	n.43677931G>A
chr13	60563089	T	A	PASS	0/0	1/1	A	upstream_gene_variant	MODIFIER	LOC607475	LOC607475	transcript	XR_005369075.1	pseudogene	-1	n.-183T>A
chr13	60563089	T	A	PASS	0/0	1/1	A	intron_variant	MODIFIER	LOC119876948	LOC119876948	transcript	XR_005369076.1	pseudogene	1	n.96+180A>T
chr13	60563089	T	A	PASS	0/0	1/1	A	intron_variant	MODIFIER	LOC119876948	LOC119876948	transcript	XR_005369077.1	pseudogene	1	n.96+180A>T
chr13	62261988	G	T	PASS	./.	1/1	T	intergenic_region	MODIFIER	NPFFR2-ADAMTS3	NPFFR2-ADAMTS3	intergenic_region	NPFFR2-ADAMTS3		-1	n.62261988G>T
chr13	62261995	C	T	PASS	./.	1/1	T	intergenic_region	MODIFIER	NPFFR2-ADAMTS3	NPFFR2-ADAMTS3	intergenic_region	NPFFR2-ADAMTS3		-1	n.62261995C>T
chr13	63251415	A	G	PASS	0/0	1/1	G	intron_variant	MODIFIER	AFP	AFP	transcript	NM_001003027.1	protein_coding	12	c.1653-200A>G
chr14	27283836	A	G	PASS	./.	1/1	G	intergenic_region	MODIFIER	VWDE-CAFA-T2R2	VWDE-CAFA-T2R2	intergenic_region	VWDE-CAFA-T2R2		-1	n.27283836A>G
chr14	38314075	G	A	PASS	0/0	1/1	A	intron_variant	MODIFIER	LOC102153048	LOC102153048	transcript	XR_005369542.1	pseudogene	2	n.232-803G>A
chr14	38314075	G	A	PASS	0/0	1/1	A	intron_variant	MODIFIER	GSDME	GSDME	transcript	XM_038557133.1	protein_coding	8	c.1183+2290C>T
chr14	38314075	G	A	PASS	0/0	1/1	A	intron_variant	MODIFIER	LOC102153048	LOC102153048	transcript	XR_005369541.1	pseudogene	2	n.232-803G>A
chr14	38314075	G	A	PASS	0/0	1/1	A	intron_variant	MODIFIER	LOC102153048	LOC102153048	transcript	XR_005369543.1	pseudogene	2	n.232-803G>A
chr14	38314075	G	A	PASS	0/0	1/1	A	intron_variant	MODIFIER	GSDME	GSDME	transcript	XM_038557134.1	protein_coding	8	c.1183+2290C>T
chr14	38314075	G	A	PASS	0/0	1/1	A	intron_variant	MODIFIER	GSDME	GSDME	transcript	XR_005369540.1	pseudogene	9	n.1523+1720C>T
chr14	38314314	C	T	PASS	0/0	1/1	T	intron_variant	MODIFIER	LOC102153048	LOC102153048	transcript	XR_005369542.1	pseudogene	2	n.232-564C>T
chr14	38314314	C	T	PASS	0/0	1/1	T	intron_variant	MODIFIER	GSDME	GSDME	transcript	XM_038557133.1	protein_coding	8	c.1183+2051G>A
chr14	38314314	C	T	PASS	0/0	1/1	T	intron_variant	MODIFIER	LOC102153048	LOC102153048	transcript	XR_005369541.1	pseudogene	2	n.232-564C>T
chr14	38314314	C	T	PASS	0/0	1/1	T	intron_variant	MODIFIER	LOC102153048	LOC102153048	transcript	XR_005369543.1	pseudogene	2	n.232-564C>T
chr14	38314314	C	T	PASS	0/0	1/1	T	intron_variant	MODIFIER	GSDME	GSDME	transcript	XM_038557134.1	protein_coding	8	c.1183+2051G>A
chr14	38314314	C	T	PASS	0/0	1/1	T	intron_variant	MODIFIER	GSDME	GSDME	transcript	XR_005369540.1	pseudogene	9	n.1523+1481G>A
chr14	38314318	G	A	PASS	0/0	1/1	A	intron_variant	MODIFIER	LOC102153048	LOC102153048	transcript	XR_005369542.1	pseudogene	2	n.232-560G>A
chr14	38314318	G	A	PASS	0/0	1/1	A	intron_variant	MODIFIER	GSDME	GSDME	transcript	XM_038557133.1	protein_coding	8	c.1183+2047C>T
chr14	38314318	G	A	PASS	0/0	1/1	A	intron_variant	MODIFIER	LOC102153048	LOC102153048	transcript	XR_005369541.1	pseudogene	2	n.232-560G>A
chr14	38314318	G	A	PASS	0/0	1/1	A	intron_variant	MODIFIER	LOC102153048	LOC102153048	transcript	XR_005369543.1	pseudogene	2	n.232-560G>A
chr14	38314318	G	A	PASS	0/0	1/1	A	intron_variant	MODIFIER	GSDME	GSDME	transcript	XM_038557134.1	protein_coding	8	c.1183+2047C>T
chr14	38314318	G	A	PASS	0/0	1/1	A	intron_variant	MODIFIER	GSDME	GSDME	transcript	XR_005369540.1	pseudogene	9	n.1523+1477C>T
chr14	60653744	C	T	PASS	0/0	1/1	T	intron_variant	MODIFIER	CADPS2	CADPS2	transcript	XM_038557488.1	protein_coding	1	c.21+43108G>A
chr14	60653744	C	T	PASS	0/0	1/1	T	intron_variant	MODIFIER	CADPS2	CADPS2	transcript	XM_038557491.1	protein_coding	1	c.21+43108G>A
chr14	60653744	C	T	PASS	0/0	1/1	T	intron_variant	MODIFIER	CADPS2	CADPS2	transcript	XM_038557495.1	protein_coding	1	c.21+43108G>A
chr14	60653744	C	T	PASS	0/0	1/1	T	intron_variant	MODIFIER	CADPS2	CADPS2	transcript	XM_038557504.1	protein_coding	1	c.21+43108G>A
chr14	60653744	C	T	PASS	0/0	1/1	T	intron_variant	MODIFIER	CADPS2	CADPS2	transcript	XM_038557490.1	protein_coding	1	c.21+43108G>A
chr14	60653744	C	T	PASS	0/0	1/1	T	intron_variant	MODIFIER	CADPS2	CADPS2	transcript	XM_038557492.1	protein_coding	1	c.21+43108G>A
chr14	60653744	C	T	PASS	0/0	1/1	T	intron_variant	MODIFIER	CADPS2	CADPS2	transcript	XM_038557493.1	protein_coding	1	c.21+43108G>A
chr14	60653744	C	T	PASS	0/0	1/1	T	intron_variant	MODIFIER	CADPS2	CADPS2	transcript	XM_038557503.1	protein_coding	1	c.21+43108G>A
chr14	60653744	C	T	PASS	0/0	1/1	T	intron_variant	MODIFIER	CADPS2	CADPS2	transcript	XM_038557489.1	protein_coding	1	c.21+43108G>A
chr14	60653744	C	T	PASS	0/0	1/1	T	intron_variant	MODIFIER	CADPS2	CADPS2	transcript	XM_038557498.1	protein_coding	1	c.21+43108G>A
chr14	60653744	C	T	PASS	0/0	1/1	T	intron_variant	MODIFIER	CADPS2	CADPS2	transcript	XM_038557502.1	protein_coding	1	c.21+43108G>A
chr14	60653744	C	T	PASS	0/0	1/1	T	intron_variant	MODIFIER	CADPS2	CADPS2	transcript	XM_038557505.1	protein_coding	1	c.21+43108G>A
chr14	60653744	C	T	PASS	0/0	1/1	T	intron_variant	MODIFIER	CADPS2	CADPS2	transcript	XM_038557509.1	protein_coding	1	c.21+43108G>A
chr14	60653744	C	T	PASS	0/0	1/1	T	intron_variant	MODIFIER	CADPS2	CADPS2	transcript	XM_038557511.1	protein_coding	1	c.21+43108G>A
chr14	60653744	C	T	PASS	0/0	1/1	T	intron_variant	MODIFIER	CADPS2	CADPS2	transcript	XM_038557497.1	protein_coding	1	c.21+43108G>A
chr14	60653744	C	T	PASS	0/0	1/1	T	intron_variant	MODIFIER	CADPS2	CADPS2	transcript	XM_038557499.1	protein_coding	1	c.21+43108G>A
chr14	60653744	C	T	PASS	0/0	1/1	T	intron_variant	MODIFIER	CADPS2	CADPS2	transcript	XM_038557506.1	protein_coding	1	c.21+43108G>A
chr14	60653744	C	T	PASS	0/0	1/1	T	intron_variant	MODIFIER	CADPS2	CADPS2	transcript	XM_038557507.1	protein_coding	1	c.21+43108G>A
chr14	60653744	C	T	PASS	0/0	1/1	T	intron_variant	MODIFIER	CADPS2	CADPS2	transcript	XM_038557508.1	protein_coding	1	c.21+43108G>A
chr14	60653744	C	T	PASS	0/0	1/1	T	intron_variant	MODIFIER	CADPS2	CADPS2	transcript	XM_038557510.1	protein_coding	1	c.21+43108G>A
chr14	60653744	C	T	PASS	0/0	1/1	T	intron_variant	MODIFIER	CADPS2	CADPS2	transcript	XM_038557501.1	protein_coding	1	c.21+43108G>A
chr14	60653744	C	T	PASS	0/0	1/1	T	intron_variant	MODIFIER	CADPS2	CADPS2	transcript	XR_005369828.1	pseudogene	1	n.148+43108G>A
chr14	60653744	C	T	PASS	0/0	1/1	T	intron_variant	MODIFIER	CADPS2	CADPS2	transcript	XM_038557494.1	protein_coding	1	c.21+43108G>A
chr14	60653744	C	T	PASS	0/0	1/1	T	intron_variant	MODIFIER	CADPS2	CADPS2	transcript	XM_038557496.1	protein_coding	1	c.21+43108G>A
chr15	39383442	T	C	PASS	0/0	1/1	C	intron_variant	MODIFIER	ANKS1B	ANKS1B	transcript	XM_038558736.1	protein_coding	1	c.135-59624A>G
chr15	39383442	T	C	PASS	0/0	1/1	C	intron_variant	MODIFIER	ANKS1B	ANKS1B	transcript	XM_038558737.1	protein_coding	1	c.135-59624A>G
chr15	39383442	T	C	PASS	0/0	1/1	C	intron_variant	MODIFIER	ANKS1B	ANKS1B	transcript	XM_038558740.1	protein_coding	1	c.135-59624A>G
chr15	39383442	T	C	PASS	0/0	1/1	C	intron_variant	MODIFIER	ANKS1B	ANKS1B	transcript	XM_038558742.1	protein_coding	1	c.135-59624A>G
chr15	39383442	T	C	PASS	0/0	1/1	C	intron_variant	MODIFIER	ANKS1B	ANKS1B	transcript	XM_038558745.1	protein_coding	1	c.135-59624A>G
chr15	39383442	T	C	PASS	0/0	1/1	C	intron_variant	MODIFIER	ANKS1B	ANKS1B	transcript	XM_038558746.1	protein_coding	1	c.135-59624A>G
chr15	39383442	T	C	PASS	0/0	1/1	C	intron_variant	MODIFIER	ANKS1B	ANKS1B	transcript	XM_038558747.1	protein_coding	1	c.135-59624A>G
chr15	39383442	T	C	PASS	0/0	1/1	C	intron_variant	MODIFIER	ANKS1B	ANKS1B	transcript	XM_038558748.1	protein_coding	1	c.135-59624A>G
chr15	39383442	T	C	PASS	0/0	1/1	C	intron_variant	MODIFIER	ANKS1B	ANKS1B	transcript	XM_038558738.1	protein_coding	1	c.135-59624A>G
chr15	39383442	T	C	PASS	0/0	1/1	C	intron_variant	MODIFIER	ANKS1B	ANKS1B	transcript	XM_038558739.1	protein_coding	1	c.135-59624A>G
chr15	39383442	T	C	PASS	0/0	1/1	C	intron_variant	MODIFIER	ANKS1B	ANKS1B	transcript	XM_038558743.1	protein_coding	1	c.135-59624A>G
chr15	39383442	T	C	PASS	0/0	1/1	C	intron_variant	MODIFIER	ANKS1B	ANKS1B	transcript	XM_038558744.1	protein_coding	1	c.135-59624A>G
chr15	39383442	T	C	PASS	0/0	1/1	C	intron_variant	MODIFIER	ANKS1B	ANKS1B	transcript	XM_038558749.1	protein_coding	1	c.135-59624A>G
chr15	39383442	T	C	PASS	0/0	1/1	C	intron_variant	MODIFIER	ANKS1B	ANKS1B	transcript	XM_038558741.1	protein_coding	1	c.135-59624A>G
chr15	39775330	G	A	PASS	0/0	1/1	A	intron_variant	MODIFIER	SLC17A8	SLC17A8	transcript	XM_038558784.1	protein_coding	8	c.1053+156G>A
chr15	39775330	G	A	PASS	0/0	1/1	A	intron_variant	MODIFIER	SLC17A8	SLC17A8	transcript	XM_038558786.1	protein_coding	8	c.813+156G>A
chr15	39775330	G	A	PASS	0/0	1/1	A	intron_variant	MODIFIER	SLC17A8	SLC17A8	transcript	XM_038558785.1	protein_coding	7	c.966+156G>A
chr15	40034721	C	T	PASS	0/0	1/1	T	upstream_gene_variant	MODIFIER	ANO4	ANO4	transcript	XM_038558801.1	protein_coding	-1	c.-2449C>T
chr15	40034721	C	T	PASS	0/0	1/1	T	intergenic_region	MODIFIER	GAS2L3-ANO4	GAS2L3-ANO4	intergenic_region	GAS2L3-ANO4		-1	n.40034721C>T
chr15	40152037	A	C	PASS	0/0	1/1	C	intron_variant	MODIFIER	ANO4	ANO4	transcript	XM_038558799.1	protein_coding	1	c.205+48732A>C
chr15	40152037	A	C	PASS	0/0	1/1	C	intron_variant	MODIFIER	ANO4	ANO4	transcript	XM_038558801.1	protein_coding	2	c.-137-59981A>C
chr15	40152037	A	C	PASS	0/0	1/1	C	intron_variant	MODIFIER	ANO4	ANO4	transcript	XM_038558802.1	protein_coding	1	c.-138+49187A>C
chr15	40152037	A	C	PASS	0/0	1/1	C	intron_variant	MODIFIER	ANO4	ANO4	transcript	XM_038558800.1	protein_coding	1	c.205+48732A>C
chr15	40152037	A	C	PASS	0/0	1/1	C	intron_variant	MODIFIER	ANO4	ANO4	transcript	XM_038558804.1	protein_coding	1	c.-138+48713A>C
chr15	40152037	A	C	PASS	0/0	1/1	C	intron_variant	MODIFIER	ANO4	ANO4	transcript	XM_038558803.1	protein_coding	1	c.-138+48242A>C
chr15	40532588	T	C	PASS	0/0	1/1	C	upstream_gene_variant	MODIFIER	SLC5A8	SLC5A8	transcript	XM_038558806.1	protein_coding	-1	c.-991A>G
chr15	40532588	T	C	PASS	0/0	1/1	C	intergenic_region	MODIFIER	SLC5A8-LOC111090064	SLC5A8-LOC111090064	intergenic_region	SLC5A8-LOC111090064		-1	n.40532588T>C
chr15	40628012	A	G	PASS	0/0	1/1	G	intron_variant	MODIFIER	UTP20	UTP20	transcript	XM_038558807.1	protein_coding	25	c.3042-3375A>G
chr15	40628012	A	G	PASS	0/0	1/1	G	intron_variant	MODIFIER	LOC111090063	LOC111090063	transcript	XR_005370680.1	pseudogene	1	n.800-13683T>C
chr15	41098978	G	T	PASS	0/0	1/1	T	downstream_gene_variant	MODIFIER	DRAM1	DRAM1	transcript	XM_038558844.1	protein_coding	-1	c.*2358G>T
chr15	41098978	G	T	PASS	0/0	1/1	T	downstream_gene_variant	MODIFIER	DRAM1	DRAM1	transcript	XM_038558848.1	protein_coding	-1	c.*2358G>T
chr15	41098978	G	T	PASS	0/0	1/1	T	intergenic_region	MODIFIER	DRAM1-LOC119869356	DRAM1-LOC119869356	intergenic_region	DRAM1-LOC119869356		-1	n.41098978G>T
chr15	41179353	C	CA	PASS	0/0	1/1	CA	intron_variant	MODIFIER	WASHC3	WASHC3	transcript	XM_038558853.1	protein_coding	5	c.436-1818_436-1817insT
chr15	41179353	C	CA	PASS	0/0	1/1	CA	intron_variant	MODIFIER	WASHC3	WASHC3	transcript	XM_038558854.1	protein_coding	5	c.433-1818_433-1817insT
chr15	41179353	C	CA	PASS	0/0	1/1	CA	intron_variant	MODIFIER	WASHC3	WASHC3	transcript	XM_038558855.1	protein_coding	4	c.370-1818_370-1817insT
chr15	41179353	C	CA	PASS	0/0	1/1	CA	intron_variant	MODIFIER	WASHC3	WASHC3	transcript	XM_038558856.1	protein_coding	4	c.367-1818_367-1817insT
chr15	41186727	C	T	PASS	0/0	1/1	T	intron_variant	MODIFIER	WASHC3	WASHC3	transcript	XM_038558853.1	protein_coding	5	c.435+8142G>A
chr15	41186727	C	T	PASS	0/0	1/1	T	intron_variant	MODIFIER	WASHC3	WASHC3	transcript	XM_038558854.1	protein_coding	5	c.432+8142G>A
chr15	41186727	C	T	PASS	0/0	1/1	T	intron_variant	MODIFIER	WASHC3	WASHC3	transcript	XM_038558855.1	protein_coding	4	c.369+8142G>A
chr15	41186727	C	T	PASS	0/0	1/1	T	intron_variant	MODIFIER	WASHC3	WASHC3	transcript	XM_038558856.1	protein_coding	4	c.366+8142G>A
chr15	41259715	T	C	PASS	0/0	1/1	C	upstream_gene_variant	MODIFIER	PARPBP	PARPBP	transcript	XM_038558857.1	protein_coding	-1	c.-4445T>C
chr15	41259715	T	C	PASS	0/0	1/1	C	upstream_gene_variant	MODIFIER	PARPBP	PARPBP	transcript	XR_005370699.1	pseudogene	-1	n.-4290T>C
chr15	41259715	T	C	PASS	0/0	1/1	C	upstream_gene_variant	MODIFIER	PARPBP	PARPBP	transcript	XM_038558859.1	protein_coding	-1	c.-4445T>C
chr15	41259715	T	C	PASS	0/0	1/1	C	intron_variant	MODIFIER	NUP37	NUP37	transcript	XM_038558860.1	protein_coding	2	c.156+2704A>G
chr15	41259715	T	C	PASS	0/0	1/1	C	intron_variant	MODIFIER	NUP37	NUP37	transcript	XM_038558861.1	protein_coding	2	c.156+2704A>G
chr15	41281063	A	G	PASS	0/0	1/1	G	intron_variant	MODIFIER	PARPBP	PARPBP	transcript	XM_038558857.1	protein_coding	2	c.154-255A>G
chr15	41281063	A	G	PASS	0/0	1/1	G	intron_variant	MODIFIER	PARPBP	PARPBP	transcript	XR_005370699.1	pseudogene	2	n.309-255A>G
chr15	41281063	A	G	PASS	0/0	1/1	G	intron_variant	MODIFIER	PARPBP	PARPBP	transcript	XM_038558859.1	protein_coding	2	c.154-255A>G
chr15	41281063	A	G	PASS	0/0	1/1	G	intron_variant	MODIFIER	PARPBP	PARPBP	transcript	XM_038558858.1	protein_coding	2	c.4-255A>G
chr15	41344032	A	G	PASS	0/0	1/1	G	intergenic_region	MODIFIER	PARPBP-LOC111090065	PARPBP-LOC111090065	intergenic_region	PARPBP-LOC111090065		-1	n.41344032A>G
chr15	41350519	C	A	PASS	0/0	1/1	A	intergenic_region	MODIFIER	PARPBP-LOC111090065	PARPBP-LOC111090065	intergenic_region	PARPBP-LOC111090065		-1	n.41350519C>A
chr15	41351303	A	G	PASS	0/0	1/1	G	intergenic_region	MODIFIER	PARPBP-LOC111090065	PARPBP-LOC111090065	intergenic_region	PARPBP-LOC111090065		-1	n.41351303A>G
chr15	41364856	G	A	PASS	0/0	1/1	A	intergenic_region	MODIFIER	PARPBP-LOC111090065	PARPBP-LOC111090065	intergenic_region	PARPBP-LOC111090065		-1	n.41364856G>A
chr15	41536317	C	T	PASS	0/0	1/1	T	intron_variant	MODIFIER	IGF1	IGF1	transcript	NM_001313855.1	protein_coding	2	c.221-24778G>A
chr15	41536317	C	T	PASS	0/0	1/1	T	intron_variant	MODIFIER	LOC111090067	LOC111090067	transcript	XR_005370715.1	pseudogene	3	n.281-3234C>T
chr15	41544892	G	A	PASS	0/0	1/1	A	intron_variant	MODIFIER	IGF1	IGF1	transcript	NM_001313855.1	protein_coding	2	c.220+18110C>T
chr15	41544892	G	A	PASS	0/0	1/1	A	intron_variant	MODIFIER	LOC111090067	LOC111090067	transcript	XR_005370715.1	pseudogene	5	n.484+3211G>A
chr15	41553345	A	G	PASS	0/0	1/1	G	intron_variant	MODIFIER	IGF1	IGF1	transcript	NM_001313855.1	protein_coding	2	c.220+9657T>C
chr15	41553345	A	G	PASS	0/0	1/1	G	intron_variant	MODIFIER	LOC111090067	LOC111090067	transcript	XR_005370715.1	pseudogene	5	n.485-2747A>G
chr15	41567621	G	A	PASS	0/0	1/1	A	intron_variant	MODIFIER	IGF1	IGF1	transcript	NM_001313855.1	protein_coding	1	c.63+108C>T
chr15	41661207	G	T	PASS	0/0	1/1	T	upstream_gene_variant	MODIFIER	LOC119869366	LOC119869366	transcript	XR_005370717.1	pseudogene	-1	n.-2219G>T
chr15	41661207	G	T	PASS	0/0	1/1	T	intergenic_region	MODIFIER	IGF1-LOC119869366	IGF1-LOC119869366	intergenic_region	IGF1-LOC119869366		-1	n.41661207G>T
chr15	41667461	C	G	PASS	0/0	1/1	G	downstream_gene_variant	MODIFIER	LOC119869366	LOC119869366	transcript	XR_005370717.1	pseudogene	-1	n.*84C>G
chr15	41667461	C	G	PASS	0/0	1/1	G	intergenic_region	MODIFIER	LOC119869366-PAH	LOC119869366-PAH	intergenic_region	LOC119869366-PAH		-1	n.41667461C>G
chr15	41709815	T	G	PASS	0/0	1/1	G	intergenic_region	MODIFIER	LOC119869366-PAH	LOC119869366-PAH	intergenic_region	LOC119869366-PAH		-1	n.41709815T>G
chr15	41710602	A	G	PASS	0/0	1/1	G	intergenic_region	MODIFIER	LOC119869366-PAH	LOC119869366-PAH	intergenic_region	LOC119869366-PAH		-1	n.41710602A>G
chr15	41743053	T	G	PASS	0/0	1/1	G	intergenic_region	MODIFIER	LOC119869366-PAH	LOC119869366-PAH	intergenic_region	LOC119869366-PAH		-1	n.41743053T>G
chr15	41861084	C	A	PASS	0/0	1/1	A	intergenic_region	MODIFIER	LOC119869366-PAH	LOC119869366-PAH	intergenic_region	LOC119869366-PAH		-1	n.41861084C>A
chr15	41868239	T	A	PASS	0/0	1/1	A	intergenic_region	MODIFIER	LOC119869366-PAH	LOC119869366-PAH	intergenic_region	LOC119869366-PAH		-1	n.41868239T>A
chr15	42416149	C	T	PASS	0/0	1/1	T	intergenic_region	MODIFIER	LOC119869432-LOC111090070	LOC119869432-LOC111090070	intergenic_region	LOC119869432-LOC111090070		-1	n.42416149C>T
chr15	42473239	C	T	PASS	0/0	1/1	T	downstream_gene_variant	MODIFIER	LOC111090070	LOC111090070	transcript	XR_005370732.1	pseudogene	-1	n.*2585G>A
chr15	42473239	C	T	PASS	0/0	1/1	T	downstream_gene_variant	MODIFIER	LOC111090070	LOC111090070	transcript	XR_005370731.1	pseudogene	-1	n.*2919G>A
chr15	42473239	C	T	PASS	0/0	1/1	T	intron_variant	MODIFIER	LOC111090070	LOC111090070	transcript	XR_005370727.1	pseudogene	2	n.476+11589G>A
chr15	42473681	G	A	PASS	0/0	1/1	A	downstream_gene_variant	MODIFIER	LOC111090070	LOC111090070	transcript	XR_005370732.1	pseudogene	-1	n.*2143C>T
chr15	42473681	G	A	PASS	0/0	1/1	A	downstream_gene_variant	MODIFIER	LOC111090070	LOC111090070	transcript	XR_005370731.1	pseudogene	-1	n.*2477C>T
chr15	42473681	G	A	PASS	0/0	1/1	A	intron_variant	MODIFIER	LOC111090070	LOC111090070	transcript	XR_005370727.1	pseudogene	2	n.476+11147C>T
chr15	42473956	G	A	PASS	0/0	1/1	A	downstream_gene_variant	MODIFIER	LOC111090070	LOC111090070	transcript	XR_005370732.1	pseudogene	-1	n.*1868C>T
chr15	42473956	G	A	PASS	0/0	1/1	A	downstream_gene_variant	MODIFIER	LOC111090070	LOC111090070	transcript	XR_005370731.1	pseudogene	-1	n.*2202C>T
chr15	42473956	G	A	PASS	0/0	1/1	A	intron_variant	MODIFIER	LOC111090070	LOC111090070	transcript	XR_005370727.1	pseudogene	2	n.476+10872C>T
chr15	42480212	C	T	PASS	0/0	1/1	T	upstream_gene_variant	MODIFIER	STAB2	STAB2	transcript	XM_038558865.1	protein_coding	-1	c.-1541C>T
chr15	42480212	C	T	PASS	0/0	1/1	T	upstream_gene_variant	MODIFIER	STAB2	STAB2	transcript	XR_005370723.1	pseudogene	-1	n.-1337C>T
chr15	42480212	C	T	PASS	0/0	1/1	T	upstream_gene_variant	MODIFIER	STAB2	STAB2	transcript	XM_038558866.1	protein_coding	-1	c.-1541C>T
chr15	42480212	C	T	PASS	0/0	1/1	T	upstream_gene_variant	MODIFIER	STAB2	STAB2	transcript	XM_038558867.1	protein_coding	-1	c.-1541C>T
chr15	42480212	C	T	PASS	0/0	1/1	T	downstream_gene_variant	MODIFIER	LOC111090070	LOC111090070	transcript	XR_005370730.1	pseudogene	-1	n.*545G>A
chr15	42480212	C	T	PASS	0/0	1/1	T	downstream_gene_variant	MODIFIER	LOC111090070	LOC111090070	transcript	XR_005370729.1	pseudogene	-1	n.*944G>A
chr15	42480212	C	T	PASS	0/0	1/1	T	downstream_gene_variant	MODIFIER	LOC111090070	LOC111090070	transcript	XR_005370728.1	pseudogene	-1	n.*4023G>A
chr15	42480212	C	T	PASS	0/0	1/1	T	intron_variant	MODIFIER	LOC111090070	LOC111090070	transcript	XR_005370727.1	pseudogene	2	n.476+4616G>A
chr15	42480212	C	T	PASS	0/0	1/1	T	intron_variant	MODIFIER	LOC111090070	LOC111090070	transcript	XR_005370732.1	pseudogene	2	n.477-4061G>A
chr15	42480212	C	T	PASS	0/0	1/1	T	intron_variant	MODIFIER	LOC111090070	LOC111090070	transcript	XR_005370731.1	pseudogene	2	n.477-3599G>A
chr15	42484632	C	T	PASS	0/0	1/1	T	intron_variant	MODIFIER	LOC111090070	LOC111090070	transcript	XR_005370727.1	pseudogene	2	n.476+196G>A
chr15	42484632	C	T	PASS	0/0	1/1	T	intron_variant	MODIFIER	STAB2	STAB2	transcript	XM_038558865.1	protein_coding	1	c.79-164C>T
chr15	42484632	C	T	PASS	0/0	1/1	T	intron_variant	MODIFIER	LOC111090070	LOC111090070	transcript	XR_005370732.1	pseudogene	2	n.476+196G>A
chr15	42484632	C	T	PASS	0/0	1/1	T	intron_variant	MODIFIER	LOC111090070	LOC111090070	transcript	XR_005370731.1	pseudogene	2	n.476+196G>A
chr15	42484632	C	T	PASS	0/0	1/1	T	intron_variant	MODIFIER	LOC111090070	LOC111090070	transcript	XR_005370730.1	pseudogene	2	n.476+196G>A
chr15	42484632	C	T	PASS	0/0	1/1	T	intron_variant	MODIFIER	LOC111090070	LOC111090070	transcript	XR_005370729.1	pseudogene	2	n.476+196G>A
chr15	42484632	C	T	PASS	0/0	1/1	T	intron_variant	MODIFIER	STAB2	STAB2	transcript	XR_005370723.1	pseudogene	1	n.283-164C>T
chr15	42484632	C	T	PASS	0/0	1/1	T	intron_variant	MODIFIER	STAB2	STAB2	transcript	XM_038558866.1	protein_coding	1	c.79-164C>T
chr15	42484632	C	T	PASS	0/0	1/1	T	intron_variant	MODIFIER	STAB2	STAB2	transcript	XM_038558867.1	protein_coding	1	c.79-164C>T
chr15	42484632	C	T	PASS	0/0	1/1	T	non_coding_transcript_exon_variant	MODIFIER	LOC111090070	LOC111090070	transcript	XR_005370728.1	pseudogene	3	n.681G>A
chr15	42486101	C	T	PASS	0/0	1/1	T	intron_variant	MODIFIER	LOC111090070	LOC111090070	transcript	XR_005370727.1	pseudogene	1	n.368+86G>A
chr15	42486101	C	T	PASS	0/0	1/1	T	intron_variant	MODIFIER	STAB2	STAB2	transcript	XM_038558865.1	protein_coding	2	c.213-766C>T
chr15	42486101	C	T	PASS	0/0	1/1	T	intron_variant	MODIFIER	LOC111090070	LOC111090070	transcript	XR_005370732.1	pseudogene	1	n.368+86G>A
chr15	42486101	C	T	PASS	0/0	1/1	T	intron_variant	MODIFIER	LOC111090070	LOC111090070	transcript	XR_005370731.1	pseudogene	1	n.368+86G>A
chr15	42486101	C	T	PASS	0/0	1/1	T	intron_variant	MODIFIER	LOC111090070	LOC111090070	transcript	XR_005370730.1	pseudogene	1	n.368+86G>A
chr15	42486101	C	T	PASS	0/0	1/1	T	intron_variant	MODIFIER	LOC111090070	LOC111090070	transcript	XR_005370729.1	pseudogene	1	n.368+86G>A
chr15	42486101	C	T	PASS	0/0	1/1	T	intron_variant	MODIFIER	STAB2	STAB2	transcript	XR_005370723.1	pseudogene	2	n.417-766C>T
chr15	42486101	C	T	PASS	0/0	1/1	T	intron_variant	MODIFIER	STAB2	STAB2	transcript	XM_038558866.1	protein_coding	2	c.213-766C>T
chr15	42486101	C	T	PASS	0/0	1/1	T	intron_variant	MODIFIER	STAB2	STAB2	transcript	XM_038558867.1	protein_coding	2	c.213-766C>T
chr15	42486101	C	T	PASS	0/0	1/1	T	intron_variant	MODIFIER	LOC111090070	LOC111090070	transcript	XR_005370728.1	pseudogene	2	n.377+86G>A
chr15	42490628	G	C	PASS	0/0	1/1	C	upstream_gene_variant	MODIFIER	LOC111090070	LOC111090070	transcript	XR_005370727.1	pseudogene	-1	n.-4074C>G
chr15	42490628	G	C	PASS	0/0	1/1	C	upstream_gene_variant	MODIFIER	LOC111090070	LOC111090070	transcript	XR_005370732.1	pseudogene	-1	n.-4074C>G
chr15	42490628	G	C	PASS	0/0	1/1	C	upstream_gene_variant	MODIFIER	LOC111090070	LOC111090070	transcript	XR_005370731.1	pseudogene	-1	n.-4074C>G
chr15	42490628	G	C	PASS	0/0	1/1	C	upstream_gene_variant	MODIFIER	LOC111090070	LOC111090070	transcript	XR_005370730.1	pseudogene	-1	n.-4074C>G
chr15	42490628	G	C	PASS	0/0	1/1	C	upstream_gene_variant	MODIFIER	LOC111090070	LOC111090070	transcript	XR_005370729.1	pseudogene	-1	n.-4074C>G
chr15	42490628	G	C	PASS	0/0	1/1	C	upstream_gene_variant	MODIFIER	LOC111090070	LOC111090070	transcript	XR_005370728.1	pseudogene	-1	n.-203C>G
chr15	42490628	G	C	PASS	0/0	1/1	C	intron_variant	MODIFIER	STAB2	STAB2	transcript	XM_038558865.1	protein_coding	3	c.328+3646G>C
chr15	42490628	G	C	PASS	0/0	1/1	C	intron_variant	MODIFIER	STAB2	STAB2	transcript	XR_005370723.1	pseudogene	3	n.532+3646G>C
chr15	42490628	G	C	PASS	0/0	1/1	C	intron_variant	MODIFIER	STAB2	STAB2	transcript	XM_038558866.1	protein_coding	3	c.328+3646G>C
chr15	42490628	G	C	PASS	0/0	1/1	C	intron_variant	MODIFIER	STAB2	STAB2	transcript	XM_038558867.1	protein_coding	3	c.328+3646G>C
chr15	42543188	C	T	PASS	0/0	1/1	T	synonymous_variant	LOW	STAB2	STAB2	transcript	XM_038558865.1	protein_coding	22	c.2301C>T	p.Ala767Ala
chr15	42543188	C	T	PASS	0/0	1/1	T	synonymous_variant	LOW	STAB2	STAB2	transcript	XM_038558866.1	protein_coding	22	c.2301C>T	p.Ala767Ala
chr15	42543188	C	T	PASS	0/0	1/1	T	synonymous_variant	LOW	STAB2	STAB2	transcript	XM_038558867.1	protein_coding	22	c.2301C>T	p.Ala767Ala
chr15	42543188	C	T	PASS	0/0	1/1	T	non_coding_transcript_exon_variant	MODIFIER	STAB2	STAB2	transcript	XR_005370723.1	pseudogene	22	n.2505C>T
chr15	42578480	T	C	PASS	0/0	1/1	C	synonymous_variant	LOW	STAB2	STAB2	transcript	XM_038558865.1	protein_coding	40	c.4308T>C	p.Arg1436Arg
chr15	42578480	T	C	PASS	0/0	1/1	C	synonymous_variant	LOW	STAB2	STAB2	transcript	XM_038558866.1	protein_coding	40	c.4305T>C	p.Arg1435Arg
chr15	42578480	T	C	PASS	0/0	1/1	C	synonymous_variant	LOW	STAB2	STAB2	transcript	XM_038558867.1	protein_coding	40	c.4308T>C	p.Arg1436Arg
chr15	42578480	T	C	PASS	0/0	1/1	C	upstream_gene_variant	MODIFIER	LOC111090069	LOC111090069	transcript	XR_005370726.1	pseudogene	-1	n.-2058A>G
chr15	42578480	T	C	PASS	0/0	1/1	C	upstream_gene_variant	MODIFIER	LOC111090069	LOC111090069	transcript	XR_005370725.1	pseudogene	-1	n.-2064A>G
chr15	42578480	T	C	PASS	0/0	1/1	C	non_coding_transcript_exon_variant	MODIFIER	STAB2	STAB2	transcript	XR_005370723.1	pseudogene	40	n.4512T>C
chr15	43033353	C	T	PASS	0/0	1/1	T	intron_variant	MODIFIER	SMARCA5	SMARCA5	transcript	XM_038558886.1	protein_coding	3	c.419+857C>T
chr15	43134743	C	T	PASS	0/0	1/1	T	upstream_gene_variant	MODIFIER	LOC119869462	LOC119869462	transcript	XR_005371021.1	snRNA	-1	n.-1775C>T
chr15	43134743	C	T	PASS	0/0	1/1	T	intergenic_region	MODIFIER	SMARCA5-LOC119869462	SMARCA5-LOC119869462	intergenic_region	SMARCA5-LOC119869462		-1	n.43134743C>T
chr15	43336830	G	A	PASS	0/0	1/1	A	intron_variant	MODIFIER	GYPA	GYPA	transcript	NM_001109960.1	protein_coding	2	c.109+676C>T
chr15	43583098	C	T	PASS	0/0	1/1	T	upstream_gene_variant	MODIFIER	LOC111098910	LOC111098910	transcript	XR_005369988.1	pseudogene	-1	n.-4196G>A
chr15	43583098	C	T	PASS	0/0	1/1	T	intergenic_region	MODIFIER	LOC111098910-LOC119868432	LOC111098910-LOC119868432	intergenic_region	LOC111098910-LOC119868432		-1	n.43583098C>T
chr15	64363188	C	T	PASS	0/0	1/1	T	intergenic_region	MODIFIER	LOC119869311-LOC119869355	LOC119869311-LOC119869355	intergenic_region	LOC119869311-LOC119869355		-1	n.64363188C>T
chr16	10249658	TG	T	PASS	./.	1/1	T	upstream_gene_variant	MODIFIER	LOC119877089	LOC119877089	transcript	XR_005371259.1	pseudogene	-1	n.-671delC
chr16	10249658	TG	T	PASS	./.	1/1	T	intron_variant	MODIFIER	LOC119875870_2	LOC119875870_2	transcript	XR_005371257.1	pseudogene	1	n.181+499delG
chr16	14655215	C	A	PASS	0/0	1/1	A	3_prime_UTR_variant	MODIFIER	LOC119875706_2	LOC119875706_2	transcript	XM_038559607.1	protein_coding	5	c.*446G>T
chr16	18923411	C	T	PASS	0/0	1/1	T	non_coding_transcript_exon_variant	MODIFIER	LOC119869625_4	LOC119869625_4	transcript	XR_005371376.1	pseudogene	4	n.6231G>A
chr16	22537871	G	A	PASS	./.	1/1	A	intron_variant	MODIFIER	PSD3	PSD3	transcript	XM_038559855.1	protein_coding	1	c.310-25400C>T
chr16	22537871	G	A	PASS	./.	1/1	A	intron_variant	MODIFIER	PSD3	PSD3	transcript	XM_038559856.1	protein_coding	1	c.310-25400C>T
chr16	22537871	G	A	PASS	./.	1/1	A	intron_variant	MODIFIER	PSD3	PSD3	transcript	XM_038559857.1	protein_coding	1	c.310-25400C>T
chr16	22537871	G	A	PASS	./.	1/1	A	intron_variant	MODIFIER	PSD3	PSD3	transcript	XR_005371404.1	pseudogene	1	n.689-25400C>T
chr16	25241674	T	C	PASS	0/0	1/1	C	upstream_gene_variant	MODIFIER	LOC106559843	LOC106559843	transcript	XR_005371420.1	pseudogene	-1	n.-3147A>G
chr16	25241674	T	C	PASS	0/0	1/1	C	intron_variant	MODIFIER	LOC106559843	LOC106559843	transcript	XR_005371419.1	pseudogene	2	n.809-4707A>G
chr16	25241674	T	C	PASS	0/0	1/1	C	intron_variant	MODIFIER	LOC106559843	LOC106559843	transcript	XR_005371423.1	pseudogene	1	n.194+3472A>G
chr16	25241674	T	C	PASS	0/0	1/1	C	intron_variant	MODIFIER	LOC106559843	LOC106559843	transcript	XR_005371421.1	pseudogene	2	n.273-4707A>G
chr16	25241674	T	C	PASS	0/0	1/1	C	intron_variant	MODIFIER	LOC106559843	LOC106559843	transcript	XR_005371422.1	pseudogene	1	n.146-4707A>G
chr16	55706686	C	T	PASS	0/0	1/1	T	intron_variant	MODIFIER	LOC119869619	LOC119869619	transcript	XR_005371712.1	pseudogene	2	n.91+1037C>T
chr16	56162286	C	T	PASS	0/0	1/1	T	intergenic_region	MODIFIER	MCPH1-LOC111090365	MCPH1-LOC111090365	intergenic_region	MCPH1-LOC111090365		-1	n.56162286C>T
chr17	9705772	A	G	PASS	0/0	1/1	G	intergenic_region	MODIFIER	LOC111090417-LOC100684124	LOC111090417-LOC100684124	intergenic_region	LOC111090417-LOC100684124		-1	n.9705772A>G
chr17	9705777	G	C	PASS	0/0	1/1	C	intergenic_region	MODIFIER	LOC111090417-LOC100684124	LOC111090417-LOC100684124	intergenic_region	LOC111090417-LOC100684124		-1	n.9705777G>C
chr17	10512156	G	C	PASS	0/0	1/1	C	intergenic_region	MODIFIER	LOC106559867-LOC111090501	LOC106559867-LOC111090501	intergenic_region	LOC106559867-LOC111090501		-1	n.10512156G>C
chr17	13171907	A	G	PASS	0/0	1/1	G	intron_variant	MODIFIER	SMC6	SMC6	transcript	XM_038560825.1	protein_coding	24	c.2928+1110T>C
chr17	13171907	A	G	PASS	0/0	1/1	G	intron_variant	MODIFIER	SMC6	SMC6	transcript	XM_038560826.1	protein_coding	24	c.2928+1110T>C
chr17	13171907	A	G	PASS	0/0	1/1	G	intron_variant	MODIFIER	SMC6	SMC6	transcript	XR_005372147.1	pseudogene	23	n.2933+1110T>C
chr17	27159408	G	A	PASS	1/1	1/1	A	intron_variant	MODIFIER	LOC111090567	LOC111090567	transcript	XR_005372296.1	pseudogene	5	n.598+9524G>A
chr17	27159408	G	A	PASS	1/1	1/1	A	intron_variant	MODIFIER	LOC111090567	LOC111090567	transcript	XR_005372299.1	pseudogene	5	n.592+9524G>A
chr17	27159408	G	A	PASS	1/1	1/1	A	intron_variant	MODIFIER	LOC111090567	LOC111090567	transcript	XR_005372295.1	pseudogene	4	n.416+9524G>A
chr17	27159408	G	A	PASS	1/1	1/1	A	intron_variant	MODIFIER	LOC111090567	LOC111090567	transcript	XR_005372297.1	pseudogene	4	n.416+9524G>A
chr17	27159408	G	A	PASS	1/1	1/1	A	intron_variant	MODIFIER	LOC111090567	LOC111090567	transcript	XR_005372298.1	pseudogene	3	n.300+9524G>A
chr17	27159408	G	A	PASS	1/1	1/1	A	intron_variant	MODIFIER	LOC111090567	LOC111090567	transcript	XR_005372300.1	pseudogene	4	n.401+9524G>A
chr17	27304379	C	A	PASS	0/0	1/1	A	upstream_gene_variant	MODIFIER	LOC111090567	LOC111090567	transcript	XR_005372293.1	pseudogene	-1	n.-713C>A
chr17	27304379	C	A	PASS	0/0	1/1	A	upstream_gene_variant	MODIFIER	LOC111090567	LOC111090567	transcript	XR_005372294.1	pseudogene	-1	n.-713C>A
chr17	27304379	C	A	PASS	0/0	1/1	A	intron_variant	MODIFIER	LOC111090567	LOC111090567	transcript	XR_005372296.1	pseudogene	6	n.717-21795C>A
chr17	27304379	C	A	PASS	0/0	1/1	A	intron_variant	MODIFIER	LOC111090567	LOC111090567	transcript	XR_005372299.1	pseudogene	6	n.711-21795C>A
chr17	27304379	C	A	PASS	0/0	1/1	A	intron_variant	MODIFIER	LOC111090567	LOC111090567	transcript	XR_005372295.1	pseudogene	5	n.535-21795C>A
chr17	27304379	C	A	PASS	0/0	1/1	A	intron_variant	MODIFIER	LOC111090567	LOC111090567	transcript	XR_005372297.1	pseudogene	4	n.417-21795C>A
chr17	27304379	C	A	PASS	0/0	1/1	A	intron_variant	MODIFIER	LOC111090567	LOC111090567	transcript	XR_005372298.1	pseudogene	4	n.419-21795C>A
chr17	27304379	C	A	PASS	0/0	1/1	A	intron_variant	MODIFIER	LOC111090567	LOC111090567	transcript	XR_005372300.1	pseudogene	5	n.520-21795C>A
chr17	28426429	T	A	PASS	1/1	1/1	A	intergenic_region	MODIFIER	LOC111090427-LOC111090428	LOC111090427-LOC111090428	intergenic_region	LOC111090427-LOC111090428		-1	n.28426429T>A
chr17	29256479	C	T	PASS	0/0	1/1	T	intergenic_region	MODIFIER	FEZ2-VIT	FEZ2-VIT	intergenic_region	FEZ2-VIT		-1	n.29256479C>T
chr17	34646379	A	T	PASS	0/0	1/1	T	upstream_gene_variant	MODIFIER	SNRNP200	SNRNP200	transcript	XM_038561376.1	protein_coding	-1	c.-2209A>T
chr17	34646379	A	T	PASS	0/0	1/1	T	downstream_gene_variant	MODIFIER	LOC102152605	LOC102152605	transcript	XR_005372379.1	pseudogene	-1	n.*912T>A
chr17	34646379	A	T	PASS	0/0	1/1	T	intergenic_region	MODIFIER	NCAPH-LOC102152605	NCAPH-LOC102152605	intergenic_region	NCAPH-LOC102152605		-1	n.34646379A>T
chr17	35406503	G	A	PASS	0/0	1/1	A	intron_variant	MODIFIER	BUB1	BUB1	transcript	XM_038561422.1	protein_coding	13	c.1517-11C>T
chr17	37884663	G	A	PASS	0/0	1/1	A	intron_variant	MODIFIER	LOC608379	LOC608379	transcript	unassigned_transcript_588	protein_coding	2	c.344+169109G>A
chr17	41441909	C	A	PASS	./.	1/1	A	intergenic_region	MODIFIER	LOC119877204-LOC119877193_1	LOC119877204-LOC119877193_1	intergenic_region	LOC119877204-LOC119877193_1		-1	n.41441909C>A
chr17	45194408	T	G	PASS	0/0	1/1	G	intergenic_region	MODIFIER	LOC102153321-LOC111090643	LOC102153321-LOC111090643	intergenic_region	LOC102153321-LOC111090643		-1	n.45194408T>G
chr17	46807875	A	G	PASS	0/0	1/1	G	intron_variant	MODIFIER	LRRTM4	LRRTM4	transcript	XM_038561617.1	protein_coding	3	c.1551+268927A>G
chr17	46807875	A	G	PASS	0/0	1/1	G	intron_variant	MODIFIER	LRRTM4	LRRTM4	transcript	XM_038561618.1	protein_coding	3	c.1551+268927A>G
chr17	46807875	A	G	PASS	0/0	1/1	G	intragenic_variant	MODIFIER	LOC102157348	LOC102157348	gene_variant	LOC102157348		-1	n.46807875A>G
chr17	50894810	G	C	PASS	0/0	1/1	C	intron_variant	MODIFIER	EXOC6B	EXOC6B	transcript	XM_038561767.1	protein_coding	18	c.1980+31935G>C
chr17	50894810	G	C	PASS	0/0	1/1	C	intron_variant	MODIFIER	EXOC6B	EXOC6B	transcript	XM_038561771.1	protein_coding	17	c.1803+31935G>C
chr17	50894810	G	C	PASS	0/0	1/1	C	intron_variant	MODIFIER	EXOC6B	EXOC6B	transcript	XR_005372565.1	pseudogene	18	n.2123-29028G>C
chr17	50894810	G	C	PASS	0/0	1/1	C	intron_variant	MODIFIER	EXOC6B	EXOC6B	transcript	XM_038561776.1	protein_coding	18	c.1980+31935G>C
chr17	50894810	G	C	PASS	0/0	1/1	C	intron_variant	MODIFIER	EXOC6B	EXOC6B	transcript	XM_038561774.1	protein_coding	18	c.1980+31935G>C
chr17	50894810	G	C	PASS	0/0	1/1	C	intron_variant	MODIFIER	EXOC6B	EXOC6B	transcript	XM_038561773.1	protein_coding	18	c.1980+31935G>C
chr17	50894810	G	C	PASS	0/0	1/1	C	intron_variant	MODIFIER	EXOC6B	EXOC6B	transcript	XM_038561772.1	protein_coding	18	c.1980+31935G>C
chr17	50894810	G	C	PASS	0/0	1/1	C	intron_variant	MODIFIER	EXOC6B	EXOC6B	transcript	XM_038561775.1	protein_coding	18	c.1980+31935G>C
chr17	50894810	G	C	PASS	0/0	1/1	C	intron_variant	MODIFIER	EXOC6B	EXOC6B	transcript	XR_005372563.1	pseudogene	18	n.2122+31935G>C
chr17	50894810	G	C	PASS	0/0	1/1	C	intron_variant	MODIFIER	EXOC6B	EXOC6B	transcript	XR_005372564.1	pseudogene	18	n.2122+31935G>C
chr17	50894810	G	C	PASS	0/0	1/1	C	intron_variant	MODIFIER	EXOC6B	EXOC6B	transcript	XM_038561768.1	protein_coding	18	c.1980+31935G>C
chr17	50894810	G	C	PASS	0/0	1/1	C	intron_variant	MODIFIER	EXOC6B	EXOC6B	transcript	XM_038561770.1	protein_coding	18	c.1833+31935G>C
chr17	50894810	G	C	PASS	0/0	1/1	C	intron_variant	MODIFIER	EXOC6B	EXOC6B	transcript	XM_038561769.1	protein_coding	18	c.1833+31935G>C
chr17	50894810	G	C	PASS	0/0	1/1	C	intron_variant	MODIFIER	LOC111090664	LOC111090664	transcript	XR_005372570.1	pseudogene	4	n.426-8045C>G
chr18	11738263	C	T	PASS	./.	1/1	T	intergenic_region	MODIFIER	LOC100856335-LOC100683694	LOC100856335-LOC100683694	intergenic_region	LOC100856335-LOC100683694		-1	n.11738263C>T
chr18	20151650	G	A	PASS	0/0	1/1	A	upstream_gene_variant	MODIFIER	GNAI1	GNAI1	transcript	XM_038562833.1	protein_coding	-1	c.-650G>A
chr18	20151650	G	A	PASS	0/0	1/1	A	intergenic_region	MODIFIER	LOC102155549-GNAI1	LOC102155549-GNAI1	intergenic_region	LOC102155549-GNAI1		-1	n.20151650G>A
chr18	38189252	GCCCC	G	PASS	./.	1/1	G	intergenic_region	MODIFIER	LOC100686230-CNTF	LOC100686230-CNTF	intergenic_region	LOC100686230-CNTF		-1	n.38189253_38189256delCCCC
chr18	38189295	T	C	PASS	./.	1/1	C	intergenic_region	MODIFIER	LOC100686230-CNTF	LOC100686230-CNTF	intergenic_region	LOC100686230-CNTF		-1	n.38189295T>C
chr18	38189299	A	G	PASS	./.	1/1	G	intergenic_region	MODIFIER	LOC100686230-CNTF	LOC100686230-CNTF	intergenic_region	LOC100686230-CNTF		-1	n.38189299A>G
chr19	3925646	GGGTTCTAGAAGGGGA	G	PASS	./.	1/1	G	intron_variant	MODIFIER	SETD7	SETD7	transcript	XM_038564594.1	protein_coding	2	c.171-4154_171-4140delGGTTCTAGAAGGGGA
chr19	3925664	CCCGCGAGCAGGGGGT	C	PASS	./.	1/1	C	intron_variant	MODIFIER	SETD7	SETD7	transcript	XM_038564594.1	protein_coding	2	c.171-4136_171-4122delCCGCGAGCAGGGGGT
chr19	16744109	T	G	PASS	./.	1/1	G	upstream_gene_variant	MODIFIER	LOC119864379	LOC119864379	transcript	XR_005373760.1	pseudogene	-1	n.-4153A>C
chr19	16744109	T	G	PASS	./.	1/1	G	intergenic_region	MODIFIER	LOC119864379-LOC111091114	LOC119864379-LOC111091114	intergenic_region	LOC119864379-LOC111091114		-1	n.16744109T>G
chr19	20252042	T	G	PASS	./.	1/1	G	intergenic_region	MODIFIER	LOC100682601-LOC609380	LOC100682601-LOC609380	intergenic_region	LOC100682601-LOC609380		-1	n.20252042T>G
chr19	25912532	C	A	PASS	./.	1/1	A	intragenic_variant	MODIFIER	LOC119877293	LOC119877293	gene_variant	LOC119877293		-1	n.25912532C>A
chr19	25912535	C	T	PASS	./.	1/1	T	intragenic_variant	MODIFIER	LOC119877293	LOC119877293	gene_variant	LOC119877293		-1	n.25912535C>T
chr19	25912543	C	G	PASS	./.	1/1	G	intragenic_variant	MODIFIER	LOC119877293	LOC119877293	gene_variant	LOC119877293		-1	n.25912543C>G
chr19	26580994	A	G	PASS	./.	1/1	G	intergenic_region	MODIFIER	LOC111091072-LOC100683847	LOC111091072-LOC100683847	intergenic_region	LOC111091072-LOC100683847		-1	n.26580994A>G
chr19	28807832	C	A	PASS	0/0	1/1	A	intergenic_region	MODIFIER	LOC119877295-LOC111091056	LOC119877295-LOC111091056	intergenic_region	LOC119877295-LOC111091056		-1	n.28807832C>A
chr19	42604213	G	C	PASS	./.	1/1	C	intron_variant	MODIFIER	LOC119864364_2	LOC119864364_2	transcript	XM_038564535.1	protein_coding	2	c.738-41592C>G
chr19	44651198	T	A	PASS	./.	1/1	A	intron_variant	MODIFIER	LRP1B	LRP1B	transcript	XM_038565111.1	protein_coding	35	c.5758+10632A>T
chr19	44651223	T	G	PASS	./.	1/1	G	intron_variant	MODIFIER	LRP1B	LRP1B	transcript	XM_038565111.1	protein_coding	35	c.5758+10607A>C
chr20	23319308	C	A	PASS	0/0	1/1	A	intron_variant	MODIFIER	TAFA1	TAFA1	transcript	XM_038565885.1	protein_coding	3	c.259+50222G>T
chr20	23479932	A	C	PASS	0/0	1/1	C	intron_variant	MODIFIER	TAFA1	TAFA1	transcript	XM_038565885.1	protein_coding	2	c.119-110262T>G
chr20	23508148	C	G	PASS	0/0	1/1	G	intron_variant	MODIFIER	TAFA1	TAFA1	transcript	XM_038565885.1	protein_coding	2	c.119-138478G>C
chr20	23538792	T	G	PASS	0/0	1/1	G	intron_variant	MODIFIER	TAFA1	TAFA1	transcript	XM_038565885.1	protein_coding	2	c.119-169122A>C
chr20	23679790	G	A	PASS	0/0	1/1	A	intron_variant	MODIFIER	TAFA1	TAFA1	transcript	XM_038565885.1	protein_coding	2	c.118+67725C>T
chr20	23709105	G	A	PASS	0/0	1/1	A	intron_variant	MODIFIER	TAFA1	TAFA1	transcript	XM_038565885.1	protein_coding	2	c.118+38410C>T
chr20	23741631	G	A	PASS	0/0	1/1	A	intron_variant	MODIFIER	TAFA1	TAFA1	transcript	XM_038565885.1	protein_coding	2	c.118+5884C>T
chr20	23830415	G	A	PASS	0/0	1/1	A	intergenic_region	MODIFIER	LOC119864579-LOC111091435_2	LOC119864579-LOC111091435_2	intergenic_region	LOC119864579-LOC111091435_2		-1	n.23830415G>A
chr20	23957545	C	T	PASS	0/0	1/1	T	intron_variant	MODIFIER	LOC111091280	LOC111091280	transcript	XR_005374770.1	pseudogene	5	n.873+15037G>A
chr20	23957545	C	T	PASS	0/0	1/1	T	intron_variant	MODIFIER	LOC111091280	LOC111091280	transcript	XR_005374769.1	pseudogene	6	n.780+15037G>A
chr20	23968291	AAG	A	PASS	0/0	1/1	A	intron_variant	MODIFIER	LOC111091280	LOC111091280	transcript	XR_005374770.1	pseudogene	5	n.873+4289_873+4290delCT
chr20	23968291	AAG	A	PASS	0/0	1/1	A	intron_variant	MODIFIER	LOC111091280	LOC111091280	transcript	XR_005374769.1	pseudogene	6	n.780+4289_780+4290delCT
chr20	23988201	A	G	PASS	0/0	1/1	G	intron_variant	MODIFIER	LOC111091280	LOC111091280	transcript	XR_005374770.1	pseudogene	2	n.378-2552T>C
chr20	23988201	A	G	PASS	0/0	1/1	G	intron_variant	MODIFIER	LOC111091280	LOC111091280	transcript	XR_005374769.1	pseudogene	3	n.285-2552T>C
chr20	24839352	T	C	PASS	0/0	1/1	C	intron_variant	MODIFIER	LOC119864665	LOC119864665	transcript	XR_005374779.1	pseudogene	1	n.146+8907A>G
chr20	24839352	T	C	PASS	0/0	1/1	C	intron_variant	MODIFIER	LOC119864665	LOC119864665	transcript	XR_005374780.1	pseudogene	1	n.74+8978A>G
chr20	24839352	T	C	PASS	0/0	1/1	C	intron_variant	MODIFIER	LOC119864665	LOC119864665	transcript	XR_005374782.1	pseudogene	1	n.146+8907A>G
chr20	24839352	T	C	PASS	0/0	1/1	C	non_coding_transcript_exon_variant	MODIFIER	LOC111091282	LOC111091282	transcript	XR_005374783.1	pseudogene	3	n.3609T>C
chr20	24845386	A	G	PASS	0/0	1/1	G	intron_variant	MODIFIER	LOC119864665	LOC119864665	transcript	XR_005374779.1	pseudogene	1	n.146+2873T>C
chr20	24845386	A	G	PASS	0/0	1/1	G	intron_variant	MODIFIER	LOC119864665	LOC119864665	transcript	XR_005374780.1	pseudogene	1	n.74+2944T>C
chr20	24845386	A	G	PASS	0/0	1/1	G	intron_variant	MODIFIER	LOC119864665	LOC119864665	transcript	XR_005374782.1	pseudogene	1	n.146+2873T>C
chr20	24896406	C	T	PASS	0/0	1/1	T	intergenic_region	MODIFIER	LOC111091283-LOC119864581	LOC111091283-LOC119864581	intergenic_region	LOC111091283-LOC119864581		-1	n.24896406C>T
chr20	29073388	G	T	PASS	0/0	1/1	T	intron_variant	MODIFIER	PTPRG	PTPRG	transcript	XM_038565974.1	protein_coding	8	c.1034-9806C>A
chr20	29073388	G	T	PASS	0/0	1/1	T	intron_variant	MODIFIER	PTPRG	PTPRG	transcript	XM_038565977.1	protein_coding	4	c.458-9806C>A
chr20	29073388	G	T	PASS	0/0	1/1	T	intron_variant	MODIFIER	PTPRG	PTPRG	transcript	XM_038565973.1	protein_coding	8	c.1034-9806C>A
chr20	29073388	G	T	PASS	0/0	1/1	T	intron_variant	MODIFIER	PTPRG	PTPRG	transcript	XM_038565975.1	protein_coding	8	c.1034-9806C>A
chr20	29073388	G	T	PASS	0/0	1/1	T	intron_variant	MODIFIER	PTPRG	PTPRG	transcript	XM_038565976.1	protein_coding	7	c.929-9806C>A
chr20	30509309	G	GT	PASS	./.	1/1	GT	intron_variant	MODIFIER	FHIT	FHIT	transcript	NM_001308549.1	protein_coding	3	c.-17-93066_-17-93065insT
chr20	32609270	G	T	PASS	./.	1/1	T	intron_variant	MODIFIER	DNASE1L3	DNASE1L3	transcript	XM_038566047.1	protein_coding	1	c.-89+1796G>T
chr20	32725780	A	AG	PASS	0/0	1/1	AG	intron_variant	MODIFIER	FLNB	FLNB	transcript	XM_038566049.1	protein_coding	5	c.787+2297_787+2298insC
chr20	32725780	A	AG	PASS	0/0	1/1	AG	intron_variant	MODIFIER	LOC111091304	LOC111091304	transcript	XR_005374872.1	pseudogene	4	n.1082+2632_1082+2633insG
chr20	32725780	A	AG	PASS	0/0	1/1	AG	intron_variant	MODIFIER	LOC111091304	LOC111091304	transcript	XR_005374871.1	pseudogene	4	n.1079+2632_1079+2633insG
chr20	32725780	A	AG	PASS	0/0	1/1	AG	intron_variant	MODIFIER	LOC111091304	LOC111091304	transcript	XR_005374873.1	pseudogene	4	n.1079+2632_1079+2633insG
[truncated: 1,207 more rows]
