# Supplementary material for: Autosomal recessive hyposegmentation of granulocytes in Australian Shepherd Dogs indicates a role for LMBR1L in myeloid leukocytes
Source: PLoS Genet. 2023 Jun 22;19(6):e1010805. doi: 10.1371/journal.pgen.1010805 (PMC10321630; doi:10.1371/journal.pgen.1010805)
Supplement: S8 Table — (XLSX) [file pgen.1010805.s010.xlsx]

## Sheet: S8 Table
S8 Table. GWAS analysis regarding the HG phenotype. The analysis was performed 22 cases and 54 controls and is based on 79,630 markers. Results are sorted according to p-values. The Bonferroni corrected significance threshold for this analysis was 6.27E-07. Significantly associated markers are highlighted in yellow. Positions correspond to the UU_Cfam_GSD_1.0 reference genome assembly.
Chr	Marker	Position	n_miss	allele1	allele0	af	beta	se	logl_H1	l_remle	l_mle	p_wald	p_lrt	p_score
27	BICF2G630140170	41593807	0	A	G	0.408	-0.433373	0.0545971	-7.64554	3.86487	100000	1.69918e-11	2.72757e-10	3.91475e-07
27	BICF2G630140168	41595476	0	A	G	0.408	-0.433373	0.0545971	-7.64554	3.86487	100000	1.69918e-11	2.72757e-10	3.91475e-07
27	CHR27_5522992	41126920	0	G	A	0.322	-0.427682	0.0597995	-8.54179	12.1265	100000	5.1149e-10	6.83201e-10	5.79163e-07
27	BICF2G630140826	39898554	0	T	G	0.474	0.402125	0.0488506	-8.74698	2.26235	100000	4.7209e-12	8.43145e-10	6.34725e-07
27	BICF2G630139925	41925983	0	G	A	0.428	-0.406292	0.0511442	-8.82163	2.97585	100000	1.65258e-11	9.10216e-10	6.56357e-07
27	CHR27_5525293	41124618	1	A	G	0.32	-0.42133	0.0598444	-9.06896	11.7759	100000	8.26361e-10	1.17302e-09	7.3395e-07
27	BICF2P682458	39378680	0	C	T	0.487	0.382573	0.0514195	-9.67417	3.61675	100000	1.4729e-10	2.1828e-09	9.69234e-07
27	BICF2P682462	39378942	0	A	G	0.487	0.382573	0.0514195	-9.67417	3.61675	100000	1.4729e-10	2.1828e-09	9.69234e-07
27	CHR27_5679772	40970298	0	A	G	0.493	-0.385919	0.0510308	-9.90039	3.56542	100000	8.67309e-11	2.75349e-09	1.07725e-06
27	BICF2G630139483	42532369	0	G	A	0.467	0.380557	0.0552081	-11.2078	4.74723	100000	1.55412e-09	1.0556e-08	2.02232e-06
27	BICF2S23329507	42559105	0	G	A	0.467	0.380557	0.0552081	-11.2078	4.74723	100000	1.55412e-09	1.0556e-08	2.02232e-06
27	BICF2G630139430	42596405	0	A	G	0.467	0.380557	0.0552081	-11.2078	4.74723	100000	1.55412e-09	1.0556e-08	2.02232e-06
27	BICF2G630139392	42633313	0	A	G	0.467	0.380557	0.0552081	-11.2078	4.74723	100000	1.55412e-09	1.0556e-08	2.02232e-06
27	BICF2G630140171	41587839	0	A	G	0.447	-0.398978	0.0575606	-11.7119	4.03465	100000	1.31895e-09	1.77369e-08	2.60177e-06
27	CHR27_4744281	41907073	0	T	C	0.474	0.385507	0.0511418	-12.02	1.92985	100000	9.64325e-11	2.43596e-08	3.04259e-06
27	BICF2P1183788	39552465	0	A	G	0.467	-0.354367	0.0545026	-12.3221	5.96786	100000	8.2187e-09	3.32579e-08	3.55435e-06
27	BICF2P815910	38866095	0	A	G	0.474	0.335771	0.0513848	-12.7057	4.83535	100000	7.15926e-09	4.93989e-08	4.34238e-06
27	BICF2P686613	39404157	0	T	C	0.461	-0.313903	0.050989	-12.8883	8.50766	100000	3.50989e-08	5.9641e-08	4.78206e-06
27	CHR27_7046716	39549423	0	G	A	0.434	-0.340542	0.0555716	-12.9505	9.61691	100000	3.94939e-08	6.35926e-08	4.94251e-06
27	CHR27_7045566	39550565	0	T	G	0.434	-0.340542	0.0555716	-12.9505	9.61691	100000	3.94939e-08	6.35926e-08	4.94251e-06
27	BICF2P1183784	39551057	0	G	T	0.434	-0.340542	0.0555716	-12.9505	9.61691	100000	3.94939e-08	6.35926e-08	4.94251e-06
27	CHR27_7813069	38737484	0	T	C	0.5	0.318685	0.0517189	-13.0291	8.59309	100000	3.42919e-08	6.89693e-08	5.15384e-06
27	BICF2P1398613	38929993	0	C	T	0.454	0.351814	0.0505412	-13.3646	2.44599	100000	1.16232e-09	9.75295e-08	6.17171e-06
27	CHR27_5086323	41566261	0	C	T	0.368	-0.394944	0.0616402	-13.4164	5.45859	100000	1.22536e-08	1.0289e-07	6.34725e-06
27	BICF2G630139910	41948662	0	C	T	0.342	-0.356755	0.05869	-13.715	8.06785	100000	4.84951e-08	1.40086e-07	7.47041e-06
27	CHR27_4709257	41944800	0	T	C	0.322	-0.36649	0.0608917	-13.8507	8.64909	100000	6.21874e-08	1.61186e-07	8.05002e-06
27	BICF2G630139904	41960584	0	C	A	0.322	-0.36649	0.0608917	-13.8507	8.64909	100000	6.21874e-08	1.61186e-07	8.05002e-06
27	CHR27_6952236	39643359	0	A	G	0.461	-0.35082	0.0542318	-13.8651	3.71967	100000	9.44697e-09	1.63617e-07	8.11466e-06
27	BICF2G630140053	41730360	0	A	G	0.329	-0.379648	0.0643794	-13.9571	10.3665	100000	1.02816e-07	1.79932e-07	8.53829e-06
27	BICF2P1196365	38924236	0	G	A	0.467	0.318952	0.0521674	-14.1272	5.23677	100000	4.18633e-08	2.14563e-07	9.38681e-06
27	CHR27_6874396	39721208	0	T	C	0.355	-0.365428	0.0609854	-14.3989	6.1177	100000	6.94474e-08	2.84269e-07	1.09364e-05
27	BICF2G630140209	41548569	0	A	G	0.408	-0.34537	0.0575016	-14.5911	5.61585	100000	6.5482e-08	3.46862e-07	1.21972e-05
27	BICF2G630139851	42062316	0	C	T	0.461	-0.352102	0.0580774	-15.0762	4.43931	100000	5.18319e-08	5.73546e-07	1.6132e-05
27	BICF2G630139926	41925647	0	A	G	0.303	-0.355711	0.0644227	-15.636	9.59162	100000	4.74952e-07	1.02556e-06	2.24424e-05
27	CHR27_7097793	39491874	0	T	C	0.421	-0.340775	0.0609836	-15.7847	7.00604	100000	3.63179e-07	1.19685e-06	2.45324e-05
27	BICF2S23244665	39507165	0	C	A	0.421	-0.340775	0.0609836	-15.7847	7.00604	100000	3.63179e-07	1.19685e-06	2.45324e-05
27	BICF2S2329220	38584546	0	T	C	0.5	0.32274	0.0593282	-16.8016	5.69716	100000	6.59243e-07	3.45022e-06	4.58563e-05
27	BICF2P514122	39146130	0	C	T	0.322	-0.312323	0.0618314	-16.8896	13.0907	100000	3.0611e-06	3.78169e-06	4.84718e-05
27	BICF2G630140183	41574604	0	T	C	0.303	-0.363188	0.0678538	-17.0145	7.07174	100000	9.34682e-07	4.30792e-06	5.24636e-05
27	BICF2G630139846	42070932	0	T	A	0.401	-0.307781	0.0613666	-17.1046	12.6771	100000	3.51738e-06	4.7332e-06	5.55658e-05
5	CHR5_55825742	56287767	0	A	G	0.309	0.31448	0.0637566	-17.1148	17.7683	100000	4.84675e-06	4.78363e-06	5.59271e-05
27	CHR27_3560711	43094559	0	A	G	0.461	0.339625	0.0655828	-17.3847	6.37155	100000	1.86034e-06	6.34128e-06	6.6517e-05
27	BICF2P322418	39303027	0	C	T	0.461	-0.302742	0.0552979	-17.6637	3.86127	100000	5.73253e-07	8.4898e-06	7.97644e-05
27	BICF2G630140580	40612989	0	T	C	0.309	-0.339909	0.0667014	-17.8426	7.07637	100000	2.57104e-06	1.02383e-05	8.97287e-05
27	BICF2P798370	39634950	0	G	A	0.388	-0.298775	0.0580753	-18.0314	5.31522	100000	2.12553e-06	1.24772e-05	0.000101707
27	BICF2S23321920	39640425	0	A	G	0.388	-0.298775	0.0580753	-18.0314	5.31522	100000	2.12553e-06	1.24772e-05	0.000101707
27	CHR27_5037586	41614534	0	T	C	0.428	-0.301526	0.0608536	-18.1751	7.18384	100000	4.44491e-06	1.45057e-05	0.00011197
27	BICF2G630140843	39854497	0	C	T	0.388	-0.277473	0.0606313	-18.3189	19.495	100000	1.86695e-05	1.68677e-05	0.00012336
27	BICF2G630140389	40788809	0	G	A	0.336	-0.302592	0.0642779	-18.3438	12.2123	100000	1.14226e-05	1.73135e-05	0.000125451
2	BICF2P1315900	34561638	0	C	T	0.296	0.295587	0.0648677	-18.3564	16.7877	100000	2.00834e-05	1.7544e-05	0.000126526
2	BICF2P271337	34573688	0	T	C	0.296	0.295587	0.0648677	-18.3564	16.7877	100000	2.00834e-05	1.7544e-05	0.000126526
27	BICF2S23442476	39363610	0	A	G	0.388	-0.280071	0.0577902	-18.5106	7.3381	100000	6.74506e-06	2.06285e-05	0.000140513
27	CHR27_5037843	41614276	0	A	G	0.382	-0.30416	0.065052	-18.5195	11.0223	100000	1.2881e-05	2.08218e-05	0.000141367
27	BICF2S23226214	43924686	0	G	C	0.421	0.305001	0.0632511	-18.5909	8.51114	100000	7.39993e-06	2.24443e-05	0.000148442
27	BICF2G630139358	42757209	1	A	G	0.48	-0.273197	0.0602108	-19.0099	10.0643	100000	2.15836e-05	3.48717e-05	0.000198357
27	BICF2S24415637	39761090	0	G	A	0.395	-0.270962	0.0607157	-19.1742	12.0017	100000	2.8416e-05	4.14609e-05	0.000222603
12	BICF2G630120381	59539896	0	T	C	0.336	0.260896	0.0605532	-19.1985	24.5519	100000	4.98458e-05	4.25382e-05	0.000226457
27	CHR27_6908904	39686580	0	A	G	0.414	-0.287742	0.0601704	-19.3634	5.31882	100000	8.61455e-06	5.062e-05	0.000254532
27	CHR27_6032411	40602250	0	G	A	0.27	-0.295462	0.0665967	-19.5251	10.5082	100000	3.12851e-05	6.00387e-05	0.00028569
27	BICF2G630140424	40746137	0	C	T	0.276	-0.324496	0.071182	-19.5397	8.27755	100000	1.99406e-05	6.09699e-05	0.000288693
27	BICF2G630140410	40749999	0	C	T	0.276	-0.324496	0.071182	-19.5397	8.27755	100000	1.99406e-05	6.09699e-05	0.000288693
27	BICF2G630140396	40759043	0	G	A	0.276	-0.324496	0.071182	-19.5397	8.27755	100000	1.99406e-05	6.09699e-05	0.000288693
27	CHR27_5818365	40831521	0	G	A	0.355	-0.263788	0.0597956	-19.6761	10.2114	100000	3.42954e-05	7.04212e-05	0.000318495
9	BICF2P460526	26860610	0	G	A	0.421	-0.268397	0.0649703	-19.6902	100000	100000	9.39447e-05	7.14784e-05	0.000321757
27	CHR27_5282177	41367681	0	A	G	0.375	-0.292742	0.066238	-19.7249	9.60817	100000	3.32991e-05	7.41563e-05	0.000329963
27	BICF2P166082	38894290	0	A	G	0.375	-0.269576	0.0635036	-19.8226	12.7978	100000	6.26315e-05	8.22245e-05	0.000354216
27	BICF2G630139531	42500530	0	G	C	0.276	-0.288876	0.0712991	-19.8983	58.2046	100000	0.000124202	8.90854e-05	0.000374337
37	BICF2P1203710	14288597	0	G	T	0.257	0.291035	0.0713899	-19.9258	29.7726	100000	0.000113758	9.171e-05	0.000381923
26	BICF2P325195	37043127	0	G	A	0.434	-0.256335	0.0638418	-20.0414	57.7972	100000	0.00014103	0.000103662	0.000415772
27	BICF2P153357	39089493	0	C	T	0.388	-0.267647	0.0610317	-20.0785	7.97728	100000	3.77238e-05	0.000107813	0.000427283
35	BICF2S23011222	24047054	0	C	T	0.322	0.252757	0.0630707	-20.0791	58.8993	100000	0.000144823	0.000107887	0.000427488
27	BICF2P522247	43950203	0	C	T	0.342	0.312895	0.0673861	-20.0957	5.61321	100000	1.45424e-05	0.000109797	0.000432745
2	BICF2S2365880	34534957	0	C	T	0.316	0.269717	0.0647971	-20.1095	11.4418	100000	8.40634e-05	0.000111421	0.000437197
2	BICF2S22949832	34563917	0	G	A	0.316	0.269717	0.0647971	-20.1095	11.4418	100000	8.40634e-05	0.000111421	0.000437197
2	BICF2P515317	34604037	0	G	A	0.316	0.269717	0.0647971	-20.1095	11.4418	100000	8.40634e-05	0.000111421	0.000437197
2	CHR2_35509941	34637760	0	G	A	0.316	0.269717	0.0647971	-20.1095	11.4418	100000	8.40634e-05	0.000111421	0.000437197
27	BICF2P680179	39475069	0	G	A	0.382	-0.287911	0.0633635	-20.1121	5.90239	100000	2.10726e-05	0.000111729	0.000438036
37	BICF2P1437882	11368339	0	A	G	0.303	0.262091	0.0657973	-20.138	73.6955	100000	0.000157507	0.000114839	0.000446509
27	BICF2G630139029	43197475	0	G	T	0.447	0.26516	0.0609164	-20.1381	7.66649	100000	4.24579e-05	0.000114849	0.000446534
27	BICF2G630138752	43688097	0	A	C	0.368	0.272855	0.0608404	-20.1829	7.21754	100000	2.62105e-05	0.000120438	0.00046161
27	BICF2P651159	43688989	0	T	C	0.368	0.272855	0.0608404	-20.1829	7.21754	100000	2.62105e-05	0.000120438	0.00046161
27	CHR27_7100003	39489667	0	G	A	0.362	-0.292195	0.0680049	-20.2023	9.0115	100000	5.20262e-05	0.000122948	0.000468319
5	BICF2G630187837	45481275	0	C	T	0.401	-0.249215	0.0628638	-20.2063	46.9543	100000	0.000168179	0.000123458	0.00046968
5	BICF2G630187854	45513402	0	A	G	0.401	-0.249215	0.0628638	-20.2063	46.9543	100000	0.000168179	0.000123458	0.00046968
27	BICF2G630140550	40629920	0	G	A	0.283	-0.291383	0.0682077	-20.2066	9.99629	100000	5.68591e-05	0.000123504	0.000469801
27	BICF2G630137589	45241408	0	G	A	0.395	0.305056	0.0625059	-20.2287	3.86598	100000	5.91985e-06	0.000126438	0.000477593
27	BICF2P893626	39600414	0	G	A	0.342	-0.299715	0.0640254	-20.2361	4.96496	100000	1.26155e-05	0.000127425	0.000480202
27	BICF2G630139435	42582614	0	G	T	0.322	-0.268304	0.0676218	-20.246	30.9934	100000	0.000166244	0.000128772	0.000483756
27	BICF2G630139419	42606632	0	G	A	0.322	-0.268304	0.0676218	-20.246	30.9934	100000	0.000166244	0.000128772	0.000483756
27	BICF2G630139414	42614844	0	T	C	0.322	-0.268304	0.0676218	-20.246	30.9934	100000	0.000166244	0.000128772	0.000483756
27	BICF2G630139378	42643780	0	A	G	0.322	-0.268304	0.0676218	-20.246	30.9934	100000	0.000166244	0.000128772	0.000483756
12	BICF2S23332412	69291519	0	A	G	0.487	0.23972	0.0605912	-20.2593	59.466	100000	0.000172886	0.000130611	0.000488594
9	BICF2P269342	18095407	0	A	C	0.276	0.305034	0.0775543	-20.3172	47.3748	100000	0.000187267	0.000138882	0.000510138
27	CHR27_6008004	40626664	1	C	T	0.273	-0.306024	0.0726601	-20.3246	10.6305	100000	7.05588e-05	0.00013998	0.000512972
20	CHR20_24167898	24298248	0	T	G	0.368	0.279776	0.0646037	-20.3609	7.54637	100000	4.60165e-05	0.000145481	0.000527092
20	BICF2P310713	58245192	0	G	A	0.336	-0.311572	0.0678867	-20.379	5.0507	100000	1.77753e-05	0.000148302	0.00053428
2	BICF2P425207	34526360	0	T	C	0.322	0.26344	0.0647701	-20.3809	12.0007	100000	0.000117563	0.000148597	0.00053503
37	BICF2S2377706	2906722	0	T	A	0.421	0.21346	0.0537554	-20.3915	24.004	100000	0.000164397	0.000150294	0.000539335
27	CHR27_4647955	42005225	0	T	G	0.309	-0.282558	0.0714922	-20.4885	21.8936	100000	0.000175332	0.000166608	0.00058013
27	BICF2S2337951	39098389	0	G	A	0.342	-0.2536	0.0622109	-20.4913	11.8378	100000	0.000113852	0.000167096	0.000581333
37	BICF2P1029553	11263940	0	C	G	0.316	0.251426	0.0651472	-20.5508	85.5427	100000	0.000241044	0.000178017	0.000608067
37	BICF2P1274254	11305328	0	G	A	0.316	0.251426	0.0651472	-20.5508	85.5427	100000	0.000241044	0.000178017	0.000608067
27	CHR27_6908215	39687269	0	T	C	0.401	-0.268035	0.0610417	-20.635	5.69224	100000	3.69559e-05	0.000194685	0.000648103
27	BICF2G630137812	45035261	0	C	T	0.454	0.322291	0.0625276	-20.6674	2.61826	100000	2.04562e-06	0.000201514	0.000664262
27	BICF2G630137774	45060520	0	G	T	0.454	0.322291	0.0625276	-20.6674	2.61826	100000	2.04562e-06	0.000201514	0.000664262
27	CHR27_1575558	45077492	0	C	A	0.454	0.322291	0.0625276	-20.6674	2.61826	100000	2.04562e-06	0.000201514	0.000664262
37	BICF2P946599	2884160	0	T	C	0.368	0.21325	0.055138	-20.6812	25.9657	100000	0.00023439	0.000204501	0.000671289
24	BICF2S2323046	41646022	0	C	T	0.257	-0.295062	0.0775957	-20.8183	35.3727	100000	0.000292184	0.000236659	0.000745453
27	BICF2S23252327	46013707	0	G	A	0.401	0.302086	0.0619806	-20.8398	3.7412	100000	6.07044e-06	0.000242148	0.000757863
27	BICF2P400519	38648509	0	A	G	0.434	-0.260884	0.0632091	-20.8605	8.50037	100000	9.52001e-05	0.000247558	0.000770031
17	BICF2G630215508	24056118	0	C	T	0.434	0.268422	0.0682589	-20.8703	17.6064	100000	0.000187748	0.000250148	0.000775833
12	BICF2P830331	61238835	0	A	G	0.322	0.245164	0.0609352	-20.873	9.80879	100000	0.000137063	0.000250881	0.000777473
35	TIGRP2P409474_RS8683675	23855761	0	A	G	0.303	0.250999	0.0664816	-20.8819	100000	100000	0.000320095	0.000253269	0.000782806
27	BICF2S22915270	40864172	0	G	A	0.296	-0.282446	0.0718946	-20.9162	14.5298	100000	0.00019021	0.000262698	0.000803753
27	BICF2P1039261	40885105	0	T	C	0.296	-0.282446	0.0718946	-20.9162	14.5298	100000	0.00019021	0.000262698	0.000803753
27	BICF2P701649	40887089	0	G	A	0.296	-0.282446	0.0718946	-20.9162	14.5298	100000	0.00019021	0.000262698	0.000803753
27	BICF2P348200	16581042	0	G	A	0.487	0.24844	0.0662888	-20.9715	100000	100000	0.000351161	0.00027867	0.000838837
27	BICF2G630137492	45446420	0	C	T	0.441	0.266313	0.0619374	-20.9939	6.22416	100000	5.14606e-05	0.000285415	0.000853512
24	BICF2S23640303	41652708	0	G	A	0.25	-0.291778	0.0784146	-21.0405	44.4711	100000	0.000384121	0.000299968	0.000884906
27	BICF2P510791	39570963	0	G	T	0.349	-0.299514	0.0660415	-21.0993	4.15644	100000	2.17512e-05	0.000319407	0.000926297
19	TIGRP2P268275_RS8730307	45729262	0	C	T	0.388	0.241391	0.0652324	-21.1016	392.136	100000	0.00041122	0.000320176	0.000927922
28	BICF2P644047	23510098	0	T	C	0.355	0.249283	0.0671015	-21.1062	43.5427	100000	0.00039182	0.000321779	0.000931308
12	BICF2G630120586	58732498	0	C	G	0.368	0.237063	0.064483	-21.1526	48.7696	100000	0.000445442	0.00033812	0.000965602
12	BICF2G630120578	58736738	0	G	A	0.368	0.237063	0.064483	-21.1526	48.7696	100000	0.000445442	0.00033812	0.000965602
31	BICF2S23748785	7056863	0	T	G	0.257	-0.299952	0.0817459	-21.1646	90.9906	100000	0.000455933	0.000342489	0.000974707
24	BICF2P86798	21331727	0	C	T	0.257	-0.267099	0.0725785	-21.1888	20610	100000	0.000439898	0.00035145	0.000993299
24	BICF2G630502445	21331982	0	A	G	0.257	-0.267099	0.0725785	-21.1888	20610	100000	0.000439898	0.00035145	0.000993299
27	BICF2P579111	38490315	0	C	T	0.493	-0.238478	0.0568774	-21.2223	6.16638	100000	7.54681e-05	0.000364284	0.00101974
9	BICF2G630838576	38776907	0	T	C	0.447	0.258244	0.0707775	-21.2554	40.6202	100000	0.000488087	0.000377411	0.00104658
26	TIGRP2P345127_RS9020287	37007900	0	C	T	0.329	-0.26126	0.0717504	-21.2734	54.3555	100000	0.00050017	0.000384751	0.00106149
19	BICF2P555136	44943985	0	T	C	0.362	0.232882	0.0640282	-21.2737	114.351	100000	0.000506884	0.000384892	0.00106178
27	BICF2P1406805	44094381	0	G	A	0.375	0.270821	0.0697402	-21.2915	11.6642	100000	0.000222167	0.000392266	0.00107669
17	BICF2P446061	24884465	0	G	A	0.428	-0.234215	0.0610118	-21.325	14.7238	100000	0.000258428	0.000406605	0.00110552
33	BICF2G630247231	7767875	0	T	C	0.408	0.258581	0.0708421	-21.3298	26.5146	100000	0.000485773	0.000408668	0.00110965
5	CHR5_55826153	56288178	0	G	A	0.401	0.244492	0.0667131	-21.3355	29.6811	100000	0.000462748	0.000411188	0.00111469
5	CHR5_55826835	56288860	0	C	T	0.401	0.244492	0.0667131	-21.3355	29.6811	100000	0.000462748	0.000411188	0.00111469
5	CHR5_55827668	56289693	0	A	G	0.401	0.244492	0.0667131	-21.3355	29.6811	100000	0.000462748	0.000411188	0.00111469
5	CHR5_55828068	56290093	0	G	C	0.401	0.244492	0.0667131	-21.3355	29.6811	100000	0.000462748	0.000411188	0.00111469
27	BICF2G630137860	44957145	0	A	C	0.487	-0.27587	0.0649961	-21.3931	5.71499	100000	6.2775e-05	0.000437343	0.00116658
35	BICF2P564279	24648544	0	G	A	0.428	0.213881	0.0585757	-21.4311	22.4677	100000	0.000483769	0.000455516	0.00120224
12	BICF2P3882	55546382	0	A	G	0.414	0.236374	0.0657587	-21.4603	100000	100000	0.000582859	0.00047004	0.00123052
22	BICF2P1132726	56533356	0	A	G	0.467	0.225564	0.0628276	-21.4783	31.7882	100000	0.000591219	0.000479157	0.00124817
4	TIGRP2P68063_RS8903044	87233664	0	G	T	0.355	-0.256385	0.0717922	-21.4811	92.2314	100000	0.000628947	0.000480597	0.00125095
10	TIGRP2P140413_RS9038337	46460733	0	C	G	0.388	0.233594	0.0654373	-21.4845	33.757	100000	0.000631959	0.000482382	0.0012544
10	TIGRP2P140422_RS9246416	46473213	0	T	C	0.388	0.233594	0.0654373	-21.4845	33.757	100000	0.000631959	0.000482382	0.0012544
2	CHR2_37434888	36584184	0	G	T	0.421	0.249314	0.0684275	-21.4956	22.2992	100000	0.000496505	0.00048812	0.00126546
27	BICF2G630137704	45175414	0	T	C	0.428	0.318416	0.0626934	-21.5079	2.22466	100000	2.74777e-06	0.000494608	0.00127793
27	CHR27_7099152	39490518	0	T	C	0.349	-0.272043	0.0696812	-21.5323	8.83413	100000	0.000206893	0.00050772	0.00130302
27	CHR27_7098355	39491312	0	G	A	0.349	-0.272043	0.0696812	-21.5323	8.83413	100000	0.000206893	0.00050772	0.00130302
27	CHR27_7098043	39491624	0	C	T	0.349	-0.272043	0.0696812	-21.5323	8.83413	100000	0.000206893	0.00050772	0.00130302
27	CHR27_7097568	39492099	0	T	C	0.349	-0.272043	0.0696812	-21.5323	8.83413	100000	0.000206893	0.00050772	0.00130302
27	CHR27_7097457	39492210	0	C	T	0.349	-0.272043	0.0696812	-21.5323	8.83413	100000	0.000206893	0.00050772	0.00130302
18	BICF2P803187	44071475	0	T	C	0.322	0.224115	0.0631904	-21.5683	187.504	100000	0.000681107	0.000527712	0.00134102
27	BICF2P567244	38598785	0	G	A	0.414	-0.250369	0.0654315	-21.6542	9.72164	100000	0.000269541	0.000578691	0.00143656
27	BICF2P531879	38615113	0	A	G	0.414	-0.250369	0.0654315	-21.6542	9.72164	100000	0.000269541	0.000578691	0.00143656
29	TIGRP2P365714_RS9238933	15101565	0	T	C	0.368	-0.215554	0.0614025	-21.6674	80.7397	100000	0.000765476	0.000586971	0.00145191
39	BICF2G630536222	12428458	0	A	G	0.362	0.191217	0.054197	-21.6676	100000	100000	0.000723074	0.000587111	0.00145217
37	BICF2G630125630	5467311	0	C	T	0.493	-0.216114	0.0608505	-21.6691	29.6433	100000	0.000670394	0.000588052	0.00145391
12	BICF2G630121530	57266687	0	A	G	0.342	0.229347	0.0628645	-21.6724	16.0542	100000	0.000488722	0.000590149	0.00145779
5	BICF2P76776	56180389	0	T	C	0.329	0.245108	0.069822	-21.683	60.5743	100000	0.000765581	0.000596866	0.00147019
5	BICF2G630187781	45215759	0	C	T	0.368	-0.228242	0.0634862	-21.6933	18.3666	100000	0.000581744	0.000603525	0.00148246
39	G1522F38S102	12558566	0	G	T	0.5	-0.173253	0.0493544	-21.7227	100000	100000	0.000765779	0.000622916	0.00151803
17	CHR17_21703419	21732000	0	A	G	0.395	-0.215756	0.0613869	-21.7287	44.8985	100000	0.000755245	0.000626949	0.00152539
27	CHR27_5281783	41368075	0	C	T	0.349	-0.254169	0.0676743	-21.7553	11.0405	100000	0.000341966	0.000645103	0.00155844
33	BICF2G630247244	7775708	0	A	G	0.395	0.255961	0.0731709	-21.7624	31.7468	100000	0.000796601	0.000650088	0.00156748
27	BICF2P1195985	45655946	0	G	A	0.487	-0.228499	0.0617292	-21.7841	11.2422	100000	0.000409635	0.000665447	0.00159525
9	BICF2G630839516	39553396	0	T	C	0.487	-0.226576	0.0649661	-21.793	100000	100000	0.000823953	0.000671791	0.00160668
9	BICF2P677185	50077414	0	C	T	0.493	0.221936	0.0640455	-21.8237	43.6081	100000	0.000884982	0.000694359	0.00164716
28	BICF2G630268386	23515727	0	T	C	0.27	0.255571	0.0732511	-21.8869	31.6293	100000	0.000820344	0.000743302	0.00173406
20	BICF2S23751362	29163584	0	T	G	0.487	0.226998	0.0660631	-21.8925	58.3819	100000	0.000971313	0.000747796	0.00174198
5	BICF2S232289	78882346	1	T	C	0.453	0.162172	0.0462966	-21.9078	17.6822	100000	0.000784454	0.00076017	0.00176374
2	CHR2_37414819	36564111	0	G	A	0.441	0.242989	0.0692063	-21.9148	22.6847	100000	0.000764071	0.000765897	0.00177378
32	BICF2P559898	7145542	0	T	G	0.434	0.207025	0.0601044	-21.9252	100000	100000	0.000945882	0.000774575	0.00178898
33	BICF2G630247942	8830853	0	G	A	0.48	0.228793	0.066826	-21.9306	57.4483	100000	0.00101022	0.000779067	0.00179683
15	BICF2P879421	14728786	0	C	G	0.408	0.2308	0.0673645	-21.9361	45.6884	100000	0.00100247	0.000783687	0.00180489
37	BICF2S23024461	2850644	0	G	A	0.395	0.192676	0.0554737	-21.9428	26.1824	100000	0.000862644	0.000789363	0.00181479
27	BICF2P1314766	43525742	0	T	C	0.461	0.233702	0.0647754	-21.9749	14.5795	100000	0.000558024	0.000817174	0.00186308
27	BICF2G630137822	45027354	0	G	A	0.454	-0.259847	0.0684702	-22.0084	8.50035	100000	0.000299686	0.000847176	0.00191481
20	BICF2G630447187	52947524	0	C	A	0.48	-0.235111	0.0682553	-22.0159	20.0689	100000	0.00094538	0.000854047	0.00192661
37	BICF2P863601	3822867	0	G	A	0.467	0.201012	0.0591138	-22.0197	56.3548	100000	0.00108753	0.000857648	0.00193278
20	BICF2P854443	58452128	0	C	T	0.27	-0.241878	0.0705307	-22.0256	30.0745	100000	0.000992135	0.000863096	0.00194211
10	BICF2G630666331	15280669	0	T	C	0.421	0.209451	0.0606951	-22.0342	27.1091	100000	0.000926641	0.0008711	0.0019558
27	BICF2S23410492	37147725	0	T	C	0.375	-0.198894	0.0581408	-22.035	31.2641	100000	0.00101929	0.0008719	0.00195717
5	BICF2P1388567	45901633	0	C	T	0.375	-0.237172	0.0694836	-22.0565	25.6835	100000	0.00104394	0.000892318	0.00199198
20	BICF2P102867	27169948	0	C	T	0.474	0.214623	0.062424	-22.0686	26.9751	100000	0.000964953	0.000904036	0.00201188
33	BICF2G630247224	7756658	0	A	T	0.408	0.248203	0.0732343	-22.0704	37.4442	100000	0.00112685	0.000905855	0.00201496
2	BICF2P1007636	31303528	0	G	A	0.336	0.258484	0.0704439	-22.0749	11.0095	100000	0.00045587	0.000910189	0.00202231
22	BICF2P1193387	56590711	0	T	A	0.408	0.227441	0.066194	-22.0768	21.6746	100000	0.000971646	0.000912095	0.00202554
17	BICF2G630213311	27995778	0	C	T	0.461	0.241997	0.0686229	-22.0994	18.7477	100000	0.000727091	0.00093463	0.00206361
17	BICF2G630213298	28007208	0	G	T	0.461	0.241997	0.0686229	-22.0994	18.7477	100000	0.000727091	0.00093463	0.00206361
38	BICF2S23353780	20099948	0	G	A	0.289	0.219385	0.0649462	-22.1187	31.0388	100000	0.00116736	0.000954283	0.00209667
17	BICF2G630213113	28280785	0	G	C	0.289	-0.232115	0.0657882	-22.1327	16.5213	100000	0.000723006	0.000968765	0.00212095
9	BICF2S23258442	27737976	0	T	C	0.27	-0.252562	0.074872	-22.1406	100000	100000	0.00118474	0.000977091	0.00213487
17	BICF2S22942909	24929817	0	A	G	0.296	-0.249059	0.0721938	-22.1459	21.7076	100000	0.000929597	0.000982772	0.00214436
27	BICF2S23344635	40293302	0	G	A	0.336	-0.245707	0.0676682	-22.1569	10.8039	100000	0.000517191	0.000994515	0.00216394
5	BICF2P903729	60766964	0	A	G	0.316	0.246434	0.073399	-22.1638	42.9168	100000	0.00124492	0.00100192	0.00217627
10	BICF2P432142	49643411	0	A	G	0.349	-0.216542	0.0643972	-22.1725	100000	100000	0.00122499	0.00101136	0.00219194
5	BICF2S22917582	78803844	0	A	C	0.461	0.154454	0.0454051	-22.1841	19.0609	100000	0.00108321	0.00102413	0.00221312
5	BICF2S23340614	78826189	0	G	A	0.461	0.154454	0.0454051	-22.1841	19.0609	100000	0.00108321	0.00102413	0.00221312
17	BICF2P708502	26265573	0	T	A	0.329	-0.227281	0.0672003	-22.1887	27.8838	100000	0.00115204	0.00102926	0.00222162
20	BICF2P247680	23332599	0	A	T	0.362	0.226232	0.0630297	-22.1887	11.2556	100000	0.000592965	0.00102928	0.00222165
27	BICF2P136706	43180190	0	T	C	0.316	-0.241981	0.0720339	-22.189	30.8037	100000	0.00123787	0.0010296	0.00222217
5	BICF2P334730	45591569	0	T	C	0.342	-0.238325	0.0713253	-22.1936	44.8111	100000	0.0013092	0.00103473	0.00223065
33	BICF2G630247778	8718427	0	T	C	0.408	0.251506	0.073555	-22.1976	16.2254	100000	0.00102448	0.00103922	0.00223807
5	BICF2P838494	47483828	0	G	T	0.395	-0.227213	0.0678782	-22.198	455.296	100000	0.00128494	0.00103967	0.00223882
2	TIGRP2P21827_RS8898200	33868633	0	A	G	0.368	0.232603	0.0695478	-22.2043	36.8409	100000	0.00129644	0.00104677	0.00225054
2	BICF2P976546	33892769	0	T	A	0.368	0.232603	0.0695478	-22.2043	36.8409	100000	0.00129644	0.00104677	0.00225054
27	BICF2P395615	40306881	0	T	C	0.296	-0.25663	0.0719376	-22.2166	12.2011	100000	0.000636808	0.00106069	0.00227347
27	BICF2P914061	40328623	0	G	A	0.296	-0.25663	0.0719376	-22.2166	12.2011	100000	0.000636808	0.00106069	0.00227347
27	BICF2P344167	45010750	0	G	A	0.428	-0.248119	0.0661135	-22.2179	8.31106	100000	0.000345221	0.0010622	0.00227596
5	BICF2P1224497	68654402	0	G	A	0.329	0.243751	0.0729292	-22.2237	42.2614	100000	0.00130544	0.00106894	0.00228703
33	BICF2G630248500	9442952	0	G	A	0.368	0.245824	0.0738714	-22.2241	135.526	100000	0.00136616	0.00106941	0.0022878
37	BICF2G630135984	30613517	0	T	G	0.329	0.224471	0.065894	-22.2296	27.8033	100000	0.00106667	0.00107581	0.00229831
27	BICF2P1040993	45923946	0	C	T	0.447	0.258057	0.065165	-22.243	5.68595	100000	0.0001707	0.0010914	0.00232386
27	CHR27_2004045	44646462	0	I	D	0.375	0.269033	0.0652136	-22.255	5.21861	100000	9.58431e-05	0.00110572	0.00234725
27	CHR27_1996862	44653660	0	A	G	0.375	0.269033	0.0652136	-22.255	5.21861	100000	9.58431e-05	0.00110572	0.00234725
12	BICF2P450158	55945835	0	G	A	0.362	0.223462	0.0670066	-22.2552	100000	100000	0.00133587	0.00110591	0.00234757
12	BICF2P1220525	55952319	0	C	T	0.362	0.223462	0.0670066	-22.2552	100000	100000	0.00133587	0.00110591	0.00234757
12	BICF2P628734	55957909	0	G	T	0.362	0.223462	0.0670066	-22.2552	100000	100000	0.00133587	0.00110591	0.00234757
12	CHR12_55702825	55963387	0	C	T	0.362	0.223462	0.0670066	-22.2552	100000	100000	0.00133587	0.00110591	0.00234757
22	TIGRP2P297655_RS8749983	56557935	0	T	A	0.487	-0.214161	0.0644546	-22.2554	42.5072	100000	0.00138792	0.00110618	0.00234801
2	BICF2P1095445	24014416	0	T	C	0.395	0.21116	0.0624063	-22.2639	26.9812	100000	0.00114665	0.00111634	0.00236459
33	BICF2G630247940	8828367	0	A	G	0.487	-0.216926	0.0655333	-22.2774	55.2245	100000	0.00144296	0.00113283	0.00239141
5	BICF2P1274127	45612461	0	A	G	0.461	-0.197613	0.0595223	-22.2816	41.1444	100000	0.0013995	0.00113801	0.00239982
24	BICF2S23661497	19105805	0	T	G	0.336	0.234075	0.0708617	-22.2951	100.327	100000	0.00147421	0.00115471	0.00242691
27	BICF2G630139295	42891204	0	C	A	0.27	-0.264261	0.0785302	-22.311	20.7117	100000	0.0012155	0.00117479	0.00245937
20	BICF2P30022	9593911	0	C	G	0.408	-0.22184	0.0672398	-22.3216	62.7581	100000	0.00149272	0.00118833	0.00248119
19	BICF2P561888	44926116	0	A	T	0.428	0.209077	0.0635128	-22.3271	79.9467	100000	0.00152713	0.00119542	0.0024926
9	BICF2G630830079	21061625	0	T	C	0.322	0.239902	0.0719613	-22.3338	31.4453	100000	0.00134069	0.00120405	0.00250648
9	BICF2G630830086	21064891	0	T	C	0.322	0.239902	0.0719613	-22.3338	31.4453	100000	0.00134069	0.00120405	0.00250648
20	BICF2P1049462	23329579	3	T	G	0.377	0.222137	0.0634672	-22.365	12.5607	100000	0.000791744	0.00124552	0.0025729
37	BICF2P547877	2868612	0	C	T	0.5	0.177354	0.0528999	-22.3678	22.2121	100000	0.00126389	0.00124923	0.00257881
37	BICF2P288117	2872714	0	C	T	0.5	0.177354	0.0528999	-22.3678	22.2121	100000	0.00126389	0.00124923	0.00257881
7	BICF2S23553770	77046874	0	T	C	0.349	-0.203053	0.0617409	-22.3828	38.7177	100000	0.00154182	0.00126973	0.00261147
12	BICF2P31117	61187703	0	T	A	0.342	0.216981	0.062578	-22.3834	12.5526	100000	0.000879098	0.00127048	0.00261267
20	BICF2P747653	45144747	0	T	C	0.487	-0.226981	0.0622029	-22.3841	10.4646	100000	0.000487469	0.00127157	0.0026144
20	BICF2P300850	29150538	0	A	G	0.467	0.218476	0.0667784	-22.3856	65.7318	100000	0.0016257	0.00127359	0.00261762
5	BICF2P1026929	45469396	0	T	C	0.414	-0.215008	0.0660764	-22.4314	65.0726	100000	0.00171689	0.00133834	0.0027201
28	CHR28_25726956	26025879	1	A	G	0.32	-0.222419	0.0683099	-22.4453	85.7821	100000	0.00170584	0.00135869	0.00275212
24	TIGRP2P322868_RS9004683	48384186	0	T	C	0.467	0.202692	0.0620013	-22.4495	100000	100000	0.00163824	0.00136497	0.00276198
27	BICF2P419561	39305248	0	T	C	0.349	-0.238775	0.0659453	-22.4497	8.58028	100000	0.000534892	0.00136525	0.00276242
27	BICF2P1442270	36641829	0	T	C	0.355	0.216504	0.0663828	-22.455	46.3513	100000	0.00167767	0.0013731	0.00277475
27	BICF2P214511	36675103	0	T	C	0.355	0.216504	0.0663828	-22.455	46.3513	100000	0.00167767	0.0013731	0.00277475
29	BICF2P1141660	15054349	0	C	T	0.441	-0.214752	0.0658424	-22.458	58.7228	100000	0.00167685	0.00137759	0.00278178
5	BICF2P1037429	56195595	0	T	C	0.257	0.239009	0.0730607	-22.4606	33.8211	100000	0.00162707	0.00138134	0.00278767
5	BICF2P1290359	56612482	0	C	T	0.329	0.235218	0.0720138	-22.4611	27.5373	100000	0.00165279	0.00138224	0.00278907
5	BICF2P1013393	56620283	0	T	G	0.329	0.235218	0.0720138	-22.4611	27.5373	100000	0.00165279	0.00138224	0.00278907
37	BICF2S23220842	2580662	0	C	T	0.467	-0.173588	0.053339	-22.4739	46.4052	100000	0.00171427	0.00140149	0.00281918
27	BICF2P645050	37242337	0	G	A	0.382	-0.206965	0.0635628	-22.4822	47.8862	100000	0.0017056	0.00141415	0.00283896
27	BICF2G630137868	44932485	0	A	G	0.493	0.248696	0.0688457	-22.4827	8.89323	100000	0.000549883	0.00141501	0.00284031
20	BICF2P828997	27237584	0	A	G	0.414	-0.216318	0.0658509	-22.501	30.2478	100000	0.00156019	0.00144329	0.00288433
20	BICF2P1072636	29165796	0	T	A	0.474	0.215471	0.0667009	-22.5045	70.8604	100000	0.00184541	0.00144875	0.00289282
27	BICF2G630142604	33979872	0	G	A	0.461	0.206165	0.0640011	-22.5303	56.0311	100000	0.00189763	0.00149001	0.00295675
34	BICF2G630453584	32359900	0	T	A	0.493	0.210507	0.0649899	-22.5375	100000	100000	0.00179703	0.00150162	0.00297469
21	BICF2S2434505	13427969	0	G	T	0.401	-0.195285	0.0605049	-22.5436	43.2275	100000	0.00186135	0.0015116	0.00299008
11	BICF2G630298905	26100956	0	A	C	0.342	0.222594	0.0689868	-22.5456	55.4378	100000	0.00186687	0.00151492	0.00299519
11	BICF2G630298908	26111667	0	G	A	0.342	0.222594	0.0689868	-22.5456	55.4378	100000	0.00186687	0.00151492	0.00299519
37	BICF2G630135923	30588271	0	A	G	0.25	0.246364	0.0760935	-22.5496	33.7504	100000	0.00180492	0.00152146	0.00300527
33	BICF2G630248176	9178589	0	T	C	0.336	0.257002	0.0801391	-22.5779	38.3675	100000	0.00198246	0.00156887	0.00307809
33	BICF2G630248237	9238387	0	T	C	0.336	0.257002	0.0801391	-22.5779	38.3675	100000	0.00198246	0.00156887	0.00307809
10	BICF2G630666416	15015276	0	C	T	0.421	0.215711	0.0670163	-22.5875	41.1894	100000	0.00191215	0.00158547	0.00310349
27	BICF2P454802	45843553	0	C	T	0.48	-0.222773	0.0662395	-22.5948	14.7232	100000	0.00122297	0.00159797	0.00312257
12	BICF2P458574	56097598	0	G	T	0.362	0.220572	0.0691317	-22.6235	63.5275	100000	0.00208357	0.00164871	0.00319982
34	BICF2P180253	19414415	0	C	T	0.342	-0.223823	0.066734	-22.6397	14.4648	100000	0.00125867	0.00167788	0.00324405
7	BICF2S23242513	73527066	0	G	A	0.48	-0.201522	0.0632367	-22.641	146.078	100000	0.00210777	0.00168022	0.00324759
20	CHR20_52590374	52997835	0	T	C	0.421	0.24549	0.0679734	-22.6446	6.92844	100000	0.000551359	0.00168692	0.00325772
37	BICF2S2294311	5364178	0	G	A	0.447	0.192298	0.0604123	-22.6498	67.7202	100000	0.00213159	0.00169638	0.00327202
12	BICF2G630120455	58946036	0	G	T	0.25	0.243503	0.0759761	-22.6537	31.0878	100000	0.0019943	0.00170374	0.00328313
27	BICF2P400773	44023251	0	A	G	0.414	0.234748	0.0691515	-22.6614	13.6935	100000	0.00110737	0.00171794	0.00330456
5	BICF2S23450135	59420958	0	A	G	0.25	0.246675	0.0778366	-22.6662	45.1043	100000	0.0022236	0.00172701	0.00331823
27	BICF2G630139491	42516934	0	A	C	0.349	-0.212559	0.0663791	-22.6699	28.4696	100000	0.00201136	0.00173391	0.00332862
27	BICF2G630139489	42518883	0	G	A	0.349	-0.212559	0.0663791	-22.6699	28.4696	100000	0.00201136	0.00173391	0.00332862
20	BICF2G630233138	20916776	0	A	C	0.414	0.193712	0.0602942	-22.671	32.9977	100000	0.00194749	0.001736	0.00333176
27	BICF2P5868	38517284	0	T	G	0.355	-0.222314	0.0653875	-22.6718	12.2672	100000	0.00108911	0.00173757	0.00333412
27	BICF2P402288	38536107	0	A	G	0.355	-0.222314	0.0653875	-22.6718	12.2672	100000	0.00108911	0.00173757	0.00333412
29	BICF2P456086	20612833	0	G	A	0.474	0.21785	0.0637394	-22.6751	13.194	100000	0.00102924	0.0017437	0.00334335
2	BICF2S23045156	46402446	0	C	A	0.362	0.219518	0.0664277	-22.6779	17.5965	100000	0.00146802	0.00174901	0.00335133
9	BICF2P1304251	18441594	0	C	T	0.322	0.249693	0.0767067	-22.6919	19.5395	100000	0.0017104	0.00177586	0.00339162
9	CHR9_18561478	18448388	0	A	C	0.322	0.249693	0.0767067	-22.6919	19.5395	100000	0.0017104	0.00177586	0.00339162
9	BICF2G630833380	28845937	0	T	C	0.362	0.206926	0.0650161	-22.7007	100000	100000	0.00213419	0.00179302	0.00341732
37	BICF2P792500	5435737	0	A	G	0.461	-0.195297	0.0607905	-22.7037	28.7694	100000	0.00194847	0.00179886	0.00342605
37	BICF2G630125629	5464341	0	T	C	0.461	-0.195297	0.0607905	-22.7037	28.7694	100000	0.00194847	0.00179886	0.00342605
5	BICF2G630187975	45953078	0	C	T	0.428	-0.219339	0.0692383	-22.7064	44.7314	100000	0.002232	0.00180415	0.00343396
19	BICF2G630255543	49456034	0	C	T	0.296	0.20242	0.0637147	-22.7171	100000	100000	0.00217143	0.00182529	0.00346554
12	BICF2P1063161	69819450	0	G	A	0.283	0.24164	0.0762227	-22.7206	45.3807	100000	0.0022166	0.00183231	0.003476
9	TIGRP2P131518_RS9137737	13962915	0	T	C	0.316	-0.261528	0.0820326	-22.7395	22.7228	100000	0.0020994	0.00187037	0.00353265
20	BICF2P1366573	29189728	0	C	T	0.447	0.211931	0.067326	-22.7456	56.571	100000	0.00237128	0.00188281	0.00355113
5	BICF2P781411	45714146	0	G	A	0.362	-0.22376	0.071023	-22.7525	42.5838	100000	0.00235213	0.00189703	0.0035722
27	BICF2P1257331	13623968	0	T	C	0.349	-0.230308	0.073115	-22.756	52.52	100000	0.00235631	0.0019043	0.00358297
39	CHRX_18017570	18093563	0	T	C	0.414	0.168627	0.0535174	-22.7625	292.253	100000	0.00234964	0.00191767	0.00360277
39	BICF2P165539	18117181	0	C	T	0.414	0.168627	0.0535174	-22.7625	292.253	100000	0.00234964	0.00191767	0.00360277
37	BICF2P1022868	5448329	0	A	G	0.467	-0.19061	0.0597565	-22.7871	27.2993	100000	0.00208871	0.00196983	0.00367975
11	BICF2P955933	34965811	0	C	T	0.428	0.219913	0.0703451	-22.8072	106.63	100000	0.00253062	0.00201338	0.00374377
37	BICF2S2373861	22656324	0	A	T	0.434	0.217124	0.0675607	-22.8112	20.9323	100000	0.0019417	0.00202228	0.00375682
27	BICF2S23539440	43457601	0	C	T	0.48	0.225004	0.0662743	-22.8148	10.2113	100000	0.00110613	0.0020301	0.00376829
8	BICF2G630415944	59564069	0	G	A	0.434	-0.214635	0.0683444	-22.8214	100000	100000	0.00242429	0.00204489	0.00378995
29	BICF2S23727727	42194165	0	G	A	0.461	-0.192783	0.0613214	-22.8306	28.7312	100000	0.00240021	0.00206539	0.00381992
33	BICF2G630248267	9252693	0	A	C	0.342	0.247011	0.0792832	-22.8314	42.9192	100000	0.00261261	0.00206729	0.0038227
20	BICF2P267808	26937117	0	A	G	0.303	-0.219356	0.0699266	-22.8402	45.6786	100000	0.0024503	0.00208721	0.00385178
29	CHR29_25149055	25705796	0	T	G	0.467	-0.203299	0.0645901	-22.8438	31.8081	100000	0.00237346	0.00209539	0.0038637
28	BICF2G630263002	36506560	0	T	G	0.368	-0.211945	0.0670045	-22.8471	29.2527	100000	0.00226421	0.00210305	0.00387485
4	BICF2P1397614	32207421	0	T	G	0.289	-0.206123	0.0661744	-22.8488	133.005	100000	0.00261816	0.00210694	0.00388053
9	BICF2P849794	28413424	0	A	G	0.322	-0.227117	0.0726205	-22.8585	100000	100000	0.00252117	0.00212922	0.00391294
20	TIGRP2P272823_RS8946870	22805636	0	G	T	0.487	0.219326	0.0689831	-22.859	23.9226	100000	0.00215544	0.00213039	0.00391464
2	BICF2P17849	34128990	0	C	A	0.342	0.224549	0.0686872	-22.8662	15.972	100000	0.00163824	0.00214721	0.00393907
27	BICF2P907176	42983522	0	T	C	0.493	0.236539	0.0660522	-22.8779	6.91697	100000	0.000609033	0.00217485	0.00397916
12	BICF2G630120398	59525049	0	G	A	0.388	0.197168	0.0616376	-22.881	19.9511	100000	0.00203214	0.00218222	0.00398982
20	BICF2P1109704	24139660	0	G	A	0.355	-0.222954	0.0707807	-22.8814	30.6616	100000	0.00235637	0.00218321	0.00399126
33	BICF2G630248630	9592171	0	T	C	0.336	-0.206929	0.0666377	-22.8877	235.501	100000	0.00269416	0.00219826	0.00401303
12	BICF2G630121619	57157415	0	A	G	0.454	0.210512	0.0675606	-22.8912	100000	100000	0.00260991	0.00220655	0.00402502
10	CHR10_63115487	64405235	1	A	C	0.253	0.19682	0.0623591	-22.8925	27.6988	100000	0.00231197	0.00220963	0.00402947
2	BICF2P1043606	21092715	0	T	C	0.474	0.213516	0.066317	-22.8963	22.907	100000	0.00190726	0.00221897	0.00404295
27	BICF2P686738	17383404	2	A	G	0.297	-0.216814	0.070217	-22.9208	78.6607	100000	0.00283854	0.002279	0.00412943
5	CHR5_61496219	61980354	0	A	G	0.342	0.240266	0.0776617	-22.9231	260.923	100000	0.00278841	0.00228474	0.00413769
33	BICF2P814438	8970476	0	A	C	0.368	0.246413	0.0800962	-22.9384	50.3141	100000	0.00293557	0.00232331	0.00419303
6	CHR6_17145559	17308085	0	C	T	0.25	0.223454	0.0708985	-22.9395	26.2307	100000	0.00234351	0.00232611	0.00419704
6	CHR6_17147264	17309790	0	A	G	0.25	0.223454	0.0708985	-22.9395	26.2307	100000	0.00234351	0.00232611	0.00419704
27	BICF2P97327	39322968	0	C	T	0.276	-0.25366	0.0718764	-22.9427	7.60579	100000	0.000720906	0.00233406	0.00420843
12	BICF2G630120425	59465355	0	G	A	0.362	0.202114	0.0650813	-22.9496	32.5886	100000	0.00269192	0.0023519	0.00423396
34	BICF2G630453576	32362260	0	T	C	0.5	0.202892	0.0655657	-22.9516	100000	100000	0.00278229	0.002357	0.00424125
33	BICF2P755385	8959584	0	A	T	0.342	0.250241	0.0813846	-22.953	41.1288	100000	0.00295012	0.00236058	0.00424636
33	CHR33_8679875	9094679	0	G	A	0.342	0.250241	0.0813846	-22.953	41.1288	100000	0.00295012	0.00236058	0.00424636
27	BICF2P1195369	40304529	0	G	T	0.289	-0.241528	0.0726874	-22.9618	12.2528	100000	0.00138716	0.0023833	0.00427881
24	BICF2P224992	20615565	0	G	A	0.441	-0.214639	0.0694615	-22.9641	100000	100000	0.00281942	0.00238945	0.00428759
29	BICF2S23739300	42176078	0	T	C	0.296	0.225455	0.0715718	-22.9708	19.0794	100000	0.00235551	0.00240702	0.00431264
37	BICF2P918731	854354	0	C	T	0.454	0.179072	0.0582363	-22.9735	48.8122	100000	0.00294904	0.00241395	0.00432251
12	BICF2P442391	56499513	0	C	A	0.434	0.205822	0.0670802	-22.9763	59.2973	100000	0.00300754	0.0024214	0.00433312
35	BICF2G630767391	4498564	0	A	G	0.355	-0.224687	0.0713613	-22.9848	20.4564	100000	0.0023659	0.00244415	0.00436547
17	BICF2S23516016	24797035	0	G	A	0.276	-0.218148	0.0709464	-22.9985	40.7712	100000	0.00294987	0.00248101	0.00441779
14	CHR14_44249258	44345368	0	C	T	0.434	0.226755	0.0738923	-23.002	45.3189	100000	0.00300377	0.0024905	0.00443125
17	BICF2G630216130	23368349	0	T	C	0.434	0.218127	0.0654778	-23.0089	14.0363	100000	0.001351	0.00250916	0.00445767
5	BICF2S23216682	56825941	0	A	G	0.454	0.216693	0.0710202	-23.0097	71.268	100000	0.00316407	0.00251156	0.00446107
27	BICF2G630145222	31393867	0	A	G	0.368	0.213001	0.0699233	-23.0203	36.1318	100000	0.0032106	0.00254063	0.00450217
4	BICF2G630176982	84166108	0	G	A	0.316	-0.204457	0.0670053	-23.0311	52.0484	100000	0.00316218	0.00257101	0.00454503
10	BICF2S23319032	62065504	0	T	C	0.48	-0.19284	0.0633373	-23.0318	81.8475	100000	0.0032253	0.00257294	0.00454775
5	BICF2G630187811	45396564	0	T	C	0.414	-0.201712	0.066156	-23.0322	40.9764	100000	0.0031839	0.00257393	0.00454915
27	BICF2S2356417	37556669	0	A	T	0.421	0.219866	0.067839	-23.0386	14.216	100000	0.0017865	0.00259207	0.00457471
27	TIGRP2P348262_RS9099532	36234446	0	C	T	0.296	0.224931	0.0734877	-23.043	37.7639	100000	0.00307503	0.00260459	0.00459233
27	CHR27_10314533	36235155	0	T	C	0.296	0.224931	0.0734877	-23.043	37.7639	100000	0.00307503	0.00260459	0.00459233
27	CHR27_10313480	36236206	0	T	C	0.296	0.224931	0.0734877	-23.043	37.7639	100000	0.00307503	0.00260459	0.00459233
27	CHR27_10313202	36236484	0	C	G	0.296	0.224931	0.0734877	-23.043	37.7639	100000	0.00307503	0.00260459	0.00459233
9	BICF2P1097952	26449968	0	G	A	0.362	-0.216148	0.0709207	-23.047	227.542	100000	0.00319603	0.00261609	0.0046085
17	BICF2S23657303	56481377	0	C	A	0.401	-0.181477	0.0593223	-23.0506	100000	100000	0.00309001	0.00262628	0.00462283
9	BICF2S23719309	42219890	0	T	G	0.467	0.194571	0.063855	-23.0515	251.561	100000	0.00320241	0.00262897	0.0046266
27	BICF2P1036241	37759055	0	T	C	0.474	-0.240214	0.0636643	-23.058	4.99096	100000	0.000322605	0.0026478	0.00465303
27	BICF2G630140391	40779480	0	A	G	0.27	-0.226993	0.070351	-23.0617	14.8702	100000	0.00186714	0.0026583	0.00466776
12	BICF2S23238890	72267648	0	C	T	0.355	0.188042	0.0615506	-23.0619	100000	100000	0.00312744	0.0026591	0.00466889
22	TIGRP2P296125_RS9150773	51458324	0	C	T	0.263	-0.230917	0.075902	-23.0736	42.2455	100000	0.00324772	0.00269321	0.00471667
37	BICF2S2438221	11205125	0	G	A	0.263	0.212755	0.0702588	-23.077	80.7768	100000	0.00338589	0.00270343	0.00473097
17	BICF2P886311	55575940	0	A	G	0.375	0.187782	0.0616088	-23.0917	41.3496	100000	0.00319395	0.00274717	0.00479206
10	BICF2P99974	63458472	0	G	A	0.467	0.171659	0.0566021	-23.0919	47.5982	100000	0.00334068	0.0027477	0.00479281
27	BICF2S23327092	46255329	0	T	C	0.349	0.27104	0.0653673	-23.1052	3.92149	100000	8.89864e-05	0.00278818	0.00484922
27	BICF2P475573	46267922	0	A	C	0.349	0.27104	0.0653673	-23.1052	3.92149	100000	8.89864e-05	0.00278818	0.00484922
26	BICF2G630194227	37210976	0	C	T	0.336	-0.226908	0.0746714	-23.1056	5153.98	100000	0.00328189	0.00278911	0.00485051
26	TIGRP2P345262_RS8678177	37253770	0	C	A	0.336	-0.226908	0.0746714	-23.1056	5153.98	100000	0.00328189	0.00278911	0.00485051
10	BICF2P401973	63484568	0	A	G	0.342	0.207412	0.0672381	-23.106	23.1259	100000	0.00286422	0.00279061	0.00485259
12	BICF2P338525	56589921	0	C	A	0.454	-0.188145	0.0622055	-23.1063	187.386	100000	0.00342168	0.00279136	0.00485363
20	BICF2S23314856	25827404	0	C	T	0.395	-0.201195	0.0643774	-23.1085	20.6452	100000	0.00253786	0.00279815	0.00486308
12	BICF2P832779	56535052	0	C	T	0.467	0.198295	0.0652904	-23.1119	100000	100000	0.00329767	0.00280848	0.00487745
12	TIGRP2P169296_RS8712906	56549903	0	A	C	0.467	0.198295	0.0652904	-23.1119	100000	100000	0.00329767	0.00280848	0.00487745
38	BICF2G63068155	20493557	0	C	T	0.382	0.200248	0.0661154	-23.1139	449.517	100000	0.00337976	0.00281463	0.00488601
33	BICF2G630250006	11234343	0	A	C	0.493	-0.196745	0.0648205	-23.1171	100000	100000	0.00331606	0.00282463	0.00489989
27	CHR27_7778414	38772125	0	A	G	0.289	-0.197849	0.0648114	-23.1173	29.1722	100000	0.00314977	0.00282512	0.00490057
38	BICF2P622151	20325056	0	C	T	0.27	0.225652	0.0746756	-23.1193	66.7209	100000	0.00345006	0.00283128	0.00490913
27	BICF2P97326	39322218	0	T	C	0.257	-0.233972	0.0740751	-23.1409	15.8923	100000	0.00229566	0.00289931	0.00500342
27	BICF2P1250832	19089192	0	G	A	0.329	-0.224243	0.0738604	-23.1417	34.5631	100000	0.00330822	0.00290192	0.00500703
5	BICF2S22920880	78939241	1	T	C	0.413	-0.173022	0.0542626	-23.1446	12.8565	100000	0.00209624	0.00291114	0.00501977
4	BICF2G630176282	83370511	0	A	G	0.382	-0.226799	0.0751714	-23.1468	427.76	100000	0.00349771	0.00291811	0.00502941
29	BICF2S23659892	20587397	0	T	G	0.467	0.205389	0.0615875	-23.1477	11.1348	100000	0.00133591	0.00292104	0.00503345
26	CHR26_36550223	36814403	0	A	G	0.342	0.200273	0.0660669	-23.1508	40.3695	100000	0.00335403	0.00293083	0.00504699
10	CHR10_27469286	28469470	0	G	T	0.368	0.205344	0.0683812	-23.1562	144.585	100000	0.00364575	0.00294811	0.00507084
27	CHR27_30799955	15370369	0	A	C	0.441	0.210175	0.0695995	-23.1599	100000	100000	0.00347026	0.00296017	0.00508747
31	CHR31_26828529	27411522	0	A	G	0.342	-0.233658	0.0732854	-23.1666	14.5473	100000	0.00209793	0.00298206	0.00511765
27	TIGRP2P347930_RS8658562	45122081	0	A	G	0.461	-0.235375	0.0689496	-23.1755	8.56859	100000	0.00104271	0.00301121	0.00515777
1	BICF2P748413	80608884	0	T	A	0.316	0.219227	0.0697718	-23.1771	16.2145	100000	0.00241293	0.00301639	0.00516489
18	BICF2P519398	44069273	0	T	C	0.362	-0.19605	0.0655547	-23.1781	70.4	100000	0.00377905	0.00301976	0.00516952
12	BICF2S23030314	59034952	0	C	T	0.414	-0.192384	0.0643994	-23.187	50.9023	100000	0.00381543	0.00304955	0.00521045
12	CHR12_58777343	59045229	0	T	C	0.414	-0.192384	0.0643994	-23.187	50.9023	100000	0.00381543	0.00304955	0.00521045
12	BICF2S22913630	59077770	0	T	C	0.414	-0.192384	0.0643994	-23.187	50.9023	100000	0.00381543	0.00304955	0.00521045
12	BICF2S23533911	59178426	0	T	C	0.414	-0.192384	0.0643994	-23.187	50.9023	100000	0.00381543	0.00304955	0.00521045
12	BICF2S22925518	59190194	0	C	T	0.414	-0.192384	0.0643994	-23.187	50.9023	100000	0.00381543	0.00304955	0.00521045
12	BICF2S2299565	59193930	0	G	C	0.414	-0.192384	0.0643994	-23.187	50.9023	100000	0.00381543	0.00304955	0.00521045
29	BICF2S23354755	15798162	1	G	A	0.433	-0.186149	0.0618125	-23.1892	38.7822	100000	0.00355537	0.00305693	0.00522057
37	BICF2G630125653	5482455	0	T	G	0.382	0.175369	0.0572524	-23.1956	22.7979	100000	0.00305427	0.00307821	0.00524975
29	BICF2P39869	22493077	0	A	G	0.362	-0.198093	0.061393	-23.1971	12.6876	100000	0.00186676	0.00308337	0.00525682
10	BICF2P1205673	68434907	0	T	A	0.368	-0.196155	0.0653539	-23.2032	34.8849	100000	0.00366187	0.00310416	0.0052853
27	CHR27_925381	45733833	0	T	C	0.434	0.242764	0.0659911	-23.2041	5.53344	100000	0.000441945	0.00310719	0.00528944
9	TIGRP2P131563_RS9118477	14255923	0	C	T	0.349	-0.243442	0.0814426	-23.2082	223.607	100000	0.00379574	0.00312113	0.00530852
20	CHR20_44737851	45146708	0	A	G	0.48	-0.207197	0.0636181	-23.2113	13.1695	100000	0.00170133	0.00313202	0.00532341
19	BICF2G630254821	50108976	0	C	A	0.336	0.212293	0.0700876	-23.2133	36.2775	100000	0.00337787	0.00313872	0.00533257
19	TIGRP2P267463_RS9004487	43129950	0	T	C	0.395	-0.200896	0.0672688	-23.2229	288.959	100000	0.00382527	0.00317207	0.00537812
33	BICF2G630248649	9603027	0	T	C	0.296	-0.207891	0.0698284	-23.2254	106.9	100000	0.00393015	0.00318084	0.00539008
5	BICF2P1326496	48476070	0	C	T	0.283	-0.210032	0.0706089	-23.2286	79.5974	100000	0.00395993	0.00319196	0.00540523
35	BICF2G630772100	9045865	0	G	A	0.467	-0.173413	0.0582371	-23.2296	144.199	100000	0.00392414	0.00319522	0.00540967
9	BICF2G630828545	17558452	0	G	A	0.355	0.211678	0.0698882	-23.2321	25.4591	100000	0.00337944	0.00320402	0.00542166
20	CHR20_45250583	45660240	0	C	A	0.362	0.185764	0.0612862	-23.234	26.0696	100000	0.00335682	0.00321074	0.00543083
20	BICF2S23510370	45669650	0	A	G	0.362	0.185764	0.0612862	-23.234	26.0696	100000	0.00335682	0.00321074	0.00543083
27	BICF2G630144230	32667177	0	C	G	0.474	0.183795	0.0618059	-23.2344	120.173	100000	0.00396948	0.00321216	0.00543276
5	CHR5_61498773	61982907	0	G	A	0.349	0.235776	0.0791123	-23.2344	223.77	100000	0.00389484	0.00321227	0.00543291
5	CHR5_61502102	61986239	0	C	T	0.349	0.235776	0.0791123	-23.2344	223.77	100000	0.00389484	0.00321227	0.00543291
12	TIGRP2P156996_RS8527498	10121055	0	G	A	0.276	-0.207878	0.0691167	-23.2445	31.385	100000	0.00359595	0.00324803	0.00548156
12	BICF2P1419366	10121877	0	A	G	0.276	-0.207878	0.0691167	-23.2445	31.385	100000	0.00359595	0.00324803	0.00548156
12	BICF2P109762	10124836	0	T	C	0.276	-0.207878	0.0691167	-23.2445	31.385	100000	0.00359595	0.00324803	0.00548156
12	BICF2P918350	10131750	0	C	T	0.276	-0.207878	0.0691167	-23.2445	31.385	100000	0.00359595	0.00324803	0.00548156
10	BICF2P1056332	47518268	0	A	G	0.355	0.202835	0.0681796	-23.2461	196.265	100000	0.003955	0.00325383	0.00548945
20	BICF2S23335312	29319728	0	G	A	0.441	-0.195269	0.0658117	-23.2533	52.8839	100000	0.00404702	0.00327938	0.00552415
24	BICF2P301146	6509536	0	T	C	0.283	-0.225513	0.076139	-23.2601	81.1855	100000	0.00410877	0.00330417	0.0055578
9	BICF2G630474660	56508115	0	C	T	0.289	0.214687	0.0716458	-23.2607	29.5083	100000	0.00371489	0.00330617	0.0055605
9	BICF2G630474664	56516310	0	T	C	0.289	0.214687	0.0716458	-23.2607	29.5083	100000	0.00371489	0.00330617	0.0055605
10	BICF2P193369	44324387	0	T	G	0.421	0.204282	0.0648991	-23.2616	13.1656	100000	0.00237238	0.00330956	0.00556509
12	BICF2P222928	56573206	0	T	C	0.461	-0.182018	0.0613712	-23.2622	154.715	100000	0.00406161	0.0033116	0.00556786
27	BICF2G630139292	42894312	0	A	G	0.257	-0.235464	0.07817	-23.2643	24.0527	100000	0.00354807	0.00331952	0.00557859
11	BICF2S23519002	34077685	0	G	A	0.309	-0.234016	0.077798	-23.2681	33.6459	100000	0.00359212	0.00333333	0.00559731
28	BICF2G630268476	23458161	0	C	T	0.322	0.222108	0.0730573	-23.2686	26.2027	100000	0.00326807	0.00333498	0.00559955
27	BICF2G630137921	44847954	0	C	T	0.454	0.252284	0.0641195	-23.2686	4.205	100000	0.000186352	0.00333505	0.00559963
27	BICF2P221777	46225736	0	A	G	0.336	0.290207	0.0668816	-23.2721	3.08744	100000	4.46261e-05	0.00334778	0.00561688
12	BICF2P566652	71858707	0	G	A	0.303	-0.226488	0.0760671	-23.276	100000	100000	0.00392662	0.00336237	0.00563661
14	BICF2P670249	46024013	0	T	C	0.289	-0.215091	0.0727426	-23.2819	114.495	100000	0.00416856	0.00338409	0.00566597
2	BICF2P557943	33882079	0	A	T	0.382	0.211028	0.0693348	-23.2853	18.9382	100000	0.00323529	0.00339664	0.00568293
15	BICF2P1270197	14753573	0	A	G	0.428	0.199667	0.0675292	-23.2854	48.6782	100000	0.00417013	0.00339724	0.00568373
9	BICF2P595751	27192592	0	G	A	0.342	-0.204759	0.0690645	-23.286	349.632	100000	0.00407456	0.00339932	0.00568655
7	BICF2G630560659	56943782	0	T	G	0.461	-0.214781	0.072739	-23.291	61.2695	100000	0.00421851	0.00341802	0.00571178
4	BICF2G630176204	83335857	0	T	C	0.289	-0.19393	0.0657091	-23.2957	97.5094	100000	0.00423592	0.00343593	0.00573594
26	BICF2P962110	37805315	0	A	G	0.434	0.188353	0.0637444	-23.2969	154.12	100000	0.00419348	0.00344054	0.00574215
5	BICF2P1387692	59434265	0	A	C	0.27	0.214429	0.072824	-23.3007	103.9	100000	0.00432069	0.00345482	0.00576139
13	BICF2G630614099	21756600	0	T	C	0.487	-0.217595	0.0733325	-23.304	100000	100000	0.00404528	0.0034672	0.00577806
21	BICF2G630642029	47157779	0	G	A	0.342	-0.233411	0.0783074	-23.3143	29.5259	100000	0.00389009	0.00350674	0.00583125
24	BICF2G630507972	13947716	0	A	G	0.414	-0.205868	0.0699042	-23.3228	166.322	100000	0.00431421	0.00353964	0.00587543
5	BICF2P305708	73704167	0	G	A	0.408	-0.21374	0.0716636	-23.3249	27.0065	100000	0.00386925	0.00354778	0.00588636
5	BICF2P424116	66213115	0	T	C	0.296	0.2124	0.0710236	-23.3249	26.2839	100000	0.00377985	0.00354789	0.00588651
19	BICF2G630256582	48090663	0	T	C	0.25	0.23542	0.0795335	-23.3281	43.8031	100000	0.00413095	0.00356053	0.00590346
27	BICF2G630137488	45448245	0	A	G	0.5	0.215473	0.0634543	-23.3287	7.99905	100000	0.00110375	0.00356259	0.00590623
20	BICF2G630233644	21874688	0	C	A	0.283	-0.22144	0.0752501	-23.3298	50.581	100000	0.00434268	0.00356696	0.00591209
5	CHR5_67645306	68142541	0	T	C	0.493	-0.191763	0.0650563	-23.3301	47.8083	100000	0.00428141	0.00356843	0.00591405
9	BICF2G630833137	28307975	0	C	T	0.257	-0.226527	0.0766059	-23.3317	100000	100000	0.00416659	0.00357446	0.00592213
20	BICF2P1106433	27134285	0	C	T	0.487	0.19037	0.0642356	-23.3321	39.7338	100000	0.00408798	0.00357618	0.00592444
19	BICF2P1408303	46121196	0	A	G	0.257	0.228758	0.0773167	-23.3368	33.4219	100000	0.00414648	0.00359483	0.00594942
7	BICF2G63086547	78538137	0	A	G	0.342	-0.21993	0.0743956	-23.3402	28.2847	100000	0.00417645	0.00360812	0.00596722
7	TIGRP2P105304_RS8695798	78547101	0	A	G	0.342	-0.21993	0.0743956	-23.3402	28.2847	100000	0.00417645	0.00360812	0.00596722
7	BICF2G63086607	78625347	0	G	A	0.342	-0.21993	0.0743956	-23.3402	28.2847	100000	0.00417645	0.00360812	0.00596722
7	BICF2G63086613	78631426	0	T	G	0.342	-0.21993	0.0743956	-23.3402	28.2847	100000	0.00417645	0.00360812	0.00596722
20	BICF2P1068997	56965156	0	T	C	0.48	0.197203	0.0650558	-23.3402	18.7796	100000	0.00335486	0.00360814	0.00596724
37	BICF2P1121682	2828800	0	T	G	0.467	0.162556	0.0543718	-23.3411	25.2434	100000	0.00378928	0.00361177	0.00597211
37	BICF2P711720	2838296	0	C	T	0.467	0.162556	0.0543718	-23.3411	25.2434	100000	0.00378928	0.00361177	0.00597211
17	BICF2G630213944	26900863	0	C	T	0.329	-0.188839	0.0637367	-23.3497	33.288	100000	0.00409771	0.00364587	0.00601771
12	BICF2S23158905	70596706	0	C	T	0.474	-0.257159	0.0761219	-23.3637	8.23256	100000	0.00116624	0.0037025	0.00609329
15	BICF2P141470	63868090	0	A	G	0.368	-0.201328	0.0686519	-23.3643	249.517	100000	0.00447137	0.00370489	0.00609648
27	CHR27_2410913	44241342	0	G	A	0.467	-0.226448	0.0671912	-23.3658	9.28441	100000	0.00119611	0.00371099	0.00610461
35	BICF2P703129	8444561	0	T	C	0.375	-0.173605	0.0591981	-23.3661	258.25	100000	0.00447123	0.0037125	0.00610662
33	BICF2G630248518	9452627	0	A	G	0.362	0.219647	0.0750181	-23.3681	183.137	100000	0.00453196	0.00372029	0.00611701
24	BICF2G630505905	16610512	0	T	C	0.48	0.20484	0.0695965	-23.3691	100000	100000	0.0043361	0.0037245	0.00612261
24	BICF2G630505889	16670571	0	T	G	0.48	0.20484	0.0695965	-23.3691	100000	100000	0.0043361	0.0037245	0.00612261
27	TIGRP2P357464_RS9132023	43985884	0	G	A	0.428	-0.228636	0.0718821	-23.3714	12.6679	100000	0.00214703	0.00373402	0.0061353
29	BICF2P1306420	18824435	0	T	C	0.296	0.213654	0.0713075	-23.3716	18.0909	100000	0.00371777	0.00373503	0.00613664
23	BICF2S2342082	20336730	0	T	C	0.349	-0.203497	0.0694515	-23.3718	237.509	100000	0.00450407	0.00373565	0.00613746
17	BICF2P174188	55593704	0	T	C	0.441	0.192314	0.0655589	-23.3731	52.2374	100000	0.00446046	0.00374119	0.00614484
28	BICF2P749640	23486780	0	A	G	0.493	0.179297	0.0611123	-23.3753	57.7173	100000	0.00445467	0.00375005	0.00615664
18	BICF2S23023938	20202800	0	C	T	0.303	0.195537	0.0664987	-23.3766	100000	100000	0.00437112	0.00375552	0.0061639
12	BICF2G630121743	57045913	0	G	C	0.355	0.202437	0.0693106	-23.3791	134.099	100000	0.00462666	0.00376602	0.00617788
1	BICF2P393727	80626671	0	T	G	0.289	0.236	0.0758959	-23.3817	13.8327	100000	0.00266018	0.0037765	0.00619181
18	BICF2P1070576	19332677	0	C	T	0.329	-0.178941	0.0609811	-23.3931	100000	100000	0.00444853	0.00382411	0.00625505
37	BICF2S23315854	3497246	0	C	T	0.461	0.156331	0.0529198	-23.3966	31.6566	100000	0.00420218	0.00383893	0.00627471
37	BICF2P260957	3513044	0	A	T	0.461	0.156331	0.0529198	-23.3966	31.6566	100000	0.00420218	0.00383893	0.00627471
12	BICF2P379603	10434234	0	C	T	0.296	-0.210598	0.0722283	-23.3979	47.2033	100000	0.00469349	0.00384435	0.0062819
5	BICF2S2447310	66501642	0	T	C	0.395	0.189884	0.0651719	-23.4038	59.3791	100000	0.00472256	0.00386945	0.00631516
33	BICF2P23817	9030011	0	A	G	0.428	0.21156	0.0724292	-23.4051	35.2035	100000	0.00462408	0.00387516	0.00632273
9	BICF2G630833353	28793923	0	T	C	0.309	0.2092	0.071412	-23.4063	100000	100000	0.00451164	0.00388006	0.00632922
8	BICF2S23735869	23938883	0	G	A	0.289	-0.215967	0.0742545	-23.4069	86.3893	100000	0.00479234	0.00388261	0.00633259
5	BICF2P351043	67160334	0	A	G	0.362	0.196314	0.0674028	-23.4079	61.7929	100000	0.00473669	0.00388727	0.00633877
20	BICF2S22954169	29346902	0	T	C	0.362	-0.206443	0.0703	-23.4082	32.5453	100000	0.00442015	0.00388837	0.00634022
17	BICF2G630215498	24067336	0	C	A	0.493	0.207136	0.0684907	-23.4106	23.1657	100000	0.00342451	0.00389861	0.00635378
27	CHR27_3102259	43552787	0	C	T	0.414	0.216844	0.0674369	-23.411	11.4463	100000	0.0019314	0.00390033	0.00635606
20	BICF2G630233641	21869695	0	G	T	0.27	-0.222821	0.0766436	-23.4154	58.9571	100000	0.0048092	0.00391919	0.006381
20	BICF2P155171	27178290	0	A	G	0.421	-0.184253	0.061412	-23.4155	22.3345	100000	0.00367413	0.00391968	0.00638164
5	BICF2P1200980	45929833	0	T	C	0.303	-0.226409	0.0778148	-23.417	41.2315	100000	0.00477701	0.00392626	0.00639034
27	TIGRP2P347509_RS8891301	46192121	0	C	T	0.355	0.271306	0.0647032	-23.419	3.44137	100000	7.54022e-05	0.00393497	0.00640186
20	CHR20_23243152	23369716	2	G	T	0.392	0.214522	0.066671	-23.4194	10.8392	100000	0.00191896	0.00393675	0.00640421
5	BICF2S233822	82757612	0	A	G	0.382	0.235593	0.0810895	-23.4211	98.8761	100000	0.0048354	0.00394375	0.00641346
2	BICF2P682105	23136849	0	A	C	0.388	-0.178434	0.060668	-23.4215	36.4875	100000	0.0043624	0.00394558	0.00641588
27	BICF2P1255035	39597969	0	A	G	0.316	-0.221178	0.0666859	-23.4222	8.65696	100000	0.00141384	0.00394872	0.00642002
4	CHR4_34710038	35591317	0	A	G	0.414	0.257081	0.069783	-23.4232	5.92847	100000	0.0004343	0.00395317	0.0064259
5	BICF2G630189849	49309691	0	T	C	0.257	-0.217253	0.0747827	-23.4252	47.393	100000	0.00483849	0.00396167	0.00643713
33	BICF2P895933	8876569	0	T	C	0.382	0.229652	0.0785308	-23.4285	27.4855	100000	0.00457868	0.00397623	0.00645634
18	BICF2P1056403	43602140	0	C	T	0.355	-0.183652	0.0630743	-23.4319	32.1856	100000	0.00474834	0.00399109	0.00647594
31	CHR31_26830440	27413433	0	C	T	0.434	-0.21649	0.0722337	-23.4326	20.0556	100000	0.00370869	0.00399405	0.00647985
7	BICF2G63087626	79416720	0	A	G	0.421	-0.199833	0.0690808	-23.4377	55.4183	100000	0.00501286	0.0040166	0.00650957
19	TIGRP2P267464_RS9025088	43134238	0	A	G	0.375	-0.203113	0.0697137	-23.4398	1024.59	100000	0.00472336	0.00402592	0.00652186
7	TIGRP2P105288_RS9241584	78491592	0	A	C	0.421	-0.212973	0.0731054	-23.441	30.3862	100000	0.00472726	0.00403125	0.00652887
19	BICF2S23430394	24249505	0	G	A	0.428	-0.168022	0.057985	-23.4488	46.7134	100000	0.00494262	0.00406599	0.00657459
26	BICF2G630194209	37215009	0	C	T	0.395	0.185569	0.0638404	-23.45	555.614	100000	0.00481567	0.00407159	0.00658196
5	BICF2G630241779	68145929	0	A	G	0.5	-0.187302	0.0643327	-23.4513	39.5335	100000	0.00475133	0.00407721	0.00658935
12	BICF2G630118710	61749430	0	T	C	0.283	0.209289	0.0721605	-23.4556	42.4368	100000	0.00490535	0.0040967	0.00661497
33	BICF2G630248618	9584839	0	T	C	0.289	-0.20297	0.070201	-23.4612	132.142	100000	0.00503396	0.00412215	0.0066484
5	BICF2P195246	59725484	0	T	G	0.375	0.209125	0.0720678	-23.468	43.5841	100000	0.00488484	0.00415304	0.00668892
28	BICF2G630275558	11168553	0	T	C	0.27	0.208954	0.0722296	-23.4693	68.0099	100000	0.00501038	0.00415907	0.00669683
17	CHR17_55081044	55607478	0	C	T	0.428	-0.184974	0.0636558	-23.4698	100000	100000	0.00482832	0.00416117	0.00669958
10	BICF2G630486552	38979778	0	A	G	0.414	-0.187629	0.0650191	-23.4702	47.9078	100000	0.00511377	0.00416309	0.0067021
22	BICF2P696167	56478888	0	C	T	0.414	-0.187396	0.064502	-23.4713	100000	100000	0.00483627	0.00416824	0.00670885
20	BICF2S23125629	25390894	1	A	G	0.48	-0.202008	0.0689166	-23.4735	30.7925	100000	0.00448941	0.00417859	0.00672241
27	BICF2G630139054	43164439	0	G	A	0.263	-0.220106	0.0764173	-23.4778	62.9025	100000	0.00519358	0.00419841	0.00674837
27	BICF2P51189	13451521	0	G	A	0.487	-0.199248	0.0657289	-23.4781	20.547	100000	0.00335417	0.00419977	0.00675015
27	BICF2P413442	44005700	0	C	T	0.461	-0.193856	0.0654328	-23.4785	24.2974	100000	0.00409914	0.00420169	0.00675266
5	BICF2S23759548	58954509	0	T	C	0.349	-0.201779	0.0691184	-23.4804	32.4474	100000	0.00464546	0.00421013	0.00676372
39	CHRX_121988021	123175615	0	G	A	0.428	-0.180638	0.0623869	-23.4815	55.3	100000	0.00497425	0.00421558	0.00677084
26	BICF2G630194324	37077206	0	A	G	0.322	-0.217882	0.075357	-23.4854	358.221	100000	0.00503311	0.00423363	0.00679446
7	TIGRP2P105383_RS9166735	78745338	0	G	A	0.5	-0.222997	0.0776098	-23.4865	74.9142	100000	0.00529812	0.0042386	0.00680096
12	BICF2P870272	69812150	2	G	A	0.311	0.212952	0.0738957	-23.4881	68.3301	100000	0.00517181	0.00424591	0.00681051
27	BICF2G630137593	45237357	0	T	C	0.447	0.225124	0.0629713	-23.4913	5.82484	100000	0.000621174	0.00426115	0.00683043
19	BICF2G630254414	50624937	0	T	C	0.263	0.216443	0.0747259	-23.4948	100000	100000	0.00495933	0.00427764	0.00685196
8	BICF2S23440320	46264774	0	T	C	0.493	-0.173284	0.0600144	-23.4968	411.021	100000	0.00509019	0.00428714	0.00686437
28	BICF2G630268418	23488971	0	C	T	0.5	-0.180459	0.0625241	-23.4984	60.4816	100000	0.00510673	0.00429477	0.00687433
28	BICF2G630268405	23493113	0	G	A	0.5	-0.180459	0.0625241	-23.4984	60.4816	100000	0.00510673	0.00429477	0.00687433
20	BICF2S23521349	29210435	0	C	T	0.48	-0.196876	0.0682049	-23.4991	38.5861	100000	0.00510237	0.00429784	0.00687834
17	BICF2S23042271	35720834	0	A	G	0.289	0.2161	0.0743126	-23.502	31.6375	100000	0.00479895	0.00431173	0.00689647
5	BICF2S23422111	85072873	0	C	T	0.316	-0.22658	0.0767618	-23.5029	20.6531	100000	0.00423119	0.0043161	0.00690216
27	BICF2S23114006	33287345	0	A	G	0.467	0.160254	0.0550063	-23.5061	27.4054	100000	0.00472534	0.00433109	0.0069217
5	BICF2P819073	45576228	0	T	C	0.283	-0.220534	0.0755464	-23.5067	25.8489	100000	0.00464716	0.00433408	0.00692561
39	BICF2G630539027	6531360	0	C	T	0.401	0.198412	0.0691619	-23.5092	56.5682	100000	0.00536632	0.00434615	0.00694133
10	BICF2G630666383	15036131	0	A	G	0.441	0.201688	0.0698846	-23.5109	40.4593	100000	0.00510995	0.0043542	0.00695182
20	TIGRP2P273858_RS8690488	25947899	0	G	A	0.487	0.200676	0.0676948	-23.5158	22.3391	100000	0.00407839	0.00437791	0.00698269
27	CHR27_2346239	44305658	0	A	T	0.329	0.269734	0.0682925	-23.5207	4.03921	100000	0.000176914	0.00440157	0.00701348
11	BICF2P491872	39845115	0	T	C	0.27	0.235154	0.0790776	-23.5209	22.6024	100000	0.0039699	0.00440249	0.00701467
11	BICF2P885481	39858698	0	G	A	0.27	0.235154	0.0790776	-23.5209	22.6024	100000	0.0039699	0.00440249	0.00701467
20	BICF2P667099	56970688	0	A	G	0.493	-0.19323	0.0668266	-23.5216	32.0249	100000	0.00503047	0.00440586	0.00701906
7	BICF2G63087186	79156209	0	A	G	0.289	0.224034	0.0776368	-23.5237	100000	100000	0.00511504	0.00441618	0.00703247
7	BICF2G63087188	79156418	0	C	T	0.289	0.224034	0.0776368	-23.5237	100000	100000	0.00511504	0.00441618	0.00703247
7	CHR7_79059178	79157356	0	A	C	0.289	0.224034	0.0776368	-23.5237	100000	100000	0.00511504	0.00441618	0.00703247
7	BICF2S23418948	79165778	0	A	T	0.289	0.224034	0.0776368	-23.5237	100000	100000	0.00511504	0.00441618	0.00703247
27	BICF2P994574	45845610	0	C	T	0.401	0.246038	0.070217	-23.525	6.0463	100000	0.000781769	0.00442231	0.00704045
26	BICF2G630805614	11123733	0	T	C	0.342	-0.214756	0.0733737	-23.5328	25.4306	100000	0.0045456	0.0044606	0.00709017
17	BICF2P91126	24391188	0	A	G	0.342	-0.180745	0.0604328	-23.5352	21.804	100000	0.00377678	0.00447262	0.00710578
27	CHR27_459831	46190865	0	G	A	0.375	0.24247	0.0655234	-23.537	5.414	100000	0.000411167	0.0044815	0.0071173
12	BICF2P153135	53210611	0	T	C	0.342	0.182244	0.0634406	-23.5391	473.953	100000	0.00530767	0.00449189	0.00713078
22	BICF2P1133413	56584915	0	A	G	0.368	0.188344	0.0658612	-23.5411	46.0093	100000	0.00550661	0.00450165	0.00714343
20	BICF2P616687	21724931	0	T	G	0.493	-0.1678	0.0584305	-23.5413	53.7191	100000	0.00532105	0.00450266	0.00714474
10	TIGRP2P140494_RS8891607	46737576	0	C	G	0.309	-0.188075	0.0647622	-23.5445	29.1698	100000	0.00485278	0.00451862	0.00716544
26	BICF2G630194270	37179890	0	T	C	0.382	0.200894	0.0687786	-23.5447	26.8362	100000	0.00462463	0.00451979	0.00716694
2	CHR2_14731082	12572260	0	A	G	0.257	-0.237164	0.0824438	-23.5476	100000	100000	0.00524776	0.00453437	0.00718583
19	BICF2P341871	42429686	0	T	C	0.487	-0.178178	0.0623372	-23.5573	65.239	100000	0.00552882	0.00458306	0.00724886
3	BICF2G630361429	91532733	0	T	C	0.454	-0.183461	0.0643962	-23.5593	47.4386	100000	0.005677	0.00459334	0.00726215
17	BICF2P993491	35472970	0	C	T	0.447	0.171498	0.0597966	-23.56	34.255	100000	0.00537849	0.00459694	0.0072668
5	BICF2P1428306	46180212	0	G	A	0.276	-0.238338	0.0834567	-23.5616	160.772	100000	0.00556767	0.00460492	0.00727711
27	CHR27_7508332	39043587	0	A	T	0.316	-0.194678	0.0637402	-23.5629	13.7251	100000	0.00313524	0.00461129	0.00728535
26	BICF2S23545231	35525977	0	C	T	0.342	0.191786	0.0667074	-23.5633	40.4222	100000	0.00527222	0.00461339	0.00728807
20	BICF2P324712	21841663	0	T	C	0.257	-0.227909	0.0796522	-23.5638	45.4021	100000	0.00548182	0.00461617	0.00729165
19	BICF2S23123577	36677433	0	A	G	0.303	0.182044	0.0631159	-23.5661	30.5392	100000	0.00513515	0.00462793	0.00730684
10	BICF2P601639	47527557	0	T	G	0.5	-0.178252	0.0626619	-23.5738	79.2971	100000	0.00574627	0.00466713	0.00735744
29	TIGRP2P365872_RS9026056	16628409	0	T	C	0.382	-0.211239	0.0732364	-23.5764	36.0899	100000	0.00513433	0.00468054	0.00737473
9	BICF2G630840822	41435019	0	G	A	0.296	0.216363	0.0725877	-23.5768	16.3597	100000	0.00388991	0.00468305	0.00737798
9	CHR9_38397497	38365803	1	A	G	0.28	0.228295	0.0699272	-23.5772	8.42845	100000	0.00166062	0.00468476	0.00738018
5	BICF2G630240835	68953551	0	T	C	0.368	0.194262	0.0682233	-23.5801	56.6469	100000	0.00570122	0.00469997	0.00739978
38	BICF2P1157085	19561781	0	A	G	0.474	-0.172997	0.0607542	-23.5831	75.3301	100000	0.00570062	0.00471572	0.00742008
12	G746F43S200	36426997	0	A	T	0.421	-0.208749	0.0706957	-23.5838	21.2428	100000	0.00421835	0.00471899	0.00742429
25	BICF2G630465377	16693333	0	G	A	0.395	-0.186728	0.065669	-23.5864	57.9365	100000	0.0057656	0.0047326	0.00744182
37	BICF2S22916131	2297672	0	T	C	0.276	0.179313	0.0625052	-23.5874	37.1566	100000	0.00536695	0.00473802	0.0074488
17	CHR17_15576306	15621058	0	A	G	0.342	-0.183841	0.0639372	-23.5883	34.0568	100000	0.00526763	0.00474297	0.00745517
4	BICF2P811834	67946029	0	A	G	0.336	0.204836	0.0630351	-23.5886	7.40234	100000	0.00174013	0.00474415	0.00745669
20	CHR20_44784830	45193711	0	C	A	0.447	-0.186269	0.0600016	-23.5901	12.8862	100000	0.00270124	0.00475201	0.0074668
20	BICF2P282657	45196384	0	T	G	0.447	-0.186269	0.0600016	-23.5901	12.8862	100000	0.00270124	0.00475201	0.0074668
5	BICF2S23033755	68884873	0	T	C	0.27	0.217745	0.0766758	-23.5905	62.7709	100000	0.00582529	0.00475401	0.00746937
9	CHR9_29225967	29170704	0	T	C	0.283	-0.212122	0.0741557	-23.5905	100000	100000	0.00549436	0.00475421	0.00746963
27	CHR27_1012026	45647194	0	A	G	0.461	-0.191701	0.0657445	-23.5907	22.5492	100000	0.00469194	0.0047553	0.00747104
28	BICF2S22932088	15703983	0	A	G	0.289	0.202538	0.0706765	-23.5947	39.2842	100000	0.00541379	0.00477655	0.00749837
5	G355F56S136	73729877	3	A	G	0.274	-0.241482	0.0842601	-23.595	31.586	100000	0.00541065	0.00477786	0.00750005
20	CHR20_53447662	53847151	0	C	T	0.421	0.194498	0.0652786	-23.5961	19.7193	100000	0.00390355	0.0047836	0.00750743
20	BICF2G630446654	53861423	0	T	C	0.421	0.194498	0.0652786	-23.5961	19.7193	100000	0.00390355	0.0047836	0.00750743
5	BICF2P561664	44406483	0	A	G	0.408	-0.203697	0.0683973	-23.5969	16.9852	100000	0.00391913	0.00478792	0.00751299
26	BICF2G630802121	17386127	0	T	C	0.414	-0.193944	0.0673471	-23.5979	29.3816	100000	0.00520163	0.00479313	0.00751968
29	BICF2S23534371	16052930	0	C	A	0.467	-0.192812	0.065532	-23.5994	24.4376	100000	0.00434852	0.00480101	0.00752981
29	BICF2S230760	16069638	0	C	T	0.467	-0.192812	0.065532	-23.5994	24.4376	100000	0.00434852	0.00480101	0.00752981
33	BICF2G630248767	9908758	0	G	A	0.474	0.186003	0.0656163	-23.6	103.018	100000	0.00590993	0.0048044	0.00753417
19	CHR19_22801477	24158134	0	C	A	0.428	-0.164449	0.0580412	-23.6043	105.15	100000	0.00593314	0.00482717	0.00756341
28	TIGRP2P358691_RS8878979	22331866	0	C	T	0.303	0.226199	0.0775053	-23.6118	24.8554	100000	0.00465644	0.00486728	0.00761489
19	TIGRP2P268234_RS9104397	45621698	0	T	C	0.461	0.179209	0.0631703	-23.613	182.571	100000	0.00587316	0.00487378	0.00762323
23	BICF2G630385989	14120825	0	T	C	0.388	-0.197183	0.0675575	-23.6157	21.345	100000	0.00465309	0.00488872	0.00764238
38	BICF2P1370568	21037580	0	G	A	0.428	0.16587	0.058181	-23.6158	100000	100000	0.00564539	0.004889	0.00764274
7	BICF2P1121304	78742536	0	A	G	0.461	-0.211435	0.0748759	-23.617	64.1779	100000	0.00609413	0.00489553	0.00765111
17	BICF2P828243	21153777	0	G	C	0.421	-0.171354	0.0599617	-23.6188	42.1455	100000	0.00553776	0.00490513	0.00766341
29	BICF2G630627018	26747141	0	A	C	0.375	0.183588	0.0638952	-23.6194	32.3023	100000	0.00529886	0.00490867	0.00766794
33	BICF2P258552	8955404	0	C	T	0.355	0.226824	0.0802013	-23.6205	42.5704	100000	0.00601939	0.00491464	0.00767559
5	BICF2S23334044	82766963	0	G	A	0.375	0.224869	0.0794725	-23.6261	62.9631	100000	0.00599697	0.00494493	0.00771437
20	CHR20_24166909	24297259	0	T	G	0.336	0.237632	0.0733784	-23.6261	8.65809	100000	0.00180051	0.00494512	0.00771461
5	CHR5_61500921	61985058	0	C	T	0.296	0.218174	0.0771783	-23.6272	68.959	100000	0.00604145	0.0049513	0.00772253
9	BICF2G630840891	41498546	0	A	G	0.283	0.232733	0.0783145	-23.6296	15.6601	100000	0.00399234	0.00496417	0.00773899
9	BICF2G630840947	41577343	0	T	C	0.283	0.232733	0.0783145	-23.6296	15.6601	100000	0.00399234	0.00496417	0.00773899
9	BICF2G630840955	41586583	0	C	T	0.283	0.232733	0.0783145	-23.6296	15.6601	100000	0.00399234	0.00496417	0.00773899
9	BICF2P1229877	41740347	0	C	G	0.283	0.232733	0.0783145	-23.6296	15.6601	100000	0.00399234	0.00496417	0.00773899
33	BICF2G63077504	27406677	0	G	A	0.342	0.204778	0.0687129	-23.6337	16.4609	100000	0.00389576	0.00498669	0.00776778
27	BICF2S23138826	38941736	0	G	A	0.382	-0.209732	0.0641996	-23.6359	7.78278	100000	0.00164983	0.00499873	0.00778318
20	BICF2P751605	15674223	0	A	G	0.303	-0.207986	0.0724551	-23.6364	33.1041	100000	0.00533978	0.00500172	0.007787
5	BICF2P1188662	47555663	0	G	A	0.342	-0.193161	0.0684168	-23.6396	144.765	100000	0.00610282	0.00501966	0.00780991
5	BICF2P816447	47565251	0	G	A	0.342	-0.193161	0.0684168	-23.6396	144.765	100000	0.00610282	0.00501966	0.00780991
4	CHR4_67021677	67941647	0	C	T	0.355	0.19503	0.063884	-23.6425	10.9828	100000	0.00314799	0.00503542	0.00783005
35	BICF2P975006	4285090	0	C	T	0.375	-0.169024	0.0595234	-23.6456	100000	100000	0.00582858	0.00505265	0.00785203
12	BICF2S23110577	68712635	0	G	A	0.434	0.189032	0.066034	-23.6486	31.3766	100000	0.00546101	0.00506951	0.00787354
27	BICF2G630139036	43187825	0	C	T	0.493	-0.201282	0.0642191	-23.6487	9.85266	100000	0.00246984	0.00507006	0.00787425
10	TIGRP2P141086_RS8744982	49600411	0	T	C	0.349	-0.18859	0.0664427	-23.6488	100000	100000	0.00584887	0.00507078	0.00787516
26	BICF2G630801894	17668185	0	T	G	0.421	-0.174173	0.0620247	-23.6524	73.2009	100000	0.00636825	0.0050909	0.00790082
19	TIGRP2P267491_RS8650429	43159039	0	C	T	0.355	-0.202024	0.0712294	-23.6545	100000	100000	0.00588441	0.00510255	0.00791567
2	BICF2P188602	15815420	0	T	G	0.388	0.1618	0.0573384	-23.6558	64.4472	100000	0.00612793	0.00511037	0.00792564
27	TIGRP2P353054_RS8718613	17455450	0	C	T	0.355	-0.17776	0.0628068	-23.6577	758.24	100000	0.00598439	0.00512078	0.0079389
27	BICF2S23436897	17476109	0	T	C	0.355	-0.17776	0.0628068	-23.6577	758.24	100000	0.00598439	0.00512078	0.0079389
27	BICF2P997001	17504413	0	G	A	0.355	-0.17776	0.0628068	-23.6577	758.24	100000	0.00598439	0.00512078	0.0079389
28	BICF2P922809	23448711	0	G	T	0.48	0.177021	0.0625793	-23.6629	53.0535	100000	0.00600992	0.00515048	0.00797671
37	TIGRP2P423047_RS8390260	3407500	0	C	G	0.48	-0.15284	0.0540724	-23.6641	43.0137	100000	0.00604658	0.00515719	0.00798525
31	BICF2P1056676	28062028	0	C	A	0.395	-0.209264	0.0708446	-23.667	16.7007	100000	0.00420521	0.00517382	0.00800641
9	BICF2G630838275	38375132	0	A	G	0.283	0.224364	0.0699127	-23.6725	8.8305	100000	0.0019689	0.00520545	0.00804662
37	BICF2G630126709	7790803	0	C	G	0.303	0.184948	0.0656373	-23.6789	46.3751	100000	0.00619891	0.0052424	0.00809357
27	BICF2G630137932	44817802	0	G	A	0.395	-0.201696	0.0622814	-23.6823	8.72607	100000	0.00180035	0.00526234	0.00811887
27	BICF2G630137922	44845247	0	A	G	0.395	-0.201696	0.0622814	-23.6823	8.72607	100000	0.00180035	0.00526234	0.00811887
27	CHR27_1802713	44849725	0	G	T	0.395	-0.201696	0.0622814	-23.6823	8.72607	100000	0.00180035	0.00526234	0.00811887
27	BICF2G630137919	44852848	0	A	G	0.395	-0.201696	0.0622814	-23.6823	8.72607	100000	0.00180035	0.00526234	0.00811887
9	BICF2P198852	28838157	0	C	T	0.355	0.185382	0.0656289	-23.6847	100000	100000	0.00607868	0.00527631	0.00813661
27	BICF2P114301	44829340	0	G	A	0.428	-0.200752	0.0630005	-23.6847	9.49778	100000	0.00210954	0.00527639	0.0081367
19	BICF2P1271508	43278679	0	G	A	0.257	0.218417	0.0778086	-23.6871	51.1651	100000	0.00638642	0.00529031	0.00815436
27	CHR27_8884155	37667351	0	A	G	0.401	-0.20121	0.0666013	-23.6875	13.1181	100000	0.0034567	0.00529274	0.00815744
37	BICF2S23442835	2590261	0	T	C	0.375	-0.158387	0.05619	-23.6892	41.622	100000	0.00618073	0.00530236	0.00816964
12	BICF2G630120781	58582112	0	T	A	0.355	0.194492	0.0638381	-23.6898	14.2457	100000	0.00320641	0.00530627	0.00817459
5	BICF2S23529098	45893057	0	A	G	0.303	-0.209824	0.0749095	-23.6903	48.411	100000	0.00649598	0.00530907	0.00817814
27	BICF2G630151955	19136434	0	T	C	0.48	-0.214175	0.0765303	-23.6943	79.1589	100000	0.00654089	0.00533246	0.00820778
7	CHR7_12419914	12281812	0	T	C	0.375	-0.197561	0.0685346	-23.6974	22.4297	100000	0.00515922	0.00535123	0.00823156
10	BICF2P1232347	36553874	0	G	A	0.289	0.186568	0.0666817	-23.7026	65.3215	100000	0.0065533	0.00538183	0.00827029
12	BICF2P670764	68984398	0	C	T	0.349	-0.211537	0.074967	-23.7037	33.0653	100000	0.00612977	0.00538844	0.00827865
9	BICF2G630829731	20739598	0	G	A	0.342	0.212259	0.0753806	-23.7068	42.4562	100000	0.00623203	0.00540687	0.00830196
9	CHR9_20874432	20748426	0	D	I	0.342	0.212259	0.0753806	-23.7068	42.4562	100000	0.00623203	0.00540687	0.00830196
27	TIGRP2P353090_RS9095657	17395439	0	C	A	0.322	-0.187019	0.0667079	-23.7075	46.275	100000	0.00645019	0.00541133	0.0083076
27	TIGRP2P353083_RS9090987	17422141	0	T	C	0.322	-0.187019	0.0667079	-23.7075	46.275	100000	0.00645019	0.00541133	0.0083076
39	BICF2S2327423	34972407	0	T	C	0.461	-0.176552	0.0632246	-23.7131	81.648	100000	0.0066536	0.00544482	0.00834993
12	BICF2G630120801	58549196	0	C	T	0.263	0.227922	0.0720618	-23.7198	10.3881	100000	0.00226613	0.00548518	0.00840089
38	BICF2G63073101	15055865	0	C	A	0.493	0.208153	0.0736766	-23.7204	29.2819	100000	0.00606967	0.00548926	0.00840604
17	BICF2P563598	1846245	0	C	T	0.375	-0.191977	0.0688388	-23.7257	112.03	100000	0.00672173	0.00552123	0.00844637
17	BICF2P1440823	18300590	0	G	A	0.401	-0.190326	0.0656591	-23.7268	22.5638	100000	0.00492813	0.00552819	0.00845515
2	BICF2S23139719	37074048	0	C	T	0.5	0.203553	0.0705	-23.7278	23.1959	100000	0.00509156	0.00553411	0.0084626
27	BICF2G630137524	45301920	0	A	G	0.493	0.204548	0.0641018	-23.7292	8.92534	100000	0.00208108	0.00554303	0.00847385
27	BICF2G630137535	45293741	0	G	A	0.467	0.230881	0.0666732	-23.7295	5.94114	100000	0.000891834	0.00554475	0.00847602
12	BICF2G630122063	56651999	0	C	A	0.408	-0.178369	0.0641071	-23.7352	72.6141	100000	0.00684353	0.00557953	0.00851983
10	BICF2P1420240	63506620	1	G	A	0.407	0.187242	0.0663715	-23.7366	29.4598	100000	0.00614014	0.00558868	0.00853136
20	BICF2P97494	31181256	0	G	A	0.487	0.200234	0.0719514	-23.7385	91.552	100000	0.00683297	0.00560017	0.00854582
14	BICF2P1314004	46011002	0	C	T	0.454	-0.19476	0.0685432	-23.739	23.6809	100000	0.00579914	0.00560362	0.00855016
7	BICF2P415222	71453185	0	A	G	0.434	0.182209	0.0654056	-23.7401	169.839	100000	0.00677745	0.00561012	0.00855835
17	CHR17_15577225	15621977	0	A	G	0.434	-0.173519	0.0600283	-23.7402	22.121	100000	0.00504327	0.0056111	0.00855957
20	BICF2P250347	23204253	0	G	C	0.375	-0.183537	0.0649678	-23.7414	33.4557	100000	0.00607299	0.00561822	0.00856853
39	BICF2G6304117	112726124	0	T	C	0.257	0.187866	0.0664239	-23.7449	21.7794	100000	0.00601779	0.00564012	0.00859608
15	BICF2S2447115	34063921	0	T	C	0.336	0.210204	0.0736074	-23.7516	21.4388	100000	0.00556894	0.00568222	0.00864899
27	BICF2S23550538	17376051	0	A	G	0.289	-0.195332	0.0701236	-23.7569	48.4906	100000	0.00678319	0.00571577	0.00869112
15	BICF2G630442361	13107604	0	G	T	0.303	0.225139	0.0807911	-23.7588	44.9104	100000	0.00676142	0.00572759	0.00870596
5	BICF2P1296243	58023934	1	C	A	0.367	0.19264	0.0685119	-23.7599	27.1424	100000	0.0063034	0.00573496	0.0087152
22	BICF2S23410045	57144239	0	G	A	0.48	0.199448	0.0708563	-23.7601	26.9722	100000	0.00624972	0.00573619	0.00871675
22	TIGRP2P297838_RS9042853	57145915	0	G	A	0.48	0.199448	0.0708563	-23.7601	26.9722	100000	0.00624972	0.00573619	0.00871675
35	BICF2S23011221	24047120	0	G	A	0.447	0.17874	0.0632066	-23.7607	33.0082	100000	0.00602484	0.00573978	0.00872125
27	TIGRP2P349466_RS9023369	30509571	0	T	C	0.454	0.182059	0.065827	-23.7618	68.2326	100000	0.00716747	0.0057467	0.00872994
17	BICF2P906346	24928332	0	G	A	0.375	-0.192341	0.0653379	-23.7618	17.8775	100000	0.00432938	0.00574675	0.00872999
19	BICF2P565533	42444555	0	A	G	0.447	-0.182286	0.065488	-23.7635	54.1633	100000	0.0068218	0.00575769	0.00874372
27	BICF2P1423845	13396111	0	A	G	0.441	-0.19101	0.0662545	-23.7641	25.0399	100000	0.00515437	0.00576139	0.00874835
9	BICF2P430214	11999345	0	T	G	0.336	-0.206403	0.0742679	-23.7644	37.6934	100000	0.00690447	0.00576308	0.00875047
12	BICF2S2366587	71514616	0	A	G	0.487	-0.19823	0.0646705	-23.7701	13.1578	100000	0.00303498	0.00580018	0.00879697
39	BICF2P400232	18103661	0	G	A	0.493	-0.13943	0.0503596	-23.7717	66.8542	100000	0.00710842	0.00581015	0.00880946
28	BICF2S23157651	39519355	0	C	T	0.27	-0.207818	0.0733421	-23.7729	27.0194	100000	0.00592939	0.00581796	0.00881924
12	BICF2P979717	69689223	0	G	A	0.303	0.176792	0.0574854	-23.7739	13.1934	100000	0.00294464	0.00582419	0.00882705
29	BICF2G630630030	31422150	0	G	A	0.336	-0.202545	0.0723879	-23.7742	26.9316	100000	0.00655034	0.00582632	0.00882971
19	BICF2P831772	49450664	0	C	T	0.329	0.180842	0.0651204	-23.777	246.492	100000	0.00694551	0.00584455	0.00885253
10	CHR10_1794737	2148770	0	C	T	0.263	-0.239923	0.0810661	-23.7778	15.2214	100000	0.00413586	0.00584986	0.00885918
4	BICF2G630176329	83398524	0	C	T	0.276	-0.187124	0.067647	-23.7868	63.2069	100000	0.00715799	0.00590869	0.00893275
19	TIGRP2P267710_RS8942184	43727530	0	A	G	0.474	0.182736	0.0659031	-23.7906	291.293	100000	0.00702797	0.0059333	0.00896351
12	BICF2P188582	56564576	0	A	G	0.447	0.183112	0.0658314	-23.7971	100000	100000	0.00685935	0.00597623	0.00901711
29	BICF2P293929	14831594	0	G	T	0.382	-0.184279	0.065804	-23.7971	28.3839	100000	0.00650704	0.00597649	0.00901743
37	CHR37_12734808	12593132	0	A	G	0.395	-0.194812	0.0706134	-23.8006	80.3008	100000	0.00730496	0.00599981	0.00904652
37	CHR37_12736367	12594691	0	A	G	0.395	-0.194812	0.0706134	-23.8006	80.3008	100000	0.00730496	0.00599981	0.00904652
10	CHR10_1816131	2170069	0	C	A	0.257	-0.253877	0.0856809	-23.8011	14.7456	100000	0.00409461	0.00600327	0.00905084
33	BICF2S2357516	7180557	0	C	A	0.375	0.220799	0.0779956	-23.803	19.9072	100000	0.00597342	0.00601551	0.0090661
5	BICF2P618438	55197781	0	T	C	0.368	-0.191056	0.0680662	-23.8037	27.5716	100000	0.00638977	0.00602004	0.00907175
39	BICF2P1088732	18894203	0	T	C	0.487	-0.137809	0.0500091	-23.8042	84.9946	100000	0.0073696	0.00602386	0.00907652
9	BICF2G630832496	27846099	0	G	A	0.349	-0.194845	0.0701439	-23.8068	100000	100000	0.00693113	0.00604072	0.00909753
27	BICF2G630142566	33995011	0	G	A	0.322	0.179871	0.0647815	-23.8098	100000	100000	0.00695419	0.00606144	0.00912335
9	CHR9_40100279	40071408	0	A	G	0.401	0.182247	0.0660631	-23.8102	144.984	100000	0.00730852	0.00606383	0.00912633
39	G1536F55S46	16265238	0	G	T	0.309	-0.159068	0.0575976	-23.8111	214.05	100000	0.00724734	0.00606976	0.00913371
23	TIGRP2P302484_RS8634236	20907671	0	T	C	0.421	-0.180976	0.0626054	-23.814	16.744	100000	0.00504143	0.00608967	0.00915851
23	TIGRP2P302532_RS8697494	20953039	0	T	G	0.421	-0.180976	0.0626054	-23.814	16.744	100000	0.00504143	0.00608967	0.00915851
35	BICF2P935820	6706290	0	G	A	0.447	-0.174449	0.062894	-23.8173	100000	100000	0.00701034	0.0061119	0.00918617
17	BICF2S23315532	34651220	0	A	G	0.322	-0.183905	0.0666098	-23.8192	252.119	100000	0.007263	0.00612467	0.00920207
37	TIGRP2P417572_RS9065167	847937	0	T	C	0.322	0.18686	0.0676513	-23.8197	43.6791	100000	0.00723961	0.00612824	0.0092065
27	BICF2S23753363	42976144	0	A	G	0.434	-0.182321	0.0639081	-23.8243	18.3093	100000	0.00561441	0.0061595	0.00924537
7	BICF2P201384	71950680	0	A	G	0.375	-0.202897	0.073565	-23.8249	44.2766	100000	0.00732119	0.00616383	0.00925076
39	BICF2P674868	4994912	0	C	T	0.388	-0.190607	0.0690304	-23.8283	40.4231	100000	0.00725755	0.00618659	0.00927904
20	BICF2P688159	23211128	0	A	G	0.329	-0.184157	0.0654093	-23.8304	28.0293	100000	0.00623862	0.00620169	0.00929779
8	BICF2S23112674	61217947	0	A	G	0.349	0.200822	0.0728254	-23.8319	299.242	100000	0.00733088	0.00621204	0.00931065
33	TIGRP2P385621_RS9080004	9016203	0	C	T	0.428	0.197572	0.0708629	-23.8323	25.3364	100000	0.00673508	0.0062142	0.00931334
20	BICF2P662723	53188833	0	G	A	0.487	0.196089	0.0681936	-23.8327	15.5692	100000	0.0052657	0.00621711	0.00931694
26	BICF2G630194375	37043313	0	C	G	0.362	-0.193122	0.0701346	-23.8344	50.5585	100000	0.00741222	0.00622923	0.009332
5	BICF2S23534689	63373577	0	A	G	0.368	0.18117	0.0650819	-23.8383	31.1531	100000	0.00681757	0.00625616	0.00936541
20	BICF2P994314	18517360	0	T	C	0.336	-0.185192	0.0673626	-23.841	90.1225	100000	0.00750317	0.00627507	0.00938887
29	BICF2P638584	14761571	0	G	A	0.309	-0.207207	0.0704932	-23.8411	14.6339	100000	0.00438469	0.0062753	0.00938915
37	BICF2P67638	867735	0	C	A	0.493	0.156931	0.0565462	-23.8439	33.5974	100000	0.00697977	0.00629496	0.00941354
37	TIGRP2P417576_RS9021424	874759	0	T	C	0.493	0.156931	0.0565462	-23.8439	33.5974	100000	0.00697977	0.00629496	0.00941354
37	CHR37_989414	882863	0	I	D	0.493	0.156931	0.0565462	-23.8439	33.5974	100000	0.00697977	0.00629496	0.00941354
37	TIGRP2P417577_RS9120665	885624	0	T	C	0.493	0.156931	0.0565462	-23.8439	33.5974	100000	0.00697977	0.00629496	0.00941354
24	BICF2P834869	15027768	0	G	A	0.408	0.206794	0.0748183	-23.8479	41.5062	100000	0.00720249	0.00632327	0.00944861
27	BICF2G630139831	42091330	0	G	T	0.263	-0.227867	0.0757268	-23.8484	11.9467	100000	0.00358091	0.00632686	0.00945307
27	BICF2G630139830	42091920	0	C	T	0.263	-0.227867	0.0757268	-23.8484	11.9467	100000	0.00358091	0.00632686	0.00945307
27	BICF2G630139824	42095092	0	C	T	0.263	-0.227867	0.0757268	-23.8484	11.9467	100000	0.00358091	0.00632686	0.00945307
33	BICF2P421935	12870021	0	C	T	0.283	-0.209344	0.0762846	-23.8493	41.5412	100000	0.00760594	0.00633261	0.00946018
19	BICF2P130593	49381172	0	T	C	0.289	0.204285	0.0740401	-23.851	2563.08	100000	0.00729969	0.00634466	0.00947511
12	BICF2G630121786	57009103	0	C	T	0.434	0.166067	0.0595209	-23.855	29.3166	100000	0.00669814	0.0063732	0.00951045
20	BICF2G630447215	52908660	0	T	G	0.408	0.198224	0.0715767	-23.8572	24.2381	100000	0.00709451	0.00638897	0.00952996
23	BICF2G630381147	21311180	0	A	G	0.421	-0.194643	0.0709611	-23.8572	181.014	100000	0.00763335	0.00638902	0.00953002
17	BICF2P1068660	1497136	0	G	A	0.428	-0.177727	0.0648464	-23.8577	163.896	100000	0.00767996	0.00639268	0.00953455
9	BICF2P865293	26628345	0	T	G	0.309	0.192861	0.0702488	-23.8605	53.2567	100000	0.00758184	0.00641268	0.00955929
27	BICF2G630138428	44158380	0	C	T	0.368	-0.207771	0.0684041	-23.8612	12.3507	100000	0.00329498	0.00641751	0.00956527
32	BICF2S23452307	5672346	0	G	T	0.414	0.191246	0.0693806	-23.8617	100000	100000	0.00735343	0.00642048	0.00956894
29	CHR29_17142749	17619609	0	T	C	0.428	-0.201685	0.0738041	-23.8624	76.8429	100000	0.00785202	0.00642611	0.0095759
29	BICF2S23610660	42198211	0	C	T	0.428	-0.173938	0.0628969	-23.8634	31.352	100000	0.00717293	0.00643316	0.00958462
9	BICF2P328422	38219799	0	T	C	0.289	0.214483	0.069223	-23.8661	9.49607	100000	0.0027498	0.00645234	0.00960832
5	BICF2G630187536	44725843	0	G	A	0.283	-0.205774	0.0706516	-23.8673	15.5768	100000	0.00473695	0.00646113	0.00961919
7	BICF2P1303890	76978076	0	T	G	0.408	0.189717	0.0688829	-23.8675	100000	100000	0.00739992	0.00646233	0.00962067
18	BICF2G630698920	35742770	0	T	C	0.289	0.19104	0.069668	-23.8715	310.273	100000	0.00765032	0.00649146	0.00965664
38	BICF2P886331	17632214	0	G	A	0.263	-0.205193	0.074551	-23.8721	100000	100000	0.00743708	0.00649579	0.00966199
19	BICF2P1266667	42458617	0	G	A	0.355	0.213746	0.0781559	-23.8738	149.73	100000	0.00780531	0.00650769	0.00967668
27	BICF2G630141148	35298638	0	A	G	0.342	0.172505	0.0626951	-23.8744	100000	100000	0.0074555	0.00651238	0.00968247
38	BICF2S23544654	18991940	0	G	A	0.487	0.176785	0.064034	-23.8777	37.7959	100000	0.0072658	0.00653604	0.00971167
39	BICF2P94771	29502611	0	T	C	0.434	-0.150432	0.0550919	-23.8779	148.597	100000	0.00789842	0.00653762	0.00971362
39	BICF2P352871	29513307	0	C	T	0.434	-0.150432	0.0550919	-23.8779	148.597	100000	0.00789842	0.00653762	0.00971362
9	BICF2S23037275	28004987	0	T	C	0.408	0.173507	0.0631049	-23.8795	100000	100000	0.00749653	0.00654933	0.00972806
20	BICF2P632747	18864420	0	A	G	0.408	0.178166	0.0646339	-23.88	35.9481	100000	0.00735194	0.00655283	0.00973238
29	BICF2P1254993	14349349	0	C	A	0.434	0.181945	0.0609003	-23.8844	12.7406	100000	0.00381287	0.00658459	0.00977154
20	TIGRP2P270003_RS8521453	9582889	0	G	A	0.362	-0.186674	0.0681728	-23.8876	46.3632	100000	0.00773284	0.00660809	0.00980051
32	BICF2P652585	4302224	0	C	T	0.447	-0.166013	0.0607495	-23.8882	55.4951	100000	0.00785104	0.00661262	0.00980608
10	BICF2P465304	64520584	0	C	T	0.309	0.176932	0.0603733	-23.89	15.3018	100000	0.00449661	0.00662591	0.00982246
7	BICF2P416614	69609717	0	A	G	0.414	0.193925	0.0706409	-23.8905	100000	100000	0.00758561	0.00662956	0.00982695
5	BICF2S23156606	70171212	0	G	A	0.25	0.229546	0.0819246	-23.8923	27.5051	100000	0.00647997	0.00664283	0.00984329
27	BICF2P1120409	46127410	0	A	G	0.493	-0.187506	0.0597341	-23.8952	9.69648	100000	0.00243508	0.00666465	0.00987015
24	BICF2G630507166	14904815	0	C	G	0.395	0.191527	0.0695877	-23.8992	36.5435	100000	0.00743852	0.00669458	0.00990697
9	CHR9_30843358	30799374	0	G	A	0.25	0.191503	0.0702633	-23.9011	196.511	100000	0.00800888	0.00670835	0.00992391
5	BICF2P401308	45748098	0	C	G	0.329	-0.204359	0.0751326	-23.9012	48.6044	100000	0.00813141	0.00670922	0.00992497
5	BICF2G630187869	45794766	0	G	A	0.329	-0.204359	0.0751326	-23.9012	48.6044	100000	0.00813141	0.00670922	0.00992497
5	BICF2G630187888	45809220	0	G	C	0.329	-0.204359	0.0751326	-23.9012	48.6044	100000	0.00813141	0.00670922	0.00992497
5	BICF2G630187901	45838464	0	A	G	0.329	-0.204359	0.0751326	-23.9012	48.6044	100000	0.00813141	0.00670922	0.00992497
27	BICF2P7075	13431497	0	G	A	0.48	-0.185707	0.0648959	-23.9043	21.1429	100000	0.00547694	0.00673196	0.00995293
27	CHR27_1470336	45182677	0	C	A	0.467	-0.212773	0.071275	-23.9048	12.0725	100000	0.00383899	0.00673614	0.00995808
5	BICF2G630187455	44490827	0	A	G	0.401	-0.203567	0.0675959	-23.9049	11.3041	100000	0.00355513	0.0067369	0.00995901
9	BICF2G630834969	31599931	0	T	C	0.296	-0.218109	0.0796215	-23.9056	100000	100000	0.00771001	0.00674167	0.00996487
12	BICF2S23735063	57778483	0	T	C	0.342	0.189687	0.0694189	-23.9064	40.4783	100000	0.00785652	0.00674776	0.00997235
5	CHR5_51826393	52188610	0	G	A	0.355	-0.170528	0.0620848	-23.9076	30.0763	100000	0.0075549	0.00675728	0.00998405
35	CHR35_22604618	24016502	0	T	C	0.368	-0.175618	0.0641237	-23.9161	36.7223	100000	0.00772242	0.00682155	0.010063
9	BICF2P137419	42259528	0	T	C	0.428	-0.173898	0.0640994	-23.9163	98.4873	100000	0.0082898	0.00682271	0.0100644
5	BICF2S23250226	57258199	0	T	C	0.434	0.2004	0.0738496	-23.9168	44.5961	100000	0.00827452	0.00682649	0.010069
2	BICF2S23148898	31402368	0	C	T	0.414	0.17781	0.0654775	-23.9189	49.1191	100000	0.0082299	0.00684246	0.0100886
25	BICF2S2365083	16083839	0	A	G	0.342	-0.194191	0.0699782	-23.9191	24.449	100000	0.00698461	0.00684435	0.0100909
17	BICF2P287206	54894646	0	G	A	0.493	0.197564	0.0682633	-23.9205	16.0409	100000	0.00499282	0.00685473	0.0101037
9	BICF2P1086543	15440825	0	T	C	0.368	-0.177913	0.0651183	-23.9225	34.1625	100000	0.00786385	0.00686973	0.0101221
9	CHR9_10071486	16796805	0	G	A	0.401	-0.185258	0.0674433	-23.9243	30.5175	100000	0.00755136	0.00688379	0.0101393
5	BICF2G630187745	45201997	0	A	C	0.27	-0.204223	0.0742282	-23.9251	28.2346	100000	0.00745977	0.00689017	0.0101471
5	BICF2G630187751	45202611	0	T	C	0.27	-0.204223	0.0742282	-23.9251	28.2346	100000	0.00745977	0.00689017	0.0101471
11	BICF2P1188474	34951587	0	T	C	0.276	0.229652	0.0779734	-23.9258	12.3143	100000	0.00431104	0.00689542	0.0101536
32	BICF2S22932071	4529661	0	G	A	0.414	-0.163886	0.0604419	-23.9265	68.3756	100000	0.00832361	0.00690054	0.0101598
17	BICF2S23418330	35674968	1	C	T	0.38	0.172188	0.0633499	-23.927	38.544	100000	0.00817478	0.00690476	0.010165
10	BICF2P977782	38071096	0	C	A	0.303	0.20809	0.0766554	-23.9273	174.479	100000	0.00825186	0.00690669	0.0101674
8	BICF2P1421981	61910468	0	A	G	0.289	0.196589	0.0719944	-23.9278	100000	100000	0.00789738	0.00691063	0.0101722
4	BICF2P1436887	83327133	0	G	A	0.263	-0.188012	0.0693794	-23.929	67.2606	100000	0.00835886	0.00691972	0.0101833
35	TIGRP2P411008_RS8898421	4682793	0	C	T	0.349	0.178748	0.066258	-23.9304	54.8318	100000	0.0086412	0.00693076	0.0101969
9	BICF2G630839863	39817471	0	T	C	0.447	-0.175158	0.0646215	-23.9305	132.514	100000	0.00834493	0.00693164	0.0101979
37	CHR37_10778380	10636820	0	C	T	0.296	0.164684	0.060595	-23.9309	287.928	100000	0.00818055	0.00693475	0.0102017
9	BICF2P873768	50135134	0	T	C	0.434	0.182528	0.0668845	-23.9318	31.1341	100000	0.00793235	0.00694167	0.0102102
17	BICF2G630213955	26882584	0	T	G	0.263	-0.194249	0.0689362	-23.9359	20.1816	100000	0.00619766	0.00697326	0.0102489
12	BICF2S23615780	69095742	0	A	G	0.263	-0.22254	0.0782247	-23.9422	24.338	100000	0.00574271	0.00702235	0.0103089
21	TIGRP2P286513_RS8639565	43286947	1	A	G	0.433	-0.202366	0.0717945	-23.9428	17.8426	100000	0.00618242	0.00702713	0.0103148
7	CHR7_77702811	77791785	0	T	C	0.283	0.219999	0.077527	-23.945	17.6204	100000	0.00586008	0.0070447	0.0103362
27	BICF2S23155556	38956867	0	T	C	0.316	-0.188005	0.0639666	-23.9462	12.602	100000	0.00438821	0.00705384	0.0103474
12	BICF2P286606	60206471	0	G	A	0.454	-0.166043	0.0595011	-23.9473	21.8181	100000	0.00668832	0.00706227	0.0103577
17	BICF2G630215525	24038879	0	T	G	0.447	-0.204387	0.0726674	-23.9475	23.8626	100000	0.00628818	0.00706399	0.0103598
24	BICF2S23622920	16681915	0	T	G	0.474	0.194948	0.0715999	-23.9478	100000	100000	0.00806999	0.00706637	0.0103627
24	BICF2P275956	48165494	0	C	T	0.414	-0.186436	0.0685041	-23.9509	100000	100000	0.00809708	0.00709083	0.0103926
35	BICF2G630771555	8431684	0	C	T	0.309	-0.171152	0.0633499	-23.9598	165.995	100000	0.00854885	0.00716179	0.0104792
19	BICF2P375660	45124915	0	C	A	0.336	0.187612	0.069538	-23.9618	140.777	100000	0.0086362	0.00717773	0.0104987
2	BICF2P313911	31419234	0	A	T	0.421	0.178416	0.0661557	-23.9627	51.1401	100000	0.00866125	0.00718432	0.0105067
12	TIGRP2P170313_RS8990794	61016763	0	T	C	0.289	0.203619	0.0664741	-23.963	10.6631	100000	0.00305386	0.00718678	0.0105097
37	BICF2G630125364	5084236	0	T	C	0.474	0.152949	0.0556434	-23.9632	26.8889	100000	0.00751229	0.00718831	0.0105116
37	BICF2G630128239	10625009	0	C	T	0.329	0.161741	0.0598532	-23.9679	258.899	100000	0.00853488	0.00722633	0.0105579
37	BICF2G630128257	10638259	0	T	G	0.329	0.161741	0.0598532	-23.9679	258.899	100000	0.00853488	0.00722633	0.0105579
10	BICF2G630492745	69455302	0	T	C	0.336	-0.208514	0.0774371	-23.968	89.4944	100000	0.00876169	0.00722732	0.0105591
32	BICF2S23651167	8748025	0	G	C	0.263	0.165253	0.0608745	-23.9684	100000	100000	0.00825129	0.00723008	0.0105625
5	BICF2G630241723	68170238	0	G	C	0.474	-0.175226	0.0647819	-23.9689	46.6877	100000	0.00847523	0.00723457	0.0105679
24	TIGRP2P320128_RS8729997	41464549	0	C	T	0.421	-0.17108	0.0630654	-23.9694	49.09	100000	0.00829434	0.00723868	0.0105729
12	BICF2P656346	8896626	0	A	G	0.303	0.216837	0.0792751	-23.9696	29.52	100000	0.00779731	0.00724029	0.0105749
12	BICF2P643315	8900563	0	C	T	0.303	0.216837	0.0792751	-23.9696	29.52	100000	0.00779731	0.00724029	0.0105749
9	BICF2P1216677	40067268	0	C	T	0.414	0.180347	0.0668585	-23.9699	166.627	100000	0.00864866	0.00724274	0.0105779
20	CHR20_23137061	23262570	0	T	C	0.276	0.224797	0.0798461	-23.9735	18.6139	100000	0.00624006	0.00727138	0.0106128
1	BICF2P164200	26871833	0	T	A	0.454	-0.184289	0.0684285	-23.9745	50.0418	100000	0.00875051	0.00727966	0.0106228
32	BICF2S2373889	5408674	0	A	G	0.362	-0.172124	0.0634662	-23.9749	100000	100000	0.00831004	0.00728315	0.0106271
29	BICF2S2347665	16295206	0	C	T	0.493	0.180796	0.0662841	-23.9796	34.8391	100000	0.0079631	0.00732116	0.0106733
29	CHR29_15834340	16300628	0	I	D	0.493	0.180796	0.0662841	-23.9796	34.8391	100000	0.0079631	0.00732116	0.0106733
27	BICF2G630137545	45283965	0	C	A	0.493	-0.20086	0.0654083	-23.9796	9.36519	100000	0.00298466	0.00732124	0.0106734
26	BICF2P288144	37827362	0	C	A	0.48	0.196838	0.0732252	-23.9815	123.591	100000	0.00887144	0.00733655	0.0106921
5	BICF2P89833	66390219	0	C	A	0.336	0.194891	0.0724101	-23.9825	52.9565	100000	0.00879039	0.00734475	0.010702
25	BICF2P1361980	24894302	0	T	C	0.25	-0.230403	0.0830906	-23.9833	23.4069	100000	0.00702562	0.0073511	0.0107098
5	BICF2P408006	45453889	0	T	C	0.263	-0.205431	0.0746669	-23.9843	22.6898	100000	0.00745929	0.0073595	0.01072
33	BICF2P494757	7227181	0	T	C	0.467	-0.204047	0.0756466	-23.9843	41.1569	100000	0.00865048	0.00735969	0.0107202
26	TIGRP2P338696_RS8677334	16910337	0	T	G	0.349	0.210756	0.0712692	-23.9863	14.9195	100000	0.00416491	0.00737641	0.0107405
38	BICF2P441639	13417822	0	G	A	0.289	-0.207021	0.0769489	-23.9876	49.1519	100000	0.00881713	0.0073864	0.0107527
36	TIGRP2P414400_RS8721410	25214464	3	G	A	0.452	-0.177564	0.0661916	-23.9879	104.62	100000	0.00900633	0.00738931	0.0107562
29	BICF2P978110	15077480	0	C	T	0.368	-0.203535	0.0753575	-23.9896	55.5675	100000	0.00856685	0.00740355	0.0107735
19	BICF2S23533853	7211690	0	C	T	0.329	-0.186729	0.0690261	-23.9923	100000	100000	0.00846756	0.0074255	0.0108002
19	BICF2P937135	7225296	0	G	A	0.329	-0.186729	0.0690261	-23.9923	100000	100000	0.00846756	0.0074255	0.0108002
12	BICF2P545299	69731368	0	T	G	0.441	0.165508	0.0612093	-23.9954	100000	100000	0.00849594	0.00745116	0.0108313
37	BICF2P870931	3376473	0	T	C	0.434	-0.144805	0.0532762	-23.9967	32.9482	100000	0.00817567	0.00746251	0.0108451
37	TIGRP2P423062_RS9208753	3426988	0	C	A	0.434	-0.144805	0.0532762	-23.9967	32.9482	100000	0.00817567	0.00746251	0.0108451
26	BICF2P628984	18093008	0	G	A	0.283	-0.202742	0.0754172	-23.9997	249.486	100000	0.00886784	0.00748741	0.0108753
20	CHR20_52759098	53166659	0	C	T	0.395	0.175838	0.0612243	-24.0014	16.9798	100000	0.00531753	0.00750171	0.0108926
20	BICF2S23523523	53170556	0	C	T	0.395	0.175838	0.0612243	-24.0014	16.9798	100000	0.00531753	0.00750171	0.0108926
37	CHR37_4313502	4188607	0	A	G	0.441	0.163242	0.0600792	-24.0107	28.8238	100000	0.00819554	0.0075796	0.010987
3	BICF2P439860	60414941	0	G	T	0.283	-0.227513	0.0777892	-24.0113	14.3751	100000	0.00457368	0.0075843	0.0109928
12	BICF2P1285584	57101614	0	A	G	0.257	0.215745	0.0719283	-24.0114	11.9635	100000	0.00368318	0.00758588	0.0109947
27	BICF2P943968	45733278	0	A	G	0.309	-0.197916	0.0691726	-24.0117	15.1302	100000	0.00548352	0.00758782	0.010997
29	BICF2P625747	17627459	0	T	C	0.375	0.176606	0.0660493	-24.0144	40.4911	100000	0.00922225	0.00761063	0.0110246
12	TIGRP2P163461_RS8805078	35659276	0	T	C	0.461	-0.1662	0.0598975	-24.0148	22.4981	100000	0.00699013	0.00761456	0.0110294
12	BICF2P850839	35685086	0	C	A	0.461	-0.1662	0.0598975	-24.0148	22.4981	100000	0.00699013	0.00761456	0.0110294
12	CHR12_35463452	35702741	0	D	I	0.461	-0.1662	0.0598975	-24.0148	22.4981	100000	0.00699013	0.00761456	0.0110294
12	CHR12_35464224	35703555	0	G	A	0.461	-0.1662	0.0598975	-24.0148	22.4981	100000	0.00699013	0.00761456	0.0110294
12	BICF2S23052476	35709141	0	A	G	0.461	-0.1662	0.0598975	-24.0148	22.4981	100000	0.00699013	0.00761456	0.0110294
35	BICF2G630771396	8243578	0	A	G	0.362	-0.168615	0.0628652	-24.0188	54.8067	100000	0.00901631	0.00764799	0.0110698
17	BICF2P1443360	55802205	0	C	G	0.27	0.192917	0.0698566	-24.0206	21.9291	100000	0.00724921	0.00766392	0.0110891
37	BICF2P161295	3012297	0	T	C	0.395	0.165993	0.0607069	-24.0206	26.8013	100000	0.00781697	0.00766394	0.0110892
12	BICF2G630121623	57153474	0	C	A	0.493	0.161984	0.0601311	-24.0209	100000	100000	0.008734	0.00766646	0.0110922
7	BICF2P1208781	77765391	0	T	C	0.434	-0.194582	0.0708483	-24.0231	23.2298	100000	0.00755985	0.00768491	0.0111145
32	BICF2P575859	5395924	0	T	C	0.493	0.165988	0.0616818	-24.028	100000	100000	0.00880112	0.0077272	0.0111656
35	TIGRP2P405024_RS8867446	8941264	0	C	T	0.336	-0.181694	0.0676168	-24.0287	45.3978	100000	0.00889579	0.00773324	0.0111729
2	TIGRP2P21709_RS8710992	33335874	0	T	C	0.329	0.18323	0.0667517	-24.0288	21.1005	100000	0.00759124	0.0077345	0.0111745
5	BICF2G630241742	68156627	0	A	G	0.487	0.172869	0.0645109	-24.0301	47.0579	100000	0.00907715	0.00774538	0.0111876
6	BICF2G630577512	49121466	0	T	C	0.342	-0.218178	0.07548	-24.0316	11.5813	100000	0.00504434	0.00775833	0.0112033
39	G1582F31S220	29695724	0	C	T	0.289	-0.193943	0.0717648	-24.032	35.9979	100000	0.00853056	0.00776208	0.0112078
15	BICF2S23017568	63975542	0	G	A	0.474	-0.182473	0.0678527	-24.0325	100000	100000	0.00884411	0.00776611	0.0112126
39	CHRX_28765398	28963224	0	C	A	0.474	-0.140502	0.0522463	-24.0326	100000	100000	0.00884493	0.00776685	0.0112135
27	BICF2P406244	38124641	0	C	T	0.257	0.233549	0.0790731	-24.033	11.8966	100000	0.00420847	0.00777007	0.0112174
17	CHR17_21319667	21385344	0	C	T	0.401	-0.159379	0.0583833	-24.0362	29.6995	100000	0.00791347	0.00779859	0.0112519
28	BICF2G630268599	23351083	0	G	A	0.408	0.167452	0.0624066	-24.0393	49.547	100000	0.00898986	0.00782519	0.011284
13	BICF2P316084	52542080	0	C	T	0.336	0.17768	0.066612	-24.0415	89.1178	100000	0.00938537	0.00784429	0.011307
26	TIGRP2P337560_RS8978759	10707040	0	G	A	0.309	-0.197712	0.0731119	-24.0434	30.8262	100000	0.00848961	0.00786136	0.0113276
37	BICF2S23541644	1384569	0	T	C	0.322	0.167839	0.0623644	-24.0439	38.2711	100000	0.00879592	0.00786572	0.0113329
5	BICF2P964054	45490753	0	C	A	0.257	-0.199657	0.0743007	-24.0456	33.1023	100000	0.00889496	0.00788063	0.0113508
8	BICF2P829948	64762347	0	C	A	0.322	0.184849	0.0694778	-24.0482	61.6812	100000	0.0095608	0.00790324	0.0113781
37	BICF2P741449	14264208	0	T	C	0.322	0.186091	0.0696441	-24.0485	48.5129	100000	0.00926798	0.00790593	0.0113813
7	TIGRP2P98923_RS9052846	50983351	0	C	A	0.447	-0.166367	0.0611	-24.0485	27.4567	100000	0.00806728	0.00790636	0.0113819
39	BICF2P234133	12684648	0	T	C	0.428	-0.14663	0.0546623	-24.0496	100000	100000	0.00900912	0.00791551	0.0113929
15	TIGRP2P207449_RS8652144	62946484	0	T	C	0.257	0.188537	0.0702272	-24.0504	28.1023	100000	0.0089551	0.0079226	0.0114014
27	BICF2S2355180	34425972	0	T	C	0.447	0.165727	0.0620864	-24.0542	38.8869	100000	0.00933682	0.00795627	0.011442
4	BICF2P491963	36336564	0	G	C	0.434	-0.180252	0.0626555	-24.0558	16.5519	100000	0.00524477	0.00797096	0.0114597
9	BICF2P1125027	22180674	0	G	A	0.263	0.201875	0.075684	-24.0572	53.2566	100000	0.00938646	0.00798298	0.0114742
39	BICF2P232038	120358702	0	C	G	0.421	-0.155709	0.0585083	-24.0577	50.0752	100000	0.00954113	0.00798745	0.0114795
39	CHRX_119160423	120466599	0	A	G	0.421	-0.155709	0.0585083	-24.0577	50.0752	100000	0.00954113	0.00798745	0.0114795
20	BICF2G630447104	53206794	0	T	C	0.454	-0.192424	0.0708507	-24.0604	20.947	100000	0.00822283	0.00801154	0.0115085
2	BICF2P968613	83715610	0	C	G	0.447	0.187359	0.0695082	-24.0606	31.2001	100000	0.00869498	0.00801328	0.0115106
7	TIGRP2P103049_RS8513307	71843435	0	T	C	0.441	-0.192086	0.0714577	-24.0629	32.5709	100000	0.00887174	0.00803389	0.0115354
39	BICF2S23035829	30323584	0	G	A	0.342	-0.160229	0.0600407	-24.0641	50.2022	100000	0.00935266	0.00804513	0.0115489
35	BICF2S23210638	24455281	0	C	T	0.388	-0.166789	0.0622583	-24.0643	37.1602	100000	0.00909457	0.00804654	0.0115506
18	BICF2P781459	29030729	0	A	G	0.276	0.167679	0.0626479	-24.0644	100000	100000	0.00915541	0.00804803	0.0115524
12	BICF2S23541473	69333616	0	A	G	0.27	-0.194302	0.0728517	-24.0705	35.1417	100000	0.00939302	0.00810275	0.0116182
27	BICF2S23336704	17306396	0	G	A	0.336	-0.173403	0.0653829	-24.0709	70.731	100000	0.009781	0.00810639	0.0116226
27	TIGRP2P353141_RS8695225	17316558	0	A	G	0.336	-0.173403	0.0653829	-24.0709	70.731	100000	0.009781	0.00810639	0.0116226
27	TIGRP2P353133_RS9084797	17334235	0	C	A	0.336	-0.173403	0.0653829	-24.0709	70.731	100000	0.009781	0.00810639	0.0116226
27	BICF2P612567	17350095	0	T	C	0.336	-0.173403	0.0653829	-24.0709	70.731	100000	0.009781	0.00810639	0.0116226
27	BICF2P690458	17410629	0	T	C	0.336	-0.173403	0.0653829	-24.0709	70.731	100000	0.009781	0.00810639	0.0116226
2	BICF2G630674262	10653947	0	C	G	0.474	-0.174849	0.0659552	-24.0753	90.5756	100000	0.00981011	0.00814599	0.0116701
11	BICF2P531097	29968484	0	T	G	0.289	0.199907	0.0754043	-24.0788	88.712	100000	0.00980715	0.0081783	0.0117089
11	BICF2P1290820	29983018	0	G	A	0.289	0.199907	0.0754043	-24.0788	88.712	100000	0.00980715	0.0081783	0.0117089
19	BICF2P1443497	17594340	0	T	C	0.329	-0.18547	0.0664492	-24.0838	16.8473	100000	0.00667758	0.00822428	0.0117641
13	BICF2G630614165	21810441	0	G	A	0.5	0.186026	0.0685211	-24.0851	21.7039	100000	0.00824601	0.00823595	0.0117781
27	BICF2P771673	13311138	0	G	A	0.25	0.217333	0.0805313	-24.0885	28.6978	100000	0.00861836	0.00826688	0.0118152
26	BICF2P27270	10704413	0	T	C	0.368	-0.195493	0.0704025	-24.089	18.2198	100000	0.00695023	0.00827235	0.0118218
17	BICF2P220014	4466918	0	T	G	0.474	-0.182081	0.0683705	-24.0923	1770.48	100000	0.00949365	0.00830294	0.0118584
37	BICF2S23417580	30315826	0	G	A	0.263	0.22755	0.0765775	-24.0933	11.9124	100000	0.00399551	0.00831218	0.0118695
37	BICF2S23252745	30339144	0	C	T	0.263	0.22755	0.0765775	-24.0933	11.9124	100000	0.00399551	0.00831218	0.0118695
37	BICF2P229566	3560219	0	A	G	0.283	0.162783	0.0609368	-24.0945	37.5013	100000	0.00928548	0.00832307	0.0118825
2	BICF2P1394883	23331889	0	G	A	0.289	0.179395	0.0667616	-24.0955	34.0963	100000	0.00889626	0.00833254	0.0118939
5	CHR5_56174664	56650998	0	T	C	0.487	-0.17906	0.067745	-24.0963	47.4971	100000	0.0100207	0.00833922	0.0119019
26	BICF2P27269	10704554	1	T	C	0.367	-0.194825	0.0703148	-24.0969	18.4524	100000	0.00706794	0.00834518	0.011909
27	BICF2G630145305	31277647	0	G	A	0.428	0.189035	0.0718584	-24.0994	46.4741	100000	0.0103629	0.00836856	0.011937
34	BICF2G630455459	30057663	0	G	A	0.428	0.201955	0.0764706	-24.101	87.0231	100000	0.01008	0.00838364	0.0119551
26	TIGRP2P338432_RS8611920	15180778	0	T	C	0.388	-0.176675	0.0667366	-24.103	268.653	100000	0.00990773	0.00840261	0.0119778
32	BICF2P419254	7140099	0	G	A	0.487	-0.169487	0.0637047	-24.1045	100000	100000	0.00956168	0.00841639	0.0119942
5	BICF2S23023393	66218591	0	A	G	0.421	0.179506	0.0678379	-24.105	51.8648	100000	0.00994128	0.00842138	0.0120002
4	CHR4_34817354	35698139	0	A	G	0.48	0.209892	0.0692206	-24.1075	10.7489	100000	0.00334568	0.00844492	0.0120284
4	BICF2S23419768	35701678	0	C	T	0.48	0.209892	0.0692206	-24.1075	10.7489	100000	0.00334568	0.00844492	0.0120284
11	BICF2P802836	34340422	0	G	A	0.368	0.190034	0.0708718	-24.108	33.6021	100000	0.0090357	0.00844976	0.0120342
35	TIGRP2P406262_RS8609935	12817559	0	T	C	0.388	0.186167	0.0700135	-24.1082	100000	100000	0.00960052	0.00845163	0.0120364
10	BICF2S23035215	36984601	0	C	T	0.474	0.177063	0.0660673	-24.1086	27.7819	100000	0.00906879	0.00845476	0.0120401
7	BICF2P735880	78780615	0	G	A	0.434	-0.194219	0.0733937	-24.1115	304.73	100000	0.0099368	0.00848244	0.0120732
10	BICF2P885725	14799651	3	A	T	0.288	-0.179654	0.0666691	-24.1125	30.8401	100000	0.0087133	0.00849214	0.0120848
20	TIGRP2P272557_RS9125147	21562254	0	T	G	0.454	-0.164539	0.0623819	-24.1134	68.7853	100000	0.0101714	0.00850033	0.0120946
17	CHR17_21075166	21139699	0	T	A	0.342	-0.167617	0.0629356	-24.1145	43.7454	100000	0.0094896	0.0085109	0.0121072
32	CHR32_34347888	5539953	0	G	A	0.342	-0.17113	0.0644273	-24.1153	100000	100000	0.00967443	0.0085187	0.0121166
11	BICF2G630297624	23246927	0	A	G	0.48	0.156635	0.0593301	-24.1155	169.479	100000	0.0101044	0.00852091	0.0121192
8	BICF2G630415636	59266892	0	C	T	0.395	0.193146	0.0727212	-24.1158	100000	100000	0.00967951	0.00852332	0.0121221
4	BICF2P499005	23397899	0	G	A	0.355	-0.195167	0.0735982	-24.1262	100000	100000	0.00978985	0.00862348	0.0122416
39	G2334F44S145	117688616	0	A	G	0.401	-0.152761	0.058004	-24.1269	53.4428	100000	0.0102805	0.00863024	0.0122497
39	BICF2S2377253	118072445	0	A	T	0.401	-0.152761	0.058004	-24.1269	53.4428	100000	0.0102805	0.00863024	0.0122497
39	G2348F5S252	119575300	0	T	C	0.401	-0.152761	0.058004	-24.1269	53.4428	100000	0.0102805	0.00863024	0.0122497
39	BICF2S23228018	119776303	0	A	G	0.401	-0.152761	0.058004	-24.1269	53.4428	100000	0.0102805	0.00863024	0.0122497
5	BICF2P393267	65929037	0	G	A	0.283	0.194921	0.0735219	-24.1282	37.7328	100000	0.00980539	0.00864295	0.0122649
12	TIGRP2P172612_RS8880268	69715182	0	T	C	0.349	0.187803	0.0700682	-24.1287	23.1212	100000	0.00906256	0.00864718	0.0122699
8	BICF2P218041	72555868	0	A	G	0.428	-0.184453	0.0700483	-24.1322	77.3052	100000	0.0102919	0.00868097	0.0123102
17	BICF2G630213820	27134936	0	T	C	0.48	0.177355	0.0653267	-24.133	26.2297	100000	0.0082456	0.00868932	0.0123201
3	BICF2S23021180	91475062	0	C	T	0.441	-0.201081	0.0662584	-24.1363	8.90989	100000	0.00332034	0.00872122	0.0123582
27	BICF2G630142620	33970131	0	C	T	0.382	0.158121	0.0599366	-24.1366	37.8005	100000	0.0101568	0.00872442	0.012362
27	CHR27_2280313	44370913	0	A	G	0.336	0.25781	0.0691589	-24.1388	4.11391	100000	0.000375482	0.0087457	0.0123873
37	TIGRP2P417590_RS8788975	956530	0	T	C	0.342	0.163499	0.062266	-24.1407	71.9159	100000	0.0104987	0.0087643	0.0124095
20	BICF2P1456121	29832284	0	A	G	0.401	0.178082	0.0630579	-24.1451	15.7164	100000	0.00608912	0.00880771	0.0124611
35	CHR35_24354851	25835952	0	A	G	0.375	0.162601	0.0594085	-24.1463	20.1431	100000	0.0077597	0.00881945	0.0124751
6	BICF2P638782	17800066	0	A	G	0.395	0.183238	0.068433	-24.1464	28.8294	100000	0.00912834	0.00882042	0.0124762
24	TIGRP2P311829_RS8949754	15308130	0	G	T	0.375	-0.173222	0.0658591	-24.1465	56.1915	100000	0.0103759	0.00882103	0.012477
9	BICF2S2353168	24843712	0	C	A	0.441	0.164716	0.0628331	-24.1472	128.649	100000	0.0106213	0.00882864	0.012486
5	CHR5_49815252	50174621	0	G	A	0.408	-0.176259	0.0654146	-24.149	21.8662	100000	0.00871871	0.00884644	0.0125072
28	CHR28_24724881	25021641	1	G	T	0.42	-0.173971	0.066224	-24.1507	61.7775	100000	0.0104649	0.00886339	0.0125274
33	BICF2S23731745	7191503	0	G	A	0.428	0.194321	0.073867	-24.1518	40.7178	100000	0.0103621	0.00887392	0.0125399
20	BICF2P1228864	27719937	0	T	C	0.467	-0.18332	0.0679641	-24.156	24.197	100000	0.00865216	0.00891595	0.0125898
19	BICF2G630254937	50033918	0	T	G	0.276	0.191703	0.0726315	-24.157	100000	100000	0.0101225	0.00892568	0.0126014
12	BICF2P795434	71532089	0	T	G	0.454	0.182155	0.0646629	-24.1575	16.7818	100000	0.00621189	0.00893043	0.012607
2	BICF2G630676140	7232619	0	G	A	0.322	0.19472	0.0740761	-24.1581	47.819	100000	0.0104191	0.00893685	0.0126147
29	BICF2G630626153	25624851	0	A	G	0.467	0.179912	0.0680621	-24.1601	33.5524	100000	0.0100152	0.008957	0.0126386
17	BICF2P621830	43863407	0	C	T	0.27	0.180752	0.0673109	-24.1602	29.2125	100000	0.00893888	0.0089579	0.0126397
27	CHR27_3515372	43140112	0	G	T	0.375	-0.207502	0.0743158	-24.1607	13.9094	100000	0.00665877	0.00896231	0.0126449
19	BICF2G630255526	49474890	0	T	C	0.395	0.192899	0.0731558	-24.1633	100000	100000	0.0101925	0.00898932	0.012677
5	BICF2P656051	58662649	0	G	A	0.441	-0.1836	0.0668639	-24.1661	18.4219	100000	0.00757193	0.00901726	0.0127101
19	BICF2P808928	49590979	0	T	G	0.309	0.176811	0.0670952	-24.1673	100000	100000	0.0102364	0.00902915	0.0127242
39	CHRX_12077054	12120076	0	D	I	0.421	-0.141075	0.0535462	-24.1687	100000	100000	0.0102527	0.00904396	0.0127418
37	TIGRP2P418494_RS9109592	11218135	0	T	C	0.388	0.171365	0.0648311	-24.1695	32.3927	100000	0.0100179	0.00905136	0.0127506
37	BICF2P1028684	11333914	0	G	C	0.388	0.171365	0.0648311	-24.1695	32.3927	100000	0.0100179	0.00905136	0.0127506
37	BICF2P106659	11356448	0	G	A	0.388	0.171365	0.0648311	-24.1695	32.3927	100000	0.0100179	0.00905136	0.0127506
37	BICF2P996858	11390252	0	T	A	0.388	0.171365	0.0648311	-24.1695	32.3927	100000	0.0100179	0.00905136	0.0127506
5	BICF2S23335908	48560015	0	G	A	0.289	-0.184039	0.070289	-24.1706	46.4913	100000	0.0107116	0.00906234	0.0127636
10	BICF2G630666532	14808218	0	C	T	0.289	-0.176602	0.0659243	-24.1717	28.7508	100000	0.0090977	0.00907356	0.0127769
39	BICF2S22922313	16328477	0	C	A	0.276	-0.156592	0.0595457	-24.1742	1478.67	100000	0.0103875	0.00909922	0.0128074
39	BICF2S23347484	16331065	0	G	A	0.276	-0.156592	0.0595457	-24.1742	1478.67	100000	0.0103875	0.00909922	0.0128074
39	BICF2S22927548	16341566	0	A	G	0.276	-0.156592	0.0595457	-24.1742	1478.67	100000	0.0103875	0.00909922	0.0128074
28	BICF2G630267588	24616811	0	G	T	0.309	0.173753	0.0644977	-24.1768	26.217	100000	0.00873193	0.00912564	0.0128387
8	CHR8_72848198	73256165	0	A	C	0.487	-0.190239	0.0728352	-24.1797	76.1868	100000	0.0108968	0.009156	0.0128746
27	BICF2S23160960	44506271	0	C	T	0.441	0.230681	0.0698887	-24.1805	6.54537	100000	0.00148604	0.00916371	0.0128838
12	TIGRP2P170329_RS9020368	61026494	0	A	G	0.329	0.18636	0.0625953	-24.1808	10.8532	100000	0.00392964	0.00916643	0.012887
32	BICF2S23747859	28679276	0	T	G	0.27	0.216954	0.0812698	-24.1817	23.068	100000	0.00933051	0.00917653	0.012899
33	BICF2P901719	7747636	0	T	C	0.487	0.192642	0.0733636	-24.1832	35.7152	100000	0.0104976	0.00919162	0.0129168
29	TIGRP2P365706_RS9251527	15069348	0	T	C	0.408	-0.181503	0.0692006	-24.184	53.7772	100000	0.0105821	0.00919975	0.0129265
9	TIGRP2P126829_RS9107732	39421288	0	A	G	0.368	0.200423	0.0730467	-24.1841	20.3422	100000	0.00761629	0.0092012	0.0129282
5	BICF2P226937	65625652	0	A	G	0.421	0.169007	0.0640798	-24.1844	34.8599	100000	0.0101757	0.00920395	0.0129314
17	CHR17_23877976	23907497	0	T	C	0.487	0.195205	0.0709834	-24.1849	19.8674	100000	0.00748609	0.00920914	0.0129376
10	BICF2P656484	35925580	0	G	A	0.355	0.18088	0.0691135	-24.1865	36.9576	100000	0.0107454	0.0092252	0.0129566
23	BICF2G630379260	24083657	0	T	C	0.349	-0.181339	0.069604	-24.1895	116.894	100000	0.011091	0.00925647	0.0129936
10	CHR10_35191868	36249065	0	C	T	0.467	0.166855	0.0640025	-24.1907	152.314	100000	0.0110402	0.00926927	0.0130087
12	TIGRP2P169653_RS8817328	58014567	0	G	A	0.401	-0.167761	0.0644883	-24.193	57.8349	100000	0.0112065	0.00929294	0.0130367
4	BICF2G630167291	36648619	0	T	G	0.362	0.202302	0.0699734	-24.1933	11.837	100000	0.00503603	0.0092962	0.0130406
29	BICF2G630626283	25842216	0	C	T	0.303	0.18112	0.0690328	-24.1935	4396.2	100000	0.0105588	0.00929845	0.0130433
10	CHR10_40967594	42020923	0	T	C	0.296	0.207828	0.0794564	-24.1944	49.5459	100000	0.0107892	0.00930704	0.0130534
13	BICF2S2448414	61690059	0	A	G	0.375	-0.187219	0.0670639	-24.1945	14.4079	100000	0.00666851	0.00930865	0.0130553
27	BICF2P332602	38232918	0	A	G	0.447	-0.176683	0.0661137	-24.1974	25.6661	100000	0.00925841	0.0093395	0.0130918
2	BICF2P334654	23121471	0	G	A	0.395	-0.164668	0.0626994	-24.2012	42.5591	100000	0.0104844	0.00937859	0.013138
35	TIGRP2P405029_RS8626202	8956210	0	C	T	0.316	-0.178363	0.0683736	-24.2032	54.6251	100000	0.0109921	0.0093995	0.0131627
25	BICF2P1317883	40394289	0	G	A	0.467	0.16297	0.0622243	-24.2042	3232.98	100000	0.01069	0.00941019	0.0131753
24	BICF2S23623199	7488588	0	C	T	0.388	-0.180922	0.064687	-24.2046	13.8095	100000	0.0065718	0.00941444	0.0131803
17	BICF2G630213993	26854901	0	C	T	0.257	-0.185423	0.0682733	-24.2082	19.9853	100000	0.00822318	0.00945278	0.0132256
12	BICF2P348014	61034086	0	A	C	0.395	0.177677	0.0620593	-24.2095	14.1232	100000	0.00545525	0.00946637	0.0132416
2	TIGRP2P23226_RS8699571	51524684	0	T	C	0.368	0.196045	0.0746342	-24.2103	35.0785	100000	0.0104724	0.00947462	0.0132514
11	BICF2P466957	33935574	0	C	T	0.322	-0.211718	0.0799916	-24.2123	32.1468	100000	0.00992361	0.00949659	0.0132773
10	CHR10_63276199	64566171	0	A	G	0.487	0.16407	0.0631291	-24.2147	169.707	100000	0.01128	0.00952243	0.0133078
12	BICF2S23332078	36074856	0	G	A	0.487	-0.175117	0.0648644	-24.2159	22.4652	100000	0.00859482	0.00953468	0.0133222
12	BICF2P1172295	36098484	0	G	T	0.487	-0.175117	0.0648644	-24.2159	22.4652	100000	0.00859482	0.00953468	0.0133222
15	BICF2G630418682	61142758	0	A	G	0.342	0.211726	0.0783026	-24.2193	19.9497	100000	0.00849636	0.00957106	0.0133651
5	BICF2P111279	58621844	1	C	G	0.5	-0.178561	0.065788	-24.2201	18.466	100000	0.00826176	0.00957956	0.0133751
12	BICF2P1183665	71119700	0	G	A	0.401	0.194104	0.0708445	-24.2226	18.4475	100000	0.00769864	0.00960679	0.0134072
26	BICF2G630802119	17387438	0	T	C	0.289	-0.201814	0.0726538	-24.2242	19.524	100000	0.00693183	0.00962348	0.0134269
19	BICF2G630255576	49398231	0	G	A	0.257	0.191933	0.0734957	-24.2258	100000	100000	0.010909	0.00964132	0.0134479
2	BICF2P1069071	33344142	0	A	G	0.336	0.179335	0.0676241	-24.2284	22.1793	100000	0.00978602	0.0096695	0.0134811
1	TIGRP2P11034_RS9212845	84057871	0	G	A	0.25	0.196083	0.07553	-24.2303	60.8932	100000	0.0113663	0.00968966	0.0135048
22	BICF2G630330594	37772199	1	T	C	0.353	0.198929	0.0764218	-24.2332	30.1584	100000	0.0111581	0.00972117	0.0135419
26	BICF2G630805626	11110345	0	A	G	0.263	0.193746	0.0747831	-24.2334	44.8471	100000	0.0115285	0.00972326	0.0135444
10	BICF2P777318	44336997	0	C	A	0.441	-0.167712	0.0619254	-24.2334	17.6371	100000	0.00839623	0.00972348	0.0135446
20	BICF2S23656370	25437416	0	G	A	0.5	0.172068	0.0661864	-24.2345	48.9235	100000	0.0112561	0.00973618	0.0135596
38	TIGRP2P426085_RS9165969	18842060	0	G	A	0.454	-0.168242	0.0642053	-24.2368	36.296	100000	0.0106529	0.00976065	0.0135883
33	BICF2P737026	7200509	0	G	A	0.434	0.189315	0.0729715	-24.2368	42.4652	100000	0.0114187	0.00976068	0.0135884
19	BICF2P233163	40977743	0	T	C	0.487	0.194649	0.0748156	-24.238	47.8501	100000	0.0111974	0.00977383	0.0136038
3	BICF2S23344409	91473582	0	T	C	0.25	-0.184185	0.0707904	-24.2388	33.7005	100000	0.0111938	0.00978262	0.0136142
31	TIGRP2P378224_RS9084488	7021378	0	C	T	0.296	-0.198073	0.0743427	-24.2388	21.6982	100000	0.00946376	0.00978267	0.0136142
9	CHR9_50030455	50086701	0	G	A	0.382	-0.169979	0.0657807	-24.2413	128.405	100000	0.0117372	0.00981066	0.0136472
28	BICF2G630262435	36956019	0	T	C	0.296	-0.167124	0.0646524	-24.2433	88.3217	100000	0.0117079	0.00983288	0.0136733
22	BICF2S23547269	56567351	0	A	G	0.388	0.172084	0.0658984	-24.246	30.037	100000	0.0109128	0.00986155	0.0137069
8	BICF2S23055261	60831506	0	C	A	0.493	0.178526	0.068579	-24.2461	100000	100000	0.0111529	0.00986348	0.0137092
20	BICF2S23255732	23158934	0	A	G	0.309	-0.189897	0.0712244	-24.2478	26.7902	100000	0.00941613	0.00988227	0.0137313
4	BICF2P486992	27563983	0	T	C	0.27	0.184705	0.0713324	-24.2486	60.9906	100000	0.011572	0.00989119	0.0137418
20	BICF2G630447113	53203180	0	T	C	0.447	-0.185034	0.0705305	-24.2493	23.9492	100000	0.0105652	0.00989932	0.0137513
29	BICF2G630624444	22936876	0	C	A	0.309	0.180747	0.0688545	-24.2504	28.0952	100000	0.0105198	0.00991049	0.0137644
29	BICF2G630624460	22953258	0	A	G	0.309	0.180747	0.0688545	-24.2504	28.0952	100000	0.0105198	0.00991049	0.0137644
37	BICF2S2337599	7818413	0	A	C	0.414	-0.175454	0.0677883	-24.2514	41.5586	100000	0.0116057	0.00992227	0.0137783
5	BICF2G630241695	68199982	0	C	T	0.467	0.157297	0.0607373	-24.2517	46.9498	100000	0.0115584	0.00992564	0.0137822
28	BICF2G630267454	24996145	0	G	A	0.283	0.192734	0.0696606	-24.2523	14.6485	100000	0.00714662	0.00993245	0.0137902
5	BICF2G630187793	45336049	0	A	G	0.27	-0.213535	0.0828516	-24.2531	49.1312	100000	0.0119476	0.00994118	0.0138005
27	BICF2G630140017	41835669	0	G	A	0.316	-0.19091	0.0654838	-24.2532	10.7954	100000	0.00469836	0.0099423	0.0138018
27	BICF2P1114620	41841829	0	G	A	0.316	-0.19091	0.0654838	-24.2532	10.7954	100000	0.00469836	0.0099423	0.0138018
9	BICF2G630838441	38669547	0	T	G	0.467	-0.183288	0.0711599	-24.256	88.549	100000	0.0119984	0.00997385	0.0138388
38	BICF2P951678	14845687	0	G	C	0.329	-0.187585	0.0719522	-24.2569	31.5378	100000	0.0110384	0.0099838	0.0138505
25	BICF2P551561	36193739	0	T	C	0.342	0.169756	0.0642162	-24.2572	29.028	100000	0.0100109	0.0099868	0.013854
17	BICF2P1208784	1543047	0	A	G	0.349	-0.163603	0.063217	-24.2592	357.287	100000	0.0116152	0.0100094	0.0138805
17	BICF2P1119969	1544690	0	T	G	0.349	-0.163603	0.063217	-24.2592	357.287	100000	0.0116152	0.0100094	0.0138805
17	BICF2P201829	1561312	0	T	G	0.349	-0.163603	0.063217	-24.2592	357.287	100000	0.0116152	0.0100094	0.0138805
29	BICF2G630623224	21597420	0	G	A	0.441	-0.165139	0.0621805	-24.2592	26.3638	100000	0.00968413	0.0100095	0.0138806
10	BICF2S2317257	2074673	0	C	T	0.257	-0.22361	0.0809381	-24.2616	15.8934	100000	0.00722694	0.0100366	0.0139123
10	CHR10_1749016	2103090	0	G	A	0.257	-0.22361	0.0809381	-24.2616	15.8934	100000	0.00722694	0.0100366	0.0139123
10	CHR10_1759048	2113115	0	A	G	0.257	-0.22361	0.0809381	-24.2616	15.8934	100000	0.00722694	0.0100366	0.0139123
15	CHR15_15514595	15607522	0	G	C	0.316	0.177406	0.0686978	-24.2642	38.7863	100000	0.0117873	0.0100654	0.0139462
20	BICF2P1315542	23345328	0	G	A	0.336	-0.173924	0.0665226	-24.2654	33.4248	100000	0.0108215	0.0100791	0.0139622
20	BICF2P1317092	43844929	0	G	A	0.447	0.166322	0.0627792	-24.2662	19.4578	100000	0.00985558	0.0100887	0.0139734
20	BICF2P906723	22821471	0	A	G	0.309	0.201785	0.0755592	-24.2666	21.0637	100000	0.00930529	0.0100931	0.0139786
20	BICF2G630234528	22839006	0	C	T	0.309	0.201785	0.0755592	-24.2666	21.0637	100000	0.00930529	0.0100931	0.0139786
20	BICF2G630234682	22922424	0	T	C	0.309	0.201785	0.0755592	-24.2666	21.0637	100000	0.00930529	0.0100931	0.0139786
10	BICF2P1007870	44382812	0	A	G	0.414	0.176388	0.065072	-24.2674	16.2923	100000	0.00834199	0.0101017	0.0139887
17	BICF2P1125419	4414855	0	A	G	0.441	-0.177157	0.0682994	-24.2691	100000	100000	0.0114352	0.0101209	0.0140112
25	BICF2P287069	45559858	0	T	C	0.349	0.160923	0.0620594	-24.2709	100000	100000	0.0114587	0.0101424	0.0140363
12	BICF2P1299268	11217209	0	G	T	0.322	-0.175401	0.0681953	-24.2713	84.0402	100000	0.0121156	0.0101465	0.0140412
28	BICF2G630276171	9842582	0	T	C	0.388	0.171768	0.0656113	-24.2714	33.4851	100000	0.0107216	0.0101469	0.0140416
28	BICF2G630276155	9850992	0	G	A	0.388	0.171768	0.0656113	-24.2714	33.4851	100000	0.0107216	0.0101469	0.0140416
28	BICF2G630276141	9869197	0	G	A	0.388	0.171768	0.0656113	-24.2714	33.4851	100000	0.0107216	0.0101469	0.0140416
28	BICF2G630276138	9876295	0	A	G	0.388	0.171768	0.0656113	-24.2714	33.4851	100000	0.0107216	0.0101469	0.0140416
28	BICF2G630276136	9886425	0	T	C	0.388	0.171768	0.0656113	-24.2714	33.4851	100000	0.0107216	0.0101469	0.0140416
28	BICF2S23912335	25783845	0	A	G	0.474	-0.164195	0.0629184	-24.2723	35.9445	100000	0.010963	0.0101575	0.014054
17	BICF2G630208988	34971571	0	T	C	0.263	0.179546	0.068517	-24.2724	26.4557	100000	0.0106501	0.0101593	0.0140562
34	CHR34_41993867	42251605	0	A	C	0.257	0.206481	0.0802395	-24.273	96.1594	100000	0.0120753	0.0101652	0.0140631
34	CHR34_41993922	42251660	0	A	C	0.257	0.206481	0.0802395	-24.273	96.1594	100000	0.0120753	0.0101652	0.0140631
4	BICF2S23548032	33626684	0	G	A	0.263	-0.195414	0.0740147	-24.2736	25.464	100000	0.0101002	0.010172	0.0140711
29	BICF2S23137192	16059954	0	G	A	0.48	-0.173775	0.0652582	-24.2741	26.1793	100000	0.00950045	0.010178	0.0140781
27	BICF2P1310076	39782922	0	G	A	0.276	-0.18892	0.073134	-24.2747	46.4429	100000	0.0117627	0.0101852	0.0140865
5	BICF2P1333910	85222741	0	A	G	0.428	-0.186365	0.0716517	-24.2749	30.2098	100000	0.0112193	0.0101876	0.0140893
32	BICF2S23648272	8599611	0	G	C	0.276	0.162204	0.062596	-24.2753	100000	100000	0.0115126	0.0101916	0.014094
17	BICF2P1128253	23839794	0	T	A	0.493	0.187491	0.0691988	-24.2766	21.9585	100000	0.00836938	0.0102063	0.0141112
9	BICF2P1468397	27979621	0	A	G	0.257	0.18382	0.0716709	-24.2774	57.4271	100000	0.0123506	0.0102159	0.0141224
31	BICF2P413545	7026125	0	C	A	0.289	-0.195071	0.0738515	-24.2778	22.6952	100000	0.0100682	0.0102203	0.0141275
1	BICF2P250366	97843195	0	G	A	0.263	-0.184126	0.0694839	-24.2799	27.3369	100000	0.00983961	0.0102443	0.0141557
5	BICF2P788683	19936127	0	A	G	0.283	0.168904	0.0656139	-24.2803	192.803	100000	0.0120464	0.0102498	0.0141621
39	BICF2G630536557	11883275	0	T	C	0.414	0.139748	0.0539818	-24.2813	100000	100000	0.0115891	0.0102613	0.0141756
23	BICF2G630369003	45549383	0	C	A	0.382	0.178927	0.0696715	-24.2836	112.392	100000	0.012241	0.0102872	0.0142058
35	TIGRP2P411277_RS8996387	8264683	0	A	C	0.336	0.173071	0.0673547	-24.2842	54.2697	100000	0.012196	0.0102944	0.0142142
37	BICF2S23150720	2710821	0	A	G	0.362	-0.169759	0.0620617	-24.2851	16.5459	100000	0.00779537	0.0103053	0.0142269
17	BICF2S23347611	18335383	0	T	C	0.329	-0.180426	0.0670385	-24.2856	20.9389	100000	0.00879304	0.0103106	0.0142331
17	CHR17_18274320	18335508	0	G	A	0.329	-0.180426	0.0670385	-24.2856	20.9389	100000	0.00879304	0.0103106	0.0142331
11	BICF2P302332	39836436	0	G	A	0.336	0.193838	0.072098	-24.2858	21.4095	100000	0.00886146	0.0103135	0.0142365
11	BICF2P1045986	39842471	0	G	C	0.336	0.193838	0.072098	-24.2858	21.4095	100000	0.00886146	0.0103135	0.0142365
11	BICF2P779255	70477893	0	T	A	0.375	-0.15769	0.0614577	-24.2861	124.397	100000	0.0123165	0.0103164	0.0142399
39	BICF2G63013898	79981232	1	C	T	0.273	0.188788	0.0727947	-24.2873	39.8975	100000	0.0114472	0.0103305	0.0142564
23	TIGRP2P299897_RS8808059	11539301	0	C	T	0.362	0.196957	0.0758738	-24.2884	29.5843	100000	0.0113738	0.010343	0.014271
6	BICF2G630570637	76725966	0	T	G	0.349	0.176216	0.0679532	-24.2887	32.0412	100000	0.0114545	0.0103461	0.0142747
39	CHRX_15483701	15561690	0	G	A	0.27	-0.155345	0.0600834	-24.2894	100000	100000	0.0116911	0.0103545	0.0142844
15	CHR15_63573883	64042856	0	A	G	0.467	-0.16187	0.0626124	-24.2899	100000	100000	0.011698	0.0103608	0.0142918
12	BICF2P825805	34359874	0	A	C	0.263	-0.173196	0.067089	-24.2921	42.333	100000	0.0118132	0.0103868	0.0143222
31	BICF2S23720632	28103955	0	C	A	0.283	-0.19603	0.0742545	-24.2966	23.9853	100000	0.0101065	0.0104388	0.0143829
30	BICF2G630405957	21371269	0	A	G	0.309	-0.196069	0.0759366	-24.2979	100000	100000	0.0118002	0.010454	0.0144007
12	CHR12_54971601	55235114	1	I	D	0.487	-0.169635	0.0657074	-24.2981	37.925	100000	0.0118107	0.0104565	0.0144036
17	BICF2G630213272	28066767	0	G	A	0.493	-0.174427	0.0667973	-24.2986	32.306	100000	0.0109149	0.0104621	0.0144102
16	CHR16_47283305	48223914	1	C	T	0.38	0.189877	0.0712428	-24.3001	25.8888	100000	0.00944082	0.0104798	0.0144308
1	BICF2P306962	80493299	0	T	C	0.316	0.190371	0.0718954	-24.3025	22.0473	100000	0.00989324	0.0105084	0.0144641
11	BICF2G630309703	73320700	0	G	A	0.27	-0.170144	0.0665071	-24.3029	61.19	100000	0.012564	0.0105136	0.0144703
4	BICF2G630167405	36744830	0	C	T	0.27	-0.205812	0.0798121	-24.3059	100000	100000	0.0119036	0.0105484	0.0145108
4	BICF2S23353777	27000324	0	T	G	0.283	-0.188444	0.0736873	-24.306	107.016	100000	0.0125954	0.0105498	0.0145124
9	CHR9_12685128	14240535	0	T	C	0.461	0.189445	0.0741863	-24.3067	51.2852	100000	0.0127189	0.0105577	0.0145217
26	BICF2P50208	27780201	0	A	G	0.434	-0.175365	0.0678032	-24.3073	38.1092	100000	0.0116637	0.0105647	0.0145299
35	TIGRP2P409473_RS9214468	23845863	0	T	C	0.461	0.173812	0.0680579	-24.3085	59.1849	100000	0.0127106	0.0105797	0.0145473
4	CHR4_34595540	35476362	0	T	C	0.309	0.239171	0.0785717	-24.3094	8.14929	100000	0.00323165	0.0105904	0.0145598
11	BICF2P302698	34514842	0	A	T	0.461	-0.17993	0.0692673	-24.3099	33.0215	100000	0.0113203	0.010596	0.0145663
12	BICF2S23421329	58265976	0	T	C	0.289	0.196001	0.0760066	-24.3106	41.3337	100000	0.0119028	0.0106048	0.0145766
9	BICF2G630840550	41173005	0	T	C	0.487	0.181672	0.0687413	-24.3115	22.696	100000	0.0100289	0.0106153	0.0145888
5	BICF2G630188977	47543015	0	A	C	0.336	-0.183686	0.0720125	-24.3119	88.6119	100000	0.0128157	0.0106204	0.0145947
27	BICF2P1438661	44639533	0	G	T	0.355	0.244495	0.0707747	-24.313	5.17634	100000	0.000915812	0.0106327	0.0146091
9	BICF2P500923	32037748	0	C	T	0.401	-0.172059	0.0668036	-24.3135	100000	100000	0.0120024	0.0106387	0.014616
27	BICF2P384290	46042209	0	A	G	0.329	-0.179138	0.0650683	-24.3136	16.0388	100000	0.00742284	0.0106405	0.0146182
35	BICF2S2455023	25309569	0	T	C	0.362	0.153634	0.0583718	-24.3164	23.9162	100000	0.0103259	0.0106733	0.0146564
35	TIGRP2P411013_RS9129154	4687780	0	A	G	0.329	0.173757	0.0683784	-24.3164	58.6435	100000	0.0131451	0.0106733	0.0146564
35	BICF2P804345	4704658	0	A	C	0.329	0.173757	0.0683784	-24.3164	58.6435	100000	0.0131451	0.0106733	0.0146564
23	BICF2S23024486	37887704	0	A	G	0.467	-0.181441	0.0704969	-24.318	100000	100000	0.0120614	0.0106926	0.0146788
9	BICF2P1103697	10835192	0	C	T	0.289	-0.188265	0.0730634	-24.3185	33.9648	100000	0.011966	0.0106994	0.0146868
4	BICF2P371679	35074798	0	T	C	0.349	0.199919	0.0710938	-24.3186	12.5821	100000	0.0062987	0.0107005	0.014688
4	BICF2P177360	35103752	0	C	T	0.349	0.199919	0.0710938	-24.3186	12.5821	100000	0.0062987	0.0107005	0.014688
4	BICF2P820529	35116044	0	C	T	0.349	0.199919	0.0710938	-24.3186	12.5821	100000	0.0062987	0.0107005	0.014688
4	BICF2P1070397	35159400	0	G	A	0.349	0.199919	0.0710938	-24.3186	12.5821	100000	0.0062987	0.0107005	0.014688
4	BICF2P333993	35166418	0	G	A	0.349	0.199919	0.0710938	-24.3186	12.5821	100000	0.0062987	0.0107005	0.014688
4	BICF2P308917	35179903	0	A	C	0.349	0.199919	0.0710938	-24.3186	12.5821	100000	0.0062987	0.0107005	0.014688
5	BICF2S23013436	58438402	0	C	T	0.296	0.198617	0.0769941	-24.3216	34.0636	100000	0.0118745	0.0107362	0.0147296
29	BICF2P986443	14952930	0	T	G	0.474	-0.173332	0.0675663	-24.3233	53.7468	100000	0.0123314	0.0107564	0.0147531
38	BICF2P600196	21143214	0	C	T	0.296	0.169805	0.0666494	-24.3242	132.373	100000	0.0129179	0.010768	0.0147666
5	BICF2P322045	20827337	0	C	A	0.414	0.170231	0.064899	-24.3247	27.8598	100000	0.0105777	0.0107738	0.0147733
35	BICF2G630771652	8594752	0	A	T	0.441	0.166058	0.0650971	-24.3248	116.68	100000	0.01281	0.0107754	0.0147752
12	BICF2G630123420	54623217	0	A	G	0.454	0.163652	0.0641389	-24.3257	53.8459	100000	0.0127899	0.010786	0.0147875
12	BICF2G630122230	55775290	0	C	T	0.474	0.156269	0.0608816	-24.3276	1337.07	100000	0.0122858	0.0108086	0.0148139
20	BICF2S23344526	53492786	0	C	T	0.388	0.158163	0.0594168	-24.3285	17.7137	100000	0.00952512	0.0108203	0.0148274
17	BICF2P392737	26615088	0	G	A	0.263	-0.191148	0.0739642	-24.3292	32.5899	100000	0.0117273	0.0108281	0.0148366
10	BICF2G630489164	41596562	0	G	A	0.493	0.152021	0.059173	-24.3292	100000	100000	0.0122106	0.010829	0.0148375
9	BICF2G630840400	41028365	0	T	C	0.467	-0.181309	0.0698792	-24.3318	28.8468	100000	0.0114114	0.0108601	0.0148737
32	BICF2P450829	23359314	0	A	C	0.276	0.203091	0.0786221	-24.3325	32.8527	100000	0.0117649	0.0108683	0.0148832
39	BICF2G630538809	7065010	0	A	G	0.224	-0.190249	0.0728001	-24.333	24.5353	100000	0.0108561	0.0108749	0.0148909
12	BICF2S2352698	69638257	0	C	T	0.388	0.159851	0.0580852	-24.3331	17.7116	100000	0.00744457	0.0108759	0.0148921
5	CHR5_55964336	56426792	0	C	T	0.461	0.183718	0.0720994	-24.3336	65.0547	100000	0.0129047	0.0108822	0.0148993
39	BICF2G630535961	13544076	0	A	G	0.388	0.138901	0.0541105	-24.3343	100000	100000	0.0122786	0.0108911	0.0149098
17	BICF2G630215357	24411546	0	G	A	0.276	-0.176502	0.067932	-24.335	26.9592	100000	0.0113026	0.0108993	0.0149193
5	BICF2G630241705	68191263	0	T	C	0.487	0.157737	0.0618405	-24.3353	53.7556	100000	0.0128177	0.0109029	0.0149235
9	BICF2P570450	27323429	0	C	T	0.375	0.191005	0.0743822	-24.3354	40.4514	100000	0.0122497	0.0109045	0.0149253
12	BICF2G630120223	59678052	0	A	G	0.27	0.201233	0.0784116	-24.3358	100000	100000	0.0122987	0.0109095	0.0149311
29	BICF2G630625962	25475768	0	G	A	0.257	0.192843	0.0755451	-24.3381	43.6612	100000	0.0127507	0.0109373	0.0149633
39	CHRX_11928636	11972141	0	G	A	0.408	0.134978	0.0526361	-24.3407	100000	100000	0.0123646	0.0109697	0.015001
39	CHRX_11930920	11974430	0	C	T	0.408	0.134978	0.0526361	-24.3407	100000	100000	0.0123646	0.0109697	0.015001
1	BICF2P1057238	117791322	0	G	C	0.467	0.167815	0.0660082	-24.341	111.651	100000	0.0131027	0.0109729	0.0150047
27	TIGRP2P348712_RS9029073	33927215	0	T	C	0.342	0.178898	0.0697664	-24.341	100000	100000	0.0123681	0.010973	0.0150048
29	BICF2G630623942	22293910	0	T	C	0.355	-0.184852	0.0709821	-24.3415	26.9228	100000	0.0111233	0.0109793	0.0150122
32	BICF2P555833	38867302	0	T	C	0.461	-0.167032	0.0655425	-24.3427	212.33	100000	0.0128939	0.0109947	0.01503
5	BICF2P1471371	50212252	0	G	C	0.375	-0.181226	0.0702267	-24.3441	29.238	100000	0.0118445	0.0110113	0.0150493
30	BICF2P1118228	12750754	0	C	T	0.296	-0.176859	0.0695462	-24.3443	143.138	100000	0.0130785	0.0110138	0.0150522
26	BICF2G630196470	35825891	0	A	T	0.322	0.176435	0.0690531	-24.3443	43.1569	100000	0.012671	0.0110142	0.0150527
9	BICF2P580896	53206737	0	A	G	0.342	-0.198984	0.0767074	-24.3453	24.3118	100000	0.011428	0.0110269	0.0150674
5	BICF2P1340443	63560175	0	G	A	0.382	-0.186191	0.0725839	-24.3455	36.1631	100000	0.0123374	0.0110292	0.0150701
5	BICF2P662214	63565105	0	A	C	0.382	-0.186191	0.0725839	-24.3455	36.1631	100000	0.0123374	0.0110292	0.0150701
5	BICF2P662213	63565324	0	T	C	0.382	-0.186191	0.0725839	-24.3455	36.1631	100000	0.0123374	0.0110292	0.0150701
5	BICF2G630187783	45226165	0	A	C	0.25	-0.209925	0.0827714	-24.3483	58.6887	100000	0.0133154	0.011064	0.0151105
10	CHR10_68132675	69434339	0	C	T	0.48	-0.157742	0.0620158	-24.3497	166.278	100000	0.0130599	0.0110808	0.0151299
10	CHR10_68133527	69435191	0	G	A	0.48	-0.157742	0.0620158	-24.3497	166.278	100000	0.0130599	0.0110808	0.0151299
2	BICF2P765251	22864278	0	T	G	0.388	-0.172489	0.0675532	-24.3515	61.3576	100000	0.0127273	0.0111045	0.0151574
31	BICF2G630732208	11495867	1	T	C	0.467	-0.186888	0.070957	-24.3523	19.5647	100000	0.0102753	0.0111141	0.0151685
12	BICF2S23420417	59882607	0	C	T	0.447	-0.15556	0.0608884	-24.3531	907.011	100000	0.0126786	0.0111244	0.0151805
2	CHR2_37464471	36613774	0	C	A	0.474	-0.176282	0.0689264	-24.3543	37.2133	100000	0.012589	0.0111393	0.0151977
2	CHR2_37470783	36620090	0	T	C	0.474	-0.176282	0.0689264	-24.3543	37.2133	100000	0.012589	0.0111393	0.0151977
39	BICF2P180210	74844488	0	G	A	0.283	-0.153893	0.0607175	-24.3562	76.8758	100000	0.0133722	0.0111623	0.0152245
8	CHR8_53480630	53788497	0	A	G	0.336	-0.178206	0.0700918	-24.3565	215.329	100000	0.0130983	0.0111672	0.0152301
22	CHR22_57068813	57215917	0	A	G	0.368	0.173975	0.067216	-24.3575	24.1944	100000	0.0116045	0.0111791	0.0152439
5	BICF2P1147056	63531617	0	C	G	0.322	-0.191775	0.0754475	-24.361	49.9494	100000	0.0131198	0.0112234	0.0152952
17	BICF2P711544	56341674	0	C	T	0.395	-0.181869	0.0717677	-24.362	65.0726	100000	0.0133876	0.0112354	0.0153091
35	BICF2G630772220	9229027	0	A	G	0.375	0.162915	0.0643291	-24.3669	119.511	100000	0.0134443	0.0112984	0.0153821
32	BICF2G630587757	3834012	0	A	G	0.428	-0.166642	0.0655639	-24.367	53.2586	100000	0.0131254	0.0112994	0.0153832
12	BICF2G630122919	55118978	0	A	G	0.493	0.182067	0.0719665	-24.3677	63.979	100000	0.0135376	0.0113086	0.0153939
23	BICF2P1171644	13901606	0	G	A	0.349	-0.172477	0.0675255	-24.3687	35.3447	100000	0.0126987	0.0113207	0.0154079
22	TIGRP2P292494_RS8818076	30220780	0	C	T	0.401	-0.170539	0.0674217	-24.3689	81.8884	100000	0.0135536	0.0113238	0.0154115
7	BICF2G63087614	79396053	0	T	C	0.401	-0.18248	0.0720994	-24.3697	42.9964	100000	0.0134998	0.0113342	0.0154235
35	BICF2P440283	7142272	0	C	T	0.428	-0.164096	0.0644279	-24.3704	37.4463	100000	0.0129441	0.0113428	0.0154335
17	BICF2S2338282	56440412	0	A	G	0.257	-0.181369	0.0716681	-24.371	122.203	100000	0.0135092	0.0113509	0.0154428
20	BICF2G630234349	22709400	0	C	A	0.487	-0.180113	0.069621	-24.3742	28.5832	100000	0.0116431	0.0113918	0.0154901
2	CHR2_33924293	32980228	0	T	C	0.421	-0.191413	0.0754252	-24.3752	284.915	100000	0.0132601	0.0114038	0.015504
8	BICF2G630415182	58838523	0	C	T	0.493	-0.159253	0.0628888	-24.3756	147.128	100000	0.0134526	0.011409	0.01551
25	BICF2G630465365	16706669	0	A	G	0.368	-0.166625	0.0659142	-24.3774	63.5784	100000	0.0136075	0.0114322	0.0155368
29	BICF2S23411806	16520123	1	A	C	0.467	-0.160215	0.0621448	-24.3824	33.5741	100000	0.0119231	0.0114967	0.0156113
17	BICF2P229583	44058609	0	A	G	0.48	0.169428	0.0668217	-24.3843	49.4004	100000	0.0133388	0.0115217	0.0156403
4	BICF2G630174072	80304036	0	C	T	0.309	0.17319	0.0686316	-24.3844	115.994	100000	0.0137662	0.0115224	0.0156411
17	BICF2S23033524	15614047	0	G	T	0.283	-0.185908	0.073668	-24.3865	110.99	100000	0.0137623	0.0115501	0.0156731
27	BICF2P880795	45715258	0	A	G	0.487	-0.175463	0.0664813	-24.3867	18.8364	100000	0.0101256	0.0115529	0.0156763
5	BICF2G630241656	68233774	0	C	T	0.48	0.165545	0.0649956	-24.3868	39.0232	100000	0.0129423	0.0115536	0.0156771
5	BICF2P1203151	68241237	0	G	A	0.48	0.165545	0.0649956	-24.3868	39.0232	100000	0.0129423	0.0115536	0.0156771
5	BICF2G630241643	68261427	0	G	A	0.48	0.165545	0.0649956	-24.3868	39.0232	100000	0.0129423	0.0115536	0.0156771
17	BICF2G630215546	24027929	0	A	G	0.454	0.186472	0.0696034	-24.3885	20.8251	100000	0.00909286	0.011576	0.015703
9	TIGRP2P124554_RS8620199	25123827	0	G	A	0.349	-0.161996	0.0638581	-24.3892	515.621	100000	0.0132939	0.0115858	0.0157143
29	BICF2P498928	17508414	0	C	T	0.487	-0.17941	0.0713039	-24.3895	89.4281	100000	0.014033	0.0115894	0.0157185
11	BICF2P1400709	34261473	0	T	C	0.296	-0.203231	0.0800204	-24.391	48.7513	100000	0.0131923	0.0116092	0.0157413
20	CHR20_52442576	52850507	0	A	G	0.48	0.183951	0.0726309	-24.3912	33.036	100000	0.0134387	0.0116121	0.0157446
20	BICF2G630447237	52851005	0	T	C	0.48	0.183951	0.0726309	-24.3912	33.036	100000	0.0134387	0.0116121	0.0157446
20	BICF2G630447236	52851412	0	A	G	0.48	0.183951	0.0726309	-24.3912	33.036	100000	0.0134387	0.0116121	0.0157446
39	BICF2P967515	29723324	0	C	T	0.276	-0.182468	0.0717639	-24.3925	42.4988	100000	0.0130933	0.0116293	0.0157645
29	BICF2P1401794	14067573	0	C	T	0.362	-0.167751	0.0611821	-24.3938	15.758	100000	0.00765695	0.011645	0.0157826
30	BICF2P454054	12827617	0	C	G	0.296	-0.182473	0.0724377	-24.3977	43.9902	100000	0.0139269	0.0116975	0.0158431
39	BICF2G630536363	12139537	1	A	C	0.427	-0.131219	0.0520205	-24.398	168.933	100000	0.0138037	0.0117002	0.0158463
37	BICF2P1163621	3678654	0	A	G	0.336	0.158282	0.0623541	-24.3982	36.2156	100000	0.0132376	0.0117039	0.0158505
31	BICF2S2379452	7518488	0	C	T	0.401	-0.190783	0.0727283	-24.3983	18.6349	100000	0.0105714	0.0117049	0.0158517
10	CHR10_45379141	46437241	0	T	C	0.414	0.176405	0.0671754	-24.3996	20.6011	100000	0.0104925	0.0117216	0.015871
26	BICF2G630805956	10903078	0	T	C	0.27	-0.191326	0.0708052	-24.4036	15.4949	100000	0.00853856	0.0117757	0.0159333
29	BICF2S2417496	17536791	0	T	A	0.289	-0.184	0.073114	-24.4047	102.304	100000	0.0140151	0.0117896	0.0159494
29	BICF2P1117471	17568364	0	G	A	0.289	-0.184	0.073114	-24.4047	102.304	100000	0.0140151	0.0117896	0.0159494
2	BICF2G630676606	6345133	0	C	T	0.461	-0.174171	0.069139	-24.4053	88.8704	100000	0.013923	0.0117973	0.0159582
19	CHR19_50970518	52622081	0	C	T	0.257	0.202008	0.0784734	-24.4059	27.5998	100000	0.0120461	0.011805	0.0159671
17	BICF2P758725	24844280	0	G	A	0.355	-0.181271	0.0659798	-24.4082	15.2853	100000	0.0075407	0.011836	0.0160028
26	BICF2G630800408	19114062	0	A	G	0.447	0.156629	0.061759	-24.4086	100000	100000	0.0133177	0.0118422	0.0160099
39	BICF2P1033358	12114159	0	T	C	0.434	-0.131132	0.0517279	-24.4105	12358.6	100000	0.0133559	0.0118674	0.016039
39	BICF2G630536368	12135071	0	A	G	0.434	-0.131132	0.0517279	-24.4105	12358.6	100000	0.0133559	0.0118674	0.016039
39	BICF2G630536354	12147187	0	A	G	0.434	-0.131132	0.0517279	-24.4105	12358.6	100000	0.0133559	0.0118674	0.016039
36	BICF2P482018	21865761	0	A	G	0.257	0.208009	0.0828055	-24.4107	123.46	100000	0.0141841	0.0118699	0.0160418
36	BICF2S23543650	21870068	0	T	C	0.257	0.208009	0.0828055	-24.4107	123.46	100000	0.0141841	0.0118699	0.0160418
36	BICF2P588408	21912376	0	T	C	0.257	0.208009	0.0828055	-24.4107	123.46	100000	0.0141841	0.0118699	0.0160418
24	CHR24_20130053	20633756	0	G	A	0.25	0.220177	0.0873894	-24.4135	233.729	100000	0.0139103	0.0119071	0.0160847
32	BICF2G630597922	26454318	0	C	T	0.336	-0.198704	0.075102	-24.4136	18.5821	100000	0.00994953	0.0119081	0.0160858
32	BICF2P110464	7386075	0	C	T	0.316	0.157576	0.0621836	-24.4136	100000	100000	0.0133907	0.0119091	0.016087
33	TIGRP2P385720_RS9035574	9555970	0	T	C	0.257	-0.185295	0.0737561	-24.4138	79.5287	100000	0.0141751	0.0119106	0.0160887
39	BICF2G63013904	79952535	0	C	T	0.276	0.1839	0.0723658	-24.4139	39.9767	100000	0.01314	0.0119125	0.0160909
39	BICF2G63013896	79986990	0	T	C	0.276	0.1839	0.0723658	-24.4139	39.9767	100000	0.01314	0.0119125	0.0160909
7	BICF2G63086856	78898864	0	T	C	0.368	0.199801	0.0796078	-24.4148	31.1914	100000	0.0142658	0.011925	0.0161052
31	BICF2S234232	15695456	0	C	T	0.474	-0.167872	0.0610675	-24.4177	15.641	100000	0.00750796	0.0119639	0.01615
5	BICF2P926490	62969601	0	A	C	0.263	0.182838	0.0721888	-24.4186	38.0839	100000	0.0134354	0.011976	0.0161639
17	BICF2P1125128	55665799	0	C	T	0.349	-0.176218	0.0701028	-24.4189	166.786	100000	0.0141219	0.0119806	0.0161692
17	BICF2P1125129	55666337	0	A	G	0.349	-0.176218	0.0701028	-24.4189	166.786	100000	0.0141219	0.0119806	0.0161692
32	BICF2S23111866	7884854	1	C	T	0.447	0.169597	0.0669984	-24.4201	100000	100000	0.0134853	0.0119958	0.0161867
5	BICF2G630241879	67872567	0	A	G	0.408	0.172169	0.0684768	-24.4208	181.039	100000	0.0141014	0.0120051	0.0161974
29	BICF2G630626774	26456410	0	C	G	0.342	0.170395	0.0673701	-24.4229	41.626	100000	0.0135603	0.0120339	0.0162305
7	CHR7_79206968	79305761	0	C	T	0.434	0.190254	0.0734158	-24.4236	20.949	100000	0.0115072	0.0120443	0.0162425
29	BICF2G630626290	25852056	0	A	C	0.355	0.17001	0.0677894	-24.4261	153.914	100000	0.0143368	0.0120782	0.0162814
17	CHR17_21118517	21183908	0	I	D	0.428	-0.148951	0.058953	-24.4293	46.5761	100000	0.0136542	0.0121213	0.0163309
15	BICF2G630418097	61853876	0	A	C	0.368	-0.175589	0.0649384	-24.4297	16.5103	100000	0.00849678	0.0121272	0.0163377
5	BICF2G630188596	46895781	0	T	C	0.487	0.170532	0.0680489	-24.4297	103.448	100000	0.0144075	0.0121275	0.0163381
9	BICF2P952701	37243633	0	C	T	0.362	-0.193524	0.0768377	-24.4307	439.387	100000	0.0139425	0.0121412	0.0163539
8	BICF2G630415086	58777001	0	G	A	0.276	-0.171241	0.0683631	-24.4316	109.086	100000	0.0144505	0.0121528	0.0163672
3	TIGRP2P51482_RS9049112	72209511	0	G	A	0.289	0.182997	0.0729842	-24.4325	51.898	100000	0.0143576	0.0121655	0.0163817
3	CHR3_71640698	72217332	0	G	A	0.289	0.182997	0.0729842	-24.4325	51.898	100000	0.0143576	0.0121655	0.0163817
11	BICF2G630300545	28629894	0	A	T	0.467	-0.172394	0.0619709	-24.4327	14.6828	100000	0.00685308	0.0121676	0.0163841
5	BICF2G630187798	45358079	0	A	G	0.263	-0.203734	0.0813205	-24.4328	47.0213	100000	0.0144339	0.0121692	0.0163859
18	TIGRP2P258496_RS9172437	55742053	0	G	A	0.283	0.184461	0.0726538	-24.4334	35.9796	100000	0.0132213	0.0121779	0.0163959
12	BICF2G630120823	58539104	0	C	T	0.342	0.191965	0.0643753	-24.4338	9.28988	100000	0.00387576	0.0121826	0.0164014
36	BICF2G630759810	20157611	0	A	C	0.289	0.165796	0.0660636	-24.4339	214.904	100000	0.0142725	0.012184	0.0164029
36	BICF2P567095	20167374	0	T	C	0.289	0.165796	0.0660636	-24.4339	214.904	100000	0.0142725	0.012184	0.0164029
32	BICF2P419253	7139169	0	A	G	0.474	-0.157292	0.0623005	-24.4359	100000	100000	0.0137214	0.0122122	0.0164354
23	BICF2G630385880	14305157	0	C	T	0.329	-0.171684	0.0678242	-24.4364	34.396	100000	0.0134871	0.0122194	0.0164437
20	BICF2S23551734	45586992	0	A	G	0.428	0.164587	0.0637322	-24.4386	26.0972	100000	0.0117853	0.0122492	0.0164778
29	CHR29_16377135	16845511	0	A	G	0.401	-0.179821	0.0711556	-24.4413	40.7352	100000	0.0136346	0.0122868	0.0165209
32	CHR32_33633473	6255006	0	C	T	0.388	-0.162452	0.0644095	-24.442	100000	100000	0.013813	0.0122963	0.0165319
35	BICF2P205582	4696509	0	T	C	0.342	0.169158	0.0679554	-24.4427	72.1218	100000	0.0150484	0.0123055	0.0165424
9	TIGRP2P125999_RS9085962	30886697	0	T	A	0.454	-0.147979	0.0591382	-24.4476	175.129	100000	0.0145489	0.0123744	0.0166214
35	BICF2P543286	4867392	0	A	G	0.428	0.163985	0.0651004	-24.4497	100000	100000	0.01393	0.0124037	0.016655
1	BICF2P1080412	102892853	0	C	A	0.25	-0.19654	0.0786393	-24.4514	145.459	100000	0.014663	0.012428	0.0166829
37	BICF2P801428	3716583	0	G	A	0.428	0.158	0.0629334	-24.4538	39.726	100000	0.0142369	0.0124612	0.0167209
28	BICF2G630268850	22506608	0	A	G	0.296	0.197944	0.0770481	-24.4547	27.0593	100000	0.0122103	0.0124737	0.0167352
27	CHR27_29930362	16238627	0	A	G	0.474	0.177152	0.0704962	-24.4563	1238.24	100000	0.0141507	0.0124957	0.0167605
32	BICF2S23331874	3361967	0	C	T	0.441	0.152565	0.0601896	-24.4569	32.4923	100000	0.0133664	0.0125044	0.0167704
11	BICF2P50797	41639040	0	C	T	0.27	0.188069	0.0753425	-24.4569	92.094	100000	0.0147804	0.0125048	0.0167709
2	BICF2P168817	34452514	0	C	T	0.447	-0.171715	0.0671495	-24.4575	24.0929	100000	0.0125999	0.0125139	0.0167813
27	BICF2P266038	13464526	0	A	G	0.434	-0.174173	0.0665674	-24.4592	23.7423	100000	0.0107642	0.0125371	0.0168079
17	BICF2P1051987	1442428	0	T	C	0.322	-0.161959	0.0646034	-24.4612	531.146	100000	0.014372	0.0125654	0.0168403
37	BICF2G630127918	9862341	0	A	G	0.434	0.157803	0.0627666	-24.4612	100000	100000	0.0141064	0.0125656	0.0168404
2	BICF2P260355	31367680	0	C	T	0.48	-0.165202	0.0661449	-24.463	52.4018	100000	0.0147268	0.0125912	0.0168698
35	BICF2G630774333	12623851	0	G	A	0.336	0.16522	0.0659827	-24.4635	45.3901	100000	0.0144841	0.0125981	0.0168777
22	BICF2G630319998	15395292	0	T	C	0.434	-0.164627	0.0642353	-24.4654	25.2674	100000	0.0124127	0.0126261	0.0169097
27	BICF2P1174735	14957431	0	A	G	0.309	0.168226	0.0676116	-24.4656	101.183	100000	0.0150925	0.012628	0.0169119
10	BICF2G630666082	15650937	0	A	G	0.388	0.157969	0.0573462	-24.4663	14.6905	100000	0.00739029	0.0126384	0.0169238
35	BICF2S23753076	22457660	0	C	T	0.493	-0.169997	0.0682967	-24.4694	98.8929	100000	0.0150548	0.0126825	0.0169743
17	BICF2G630213411	27714586	0	G	A	0.414	-0.158265	0.0622114	-24.4697	27.7379	100000	0.013046	0.0126875	0.0169799
39	CHRX_15023161	15101510	0	C	T	0.296	-0.151016	0.0602775	-24.4698	774.698	100000	0.0144327	0.0126883	0.0169809
39	BICF2S2294958	15120424	0	A	T	0.296	-0.151016	0.0602775	-24.4698	774.698	100000	0.0144327	0.0126883	0.0169809
29	BICF2P476769	21118803	0	C	T	0.336	-0.185671	0.0731456	-24.4714	29.043	100000	0.0132394	0.0127118	0.0170077
19	BICF2G630254075	50879991	0	T	C	0.336	0.189906	0.075386	-24.4715	44.4581	100000	0.0139242	0.0127128	0.0170089
28	BICF2G630276125	9899211	0	G	A	0.395	0.165734	0.0655396	-24.4715	35.5268	100000	0.0135774	0.012713	0.017009
27	BICF2G630151927	19178817	0	C	T	0.296	0.207734	0.0829932	-24.4726	48.5438	100000	0.0145204	0.0127281	0.0170264
37	TIGRP2P417557_RS9160780	756453	0	G	C	0.355	0.172456	0.0688946	-24.4732	40.7357	100000	0.0145143	0.0127375	0.0170371
37	BICF2P695584	767671	0	A	G	0.355	0.172456	0.0688946	-24.4732	40.7357	100000	0.0145143	0.0127375	0.0170371
37	TIGRP2P417561_RS8874016	805363	0	A	G	0.355	0.172456	0.0688946	-24.4732	40.7357	100000	0.0145143	0.0127375	0.0170371
37	BICF2P1271725	819138	0	C	T	0.355	0.172456	0.0688946	-24.4732	40.7357	100000	0.0145143	0.0127375	0.0170371
37	BICF2S23344205	837696	0	C	A	0.355	0.172456	0.0688946	-24.4732	40.7357	100000	0.0145143	0.0127375	0.0170371
9	BICF2G630474668	56525011	0	T	C	0.296	0.176186	0.0705025	-24.4733	39.3194	100000	0.0146726	0.0127383	0.017038
9	BICF2G630474680	56549932	0	C	A	0.296	0.176186	0.0705025	-24.4733	39.3194	100000	0.0146726	0.0127383	0.017038
9	BICF2P1378613	25144270	0	T	C	0.454	-0.1639	0.065339	-24.4747	100000	100000	0.0143166	0.0127586	0.0170612
32	BICF2P487754	5805901	0	T	G	0.375	-0.163951	0.0653735	-24.476	100000	100000	0.0143368	0.0127771	0.0170824
32	BICF2P1002220	5827332	0	G	T	0.375	-0.163951	0.0653735	-24.476	100000	100000	0.0143368	0.0127771	0.0170824
17	BICF2P386736	4536244	0	A	C	0.25	-0.191421	0.0763852	-24.4766	2478.36	100000	0.0144081	0.012787	0.0170936
17	BICF2S23155199	4555549	0	G	A	0.25	-0.191421	0.0763852	-24.4766	2478.36	100000	0.0144081	0.012787	0.0170936
4	BICF2P1266253	30472934	0	G	T	0.414	0.172633	0.0695153	-24.4768	71.8476	100000	0.0152787	0.0127894	0.0170964
7	BICF2S23651567	72164308	0	A	G	0.395	-0.197429	0.0771845	-24.4807	26.1492	100000	0.0125775	0.012846	0.0171611
9	BICF2S23624985	24344000	0	C	T	0.375	0.185828	0.0739897	-24.486	38.4519	100000	0.0142022	0.0129231	0.017249
6	BICF2S23125114	17383112	0	G	A	0.434	0.167851	0.0642161	-24.4876	19.4124	100000	0.0108406	0.012947	0.0172764
19	BICF2S23214514	49115893	0	A	C	0.296	0.19631	0.0788787	-24.4893	243.364	100000	0.0150676	0.0129717	0.0173046
5	BICF2S23219168	65857528	0	T	C	0.322	0.182991	0.073595	-24.4895	52.9449	100000	0.015158	0.0129746	0.0173079
26	BICF2P1163702	978465	0	C	G	0.441	0.171533	0.0672954	-24.4899	26.656	100000	0.0128767	0.0129801	0.0173141
29	TIGRP2P365695_RS8822239	15021559	0	C	T	0.441	-0.160418	0.0640086	-24.4903	43.9796	100000	0.0144009	0.0129862	0.0173211
27	BICF2S2346989	18144943	0	T	A	0.296	-0.189686	0.0758217	-24.4906	100000	100000	0.0145689	0.0129903	0.0173258
1	BICF2G630717015	31020172	0	T	G	0.434	-0.147199	0.0589624	-24.4906	793.945	100000	0.0147686	0.0129906	0.0173261
1	BICF2G630717016	31020397	0	G	A	0.434	-0.147199	0.0589624	-24.4906	793.945	100000	0.0147686	0.0129906	0.0173261
22	BICF2G630320017	15417539	0	G	A	0.487	-0.160344	0.0636939	-24.4916	33.7226	100000	0.0139858	0.0130046	0.0173421
27	BICF2P327797	21068390	0	C	T	0.493	-0.178917	0.0701914	-24.492	28.6363	100000	0.0128757	0.0130111	0.0173494
27	BICF2G630150459	21086849	0	G	T	0.493	-0.178917	0.0701914	-24.492	28.6363	100000	0.0128757	0.0130111	0.0173494
20	BICF2G630233096	20790035	0	G	A	0.5	0.149272	0.0595338	-24.4923	39.4916	100000	0.0143575	0.0130147	0.0173536
29	BICF2P1257817	41811546	0	A	G	0.461	0.172051	0.0655055	-24.4929	16.2564	100000	0.0104789	0.0130241	0.0173643
10	BICF2G630489282	42058094	0	A	G	0.375	-0.180436	0.0709996	-24.4931	26.2963	100000	0.0131358	0.0130267	0.0173673
24	BICF2S23347652	48408808	0	A	G	0.441	0.148357	0.0593426	-24.4947	100000	100000	0.0146348	0.0130508	0.0173948
17	BICF2P173705	4481577	0	G	A	0.388	-0.177222	0.0715445	-24.4951	114.413	100000	0.0155296	0.0130571	0.0174019
19	BICF2S23532394	45067866	0	C	A	0.414	0.169044	0.068138	-24.4954	160.337	100000	0.015377	0.0130612	0.0174067
35	BICF2S23547403	8483909	0	C	T	0.441	0.160062	0.0645597	-24.4976	137.424	100000	0.0154417	0.0130936	0.0174435
5	BICF2P838405	58649187	0	G	A	0.401	-0.180595	0.069121	-24.4982	18.5987	100000	0.0108726	0.0131027	0.017454
9	TIGRP2P124881_RS9041767	26778825	0	A	G	0.401	-0.178043	0.0713228	-24.5035	100000	100000	0.0147761	0.0131807	0.0175428
18	BICF2P692874	50912162	0	T	C	0.408	-0.177009	0.0707452	-24.5035	38.7263	100000	0.0145562	0.0131811	0.0175432
10	CHR10_45130153	46187658	0	C	T	0.296	0.177925	0.0717325	-24.5046	35.1679	100000	0.0153971	0.0131973	0.0175617
27	BICF2P287557	38981207	0	G	T	0.296	-0.185927	0.0684207	-24.5047	13.1979	100000	0.00818916	0.0131994	0.0175641
20	BICF2S23442184	24637136	0	A	C	0.289	-0.201151	0.0791348	-24.5061	29.2579	100000	0.0131182	0.0132195	0.017587
17	BICF2G630215526	24036985	0	G	A	0.493	0.185188	0.070267	-24.5061	20.5878	100000	0.0102292	0.0132197	0.0175872
5	BICF2S23642687	60837035	0	A	C	0.382	0.178524	0.0717956	-24.5064	43.9178	100000	0.0151541	0.0132239	0.017592
17	BICF2P601335	35456939	0	A	G	0.283	0.163673	0.0662478	-24.507	51.5633	100000	0.0157911	0.0132342	0.0176038
18	BICF2P1084711	8680077	0	T	A	0.474	-0.174977	0.0701376	-24.5071	100000	100000	0.0148349	0.0132348	0.0176044
14	BICF2P734635	49273314	0	C	T	0.283	-0.188052	0.0753956	-24.5084	100000	100000	0.0148568	0.0132549	0.0176273
7	BICF2P779258	80460591	0	G	A	0.447	-0.156234	0.0632185	-24.5085	130.077	100000	0.0157614	0.0132566	0.0176292
2	BICF2P1158315	10322835	0	A	G	0.408	0.174175	0.069338	-24.5088	32.9613	100000	0.014186	0.0132598	0.0176329
39	BICF2P262011	29227153	0	G	A	0.467	-0.130063	0.0525405	-24.5103	188.734	100000	0.0155937	0.0132832	0.0176595
12	BICF2S23418718	61442918	0	C	A	0.322	0.172051	0.0682787	-24.5119	26.6244	100000	0.0138977	0.0133065	0.017686
20	CHR20_52413793	52821487	1	G	A	0.367	-0.178815	0.0720264	-24.5125	33.053	100000	0.0153087	0.0133155	0.0176963
33	BICF2G630247804	8728727	0	G	A	0.428	0.180862	0.0728245	-24.5127	36.5648	100000	0.0152731	0.0133196	0.0177009
9	BICF2G630834943	31575891	0	C	G	0.467	-0.184854	0.074843	-24.5151	50.8491	100000	0.0158207	0.013355	0.0177413
31	BICF2S2357372	27358454	0	C	A	0.27	-0.206161	0.0780524	-24.5154	16.577	100000	0.0100703	0.0133601	0.017747
35	BICF2G630772678	9608777	0	T	C	0.309	-0.16304	0.0658446	-24.5161	52.0754	100000	0.0155681	0.0133705	0.0177588
35	BICF2G630772709	9627471	0	A	T	0.309	-0.16304	0.0658446	-24.5161	52.0754	100000	0.0155681	0.0133705	0.0177588
28	BICF2P928818	22064592	0	G	A	0.309	0.184117	0.0742736	-24.5162	56.5852	100000	0.015457	0.0133724	0.017761
17	BICF2P628192	57636932	0	T	C	0.322	-0.175697	0.0700228	-24.5164	31.02	100000	0.0142908	0.0133754	0.0177644
39	CHRX_29246769	29444871	1	A	G	0.487	0.13008	0.0525414	-24.5189	266.052	100000	0.0155826	0.0134132	0.0178073
19	BICF2S23327755	45110761	0	C	T	0.362	0.169477	0.0687068	-24.5195	109.911	100000	0.0159522	0.0134221	0.0178175
7	BICF2P409030	26275398	0	T	G	0.25	0.185548	0.0738053	-24.5217	28.2699	100000	0.0141106	0.013456	0.0178561
9	BICF2S23237727	29095491	0	A	C	0.355	-0.180557	0.0731279	-24.5224	68.7177	100000	0.0158548	0.0134662	0.0178676
9	BICF2G630833581	29100361	0	T	G	0.355	-0.180557	0.0731279	-24.5224	68.7177	100000	0.0158548	0.0134662	0.0178676
29	TIGRP2P365721_RS9052578	15138294	0	C	T	0.283	-0.182201	0.0706259	-24.5245	20.1948	100000	0.0118689	0.0134979	0.0179037
10	BICF2P160827	28515841	0	C	T	0.329	0.182071	0.0719301	-24.5248	25.2997	100000	0.0134902	0.0135024	0.0179088
19	BICF2P65113	7241919	0	C	A	0.322	-0.173174	0.069633	-24.5255	100000	100000	0.0151384	0.0135139	0.0179218
32	BICF2S22920314	5995245	1	T	C	0.38	-0.161356	0.0648825	-24.5257	100000	100000	0.0151407	0.013516	0.0179242
22	BICF2G630321175	17606232	0	T	C	0.441	-0.167254	0.0675241	-24.5271	39.2167	100000	0.0155348	0.0135372	0.0179484
7	BICF2P1387920	32690710	0	G	T	0.368	0.190984	0.0771622	-24.5279	340.609	100000	0.0156094	0.0135507	0.0179636
23	TIGRP2P306164_RS9121446	40065490	0	C	T	0.382	0.154137	0.0625574	-24.5283	80.7978	100000	0.0160651	0.0135562	0.0179699
5	BICF2P284528	48301578	0	A	G	0.336	-0.18266	0.073937	-24.5285	56.6059	100000	0.0157962	0.0135598	0.017974
9	BICF2P780489	26805078	1	T	C	0.4	-0.177006	0.0712105	-24.5286	100000	100000	0.0151889	0.0135603	0.0179746
9	BICF2P159960	30330119	0	A	G	0.349	0.190994	0.0774923	-24.5293	47.8916	100000	0.0160339	0.0135715	0.0179873
18	BICF2G630692550	42388456	0	A	G	0.296	0.181308	0.0729515	-24.5294	100000	100000	0.0152023	0.0135727	0.0179886
2	BICF2G630673328	13467615	0	A	C	0.487	-0.151713	0.0614714	-24.5294	166.426	100000	0.0158964	0.0135729	0.0179888
17	BICF2P887909	4426189	0	A	G	0.493	-0.177196	0.0713314	-24.5297	3879.67	100000	0.0152496	0.0135775	0.0179941
17	BICF2P1139350	4438131	0	G	A	0.493	-0.177196	0.0713314	-24.5297	3879.67	100000	0.0152496	0.0135775	0.0179941
22	BICF2S22951235	40312708	0	C	T	0.395	0.171981	0.0692032	-24.5298	100000	100000	0.0152091	0.0135789	0.0179957
5	BICF2P293552	86159024	0	T	G	0.25	-0.198252	0.0779204	-24.5309	22.7215	100000	0.0130354	0.0135963	0.0180155
35	CHR35_24001563	25416549	0	G	T	0.362	0.148897	0.0569347	-24.5313	17.102	100000	0.0108004	0.0136026	0.0180226
39	BICF2G630532256	28749111	0	A	G	0.375	-0.153067	0.0620555	-24.5322	60.836	100000	0.0159549	0.0136162	0.0180381
9	BICF2S23537643	25290147	0	G	A	0.434	-0.159741	0.0643115	-24.5328	100000	100000	0.0152598	0.0136256	0.0180487
5	CHR5_54710432	55172512	0	G	A	0.421	-0.164537	0.0650694	-24.5331	24.6319	100000	0.0135815	0.0136303	0.018054
26	CHR26_37627029	37885698	0	T	C	0.283	-0.183957	0.0747542	-24.5332	74.0777	100000	0.0161937	0.0136325	0.0180565
9	BICF2G630834247	30381260	0	C	T	0.421	-0.179379	0.0714136	-24.5345	27.4409	100000	0.0141909	0.0136516	0.0180782
35	BICF2G630767794	4915599	0	A	G	0.303	-0.188759	0.0760259	-24.5353	100000	100000	0.015301	0.0136635	0.0180917
5	BICF2S22941255	86305547	3	G	A	0.404	-0.174422	0.0695076	-24.5364	30.0251	100000	0.0142816	0.0136817	0.0181124
22	BICF2G630321160	17588446	0	G	A	0.421	-0.17005	0.0688928	-24.5373	43.5357	100000	0.0158846	0.013695	0.0181275
22	BICF2G630321161	17588674	0	T	A	0.421	-0.17005	0.0688928	-24.5373	43.5357	100000	0.0158846	0.013695	0.0181275
5	BICF2P137188	63636986	0	C	T	0.316	-0.186535	0.0755204	-24.5383	47.5062	100000	0.0158162	0.0137104	0.0181449
5	CHR5_63155285	63646882	0	T	C	0.316	-0.186535	0.0755204	-24.5383	47.5062	100000	0.0158162	0.0137104	0.0181449
26	CHR26_35296357	35557991	0	C	A	0.454	0.153839	0.0620661	-24.5383	43.888	100000	0.0154676	0.0137107	0.0181453
29	BICF2P17772	14152084	0	C	A	0.461	0.175278	0.0687088	-24.5392	20.5151	100000	0.0128067	0.0137239	0.0181603
2	CHR2_8523320	6337324	0	T	C	0.441	-0.174485	0.0708691	-24.5395	95.0734	100000	0.0161418	0.0137289	0.0181659
11	BICF2G630298155	24653192	0	T	C	0.303	0.194544	0.0791582	-24.5407	79.5246	100000	0.016326	0.0137485	0.0181881
24	TIGRP2P320131_RS9055043	41485513	0	C	T	0.434	-0.158242	0.0639123	-24.5428	51.0781	100000	0.0155761	0.0137807	0.0182247
33	BICF2G63075645	30242290	0	T	G	0.388	0.172194	0.0700806	-24.5442	55.3748	100000	0.0163503	0.0138024	0.0182493
33	BICF2G63075612	30255239	0	T	C	0.388	0.172194	0.0700806	-24.5442	55.3748	100000	0.0163503	0.0138024	0.0182493
12	BICF2S2356827	69793632	0	A	C	0.428	0.171442	0.0691664	-24.545	100000	100000	0.0154655	0.0138149	0.0182634
11	BICF2P1107075	34437257	0	G	A	0.474	0.163195	0.065517	-24.5451	36.7886	100000	0.0149851	0.013816	0.0182647
15	BICF2G630418445	61382086	0	A	G	0.316	0.179724	0.0713708	-24.5452	26.8697	100000	0.0139586	0.0138189	0.0182679
27	CHR27_30800659	15369663	0	G	A	0.434	-0.178297	0.0725858	-24.5464	59.2872	100000	0.0163808	0.0138374	0.018289
27	BICF2S23659993	15369744	0	T	C	0.434	-0.178297	0.0725858	-24.5464	59.2872	100000	0.0163808	0.0138374	0.018289
24	BICF2P886870	15715967	0	T	C	0.375	-0.166464	0.0676249	-24.5469	50.457	100000	0.0161624	0.0138452	0.0182978
32	BICF2S23421816	8725065	0	T	C	0.27	0.147772	0.059638	-24.547	100000	100000	0.0155001	0.0138468	0.0182996
17	BICF2P691455	4378341	2	A	G	0.459	-0.174796	0.0705483	-24.5474	100000	100000	0.015506	0.0138522	0.0183057
2	BICF2S23639090	49558961	0	C	G	0.382	-0.177133	0.0720944	-24.5482	119.008	100000	0.0163555	0.0138657	0.0183211
27	BICF2P766973	33207072	0	G	A	0.355	-0.168703	0.0685761	-24.5494	55.6829	100000	0.0162249	0.0138835	0.0183412
27	TIGRP2P348803_RS8998336	33244189	0	T	C	0.355	-0.168703	0.0685761	-24.5494	55.6829	100000	0.0162249	0.0138835	0.0183412
12	BICF2G630119943	59965743	0	T	G	0.408	-0.146016	0.059342	-24.5503	43.1498	100000	0.0162039	0.0138984	0.0183581
20	CHR20_52384644	52792233	0	A	G	0.382	-0.178145	0.0717005	-24.5507	26.7325	100000	0.0152318	0.0139037	0.0183641
29	BICF2P1129761	20454205	0	G	A	0.5	0.195668	0.0738474	-24.5518	13.0672	100000	0.00984712	0.0139215	0.0183843
11	BICF2G630298113	24619136	0	A	G	0.48	-0.148102	0.0598218	-24.552	100000	100000	0.0155845	0.0139245	0.0183877
29	BICF2P1032947	19117192	0	T	G	0.461	0.174671	0.0711489	-24.5522	39.8046	100000	0.0164381	0.0139283	0.018392
5	BICF2P1359421	63650724	0	C	T	0.342	-0.177322	0.0721544	-24.5531	55.3855	100000	0.0163312	0.0139429	0.0184085
35	TIGRP2P410750_RS8885683	3509954	0	G	A	0.303	-0.165251	0.0675812	-24.5538	88.6213	100000	0.0168553	0.0139535	0.0184205
9	CHR9_21147333	21023784	0	C	G	0.408	0.161073	0.0655923	-24.5539	63.6471	100000	0.0164096	0.013955	0.0184222
5	BICF2P822798	17981865	0	T	G	0.296	-0.175977	0.0707564	-24.5547	33.1064	100000	0.0151335	0.0139684	0.0184374
17	BICF2S23341057	56667433	0	T	C	0.257	-0.179694	0.0709121	-24.5554	23.6645	100000	0.0133912	0.0139784	0.0184487
39	BICF2S22930939	18427109	0	T	A	0.454	-0.121723	0.0495587	-24.5607	44.9117	100000	0.0163899	0.0140631	0.0185446
10	BICF2G630492729	69438413	0	C	T	0.474	-0.153969	0.062725	-24.5611	176.112	100000	0.0164523	0.0140688	0.0185511
32	CHR32_33889131	5998529	2	C	A	0.372	-0.164208	0.0664374	-24.5616	100000	100000	0.0157503	0.0140771	0.0185605
27	BICF2P375508	38985545	0	C	T	0.283	-0.178495	0.0693296	-24.5631	18.5645	100000	0.0120342	0.0141016	0.0185882
18	BICF2P637338	49398758	0	C	T	0.27	0.203372	0.0832194	-24.5634	66.6473	100000	0.0169167	0.0141053	0.0185924
27	BICF2G630145327	31264304	0	C	T	0.434	0.172602	0.0708014	-24.5643	49.8521	100000	0.0171771	0.01412	0.018609
12	BICF2P720130	56481422	0	T	C	0.493	-0.152208	0.0619869	-24.5663	245.61	100000	0.0164176	0.0141517	0.0186448
10	CHR10_35222470	36279707	0	D	I	0.395	0.160296	0.0655691	-24.5672	94.3795	100000	0.0168784	0.0141673	0.0186625
24	BICF2G630513108	7269101	0	T	C	0.355	0.171941	0.0699325	-24.5694	409.837	100000	0.0162838	0.0142026	0.0187024
26	BICF2P1006372	33579564	0	G	A	0.257	0.21612	0.0846489	-24.5701	20.6263	100000	0.0127358	0.0142141	0.0187154
37	CHR37_10760441	10618858	0	C	T	0.316	0.145516	0.0593104	-24.5705	243.408	100000	0.016503	0.0142203	0.0187224
37	BICF2G630128290	10651460	0	C	T	0.316	0.145516	0.0593104	-24.5705	243.408	100000	0.016503	0.0142203	0.0187224
37	BICF2G630128334	10670903	0	C	A	0.316	0.145516	0.0593104	-24.5705	243.408	100000	0.016503	0.0142203	0.0187224
29	BICF2S23430882	18882076	0	C	T	0.428	0.159031	0.0652338	-24.5706	84.7121	100000	0.0171759	0.0142208	0.018723
26	TIGRP2P338693_RS9000666	16899317	0	T	A	0.342	0.197169	0.0737754	-24.5706	17.0432	100000	0.00925469	0.014222	0.0187243
9	BICF2P1253185	42529460	0	A	G	0.296	0.211694	0.0837596	-24.5717	20.6519	100000	0.0136261	0.0142385	0.0187429
29	BICF2G630623231	21599659	0	G	C	0.434	-0.155918	0.0620134	-24.573	28.121	100000	0.0141014	0.014261	0.0187685
29	BICF2P836072	14799757	0	A	C	0.395	-0.159146	0.0640001	-24.5734	28.5215	100000	0.0151498	0.0142662	0.0187743
19	BICF2S23347679	14844914	0	T	G	0.263	-0.192476	0.0780409	-24.5739	100000	100000	0.0159655	0.0142754	0.0187847
11	BICF2P1148389	23087213	0	A	G	0.289	-0.187528	0.0672486	-24.5742	10.4477	100000	0.00672582	0.0142792	0.018789
36	BICF2G630759324	20801534	0	T	C	0.303	0.18613	0.0747619	-24.5755	30.4137	100000	0.0150336	0.0143017	0.0188143
8	BICF2S23716697	63637401	0	A	C	0.336	0.177717	0.0697433	-24.5779	22.9872	100000	0.0129035	0.014339	0.0188565
7	CHR7_73359173	73438492	0	A	C	0.329	0.165603	0.0673753	-24.5793	652.879	100000	0.0163157	0.0143621	0.0188826
21	BICF2P243653	24098479	0	T	C	0.401	0.162929	0.0665642	-24.5805	46.9615	100000	0.0167486	0.0143824	0.0189055
4	BICF2G63057311	3320761	0	A	G	0.5	0.16201	0.0663369	-24.5814	115.763	100000	0.0169846	0.0143966	0.0189216
4	BICF2G63057349	3367028	0	A	C	0.5	0.16201	0.0663369	-24.5814	115.763	100000	0.0169846	0.0143966	0.0189216
4	BICF2G63057388	3443587	0	G	A	0.5	0.16201	0.0663369	-24.5814	115.763	100000	0.0169846	0.0143966	0.0189216
4	BICF2G63057404	3463067	0	C	T	0.5	0.16201	0.0663369	-24.5814	115.763	100000	0.0169846	0.0143966	0.0189216
4	CHR4_3107685	3479501	0	G	A	0.5	0.16201	0.0663369	-24.5814	115.763	100000	0.0169846	0.0143966	0.0189216
26	BICF2P897586	4437621	0	C	G	0.441	-0.17868	0.0713419	-24.5823	22.2539	100000	0.0144625	0.0144121	0.018939
18	BICF2P951900	43638058	0	T	C	0.368	-0.166615	0.0663654	-24.584	24.8507	100000	0.0142376	0.0144398	0.0189704
22	TIGRP2P297132_RS8649298	54762617	0	C	T	0.283	-0.179984	0.0733494	-24.5849	42.8972	100000	0.0164891	0.0144538	0.0189861
20	TIGRP2P272938_RS8849252	23197921	0	G	A	0.289	-0.187483	0.0748825	-24.5849	30.8987	100000	0.0144946	0.0144539	0.0189863
1	BICF2P883738	81004160	0	C	T	0.257	-0.197281	0.0800657	-24.5854	35.9555	100000	0.0160626	0.0144621	0.0189955
9	BICF2P923923	28532332	0	C	T	0.289	-0.17835	0.0730001	-24.5872	189.144	100000	0.0169452	0.0144917	0.0190289
2	BICF2P125165	31412315	0	T	C	0.434	-0.159939	0.065507	-24.5873	54.2458	100000	0.0170145	0.0144935	0.019031
10	BICF2S22932100	36332483	0	G	T	0.401	0.160958	0.0660767	-24.5888	100.217	100000	0.0172608	0.0145185	0.0190592
18	BICF2S23111092	28680111	0	A	G	0.303	0.169694	0.0689886	-24.5894	100000	100000	0.0162392	0.0145276	0.0190694
35	BICF2P784529	4303207	0	T	C	0.421	-0.14604	0.0593771	-24.5898	100000	100000	0.0162476	0.0145353	0.0190782
7	BICF2G630559408	54812991	0	A	G	0.382	-0.181469	0.0740149	-24.5901	44.194	100000	0.0165741	0.01454	0.0190834
35	BICF2P92289	14125480	0	T	C	0.362	0.16363	0.0665592	-24.5925	100000	100000	0.0162945	0.0145786	0.0191269
5	BICF2P832744	55455756	0	T	A	0.487	-0.161178	0.0652426	-24.593	34.6951	100000	0.015798	0.0145881	0.0191376
35	BICF2S23617993	6686821	0	C	G	0.447	-0.15805	0.0644053	-24.5937	1109.55	100000	0.0164806	0.0145989	0.0191499
24	BICF2P259851	15019529	0	A	G	0.395	0.188924	0.0770602	-24.595	45.702	100000	0.0165806	0.0146198	0.0191734
1	BICF2G630790126	94766647	0	G	A	0.257	-0.183157	0.0752759	-24.5956	88.802	100000	0.0173843	0.0146301	0.0191851
19	BICF2P226106	17476126	3	T	C	0.281	-0.144897	0.0589752	-24.596	100000	100000	0.0163579	0.014637	0.0191928
9	BICF2G630839251	39387849	0	C	A	0.316	-0.178971	0.0729707	-24.5962	47.2471	100000	0.0165381	0.0146399	0.0191961
33	BICF2G630248848	9980286	3	G	A	0.411	0.188033	0.0766327	-24.5963	1393.51	100000	0.0164932	0.0146428	0.0191993
9	BICF2P1218221	38658641	0	C	T	0.493	0.177488	0.0700853	-24.5972	19.8531	100000	0.0134466	0.014658	0.0192164
31	BICF2P672423	12719919	0	T	C	0.375	-0.191902	0.0718762	-24.5983	14.7653	100000	0.0093219	0.014676	0.0192368
5	BICF2G630239731	70148591	0	A	G	0.276	0.204624	0.082522	-24.5994	35.574	100000	0.0154278	0.0146935	0.0192564
5	BICF2P1267825	70195412	0	C	T	0.276	0.204624	0.082522	-24.5994	35.574	100000	0.0154278	0.0146935	0.0192564
20	BICF2P927589	29496006	0	G	A	0.48	-0.16108	0.0662075	-24.5994	72.4224	100000	0.0173924	0.0146937	0.0192567
28	CHR28_24644047	24940758	0	G	A	0.289	0.184628	0.0702543	-24.6004	14.7085	100000	0.0104372	0.0147102	0.0192753
28	CHR28_24645840	24942552	0	C	A	0.289	0.184628	0.0702543	-24.6004	14.7085	100000	0.0104372	0.0147102	0.0192753
7	BICF2P170643	26125473	0	T	G	0.355	0.154764	0.0623279	-24.6008	29.3157	100000	0.0152916	0.0147165	0.0192824
20	BICF2S2317623	37855228	0	T	C	0.474	0.175691	0.0697726	-24.6028	22.8537	100000	0.0139627	0.0147508	0.019321
27	BICF2P457290	45314533	0	T	G	0.493	-0.18761	0.0650287	-24.6037	8.76872	100000	0.00512423	0.0147652	0.0193373
21	BICF2P1218633	18197881	0	T	C	0.296	0.175806	0.0717879	-24.6046	34.9375	100000	0.0166946	0.0147811	0.0193552
37	BICF2P988794	3689417	0	A	G	0.342	0.153772	0.0627452	-24.6048	36.8499	100000	0.0166189	0.0147846	0.0193591
19	TIGRP2P267870_RS8815361	44116546	0	C	G	0.414	-0.163973	0.0672175	-24.6051	45.5755	100000	0.0171068	0.0147896	0.0193647
19	BICF2P952607	44117102	0	A	G	0.414	-0.163973	0.0672175	-24.6051	45.5755	100000	0.0171068	0.0147896	0.0193647
20	TIGRP2P271383_RS9139289	15703387	0	C	T	0.368	-0.180489	0.0722543	-24.6053	29.453	100000	0.014712	0.0147921	0.0193675
7	BICF2P138822	26089735	0	A	G	0.382	0.162329	0.0669204	-24.6064	62.5622	100000	0.0177171	0.0148113	0.0193892
9	BICF2G630826442	9651788	0	G	T	0.336	-0.245262	0.101272	-24.6083	54.9869	100000	0.0178924	0.0148427	0.0194245
15	BICF2P1308876	63949771	0	G	A	0.493	0.169055	0.0689648	-24.609	100000	100000	0.0165937	0.0148544	0.0194378
2	CHR2_14357218	12203879	0	G	A	0.322	-0.177417	0.0726754	-24.6101	401.101	100000	0.0170286	0.0148729	0.0194585
20	BICF2S23428939	37795244	0	G	A	0.428	-0.196539	0.0779985	-24.6102	23.3523	100000	0.0139001	0.0148755	0.0194615
19	BICF2G630254486	50572039	0	G	A	0.362	0.175354	0.0720495	-24.6114	181.522	100000	0.0173547	0.0148944	0.0194828
17	BICF2P621072	44047801	0	C	T	0.5	-0.16285	0.0668973	-24.6114	59.5537	100000	0.0173315	0.0148951	0.0194835
2	BICF2S23141392	5938032	0	G	A	0.303	-0.186405	0.0765913	-24.6116	55.7064	100000	0.0173567	0.0148986	0.0194874
2	BICF2S2373309	5943324	0	T	A	0.303	-0.186405	0.0765913	-24.6116	55.7064	100000	0.0173567	0.0148986	0.0194874
7	BICF2P58311	74937165	0	T	C	0.401	-0.150498	0.061179	-24.6133	34.7429	100000	0.0162297	0.0149275	0.0195199
31	BICF2G630732222	11514232	0	C	T	0.461	-0.179257	0.066505	-24.6139	12.0572	100000	0.00869727	0.0149377	0.0195314
4	BICF2S22964673	35530801	0	C	T	0.355	0.20508	0.0732897	-24.6142	10.1093	100000	0.00654738	0.0149424	0.0195367
7	BICF2P1320146	69730363	0	G	A	0.401	0.170896	0.0700294	-24.6152	482.671	100000	0.0170669	0.0149593	0.0195557
26	BICF2P1283594	933941	0	C	T	0.48	0.171945	0.0684517	-24.6163	25.0357	100000	0.0141881	0.0149789	0.0195778
9	BICF2P120779	41890594	0	C	T	0.408	0.168383	0.0679149	-24.617	28.5861	100000	0.0154401	0.0149899	0.0195902
2	BICF2S23724348	30750856	0	T	C	0.461	-0.192232	0.0773416	-24.6181	27.8515	100000	0.0151959	0.0150093	0.0196119
10	BICF2S23444542	15266427	0	G	A	0.474	-0.148988	0.0610223	-24.6218	46.7107	100000	0.0170151	0.0150728	0.0196833
36	BICF2S23544600	20713352	0	G	A	0.434	0.184444	0.0711369	-24.625	16.5777	100000	0.0114664	0.0151266	0.0197439
17	BICF2G630212918	28433161	0	T	C	0.447	0.164852	0.0673831	-24.6253	40.9268	100000	0.0168007	0.0151312	0.019749
35	BICF2P919847	4036890	0	A	G	0.401	0.156124	0.0638748	-24.6255	100000	100000	0.0168985	0.0151357	0.0197541
35	BICF2G630769041	5797622	0	T	C	0.368	0.165199	0.0684367	-24.6272	95.8915	100000	0.0182568	0.0151641	0.019786
29	BICF2S23718687	14961642	0	C	T	0.362	-0.171526	0.0704195	-24.6293	41.6289	100000	0.0172674	0.0152013	0.0198278
22	TIGRP2P297646_RS9178782	56549507	0	T	C	0.414	-0.153345	0.0627864	-24.6299	100000	100000	0.0169805	0.0152114	0.0198391
12	TIGRP2P172538_RS9248304	69618514	0	A	C	0.408	0.170951	0.0704341	-24.63	205.227	100000	0.0176536	0.0152126	0.0198405
34	BICF2P1203914	14175077	0	A	G	0.336	0.177375	0.0730069	-24.6313	30.9709	100000	0.0175433	0.0152358	0.0198665
12	BICF2P166358	71920265	0	T	C	0.25	0.179739	0.0717374	-24.6318	23.9414	100000	0.0144265	0.0152441	0.0198758
35	BICF2G630770892	7825385	0	T	C	0.408	-0.150388	0.0620609	-24.6323	64.6787	100000	0.0178289	0.0152532	0.0198861
1	TIGRP2P8121_RS9090075	10035775	1	T	C	0.413	-0.143704	0.059516	-24.6338	86.8387	100000	0.0182267	0.0152793	0.0199153
25	BICF2P328815	17178116	0	A	G	0.349	-0.16836	0.0694616	-24.6339	46.8563	100000	0.0178035	0.0152806	0.0199167
5	TIGRP2P76070_RS9123791	85576231	0	T	C	0.441	0.168769	0.0689384	-24.6346	31.7197	100000	0.0167311	0.0152929	0.0199306
20	BICF2P827633	14998002	0	A	G	0.434	0.160299	0.0654741	-24.6347	38.4365	100000	0.0167238	0.0152942	0.019932
2	BICF2P1345750	23698075	0	T	A	0.257	0.187544	0.0725871	-24.6355	18.8805	100000	0.0117466	0.0153078	0.0199474
10	BICF2P370304	14484691	0	T	C	0.474	0.155243	0.0631062	-24.636	33.7747	100000	0.0162271	0.0153168	0.0199574
7	BICF2G63086304	78149302	0	A	G	0.5	-0.170623	0.0702274	-24.6361	42.8204	100000	0.0175427	0.0153185	0.0199594
19	BICF2P1194946	7271993	0	C	T	0.329	-0.167853	0.0688127	-24.637	100000	100000	0.0171138	0.0153344	0.0199772
12	BICF2P529461	9756647	0	T	C	0.316	-0.189253	0.0781367	-24.637	70.6377	100000	0.0178813	0.0153353	0.0199782
20	BICF2G630229612	16918997	0	C	T	0.493	-0.146405	0.0605944	-24.6385	70.8075	100000	0.0181531	0.01536	0.0200059
18	BICF2P925302	44087951	0	C	A	0.296	0.187084	0.0698939	-24.6389	14.3769	100000	0.0091518	0.0153669	0.0200136
22	BICF2G630320015	15405245	0	C	T	0.493	-0.154884	0.062952	-24.639	31.5236	100000	0.0162139	0.0153695	0.0200166
5	BICF2S22953455	86222172	1	A	G	0.48	0.152131	0.0618417	-24.6391	30.2175	100000	0.0162281	0.0153702	0.0200173
8	BICF2S23145490	61885591	0	C	T	0.263	-0.166205	0.0685476	-24.6401	257.921	100000	0.0177639	0.0153888	0.0200382
19	BICF2G630254099	50873789	1	G	C	0.38	0.161819	0.0662489	-24.6412	46.917	100000	0.0169695	0.0154076	0.0200593
26	BICF2P165204	15096543	0	A	G	0.414	-0.160545	0.066461	-24.6418	169.3	100000	0.0181765	0.0154179	0.0200708
25	BICF2G630102419	35292567	0	T	C	0.336	0.174947	0.0718816	-24.6433	42.4334	100000	0.0173539	0.0154445	0.0201007
18	BICF2P1106432	6337982	0	A	G	0.296	-0.1936	0.0794578	-24.6434	100000	100000	0.0172352	0.0154466	0.020103
18	BICF2P565641	6390023	0	C	T	0.296	-0.1936	0.0794578	-24.6434	100000	100000	0.0172352	0.0154466	0.020103
18	TIGRP2P254722_RS9222170	6442090	0	G	A	0.296	-0.1936	0.0794578	-24.6434	100000	100000	0.0172352	0.0154466	0.020103
27	BICF2P384103	13443945	0	A	G	0.414	-0.181456	0.072298	-24.6436	27.7099	100000	0.0142653	0.0154492	0.0201059
37	BICF2P1347055	7220950	0	T	C	0.27	-0.186349	0.0772744	-24.6441	92.0063	100000	0.0183672	0.015459	0.0201169
10	CHR10_63072738	64362590	0	C	G	0.487	0.155421	0.0643279	-24.6441	128.97	100000	0.0181564	0.0154594	0.0201174
1	CHR1_79661900	80312316	0	A	G	0.316	0.183909	0.0726979	-24.6457	20.0757	100000	0.0135415	0.0154865	0.0201478
17	BICF2P911980	22454220	0	C	T	0.322	-0.161061	0.0653498	-24.6465	33.6766	100000	0.0160375	0.0155011	0.0201642
19	BICF2P743691	45095947	0	C	T	0.375	0.166734	0.0690972	-24.6465	124.735	100000	0.018297	0.0155013	0.0201644
10	BICF2P868755	35946495	0	C	T	0.336	0.151079	0.0625972	-24.6472	67.0177	100000	0.0182749	0.0155132	0.0201777
10	BICF2S2318225	36541438	0	G	A	0.48	0.156306	0.064424	-24.6474	37.9544	100000	0.0176941	0.0155165	0.0201814
15	BICF2G630442400	13079105	0	A	G	0.276	0.187102	0.0746211	-24.6484	18.5696	100000	0.0143573	0.0155338	0.0202008
24	TIGRP2P312000_RS8883852	16580584	0	C	T	0.382	0.172333	0.0707967	-24.6488	100000	100000	0.0173373	0.0155409	0.0202087
3	CHR3_52063839	52554748	0	A	G	0.336	-0.193058	0.0733253	-24.6511	13.7699	100000	0.0103007	0.0155817	0.0202545
9	BICF2G630834698	31220571	0	T	C	0.283	0.192103	0.072518	-24.6513	13.4151	100000	0.00986271	0.0155863	0.0202596
17	BICF2P1057625	55570169	0	G	A	0.487	0.168685	0.0692352	-24.6527	42.0984	100000	0.0172398	0.0156113	0.0202876
19	TIGRP2P268734_RS9067268	47399373	0	A	G	0.5	-0.163384	0.0677299	-24.6532	82.7592	100000	0.0183314	0.0156186	0.0202958
18	BICF2P628167	19436489	0	T	C	0.447	-0.161338	0.0663332	-24.6533	100000	100000	0.0174241	0.015621	0.0202986
5	BICF2P625366	44956488	0	G	A	0.263	-0.188523	0.0721988	-24.6534	15.5753	100000	0.0109183	0.0156228	0.0203005
5	BICF2P1420185	44969466	0	C	T	0.263	-0.188523	0.0721988	-24.6534	15.5753	100000	0.0109183	0.0156228	0.0203005
37	BICF2G630125122	4884480	0	T	C	0.276	-0.181515	0.0750153	-24.654	291.96	100000	0.0179892	0.0156331	0.0203121
12	BICF2G630120256	59660290	0	T	C	0.382	-0.150658	0.0625925	-24.6546	110.893	100000	0.0185806	0.0156439	0.0203241
9	BICF2G630826273	9562285	2	G	A	0.257	-0.212292	0.0883607	-24.6547	62.6281	100000	0.0187893	0.0156458	0.0203263
27	TIGRP2P354125_RS9190909	13319740	0	T	C	0.309	0.181872	0.0741623	-24.6549	33.7949	100000	0.0165503	0.0156492	0.0203301
23	TIGRP2P305907_RS8550769	39052230	0	T	C	0.309	0.147308	0.0606128	-24.6578	100000	100000	0.0175099	0.0157003	0.0203873
23	BICF2P881951	39058824	0	C	T	0.309	0.147308	0.0606128	-24.6578	100000	100000	0.0175099	0.0157003	0.0203873
23	BICF2S23322214	39065543	0	T	C	0.309	0.147308	0.0606128	-24.6578	100000	100000	0.0175099	0.0157003	0.0203873
12	BICF2S2395136	71492381	0	C	T	0.329	-0.181476	0.0723886	-24.6599	24.0621	100000	0.0143722	0.0157393	0.020431
21	BICF2G630649900	24172079	0	A	G	0.487	-0.155179	0.0644074	-24.661	147.072	100000	0.0184692	0.015759	0.020453
25	BICF2G63094680	25413866	0	T	C	0.257	0.178009	0.0734055	-24.6619	48.6324	100000	0.0177479	0.0157739	0.0204698
39	BICF2G6303048	114490662	0	C	T	0.467	-0.147945	0.0601282	-24.6623	24.0576	100000	0.016208	0.0157823	0.0204792
22	BICF2P234656	37744010	0	T	C	0.362	0.173689	0.0721193	-24.6644	36.3854	100000	0.0185151	0.0158203	0.0205216
1	BICF2G630793037	80177462	3	T	C	0.274	-0.190012	0.0790759	-24.6648	82.2896	100000	0.0187728	0.0158262	0.0205283
29	CHR29_14041043	14533768	0	T	C	0.342	0.163455	0.0671746	-24.665	35.867	100000	0.017378	0.0158309	0.0205336
5	CHR5_47655311	48003147	0	C	A	0.296	-0.17703	0.0737198	-24.6651	75.1889	100000	0.0188448	0.0158313	0.0205339
20	BICF2P178583	27383167	0	G	A	0.375	-0.192308	0.0763372	-24.6656	22.877	100000	0.0139212	0.015842	0.020546
37	BICF2P1348576	3810133	0	T	C	0.467	-0.140089	0.0579245	-24.6667	40.157	100000	0.0180458	0.0158603	0.0205664
5	BICF2G630189479	48347217	1	C	T	0.42	-0.148931	0.0613783	-24.6667	100000	100000	0.0176833	0.0158606	0.0205667
5	BICF2S22918836	69526029	0	A	C	0.388	0.186646	0.0734975	-24.6682	21.5866	100000	0.0132012	0.0158873	0.0205966
23	BICF2P334698	21170146	0	T	C	0.487	0.161932	0.0673635	-24.6683	83.1895	100000	0.0187276	0.015889	0.0205985
17	BICF2P707753	4398956	0	T	C	0.461	-0.172145	0.0713524	-24.6686	286.932	100000	0.018317	0.0158956	0.0206058
17	CHR17_55387349	55914092	0	C	T	0.454	0.157198	0.0648081	-24.6687	100000	100000	0.017722	0.0158963	0.0206067
35	BICF2S23123591	4268618	0	A	G	0.355	-0.151278	0.0627937	-24.6687	235.313	100000	0.0184789	0.0158967	0.0206072
18	BICF2P895710	33645995	0	G	C	0.263	0.179878	0.0749622	-24.6694	113.393	100000	0.0189314	0.0159097	0.0206216
18	BICF2G630698749	35936191	0	C	A	0.375	0.172293	0.0710626	-24.6711	100000	100000	0.01777	0.0159407	0.0206563
24	BICF2S23144045	11851560	0	C	A	0.329	-0.177774	0.0740599	-24.6713	104.897	100000	0.0188915	0.0159438	0.0206598
35	BICF2G630769016	5785005	0	T	C	0.309	-0.15558	0.0641788	-24.672	100000	100000	0.0177868	0.0159561	0.0206736
37	TIGRP2P420858_RS8542231	22667741	0	A	G	0.349	0.167794	0.0678604	-24.6722	25.2618	100000	0.0157089	0.0159614	0.0206795
12	BICF2S23424923	55162018	0	G	T	0.276	0.193203	0.0802581	-24.6725	48.5471	100000	0.0185661	0.0159661	0.0206847
17	BICF2P267443	4353120	0	T	C	0.382	-0.170628	0.0705397	-24.6726	819.505	100000	0.0180267	0.0159678	0.0206866
18	BICF2P694319	45019095	0	G	C	0.276	-0.183912	0.0737765	-24.6729	27.0932	100000	0.0149096	0.0159737	0.0206932
10	BICF2G630481869	29518571	0	C	T	0.408	0.139465	0.0580558	-24.6731	56.8311	100000	0.0188031	0.015977	0.0206969
2	BICF2S23748243	22856714	0	G	A	0.421	0.160265	0.0659144	-24.6731	42.9074	100000	0.0174608	0.0159771	0.020697
27	BICF2P1047447	18072676	0	A	G	0.441	-0.160894	0.0660992	-24.6736	40.916	100000	0.0173403	0.0159858	0.0207068
33	BICF2G630247254	7786419	0	A	G	0.467	-0.177874	0.0702013	-24.6752	16.6003	100000	0.0134002	0.0160148	0.0207391
27	BICF2S23660108	15706173	0	A	G	0.421	-0.152345	0.0632707	-24.6754	235.196	100000	0.01854	0.0160183	0.0207431
11	BICF2P753682	38332985	0	C	A	0.309	0.183087	0.0730322	-24.6764	23.2173	100000	0.0143732	0.0160377	0.0207647
35	BICF2P975007	4285199	0	C	T	0.493	-0.145501	0.0600811	-24.6775	100000	100000	0.0178966	0.0160577	0.020787
24	BICF2G630513567	6614845	0	G	T	0.329	-0.172847	0.0709458	-24.6777	28.8613	100000	0.0172434	0.0160615	0.0207914
34	BICF2G630451866	34101326	0	G	A	0.27	-0.178044	0.0742676	-24.6782	65.6991	100000	0.0190394	0.0160694	0.0208001
35	BICF2P770614	9290256	0	T	C	0.27	0.181365	0.0753925	-24.6806	224.962	100000	0.0186445	0.0161146	0.0208506
35	BICF2G630772262	9309817	0	C	A	0.27	0.181365	0.0753925	-24.6806	224.962	100000	0.0186445	0.0161146	0.0208506
7	BICF2S23029229	68072322	0	G	C	0.447	0.162859	0.0681074	-24.6825	47.2775	100000	0.019336	0.0161478	0.0208877
15	BICF2G630444054	8798771	3	C	T	0.363	0.165243	0.0686294	-24.6826	38.9832	100000	0.0185432	0.0161509	0.0208912
10	BICF2P115855	37894297	0	A	G	0.474	0.160321	0.0669128	-24.6828	47.7589	100000	0.0191047	0.0161545	0.0208952
33	BICF2S23129108	13635823	0	A	G	0.289	0.171324	0.0714361	-24.6838	134.043	100000	0.0189934	0.0161721	0.0209148
11	BICF2G630298853	25935584	0	A	G	0.355	0.171877	0.0714933	-24.6839	223.812	100000	0.0187163	0.0161737	0.0209167
4	BICF2S23058603	88710180	0	G	A	0.25	-0.167214	0.0698101	-24.6839	103.323	100000	0.0191385	0.0161745	0.0209175
28	BICF2G630268885	22276635	0	G	A	0.461	-0.156261	0.06457	-24.6842	44.8514	100000	0.0179745	0.0161795	0.0209231
7	TIGRP2P103505_RS9131063	73421695	0	T	C	0.414	-0.158567	0.0659771	-24.6857	244.153	100000	0.0187509	0.0162078	0.0209547
7	CHR7_78432436	78525914	0	A	G	0.25	0.20989	0.0760735	-24.6864	9.26299	100000	0.00730127	0.01622	0.0209683
25	BICF2G630102443	35315099	0	T	C	0.428	0.161367	0.0663977	-24.6892	35.2593	100000	0.0175098	0.0162714	0.0210257
4	BICF2P751610	16728004	0	C	A	0.316	-0.191783	0.0793585	-24.6892	100000	100000	0.0181287	0.0162723	0.0210267
24	BICF2G630505922	16588037	0	G	A	0.342	0.181667	0.0757476	-24.6913	75.8643	100000	0.0189915	0.0163103	0.0210691
12	BICF2P556145	56318374	0	G	A	0.493	0.149937	0.0620733	-24.6919	100000	100000	0.0181832	0.0163227	0.021083
4	BICF2G630166911	36073395	1	A	G	0.42	0.1983	0.0689455	-24.6921	9.5144	100000	0.00525505	0.0163257	0.0210863
17	BICF2P452200	45495761	0	A	G	0.48	0.162382	0.0674107	-24.6925	50.2627	100000	0.0184921	0.0163334	0.0210949
36	BICF2G630759969	20036112	0	T	C	0.349	0.143169	0.0595739	-24.693	36.6715	100000	0.0187584	0.0163421	0.0211046
10	BICF2G630486208	36632895	0	A	G	0.441	0.152881	0.0638708	-24.6949	132.402	100000	0.01922	0.0163785	0.0211452
23	BICF2S23736977	46198215	0	G	A	0.454	-0.152401	0.0608801	-24.6965	26.6817	100000	0.0145101	0.0164077	0.0211778
39	BICF2S2295555	25214366	0	C	T	0.27	-0.1453	0.0598767	-24.6987	28.4156	100000	0.0176743	0.0164498	0.0212247
37	BICF2P242244	7936776	0	A	G	0.263	0.156361	0.0645586	-24.7003	34.1074	100000	0.017885	0.0164798	0.0212581
17	BICF2P998863	1568183	0	G	C	0.368	-0.155692	0.0650664	-24.7005	164.265	100000	0.0192577	0.0164822	0.0212608
22	BICF2P1391394	56432519	0	T	C	0.329	0.176127	0.0732421	-24.7016	35.2088	100000	0.0186866	0.0165038	0.0212848
22	BICF2P794615	56442269	0	C	A	0.329	0.176127	0.0732421	-24.7016	35.2088	100000	0.0186866	0.0165038	0.0212848
5	BICF2P323743	6418811	0	A	G	0.296	0.171889	0.0719392	-24.7019	64.6006	100000	0.0194259	0.0165092	0.0212909
33	BICF2S23154620	10843217	0	T	C	0.283	0.182165	0.0755592	-24.7025	100000	100000	0.018397	0.0165205	0.0213035
27	CHR27_3557075	43098207	0	A	G	0.349	-0.198326	0.0783958	-24.703	18.0857	100000	0.0135404	0.0165294	0.0213134
29	BICF2P820327	12884028	0	G	A	0.309	-0.160737	0.063982	-24.7032	20.0384	100000	0.0141765	0.0165329	0.0213172
6	BICF2G630726239	15754233	0	A	C	0.316	0.156184	0.0647968	-24.7037	100000	100000	0.0184213	0.016543	0.0213286
36	BICF2G630761509	18060934	0	C	G	0.289	-0.175263	0.0734832	-24.7057	82.9784	100000	0.0196373	0.0165799	0.0213697
11	BICF2P135361	34406984	0	A	G	0.263	0.203507	0.0817385	-24.7064	21.2115	100000	0.0150298	0.0165931	0.0213843
15	BICF2P1358599	62948333	0	A	G	0.467	0.169937	0.0700333	-24.7065	23.9689	100000	0.0176803	0.0165953	0.0213868
29	TIGRP2P365680_RS9125094	14998796	0	C	T	0.461	-0.161873	0.0670974	-24.7068	44.541	100000	0.0183214	0.0166008	0.0213929
29	BICF2P1100517	15007855	0	T	C	0.461	-0.161873	0.0670974	-24.7068	44.541	100000	0.0183214	0.0166008	0.0213929
23	BICF2P908000	41921758	0	C	T	0.375	-0.167186	0.0693436	-24.7072	31.8117	100000	0.0183925	0.0166091	0.0214022
10	BICF2G630486848	39208963	0	T	C	0.461	-0.180554	0.0740669	-24.7074	26.206	100000	0.0171823	0.0166132	0.0214068
10	BICF2P424885	63208865	1	T	A	0.267	0.194605	0.0750368	-24.7076	16.5075	100000	0.0114462	0.0166167	0.0214107
8	BICF2S23529728	12561087	0	G	A	0.296	0.190805	0.0799298	-24.7089	45.929	100000	0.0195348	0.0166403	0.021437
19	TIGRP2P263714_RS8492630	25210273	0	T	C	0.283	-0.174921	0.0734181	-24.7089	64.3621	100000	0.0197637	0.0166414	0.0214382
17	TIGRP2P232590_RS9118167	44314007	0	G	A	0.434	-0.193188	0.080902	-24.7092	93.3816	100000	0.0194967	0.0166463	0.0214437
7	BICF2G63083685	65900280	0	C	T	0.388	0.152411	0.063883	-24.7101	133.988	100000	0.0196025	0.0166633	0.0214626
19	BICF2G63041588	19697273	0	T	G	0.296	-0.158875	0.0659899	-24.7101	100000	100000	0.0185522	0.0166641	0.0214634
18	BICF2P328319	44056805	0	G	A	0.289	0.179637	0.0750959	-24.7106	209.847	100000	0.0192924	0.0166742	0.0214747
20	BICF2S23421743	19778789	0	G	A	0.487	0.173126	0.072648	-24.7123	92.6108	100000	0.0197365	0.0167057	0.0215097
6	CHR6_17184012	17346478	0	T	C	0.289	0.175069	0.0729233	-24.7126	48.0716	100000	0.0188765	0.0167119	0.0215166
29	BICF2S24313725	16871556	0	G	A	0.382	-0.171001	0.0710385	-24.7127	42.6988	100000	0.0185718	0.0167143	0.0215194
11	BICF2P784417	69417215	0	C	T	0.336	-0.153746	0.0642666	-24.7129	247.24	100000	0.0192823	0.0167166	0.0215219
34	BICF2P1083568	14120398	1	G	A	0.34	0.172846	0.0729064	-24.7133	51.1546	100000	0.0203551	0.0167256	0.0215319
29	BICF2G630625907	25448477	0	T	G	0.48	0.160281	0.0654173	-24.7134	29.9809	100000	0.0166451	0.0167271	0.0215335
23	BICF2P1193771	40086983	0	C	T	0.25	0.172749	0.0724492	-24.7136	113.087	100000	0.0196702	0.0167297	0.0215365
20	BICF2G630446641	53884038	0	T	C	0.447	0.157692	0.0622825	-24.7144	20.1986	100000	0.013467	0.0167453	0.0215539
20	BICF2G630446639	53885608	0	A	G	0.447	0.157692	0.0622825	-24.7144	20.1986	100000	0.013467	0.0167453	0.0215539
21	BICF2P1456541	16646605	0	C	T	0.421	-0.169026	0.0699424	-24.7157	31.7447	100000	0.0181298	0.0167709	0.0215823
12	BICF2P1159118	36016186	0	C	T	0.5	-0.169013	0.067419	-24.7158	21.3508	100000	0.0143744	0.0167726	0.0215842
12	TIGRP2P163527_RS9167191	36018043	0	C	T	0.5	-0.169013	0.067419	-24.7158	21.3508	100000	0.0143744	0.0167726	0.0215842
12	BICF2P1312094	36046410	0	C	T	0.5	-0.169013	0.067419	-24.7158	21.3508	100000	0.0143744	0.0167726	0.0215842
9	BICF2G630833774	29738248	0	G	A	0.434	0.17639	0.0740978	-24.7168	95.0364	100000	0.0198644	0.016791	0.0216047
20	BICF2P132237	58480336	0	C	A	0.276	-0.188455	0.0762129	-24.7178	22.1272	100000	0.0157044	0.0168102	0.0216261
19	BICF2G63041146	19341819	0	T	G	0.48	0.156895	0.0658778	-24.7182	54.0939	100000	0.0198094	0.0168185	0.0216353
27	BICF2G630137666	45197691	0	C	A	0.474	-0.182421	0.0658459	-24.7194	9.61577	100000	0.00707429	0.0168417	0.0216611
7	BICF2G63085389	70304213	0	C	T	0.48	0.169509	0.0711343	-24.7202	163.18	100000	0.0197432	0.0168558	0.0216768
17	CHR17_18283464	18344653	0	G	A	0.395	-0.161897	0.0661087	-24.7222	28.5204	100000	0.0166952	0.0168947	0.0217201
26	BICF2G630195551	36383647	0	C	T	0.414	0.146624	0.061273	-24.7223	413.597	100000	0.0192508	0.0168964	0.021722
1	BICF2S23734270	56281872	0	C	T	0.303	0.180647	0.0728482	-24.7225	20.1528	100000	0.0154223	0.0169016	0.0217278
15	BICF2G630418433	61418626	0	T	A	0.316	0.173058	0.0709437	-24.7248	27.2312	100000	0.0171098	0.0169458	0.0217768
10	BICF2P1215157	46755916	0	T	C	0.263	-0.176224	0.0718289	-24.725	24.7464	100000	0.0165063	0.0169494	0.0217808
5	BICF2P566020	17835909	0	G	C	0.474	-0.153308	0.0644188	-24.725	70.7481	100000	0.0198969	0.0169498	0.0217813
23	BICF2P1353081	40082009	0	C	A	0.296	-0.182696	0.0765873	-24.7254	223.613	100000	0.0196179	0.0169566	0.0217888
8	CHR8_36963529	37243756	1	C	T	0.267	-0.172235	0.0717623	-24.7273	100000	100000	0.0189077	0.0169932	0.0218295
9	BICF2G630839159	39289911	0	G	C	0.25	0.19798	0.0792523	-24.7279	20.5516	100000	0.0147074	0.0170052	0.0218429
9	BICF2P728721	46826473	0	A	G	0.401	0.175985	0.0722046	-24.7282	26.2105	100000	0.0171997	0.017012	0.0218504
5	BICF2P919944	57464682	0	A	G	0.474	0.166092	0.0694143	-24.7309	34.3012	100000	0.0192605	0.0170639	0.0219081
5	CHR5_56993827	57470173	0	G	A	0.474	0.166092	0.0694143	-24.7309	34.3012	100000	0.0192605	0.0170639	0.0219081
7	BICF2P948649	77596821	0	T	C	0.276	0.192913	0.074632	-24.7311	14.4679	100000	0.0117112	0.0170666	0.0219111
5	BICF2P77375	50188681	0	C	T	0.461	-0.165772	0.0677057	-24.7317	23.3354	100000	0.0167178	0.0170798	0.0219258
11	BICF2G630297580	23167711	0	G	A	0.296	-0.173597	0.0639127	-24.7322	12.4085	100000	0.00821702	0.0170884	0.0219354
1	BICF2G630724331	41224720	0	A	G	0.276	-0.177707	0.0750058	-24.7323	83.5882	100000	0.0204342	0.0170914	0.0219386
2	BICF2G630674423	10455884	0	A	G	0.368	-0.17147	0.072254	-24.7325	85.4996	100000	0.0202349	0.0170955	0.0219432
3	BICF2P688357	84624762	0	G	T	0.454	-0.154923	0.0646152	-24.7329	100000	100000	0.0190254	0.0171022	0.0219507
39	BICF2P1098673	31609827	0	T	C	0.296	-0.149221	0.0627561	-24.7332	71.9233	100000	0.0200004	0.0171081	0.0219573
34	BICF2P347620	14132308	0	A	G	0.388	0.160973	0.067945	-24.7332	44.3431	100000	0.0204388	0.0171084	0.0219576
12	BICF2P1131672	56416439	0	T	C	0.487	0.1475	0.0615979	-24.7346	1827.21	100000	0.0191729	0.0171349	0.021987
11	BICF2G630291663	11458421	1	T	C	0.467	0.152285	0.0634432	-24.7351	42.1301	100000	0.0188953	0.017145	0.0219982
5	BICF2P452427	17347519	0	A	G	0.375	0.155992	0.0650953	-24.7357	100000	100000	0.0190855	0.0171579	0.0220126
25	BICF2G630102219	34205871	0	G	A	0.434	-0.168666	0.0703874	-24.7369	40.8031	100000	0.0190914	0.0171809	0.022038
25	BICF2G630102228	34218418	0	A	G	0.434	-0.168666	0.0703874	-24.7369	40.8031	100000	0.0190914	0.0171809	0.022038
26	BICF2G630195212	36570870	0	T	C	0.322	0.151575	0.0637094	-24.737	188.993	100000	0.0199316	0.0171826	0.02204
25	BICF2S23235190	36163176	0	T	G	0.316	0.149572	0.0620222	-24.737	35.7336	100000	0.018364	0.0171835	0.022041
24	BICF2P969403	39005275	0	T	G	0.441	0.156791	0.0658429	-24.737	224.973	100000	0.0198251	0.0171836	0.022041
24	CHR24_20136678	20640397	0	G	A	0.316	0.191748	0.0809354	-24.7385	88.7822	100000	0.0204396	0.0172125	0.0220731
2	CHR2_28125247	27169767	0	A	G	0.309	-0.179288	0.0747783	-24.7392	36.9926	100000	0.0190268	0.0172266	0.0220888
19	CHR19_51020301	52672025	0	A	G	0.263	0.177373	0.0740657	-24.7393	100000	100000	0.0191612	0.017228	0.0220904
4	BICF2P1288379	35206834	0	G	A	0.414	0.161343	0.0650112	-24.7395	20.8216	100000	0.0153426	0.0172309	0.0220935
4	BICF2P1424674	35213153	0	G	A	0.414	0.161343	0.0650112	-24.7395	20.8216	100000	0.0153426	0.0172309	0.0220935
9	BICF2G630828570	17650731	0	T	G	0.368	0.179751	0.074422	-24.7403	29.8378	100000	0.0181923	0.017247	0.0221114
9	BICF2G630828600	17830669	0	T	C	0.368	0.179751	0.074422	-24.7403	29.8378	100000	0.0181923	0.017247	0.0221114
9	BICF2G630828606	17840166	0	T	C	0.368	0.179751	0.074422	-24.7403	29.8378	100000	0.0181923	0.017247	0.0221114
9	BICF2G630828628	17868729	0	A	G	0.368	0.179751	0.074422	-24.7403	29.8378	100000	0.0181923	0.017247	0.0221114
1	TIGRP2P10841_RS9100917	82822710	0	G	A	0.48	0.178604	0.0752822	-24.7424	159.75	100000	0.0202703	0.0172884	0.0221573
17	BICF2P458683	1606535	0	T	C	0.408	-0.155167	0.065498	-24.743	103.385	100000	0.0204452	0.0173003	0.0221706
39	BICF2G630532418	28445541	0	G	A	0.342	-0.135858	0.0569387	-24.7431	572.946	100000	0.0195897	0.017303	0.0221736
2	BICF2G630675874	7419850	0	G	T	0.309	0.16533	0.0689495	-24.7435	37.9458	100000	0.0190144	0.0173112	0.0221827
37	BICF2S23336925	12471704	0	A	C	0.303	0.165586	0.0694221	-24.7441	39.8992	100000	0.0196304	0.0173215	0.0221941
39	BICF2G630536704	11540300	0	A	G	0.342	0.137849	0.0576151	-24.7444	100000	100000	0.0192691	0.017328	0.0222013
27	BICF2G630147823	25742502	0	G	C	0.487	0.157354	0.0656046	-24.7448	35.1882	100000	0.0189824	0.0173361	0.0222104
7	BICF2P737102	76842917	0	C	A	0.441	0.15897	0.0667138	-24.7448	416.726	100000	0.0197469	0.017337	0.0222114
2	BICF2G630464946	83449900	1	A	C	0.453	-0.141795	0.0571958	-24.7467	18.0333	100000	0.0154485	0.0173747	0.0222531
9	TIGRP2P126938_RS8783164	39905407	0	A	G	0.349	0.176316	0.0731024	-24.7471	27.6324	100000	0.018349	0.0173817	0.0222609
23	BICF2P871102	40959507	0	T	C	0.428	0.161137	0.0665558	-24.7486	27.2	100000	0.0179267	0.0174108	0.0222932
11	BICF2G630291770	11475350	0	T	G	0.467	0.151771	0.063396	-24.7496	42.1092	100000	0.0191993	0.0174313	0.0223159
8	CHR8_14908570	15072998	0	C	A	0.368	-0.154903	0.0654173	-24.7499	71.55	100000	0.0205026	0.0174381	0.0223234
9	CHR9_50010763	50067009	0	A	C	0.322	-0.162086	0.0682462	-24.75	49.0533	100000	0.0201405	0.0174385	0.0223238
37	BICF2P400358	10661581	1	C	T	0.32	0.141484	0.0596728	-24.7516	177.718	100000	0.0203449	0.0174711	0.0223601
10	CHR10_67314173	68611375	0	T	C	0.257	0.176177	0.0700613	-24.7516	16.9057	100000	0.0140884	0.0174714	0.0223603
9	BICF2S2356115	9707024	0	C	T	0.296	-0.238523	0.101013	-24.7518	54.9423	100000	0.0208452	0.0174743	0.0223635
27	BICF2G630138678	43766936	0	T	C	0.349	-0.197641	0.0785894	-24.7518	18.0913	100000	0.0140798	0.0174752	0.0223646
10	TIGRP2P140421_RS9246415	46473013	0	T	G	0.441	-0.180842	0.068094	-24.752	13.0158	100000	0.00968496	0.0174781	0.0223678
19	BICF2S2356589	52483225	0	T	G	0.474	-0.155685	0.0651624	-24.7521	100000	100000	0.0194352	0.0174819	0.022372
17	BICF2P1110927	1429452	0	G	A	0.395	-0.153991	0.0651	-24.7523	110.078	100000	0.0206295	0.0174851	0.0223755
27	BICF2G630142264	34331191	0	T	C	0.296	0.191084	0.0748536	-24.7532	17.9247	100000	0.0127482	0.0175027	0.0223951
7	BICF2S23028870	73020180	0	T	C	0.375	0.164387	0.0685803	-24.7533	31.5552	100000	0.0190551	0.0175042	0.0223967
17	CHR17_20618723	20684530	0	G	A	0.447	0.166908	0.0670496	-24.754	22.0872	100000	0.0150457	0.0175192	0.0224134
27	TIGRP2P349286_RS8827032	31105698	0	T	C	0.401	-0.153635	0.0649918	-24.754	44.5621	100000	0.0207095	0.0175195	0.0224137
2	BICF2S23452288	33861717	0	C	T	0.349	0.171796	0.0716893	-24.754	29.6538	100000	0.0190844	0.0175197	0.0224139
7	BICF2P907435	73437755	0	C	T	0.48	0.145768	0.0610354	-24.7542	100000	100000	0.0194805	0.0175239	0.0224185
20	BICF2P325428	26927996	0	G	A	0.487	0.147738	0.0609779	-24.7544	30.1474	100000	0.0178476	0.0175276	0.0224226
4	BICF2S2375473	70032196	0	T	C	0.303	0.150056	0.0633411	-24.755	43.1386	100000	0.0204463	0.0175385	0.0224347
19	BICF2P226671	43953841	0	A	G	0.467	0.152327	0.0645252	-24.758	71.415	100000	0.0208743	0.0175989	0.0225017
24	BICF2P799320	5028425	0	C	G	0.322	-0.172993	0.0728142	-24.7586	37.5626	100000	0.0201001	0.0176107	0.0225148
7	BICF2G63087836	79811650	0	C	G	0.454	0.162766	0.0681981	-24.7586	34.2118	100000	0.0195587	0.0176121	0.0225163
19	BICF2G63037069	12044416	0	C	T	0.257	0.190405	0.0779485	-24.7594	25.2286	100000	0.0169643	0.0176279	0.0225338
35	TIGRP2P405050_RS9005767	9033304	0	T	C	0.336	0.149733	0.0633735	-24.7605	121.463	100000	0.0207716	0.0176493	0.0225575
29	CHR29_16052968	16521014	0	A	G	0.388	0.158591	0.0667477	-24.7612	49.196	100000	0.0200923	0.0176636	0.0225733
4	BICF2G630176575	83670248	0	C	G	0.283	0.162616	0.0687578	-24.7615	53.4353	100000	0.0206498	0.0176686	0.0225789
9	CHR9_40084296	40055419	0	A	G	0.263	0.180596	0.0754071	-24.7617	28.7942	100000	0.0191545	0.0176727	0.0225835
1	CHR1_55037472	55588979	0	C	T	0.474	-0.158219	0.063336	-24.763	18.1186	100000	0.0147075	0.0176997	0.0226133
17	BICF2P965583	4045412	1	G	A	0.347	0.155249	0.0656285	-24.765	60.7181	100000	0.0206237	0.0177412	0.0226593
33	BICF2G630247156	7672364	0	G	A	0.493	0.170069	0.0720394	-24.7652	62.5286	100000	0.0208728	0.0177443	0.0226627
20	BICF2P1203073	29599501	0	C	T	0.395	-0.170226	0.0721942	-24.7662	53.6541	100000	0.0210236	0.0177644	0.0226849
3	BICF2S23347031	86920465	0	A	G	0.276	-0.17373	0.069212	-24.7668	23.9244	100000	0.0142548	0.0177764	0.0226982
5	TIGRP2P76127_RS8951329	85678380	0	A	G	0.474	0.173757	0.073077	-24.7676	36.6192	100000	0.0200037	0.0177934	0.0227171
10	CHR10_1938354	2296733	0	C	T	0.322	-0.177996	0.0747945	-24.7677	34.6812	100000	0.0199	0.0177952	0.022719
27	BICF2P1010584	38316939	0	G	A	0.27	-0.18487	0.0713257	-24.7697	13.9877	100000	0.0114933	0.0178355	0.0227637
9	BICF2G630838863	39150927	0	T	C	0.487	-0.151842	0.0644221	-24.7708	52.8035	100000	0.0210715	0.0178586	0.0227892
5	BICF2S23145177	48442412	0	G	A	0.474	0.161502	0.066757	-24.7718	27.8111	100000	0.0180098	0.0178789	0.0228117
5	BICF2P595750	48466031	0	A	G	0.474	0.161502	0.066757	-24.7718	27.8111	100000	0.0180098	0.0178789	0.0228117
17	BICF2S23242680	4370681	0	G	A	0.461	-0.16757	0.0704163	-24.7726	8887.19	100000	0.0199043	0.0178954	0.0228299
17	BICF2P192346	4386828	0	C	T	0.461	-0.16757	0.0704163	-24.7726	8887.19	100000	0.0199043	0.0178954	0.0228299
5	BICF2G630187106	44110402	0	C	T	0.493	0.181947	0.0750104	-24.7732	32.5379	100000	0.0177207	0.0179061	0.0228418
17	BICF2P1429707	18997280	0	A	C	0.395	-0.168996	0.0708151	-24.7745	38.8002	100000	0.01957	0.0179331	0.0228716
17	TIGRP2P233003_RS9245724	45488132	0	G	A	0.401	0.159649	0.064973	-24.7748	24.9207	100000	0.0163471	0.0179387	0.0228778
12	BICF2S2302908	68830297	0	T	C	0.329	0.191696	0.0804789	-24.7755	39.09	100000	0.019793	0.0179535	0.0228941
39	BICF2P520831	4735737	0	C	T	0.382	0.151605	0.062495	-24.7762	26.8422	100000	0.0177091	0.0179679	0.0229101
26	BICF2P366526	12826262	0	C	T	0.382	-0.154629	0.065198	-24.7763	39.2968	100000	0.0203095	0.0179702	0.0229126
29	BICF2G630625680	24670468	0	A	C	0.368	-0.15856	0.0642487	-24.7763	20.6417	100000	0.0159017	0.0179703	0.0229128
7	BICF2P748073	58202451	0	T	C	0.467	-0.152272	0.0632127	-24.7787	28.2723	100000	0.0184907	0.0180199	0.0229676
23	BICF2G630369721	44719146	0	C	T	0.263	-0.17493	0.0729688	-24.7791	30.8139	100000	0.0190396	0.0180288	0.0229775
27	BICF2P148249	18197604	0	G	A	0.289	-0.189863	0.0798692	-24.7794	100000	100000	0.0200314	0.0180347	0.0229839
21	BICF2G630638247	51391480	0	T	G	0.434	-0.151764	0.0643926	-24.7807	117.567	100000	0.0210782	0.0180602	0.0230122
32	CHR32_11611814	28343872	0	G	A	0.349	-0.156239	0.0662044	-24.7824	55.9691	100000	0.0209156	0.0180952	0.0230509
15	BICF2P204520	14874501	0	G	A	0.355	0.160897	0.0678699	-24.7827	36.9629	100000	0.0203615	0.0181024	0.0230588
29	BICF2P1362146	20598901	0	A	C	0.493	0.178681	0.0689304	-24.783	14.8663	100000	0.011485	0.0181084	0.0230654
20	BICF2P693538	24844324	0	C	T	0.467	-0.175823	0.0727229	-24.7836	28.3051	100000	0.0180811	0.0181207	0.023079
2	G124F5S166	4239300	0	C	A	0.316	0.177428	0.075112	-24.784	54.9521	100000	0.0207991	0.0181286	0.0230878
2	CHR2_4054377	4281611	0	C	T	0.316	0.177428	0.075112	-24.784	54.9521	100000	0.0207991	0.0181286	0.0230878
2	CHR2_4077069	4304304	0	A	G	0.316	0.177428	0.075112	-24.784	54.9521	100000	0.0207991	0.0181286	0.0230878
10	BICF2G630486003	36353436	0	A	G	0.408	0.15561	0.0661968	-24.7843	108.302	100000	0.0214036	0.018135	0.0230948
15	BICF2G630418060	61864188	0	G	A	0.25	0.171392	0.0712672	-24.7843	27.6607	100000	0.0186773	0.0181355	0.0230953
10	BICF2S23716167	68371058	0	C	G	0.257	-0.178554	0.075476	-24.7846	42.4118	100000	0.0206167	0.0181424	0.023103
8	BICF2P442053	18125497	0	C	A	0.487	-0.154616	0.0654935	-24.785	39.751	100000	0.020872	0.0181503	0.0231117
32	BICF2P401347	38453603	0	A	G	0.362	-0.156855	0.066434	-24.7851	47.0958	100000	0.0208573	0.0181512	0.0231127
35	BICF2P1316254	5928693	0	T	C	0.355	0.158685	0.0676195	-24.786	113.805	100000	0.0216178	0.018171	0.0231345
1	BICF2P743611	115872931	0	A	G	0.48	-0.142489	0.0606105	-24.786	96.4641	100000	0.0213938	0.0181713	0.0231349
2	BICF2G630676444	6745614	0	T	C	0.289	0.163371	0.0686234	-24.7866	37.5119	100000	0.0198551	0.0181839	0.0231488
12	BICF2P1416859	56469981	0	A	G	0.454	0.152533	0.0639784	-24.7871	32.3157	100000	0.019684	0.0181927	0.0231585
39	BICF2P147004	14852573	0	T	C	0.349	-0.127508	0.0542897	-24.7871	87.6692	100000	0.0215138	0.0181928	0.0231587
18	TIGRP2P256732_RS8615011	49273650	0	C	T	0.447	0.149016	0.0627185	-24.7885	39.9038	100000	0.0200934	0.0182215	0.0231903
32	BICF2S24414879	7468479	0	G	C	0.322	0.148069	0.0620846	-24.7897	40.3631	100000	0.0196433	0.0182465	0.0232179
19	BICF2S23113180	50185014	0	G	A	0.408	0.172043	0.072241	-24.7897	44.2847	100000	0.0198143	0.0182472	0.0232188
4	BICF2S23653875	3454789	0	C	T	0.474	0.159644	0.0679285	-24.7901	79.5149	100000	0.0214326	0.0182563	0.0232288
9	CHR9_11526073	15400433	0	A	G	0.27	-0.172393	0.0726334	-24.7904	38.2101	100000	0.0202194	0.0182632	0.0232364
12	BICF2S23437297	60458843	0	T	C	0.375	-0.163664	0.0661959	-24.7908	23.3384	100000	0.0157178	0.01827	0.0232439
27	BICF2P1013201	36235817	0	T	C	0.474	0.145822	0.0607339	-24.7921	26.9538	100000	0.0188633	0.0182976	0.0232744
29	TIGRP2P366812_RS9058390	20828930	0	T	C	0.289	0.188207	0.0753435	-24.7929	17.873	100000	0.0147114	0.0183136	0.023292
1	BICF2P183706	28134740	0	G	A	0.388	-0.165686	0.0698732	-24.7929	100000	100000	0.0203324	0.0183139	0.0232924
12	BICF2P1332421	33688623	0	G	T	0.303	-0.162563	0.0682213	-24.7952	34.3351	100000	0.0197463	0.0183636	0.0233472
12	BICF2P396470	33698480	0	A	G	0.303	-0.162563	0.0682213	-24.7952	34.3351	100000	0.0197463	0.0183636	0.0233472
12	CHR12_58708933	58976789	0	G	A	0.368	-0.161591	0.0686823	-24.7953	39.6362	100000	0.0212962	0.0183648	0.0233486
13	BICF2P442384	49902545	0	C	G	0.441	-0.138561	0.0589956	-24.7961	63.8445	100000	0.0215139	0.018381	0.0233665
38	BICF2G63073713	14424557	0	G	A	0.263	-0.199132	0.0845152	-24.7982	45.7079	100000	0.0211144	0.0184265	0.0234166
2	CHR2_35917864	35046121	2	C	T	0.25	0.16091	0.0598972	-24.7989	13.0363	100000	0.00891238	0.0184404	0.0234319
31	BICF2G630727989	4042927	0	C	A	0.414	0.159617	0.0680514	-24.7992	126.466	100000	0.0216824	0.0184466	0.0234388
31	BICF2G630727997	4061733	0	A	G	0.414	0.159617	0.0680514	-24.7992	126.466	100000	0.0216824	0.0184466	0.0234388
22	TIGRP2P297668_RS8614569	56603724	0	T	C	0.454	0.154581	0.0652755	-24.7999	100000	100000	0.0204914	0.0184615	0.0234553
22	BICF2P1062325	56616125	0	G	A	0.454	0.154581	0.0652755	-24.7999	100000	100000	0.0204914	0.0184615	0.0234553
12	CHR12_20137701	20384690	0	T	C	0.27	-0.184857	0.0780658	-24.8003	100000	100000	0.0204998	0.0184693	0.0234639
10	BICF2P765325	42804609	0	G	A	0.263	0.171428	0.073201	-24.8012	97.7908	100000	0.0218807	0.0184885	0.023485
27	BICF2S23659555	18001184	0	T	C	0.309	-0.153332	0.0652781	-24.8026	187.215	100000	0.021501	0.0185176	0.0235172
2	CHR2_12770577	10615572	0	A	G	0.336	-0.16386	0.0699681	-24.8046	98.6791	100000	0.0218781	0.0185612	0.0235652
11	BICF2G630299160	26870675	0	G	A	0.27	0.181485	0.0761701	-24.8055	33.2906	100000	0.0197589	0.0185804	0.0235864
2	BICF2P596120	37653079	0	A	C	0.263	0.179488	0.075633	-24.8058	33.1675	100000	0.0202358	0.0185865	0.0235932
2	BICF2P542787	37658127	0	T	G	0.263	0.179488	0.075633	-24.8058	33.1675	100000	0.0202358	0.0185865	0.0235932
10	BICF2P765310	44939650	0	A	C	0.368	-0.186192	0.0695179	-24.8064	10.7596	100000	0.00911063	0.0185987	0.0236066
5	BICF2G630189132	47715356	0	A	G	0.25	-0.178735	0.0762313	-24.8074	51.591	100000	0.0217307	0.0186202	0.0236303
25	BICF2P266191	49483021	0	C	T	0.27	0.194495	0.0822559	-24.8081	100000	100000	0.0206784	0.0186351	0.0236468
27	CHR27_2034407	44615605	1	A	G	0.487	0.179459	0.0636104	-24.8106	9.25186	100000	0.00613863	0.018688	0.023705
9	BICF2G630840514	41140456	0	T	C	0.454	-0.163423	0.0698373	-24.8106	100.796	100000	0.0219801	0.0186884	0.0237055
9	BICF2G630840515	41140599	0	C	G	0.454	-0.163423	0.0698373	-24.8106	100.796	100000	0.0219801	0.0186884	0.0237055
15	BICF2S23660338	34018909	0	T	C	0.25	0.184548	0.0765677	-24.8107	24.2483	100000	0.0184263	0.0186906	0.0237079
24	TIGRP2P318714_RS8891442	36759894	0	T	C	0.461	-0.163442	0.0691252	-24.8108	41.9375	100000	0.0206819	0.0186925	0.02371
20	BICF2G630230791	18191312	0	T	G	0.447	-0.16192	0.0683696	-24.8117	39.0407	100000	0.0204828	0.0187125	0.023732
35	BICF2G630770097	6671301	0	A	G	0.296	-0.151092	0.0639517	-24.8124	100000	100000	0.0207774	0.0187271	0.0237481
20	BICF2P333950	25129683	0	T	C	0.461	0.164516	0.0683388	-24.8125	27.1457	100000	0.0185621	0.0187288	0.0237499
3	CHR3_52038273	52528972	0	T	C	0.257	-0.200583	0.0834772	-24.8127	24.8069	100000	0.0187756	0.018733	0.0237546
25	BICF2G630465937	16095177	0	G	A	0.362	-0.165211	0.0692508	-24.8134	28.4871	100000	0.0196071	0.0187495	0.0237728
10	CHR10_28136759	29136315	0	T	A	0.283	-0.159691	0.0681522	-24.8155	42.9094	100000	0.0218111	0.0187943	0.0238221
39	BICF2G630532211	28822028	0	T	C	0.5	0.119118	0.0510196	-24.8161	112.814	100000	0.0222723	0.0188053	0.0238342
11	BICF2P1413906	36325691	0	G	A	0.375	0.180583	0.0758062	-24.8164	35.8981	100000	0.0197816	0.018813	0.0238427
5	BICF2P836205	68634559	0	C	T	0.368	0.167684	0.0713727	-24.8174	46.2519	100000	0.0214735	0.0188333	0.023865
19	BICF2G63044601	23604350	0	C	T	0.322	-0.155264	0.0660363	-24.8178	41.3397	100000	0.0213785	0.0188425	0.0238751
9	TIGRP2P125055_RS8787315	27634992	0	T	C	0.48	0.138839	0.059424	-24.8182	107.517	100000	0.0221804	0.0188512	0.0238848
35	BICF2G630767596	4732833	0	T	C	0.368	0.151774	0.0652401	-24.8189	76.0066	100000	0.0227388	0.0188659	0.0239009
35	BICF2G630767603	4734899	0	G	A	0.368	0.151774	0.0652401	-24.8189	76.0066	100000	0.0227388	0.0188659	0.0239009
7	CHR7_78541551	78635401	0	C	T	0.309	0.190077	0.0707989	-24.8196	9.82546	100000	0.00895317	0.0188811	0.0239177
19	BICF2G63047221	26978455	0	T	G	0.447	-0.174408	0.0699348	-24.8209	16.4983	100000	0.0148694	0.0189101	0.0239496
2	TIGRP2P31514_RS8649833	76499267	0	C	T	0.289	0.175969	0.0692911	-24.821	18.9569	100000	0.0131986	0.0189117	0.0239513
18	BICF2P876133	18333364	0	T	C	0.257	-0.171504	0.0727121	-24.8213	100000	100000	0.0209828	0.0189178	0.0239581
35	BICF2G630769804	6487008	1	A	G	0.353	0.15773	0.0678513	-24.8242	50.1391	100000	0.0228368	0.0189813	0.0240279
9	TIGRP2P123054_RS8988636	11598168	0	A	T	0.382	-0.174363	0.0713086	-24.8244	17.9518	100000	0.0168568	0.0189862	0.0240334
21	BICF2P543287	11865505	0	G	A	0.329	0.187887	0.0801741	-24.826	39.6341	100000	0.0217932	0.0190215	0.0240723
27	CHR27_2572886	44079373	0	G	A	0.382	-0.188529	0.0769479	-24.8263	19.9583	100000	0.0166467	0.0190261	0.0240772
10	BICF2P370305	14484611	0	G	T	0.408	0.157485	0.0662028	-24.8265	31.3471	100000	0.0199488	0.0190311	0.0240828
12	BICF2P1347549	56336930	0	C	G	0.5	-0.145079	0.0615713	-24.8266	100000	100000	0.0211084	0.0190345	0.0240865
12	BICF2P364756	56354548	0	T	C	0.5	-0.145079	0.0615713	-24.8266	100000	100000	0.0211084	0.0190345	0.0240865
12	BICF2P292881	56388209	0	T	C	0.5	-0.145079	0.0615713	-24.8266	100000	100000	0.0211084	0.0190345	0.0240865
12	BICF2P1458368	56398596	0	G	C	0.5	-0.145079	0.0615713	-24.8266	100000	100000	0.0211084	0.0190345	0.0240865
39	BICF2P608803	29468778	0	A	G	0.434	-0.131499	0.0564906	-24.8276	94.6637	100000	0.0226589	0.0190565	0.0241107
3	BICF2G630348010	72009135	0	T	C	0.342	0.181711	0.0771376	-24.828	100000	100000	0.0211405	0.0190643	0.0241193
26	BICF2P377636	27778159	0	A	G	0.474	-0.158221	0.0649811	-24.8293	26.5401	100000	0.0173069	0.0190924	0.0241502
27	BICF2P740547	701352	0	T	G	0.401	-0.1821	0.0722335	-24.8297	15.0543	100000	0.0138559	0.0191006	0.0241592
27	TIGRP2P356819_RS9097550	742071	0	C	T	0.401	-0.1821	0.0722335	-24.8297	15.0543	100000	0.0138559	0.0191006	0.0241592
19	BICF2P1198381	44649845	0	C	A	0.25	0.202028	0.0867091	-24.8299	78.3142	100000	0.0225387	0.0191058	0.0241649
27	TIGRP2P353328_RS8509231	16507301	1	G	A	0.433	-0.151073	0.0641704	-24.8299	7332.85	100000	0.0212159	0.0191063	0.0241655
21	BICF2G630637919	51581829	0	C	T	0.375	-0.162086	0.0693529	-24.8301	150.196	100000	0.0221414	0.0191106	0.0241703
10	BICF2S236415	2185773	0	G	C	0.309	-0.183392	0.0785828	-24.8306	47.0344	100000	0.0223275	0.0191214	0.0241821
39	BICF2S23157997	11544772	0	A	G	0.336	0.13291	0.0564503	-24.8308	100000	100000	0.0212051	0.0191243	0.0241853
19	CHR19_51034647	52686367	0	A	G	0.263	0.189306	0.0804275	-24.8324	100000	100000	0.0212428	0.0191594	0.0242238
12	BICF2P1400606	56445701	0	G	T	0.441	0.151683	0.0647613	-24.8331	42.694	100000	0.0218635	0.0191756	0.0242417
12	BICF2P296298	56451864	0	A	C	0.441	0.151683	0.0647613	-24.8331	42.694	100000	0.0218635	0.0191756	0.0242417
9	BICF2G630831702	23907294	1	C	T	0.253	-0.194594	0.0834306	-24.8333	68.951	100000	0.0224019	0.0191802	0.0242468
27	BICF2G630138736	43707778	0	T	C	0.434	-0.163895	0.0662808	-24.8351	20.2732	100000	0.0157047	0.0192195	0.02429
15	TIGRP2P207627_RS8746491	63205418	0	A	G	0.401	-0.155045	0.0658012	-24.8367	32.5797	100000	0.0211097	0.019254	0.0243279
2	BICF2G630674349	10562190	0	G	A	0.375	-0.163277	0.0701866	-24.8374	77.5386	100000	0.0227421	0.0192702	0.0243456
27	BICF2S23161055	44501926	0	T	C	0.375	0.256447	0.0709761	-24.8377	3.73968	100000	0.000548499	0.0192774	0.0243536
33	BICF2G630247503	8236724	0	G	A	0.48	0.178371	0.0750707	-24.8386	25.8031	100000	0.0200885	0.0192963	0.0243743
10	BICF2G630484046	32481953	0	C	T	0.283	0.160271	0.0685494	-24.8386	287.846	100000	0.0220909	0.0192966	0.0243747
12	BICF2G630118059	62341502	0	T	G	0.414	-0.156353	0.0634841	-24.8397	20.1214	100000	0.0161094	0.0193208	0.0244013
22	BICF2G630329106	35918837	0	T	C	0.414	-0.198342	0.0789592	-24.8403	15.8358	100000	0.0141868	0.0193345	0.0244163
5	BICF2S23712534	30979988	0	G	A	0.368	0.16362	0.0702863	-24.8406	131.163	100000	0.0226534	0.0193412	0.0244237
4	BICF2G630179944	87739174	0	C	T	0.414	-0.15868	0.0680806	-24.8417	46.0508	100000	0.0224931	0.0193648	0.0244496
17	BICF2G630213285	28050160	0	C	T	0.467	0.165445	0.0673467	-24.842	21.4115	100000	0.0163702	0.0193722	0.0244578
26	BICF2G630195325	36502241	0	C	T	0.382	0.167882	0.0718398	-24.8425	54.9012	100000	0.0221534	0.0193825	0.0244691
8	BICF2S23141242	28519246	0	T	C	0.276	-0.170886	0.0725467	-24.8425	41.2595	100000	0.0211481	0.0193829	0.0244695
31	BICF2P567267	12504908	1	A	G	0.293	-0.167603	0.0701106	-24.8427	26.2321	100000	0.0193681	0.0193866	0.0244736
29	BICF2G630623986	22312754	0	T	G	0.382	0.16837	0.0670785	-24.8427	15.8067	100000	0.0142576	0.019387	0.024474
1	BICF2G630792138	82944765	0	T	C	0.289	-0.170637	0.0714345	-24.8435	26.6148	100000	0.0194575	0.0194052	0.024494
35	CHR35_8306305	9606109	3	A	G	0.308	-0.156994	0.067143	-24.8446	45.2503	100000	0.0220819	0.0194292	0.0245204
27	BICF2P1162161	15669975	0	C	T	0.283	-0.181254	0.0779944	-24.8446	82.0345	100000	0.0228772	0.0194305	0.0245218
5	BICF2S23629239	58973065	0	T	C	0.349	-0.152619	0.0657156	-24.8479	53.6842	100000	0.0229634	0.0195027	0.024601
5	BICF2S23553461	58974128	0	C	T	0.349	-0.152619	0.0657156	-24.8479	53.6842	100000	0.0229634	0.0195027	0.024601
20	BICF2S237988	27004348	0	C	A	0.263	-0.169439	0.0721469	-24.8484	44.016	100000	0.021521	0.019515	0.0246146
39	BICF2P502939	18487372	0	A	G	0.355	-0.130119	0.0558375	-24.8489	52.0317	100000	0.0225181	0.0195261	0.0246268
14	BICF2S23341021	54658344	0	T	C	0.276	0.170784	0.073549	-24.8492	46.316	100000	0.0229844	0.019532	0.0246333
35	CHR35_23883072	25298621	0	T	C	0.276	0.156513	0.0639553	-24.8498	19.7845	100000	0.0167691	0.0195449	0.0246475
5	BICF2S23260404	62020049	0	A	C	0.276	0.179566	0.0767552	-24.8505	40.3576	100000	0.0220127	0.0195605	0.0246646
27	BICF2S2341617	45906923	0	T	C	0.303	-0.164238	0.0678596	-24.8515	21.6551	100000	0.0179643	0.0195835	0.0246897
21	CHR21_50449997	51392598	0	C	T	0.375	0.159519	0.0686228	-24.8515	81.831	100000	0.0228412	0.0195838	0.02469
5	BICF2G630187013	43874148	0	C	A	0.283	-0.201901	0.0750523	-24.8515	11.1224	100000	0.00882276	0.0195839	0.0246902
5	BICF2G630187018	43904511	0	A	G	0.283	-0.201901	0.0750523	-24.8515	11.1224	100000	0.00882276	0.0195839	0.0246902
35	TIGRP2P404409_RS8729089	2213222	0	T	C	0.27	-0.174222	0.0744496	-24.8518	852.681	100000	0.0219757	0.0195904	0.0246974
1	BICF2S2298509	122545035	0	A	G	0.349	-0.164615	0.0684062	-24.8532	27.419	100000	0.0186061	0.0196228	0.0247329
8	BICF2S2325735	63102454	0	A	G	0.289	-0.2195	0.0806764	-24.8535	10.159	100000	0.00811428	0.0196284	0.024739
5	CHR5_47819730	48167416	0	G	A	0.474	-0.165302	0.0683408	-24.8538	21.4233	100000	0.0180311	0.0196347	0.024746
17	BICF2P228747	44576877	0	C	A	0.289	0.170203	0.0731902	-24.8556	177.382	100000	0.0227895	0.0196756	0.0247908
17	BICF2P708599	15476148	0	A	C	0.336	-0.194803	0.0731669	-24.8564	12.1354	100000	0.00951168	0.0196934	0.0248103
2	BICF2P1194997	30872750	0	G	T	0.428	-0.162633	0.0678289	-24.8568	22.7753	100000	0.0190218	0.0197026	0.0248204
20	BICF2S23641393	23129792	0	T	G	0.434	-0.161051	0.0673662	-24.8569	27.9616	100000	0.0193617	0.0197042	0.0248222
4	BICF2P1147509	67957518	0	C	T	0.428	0.155604	0.063539	-24.8576	16.4865	100000	0.016695	0.0197204	0.0248399
17	BICF2S23757310	55678081	0	A	G	0.362	-0.17024	0.0733226	-24.8583	149.395	100000	0.0229988	0.0197378	0.024859
20	BICF2S23718000	26700108	0	T	C	0.336	0.163404	0.0664001	-24.8592	19.3545	100000	0.0161911	0.0197568	0.0248799
7	BICF2P1309080	38264441	0	T	C	0.408	-0.163958	0.0681834	-24.8596	25.5951	100000	0.0186893	0.0197666	0.0248906
7	BICF2P1335495	63937711	0	A	G	0.303	-0.167836	0.0719373	-24.8599	44.9398	100000	0.0223638	0.0197724	0.024897
25	BICF2P740200	19001392	0	A	G	0.263	-0.18199	0.0786252	-24.86	79.545	100000	0.0234089	0.0197743	0.024899
5	BICF2P515777	65936980	0	C	T	0.296	0.170092	0.0729885	-24.8605	44.1823	100000	0.0225141	0.0197857	0.0249115
28	CHR28_23453837	23750766	0	T	C	0.474	0.136948	0.0588212	-24.861	60.2294	100000	0.0226365	0.0197987	0.0249258
17	BICF2P501483	17456036	0	A	G	0.447	-0.165694	0.0689136	-24.8612	26.5996	100000	0.0187029	0.0198017	0.0249292
8	BICF2P157858	64992648	1	C	T	0.433	0.170383	0.0728734	-24.8612	1545.54	100000	0.0220891	0.0198031	0.0249306
20	TIGRP2P271247_RS9148687	15278827	0	G	A	0.408	0.15482	0.0660048	-24.864	39.0785	100000	0.0216793	0.0198655	0.024999
19	BICF2P1370289	42906215	0	G	T	0.447	-0.153505	0.0662741	-24.8654	108.51	100000	0.023318	0.0198978	0.0250344
3	TIGRP2P54845_RS8745137	84854853	0	A	G	0.257	0.178428	0.0762886	-24.8657	100000	100000	0.0220456	0.0199057	0.0250431
4	BICF2G63057371	3423032	0	T	G	0.48	0.157072	0.0678242	-24.8661	83.1111	100000	0.023338	0.0199131	0.0250512
21	TIGRP2P287723_RS9254339	47120084	0	T	C	0.362	-0.181191	0.0767752	-24.8666	28.8996	100000	0.0209124	0.0199262	0.0250655
28	BICF2P657531	2892547	0	A	G	0.329	0.201432	0.0712778	-24.8676	8.40302	100000	0.00605636	0.0199478	0.0250892
9	BICF2P1106907	42237411	0	G	A	0.342	-0.175455	0.0739711	-24.8676	27.4815	100000	0.0202966	0.0199489	0.0250904
3	BICF2G630353969	84815810	0	T	C	0.27	0.157658	0.0677747	-24.8678	319.423	100000	0.0227487	0.0199535	0.0250955
11	BICF2P1095814	20529009	0	T	C	0.316	0.160357	0.0695122	-24.8683	86.6805	100000	0.0238612	0.0199631	0.0251061
11	BICF2P914727	20540662	0	C	A	0.316	0.160357	0.0695122	-24.8683	86.6805	100000	0.0238612	0.0199631	0.0251061
3	BICF2G630344104	60416580	0	C	T	0.296	-0.195672	0.0786672	-24.869	18.1843	100000	0.0151231	0.0199799	0.0251244
12	BICF2P331650	63005211	0	A	C	0.25	0.167868	0.0674347	-24.8691	17.7884	100000	0.0150452	0.0199826	0.0251274
27	BICF2P774757	30937433	0	A	C	0.276	-0.183443	0.0749063	-24.8692	18.2797	100000	0.0166949	0.0199857	0.0251307
31	BICF2P1395176	13804227	0	A	G	0.309	-0.168486	0.0706584	-24.8697	24.2809	100000	0.019665	0.019997	0.0251432
27	BICF2S23159321	37456149	0	G	A	0.461	-0.138314	0.0594372	-24.8705	38.9676	100000	0.0227013	0.0200154	0.0251633
5	CHR5_63977021	64468605	0	A	G	0.467	0.142606	0.0615154	-24.8726	45.7833	100000	0.0232029	0.020063	0.0252154
24	BICF2P474171	40696683	0	C	T	0.257	-0.174456	0.0738602	-24.8729	35.4429	100000	0.0208097	0.0200691	0.0252221
9	BICF2P1297013	27799759	0	G	A	0.322	-0.171122	0.0739183	-24.8741	173.874	100000	0.0233878	0.0200967	0.0252523
2	BICF2G630674527	10409634	0	T	C	0.355	-0.163036	0.0705935	-24.8752	65.8785	100000	0.0237079	0.0201221	0.0252802
37	BICF2S23318006	2688098	0	T	C	0.401	-0.157978	0.064403	-24.8766	18.4492	100000	0.0165246	0.0201545	0.0253156
37	BICF2S23542800	2756647	0	A	G	0.401	-0.157978	0.064403	-24.8766	18.4492	100000	0.0165246	0.0201545	0.0253156
17	BICF2P306386	1420531	0	T	C	0.316	-0.152074	0.0655489	-24.8767	258.034	100000	0.0231013	0.0201565	0.0253178
18	BICF2P71304	50923504	0	T	C	0.395	-0.174018	0.0739983	-24.8773	34.2745	100000	0.021354	0.0201709	0.0253336
18	BICF2P1329203	50946157	0	A	G	0.395	-0.174018	0.0739983	-24.8773	34.2745	100000	0.021354	0.0201709	0.0253336
18	BICF2S23729128	51006182	0	T	C	0.395	-0.174018	0.0739983	-24.8773	34.2745	100000	0.021354	0.0201709	0.0253336
18	CHR18_50509387	51013120	0	I	D	0.395	-0.174018	0.0739983	-24.8773	34.2745	100000	0.021354	0.0201709	0.0253336
9	CHR9_30787467	30745139	0	A	G	0.296	-0.159648	0.0690831	-24.8774	90.0596	100000	0.0236231	0.0201732	0.0253361
18	BICF2G630697857	37143362	0	T	C	0.368	0.164075	0.0676948	-24.8777	24.2555	100000	0.0178054	0.020181	0.0253446
18	BICF2G630698897	35759358	0	G	A	0.487	0.152264	0.0653856	-24.878	924.408	100000	0.022608	0.0201875	0.0253517
7	BICF2P682712	76480555	0	A	G	0.27	0.194515	0.079477	-24.8786	17.5283	100000	0.0167602	0.0202011	0.0253667
39	BICF2S23217180	18375861	1	G	A	0.347	0.133199	0.0575627	-24.8792	177.471	100000	0.0234475	0.0202155	0.0253824
38	BICF2S23031254	19873145	0	A	C	0.408	-0.147218	0.0626857	-24.88	35.2871	100000	0.0215222	0.0202345	0.0254032
5	BICF2G630187022	43922579	0	A	G	0.434	-0.158197	0.0672256	-24.8803	31.9422	100000	0.0212704	0.0202417	0.0254111
38	BICF2P1501129	19803650	0	T	C	0.349	-0.154578	0.0662208	-24.8805	42.8909	100000	0.022298	0.0202454	0.0254151
35	BICF2S24414100	4287764	0	T	C	0.487	0.139298	0.0597318	-24.8809	100000	100000	0.0224208	0.0202548	0.0254254
17	BICF2S23444678	56935148	0	C	T	0.329	0.160158	0.0691685	-24.8818	228.309	100000	0.0233613	0.0202754	0.0254479
33	BICF2G630250081	11400531	0	A	G	0.395	0.179501	0.074941	-24.8819	22.5237	100000	0.0191409	0.0202786	0.0254515
12	BICF2P964312	59717668	0	G	C	0.27	0.200621	0.0797575	-24.8821	16.8603	100000	0.0140601	0.0202814	0.0254545
16	BICF2G630115279	35527048	0	C	T	0.461	0.175913	0.0710982	-24.883	19.2144	100000	0.0156448	0.0203026	0.0254777
25	BICF2G630468105	11438094	0	G	A	0.257	-0.172087	0.071131	-24.8833	22.5095	100000	0.018008	0.0203092	0.0254849
9	TIGRP2P122931_RS8615391	11169070	0	C	T	0.447	-0.162851	0.0693733	-24.8834	26.0126	100000	0.0215787	0.0203119	0.0254878
9	BICF2P1071056	11216522	0	A	C	0.447	-0.162851	0.0693733	-24.8834	26.0126	100000	0.0215787	0.0203119	0.0254878
9	CHR9_15707162	11220472	0	A	C	0.447	-0.162851	0.0693733	-24.8834	26.0126	100000	0.0215787	0.0203119	0.0254878
9	CHR9_15705814	11221817	0	T	C	0.447	-0.162851	0.0693733	-24.8834	26.0126	100000	0.0215787	0.0203119	0.0254878
1	CHR1_55036507	55588014	0	G	A	0.454	-0.159628	0.0661394	-24.8841	20.5897	100000	0.0182748	0.0203292	0.0255068
1	CHR1_55036696	55588203	0	C	T	0.454	-0.159628	0.0661394	-24.8841	20.5897	100000	0.0182748	0.0203292	0.0255068
1	CHR1_55036794	55588301	0	G	A	0.454	-0.159628	0.0661394	-24.8841	20.5897	100000	0.0182748	0.0203292	0.0255068
24	BICF2G630506722	15513223	0	G	A	0.428	0.157865	0.0683782	-24.8848	65.3791	100000	0.0237546	0.0203452	0.0255243
10	BICF2S22910944	11015580	0	A	C	0.289	0.179376	0.0759721	-24.8852	30.0201	100000	0.0208571	0.0203544	0.0255344
18	TIGRP2P246750_RS8494022	26169422	0	A	G	0.283	0.178831	0.0775904	-24.8855	121.966	100000	0.0239842	0.0203608	0.0255413
18	TIGRP2P246752_RS9045155	26175801	0	G	A	0.283	0.178831	0.0775904	-24.8855	121.966	100000	0.0239842	0.0203608	0.0255413
18	BICF2P491591	26176134	0	C	T	0.283	0.178831	0.0775904	-24.8855	121.966	100000	0.0239842	0.0203608	0.0255413
31	BICF2G630731761	9849708	0	T	G	0.296	-0.190915	0.0810325	-24.8876	26.9941	100000	0.0211219	0.0204103	0.0255955
28	BICF2G630261787	37463483	0	T	C	0.349	-0.15337	0.0663664	-24.8877	62.6516	100000	0.0236233	0.0204119	0.0255973
4	CHR4_2372457	2744311	0	G	A	0.414	0.155017	0.0665584	-24.8877	100000	100000	0.0225896	0.020412	0.0255973
4	CHR4_2385914	2757771	0	T	G	0.414	0.155017	0.0665584	-24.8877	100000	100000	0.0225896	0.020412	0.0255973
38	BICF2S23239965	15251623	0	G	A	0.487	0.16646	0.0714909	-24.8891	100000	100000	0.0226253	0.0204452	0.0256337
32	CHR32_36879699	2949284	0	G	T	0.395	-0.149036	0.0634711	-24.8895	29.2145	100000	0.0215445	0.0204556	0.025645
24	BICF2G630501259	25778792	0	A	G	0.408	0.15407	0.0668702	-24.8899	82.8134	100000	0.0240312	0.0204657	0.0256561
32	BICF2P790089	3864081	0	G	A	0.454	-0.152206	0.0659909	-24.8912	76.7083	100000	0.0238859	0.0204951	0.0256882
35	BICF2P1356734	9700600	0	A	T	0.309	-0.15371	0.0663355	-24.8913	43.5743	100000	0.0232635	0.0204965	0.0256897
25	BICF2S2295809	26497561	0	C	T	0.447	0.164337	0.070988	-24.8915	49.9385	100000	0.0233883	0.0205023	0.0256961
5	BICF2P552496	63647977	0	G	A	0.447	0.169004	0.0727994	-24.8921	45.7312	100000	0.0230155	0.020516	0.025711
5	BICF2P1245717	57397069	0	T	A	0.421	0.166029	0.0722149	-24.8926	53.743	100000	0.0243238	0.0205277	0.0257238
27	CHR27_805685	45853126	2	G	A	0.345	-0.167042	0.0723571	-24.8931	37.441	100000	0.0237624	0.020539	0.0257362
17	BICF2S2361792	4534758	0	T	G	0.329	-0.168977	0.0726878	-24.8936	2527.18	100000	0.0228343	0.0205504	0.0257487
37	TIGRP2P417967_RS9132803	8037978	0	C	T	0.401	0.142167	0.0606927	-24.8967	30.4715	100000	0.0218516	0.0206238	0.0258288
8	BICF2P555879	33990638	0	T	G	0.342	0.148959	0.0622432	-24.898	24.7478	100000	0.0192401	0.0206565	0.0258646
24	BICF2G630513018	7410502	0	C	T	0.388	-0.144412	0.0619113	-24.8983	31.9671	100000	0.0223931	0.0206632	0.0258719
25	BICF2G630157767	49646144	0	T	G	0.316	0.154351	0.0662516	-24.8984	33.1668	100000	0.022549	0.0206641	0.0258729
10	BICF2P893025	63928183	0	A	G	0.336	-0.160384	0.0696554	-24.8985	88.8092	100000	0.0241187	0.0206676	0.0258767
2	CHR2_84355160	83830540	0	T	C	0.395	0.161759	0.0700821	-24.8986	55.2562	100000	0.0237883	0.0206706	0.0258799
12	BICF2P912413	10494185	0	G	T	0.25	-0.180195	0.0778096	-24.8991	41.2795	100000	0.0233401	0.0206814	0.0258918
32	BICF2P1409569	5631875	0	C	T	0.27	0.156757	0.0674576	-24.8994	100000	100000	0.022886	0.0206879	0.0258989
2	BICF2S23443418	46368159	0	C	T	0.441	0.163418	0.0631396	-24.8996	11.9657	100000	0.0116077	0.0206927	0.0259042
33	BICF2P1304189	14480507	0	T	G	0.25	0.173552	0.0747061	-24.9008	100000	100000	0.022923	0.0207224	0.0259366
15	CHR15_61127854	61608814	0	T	G	0.316	0.146184	0.0629971	-24.9018	33.7433	100000	0.0230736	0.0207459	0.0259622
7	BICF2G63086579	78591750	1	G	A	0.313	0.187653	0.0710931	-24.9019	10.1219	100000	0.0101183	0.0207494	0.025966
35	BICF2S23425664	4351115	0	T	A	0.309	-0.169711	0.0717412	-24.9032	26.6462	100000	0.020622	0.0207798	0.0259993
24	BICF2G630505849	16802163	0	T	C	0.303	-0.154803	0.0668525	-24.9036	687.415	100000	0.0233542	0.0207887	0.0260089
27	BICF2S23039716	17487812	0	A	C	0.322	-0.156109	0.0679387	-24.9037	62.8748	100000	0.0244019	0.0207908	0.0260113
29	BICF2G630632194	33479985	0	T	C	0.474	-0.178068	0.0678284	-24.9037	10.573	100000	0.0105137	0.0207909	0.0260114
2	BICF2P781106	17814383	0	A	G	0.388	0.144652	0.0602845	-24.9041	22.6148	100000	0.0189358	0.0207997	0.0260209
12	BICF2G630118227	62128592	0	G	T	0.257	0.171268	0.0707549	-24.9042	23.0541	100000	0.0179491	0.0208019	0.0260233
27	BICF2G630145360	31256482	0	G	A	0.401	0.155932	0.0680402	-24.9053	44.8155	100000	0.0247657	0.0208285	0.0260524
19	CHR19_18218358	19044580	0	G	T	0.329	-0.174493	0.0759839	-24.9054	85.9066	100000	0.0244823	0.0208329	0.0260572
32	BICF2S23042378	4581426	0	A	T	0.408	0.143083	0.0618921	-24.9055	52.2584	100000	0.023573	0.0208343	0.0260588
32	BICF2G630594215	21873175	0	C	A	0.296	0.186391	0.0794815	-24.9058	27.2433	100000	0.0217063	0.0208403	0.0260653
35	BICF2G630772030	8971717	0	T	A	0.342	-0.156523	0.0679168	-24.906	56.4682	100000	0.0239951	0.0208449	0.0260703
9	BICF2G630834951	31584185	0	C	T	0.474	-0.162775	0.0709837	-24.9067	66.8992	100000	0.0246822	0.0208636	0.0260908
17	BICF2G630215517	24052052	0	T	C	0.48	0.173561	0.0713948	-24.9069	23.2957	100000	0.0174789	0.0208665	0.0260939
10	BICF2S23634322	35882117	0	A	G	0.467	0.159096	0.0686881	-24.907	34.373	100000	0.0233184	0.0208689	0.0260965
7	CHR7_78542965	78636799	0	G	T	0.257	0.196586	0.0746456	-24.9078	9.91595	100000	0.0102817	0.0208881	0.0261175
15	BICF2P732670	42008969	0	T	C	0.48	0.152232	0.0662767	-24.9091	69.6339	100000	0.0244543	0.0209201	0.0261524
2	BICF2S23146542	36469978	0	A	G	0.368	-0.162675	0.0681621	-24.9104	25.6867	100000	0.0195624	0.0209501	0.0261852
23	BICF2P383035	41929468	0	C	T	0.493	-0.164546	0.0712302	-24.9104	36.7189	100000	0.0236757	0.0209518	0.026187
27	BICF2S23530748	35305243	0	A	G	0.276	0.157457	0.0679193	-24.9116	100000	100000	0.023199	0.0209795	0.0262172
5	BICF2P531176	58454929	0	A	G	0.342	-0.167766	0.0703698	-24.912	24.3015	100000	0.0196877	0.02099	0.0262287
37	BICF2P256217	1631168	0	A	T	0.316	-0.149293	0.0626245	-24.9123	23.7522	100000	0.0196936	0.0209959	0.0262351
18	BICF2P1105335	44014570	0	G	A	0.493	-0.154579	0.0671731	-24.913	45.6548	100000	0.0241983	0.0210139	0.0262548
18	BICF2P553934	44029924	0	A	G	0.493	-0.154579	0.0671731	-24.913	45.6548	100000	0.0241983	0.0210139	0.0262548
4	BICF2G630171612	78043286	0	G	A	0.329	0.1506	0.0653724	-24.914	41.0775	100000	0.0240481	0.0210382	0.0262813
35	BICF2G630771635	8569712	0	G	A	0.414	0.150111	0.0654413	-24.9142	100.628	100000	0.0246409	0.0210423	0.0262857
8	TIGRP2P119868_RS8746926	66163403	0	A	G	0.263	0.174265	0.0744525	-24.9145	29.8059	100000	0.0219491	0.0210501	0.0262942
17	BICF2P828244	21153619	0	A	G	0.355	-0.149546	0.0643526	-24.9145	41.1262	100000	0.0228821	0.0210514	0.0262957
10	BICF2P263991	61025143	0	T	C	0.336	0.17365	0.0740515	-24.915	30.7123	100000	0.0217117	0.0210626	0.0263079
18	BICF2P720313	28646727	0	T	C	0.362	0.163085	0.0704259	-24.9173	100000	100000	0.0233482	0.0211185	0.0263688
20	BICF2S23228253	26196890	0	A	G	0.395	-0.146072	0.0619085	-24.9175	29.8328	100000	0.0209406	0.0211234	0.0263742
34	CHR34_29115255	29340752	0	C	T	0.309	0.176571	0.0758285	-24.9178	32.0543	100000	0.0226164	0.0211299	0.0263813
18	BICF2P407084	8474572	0	A	G	0.27	0.159151	0.0687619	-24.9199	100000	100000	0.0234159	0.0211816	0.0264376
1	BICF2G630711464	10055305	2	C	T	0.405	0.159724	0.0693046	-24.9206	430.839	100000	0.0239922	0.0211994	0.026457
36	BICF2P969224	26104750	0	T	C	0.355	0.149547	0.0646309	-24.9214	100000	100000	0.0234544	0.0212174	0.0264767
12	BICF2P1007387	51154077	0	C	T	0.461	-0.163883	0.0714981	-24.9222	72.0368	100000	0.0247434	0.0212374	0.0264984
26	BICF2G630800314	19170925	0	T	C	0.362	0.161934	0.0700024	-24.9227	100000	100000	0.0234896	0.0212502	0.0265124
17	BICF2G630216197	23248387	0	A	G	0.395	0.1777	0.0709003	-24.9228	17.6475	100000	0.0143955	0.0212507	0.0265129
20	BICF2P1268553	15099363	0	A	G	0.447	0.14909	0.06433	-24.923	40.3324	100000	0.0232403	0.0212556	0.0265183
26	BICF2S23621727	36870738	0	T	C	0.441	0.150376	0.0643798	-24.9236	34.4149	100000	0.0222162	0.0212704	0.0265344
23	BICF2P1188629	40512316	0	T	C	0.408	0.15598	0.0678421	-24.9239	46.434	100000	0.0243191	0.0212788	0.0265436
17	BICF2G630208689	35390087	0	G	A	0.474	-0.142823	0.062215	-24.9245	48.411	100000	0.0245313	0.0212934	0.0265595
7	BICF2P623820	64458619	0	T	C	0.408	0.153888	0.0672541	-24.9254	56.1043	100000	0.0249858	0.0213142	0.0265821
7	BICF2P183136	64481451	0	T	C	0.408	0.153888	0.0672541	-24.9254	56.1043	100000	0.0249858	0.0213142	0.0265821
18	TIGRP2P249653_RS8652855	36158494	1	G	T	0.34	-0.162746	0.0709198	-24.9258	53.0615	100000	0.0245821	0.0213246	0.0265934
31	BICF2P492863	28070027	0	G	A	0.263	-0.176282	0.0749161	-24.9259	27.4247	100000	0.0212789	0.0213271	0.0265961
19	BICF2G63040275	17734380	0	A	G	0.388	-0.14629	0.0633837	-24.9262	1223.36	100000	0.0237958	0.0213354	0.0266052
9	BICF2S23712029	7923379	0	C	T	0.434	0.165734	0.0712749	-24.9268	34.1173	100000	0.0228011	0.0213501	0.0266212
17	BICF2P10998	2670348	0	A	G	0.322	-0.160882	0.0700975	-24.9272	213.755	100000	0.0245626	0.0213585	0.0266304
17	BICF2P556210	2685477	0	T	C	0.322	-0.160882	0.0700975	-24.9272	213.755	100000	0.0245626	0.0213585	0.0266304
17	BICF2P1412582	2693539	0	C	A	0.322	-0.160882	0.0700975	-24.9272	213.755	100000	0.0245626	0.0213585	0.0266304
17	BICF2P603500	2709103	0	T	C	0.322	-0.160882	0.0700975	-24.9272	213.755	100000	0.0245626	0.0213585	0.0266304
24	BICF2G630502583	21008185	0	A	G	0.283	-0.171464	0.0742011	-24.9282	100000	100000	0.023632	0.021383	0.026657
35	BICF2G630778167	23028641	0	C	T	0.461	-0.146025	0.063955	-24.9282	54.2545	100000	0.0252881	0.0213842	0.0266583
17	BICF2P282135	20470985	0	T	C	0.336	-0.149154	0.0644379	-24.9283	41.0591	100000	0.0234057	0.0213857	0.02666
39	BICF2G6304625	111578183	0	C	T	0.493	-0.132902	0.0582527	-24.9293	68.0091	100000	0.0253978	0.0214099	0.0266864
19	BICF2P977241	19625863	0	G	T	0.461	-0.163282	0.0713825	-24.931	147.702	100000	0.0250304	0.0214535	0.0267339
10	CHR10_14115927	14483539	0	C	A	0.434	0.155142	0.0658199	-24.9313	26.3401	100000	0.0210672	0.02146	0.026741
10	BICF2P370307	14483856	0	T	C	0.434	0.155142	0.0658199	-24.9313	26.3401	100000	0.0210672	0.02146	0.026741
10	BICF2P370306	14484383	0	C	G	0.434	0.155142	0.0658199	-24.9313	26.3401	100000	0.0210672	0.02146	0.026741
15	BICF2P506761	14925606	0	C	T	0.375	0.157638	0.0683596	-24.9316	35.2344	100000	0.0239126	0.0214667	0.0267482
10	BICF2P486473	51927897	0	T	C	0.283	-0.161961	0.0705546	-24.9317	254.802	100000	0.0245368	0.0214707	0.0267525
35	BICF2G630776142	20024335	0	A	G	0.309	-0.175586	0.0706678	-24.9323	16.0797	100000	0.0152283	0.0214843	0.0267674
31	BICF2S234880	15698980	0	T	G	0.401	-0.163496	0.0665437	-24.9325	18.0214	100000	0.0163554	0.0214892	0.0267727
29	BICF2G630632218	33523598	0	C	A	0.395	-0.185784	0.0748845	-24.9325	14.2858	100000	0.0153755	0.0214907	0.0267744
7	CHR7_12596572	12459240	0	C	A	0.421	0.160547	0.0702792	-24.9329	59.5619	100000	0.0252154	0.0215007	0.0267853
28	BICF2G63064573	41304682	0	A	G	0.257	-0.1769	0.0758704	-24.9332	29.1335	100000	0.0224464	0.0215065	0.0267916
37	TIGRP2P417767_RS9013573	1884553	0	C	A	0.428	-0.130892	0.0565807	-24.9358	33.2779	100000	0.0234833	0.0215721	0.026863
37	BICF2P308546	14719930	0	A	G	0.461	-0.145184	0.0635825	-24.9365	108.651	100000	0.0252785	0.0215879	0.0268801
6	BICF2P420093	63106529	2	T	C	0.291	0.138945	0.0606942	-24.9376	50.9959	100000	0.0249185	0.0216149	0.0269096
27	BICF2S23245365	43882030	0	T	G	0.401	-0.184863	0.0751705	-24.9378	16.2537	100000	0.0162598	0.02162	0.0269151
35	BICF2S2358569	13035369	0	C	T	0.322	0.15737	0.0691416	-24.9384	56.8386	100000	0.0257369	0.021637	0.0269336
38	BICF2G63068574	20093109	0	G	A	0.414	0.155586	0.0677288	-24.9389	47.708	100000	0.0244375	0.0216494	0.0269471
18	BICF2P1176965	49449909	0	A	C	0.441	-0.153022	0.0672289	-24.9389	54.8369	100000	0.0257321	0.0216494	0.0269471
12	BICF2S23630398	67749727	0	G	A	0.48	-0.172486	0.0710902	-24.9398	22.9428	100000	0.0176899	0.0216703	0.0269699
39	BICF2G630535848	16125185	0	T	C	0.263	0.150299	0.0624661	-24.94	20.1215	100000	0.0186217	0.0216762	0.0269763
39	BICF2P637545	16173770	0	C	T	0.263	0.150299	0.0624661	-24.94	20.1215	100000	0.0186217	0.0216762	0.0269763
21	CHR21_50597859	51540304	0	A	G	0.414	0.163992	0.0717649	-24.941	127.16	100000	0.0251718	0.0217008	0.027003
28	BICF2G630261832	37445721	0	T	C	0.382	0.156788	0.0682929	-24.9418	471.478	100000	0.0245207	0.0217218	0.0270259
32	BICF2P1249628	4877679	0	A	G	0.474	-0.143201	0.0627523	-24.9422	110.821	100000	0.0253654	0.0217295	0.0270342
24	BICF2P1503	31474710	0	G	A	0.401	0.158072	0.0692306	-24.9422	114.475	100000	0.0252865	0.0217315	0.0270365
23	BICF2G630371435	36531799	0	G	A	0.257	0.174547	0.0742016	-24.9428	26.0094	100000	0.0213175	0.0217447	0.0270508
27	BICF2G630139092	43147119	0	T	C	0.303	-0.17724	0.0753239	-24.9428	22.5812	100000	0.0212799	0.0217449	0.027051
17	BICF2P1092488	17715143	0	C	T	0.461	0.167451	0.0675062	-24.9429	16.3906	100000	0.0153922	0.0217474	0.0270537
11	BICF2P1376392	19207731	0	C	A	0.375	0.142328	0.0625609	-24.9432	99.0972	100000	0.0258016	0.021755	0.027062
27	TIGRP2P347800_RS8952643	45665843	2	C	A	0.405	-0.166937	0.0723208	-24.9441	34.5445	100000	0.0237793	0.0217789	0.027088
24	BICF2S2311730	15707487	0	T	C	0.329	0.187455	0.0821359	-24.9443	54.1904	100000	0.0253493	0.0217824	0.0270918
18	BICF2S23230550	8710435	0	G	A	0.48	0.153617	0.0678031	-24.9449	70.8818	100000	0.0263991	0.021797	0.0271077
18	BICF2S23124394	8720504	0	G	A	0.48	0.153617	0.0678031	-24.9449	70.8818	100000	0.0263991	0.021797	0.0271077
10	BICF2P977085	63182295	0	C	T	0.27	0.188493	0.0756477	-24.9456	16.5839	100000	0.0149526	0.0218148	0.0271271
10	BICF2P625967	63187709	0	C	T	0.27	0.188493	0.0756477	-24.9456	16.5839	100000	0.0149526	0.0218148	0.0271271
10	BICF2P202302	63199381	0	G	A	0.27	0.188493	0.0756477	-24.9456	16.5839	100000	0.0149526	0.0218148	0.0271271
10	BICF2P1410418	63205055	0	A	G	0.27	0.188493	0.0756477	-24.9456	16.5839	100000	0.0149526	0.0218148	0.0271271
5	CHR5_59010553	59492095	0	G	A	0.355	0.150666	0.0653807	-24.9468	31.576	100000	0.0240058	0.0218457	0.0271606
9	TIGRP2P124858_RS9005595	26724914	0	T	C	0.257	-0.190674	0.0828167	-24.9468	100000	100000	0.0241291	0.0218465	0.0271615
4	BICF2P187758	34102644	0	G	A	0.342	-0.172302	0.0748463	-24.9474	100000	100000	0.0241456	0.0218619	0.0271782
5	CHR5_54343912	54807313	0	A	G	0.467	-0.158015	0.0681074	-24.9477	37.3014	100000	0.0230968	0.0218689	0.0271858
28	CHR28_22145512	22370058	0	G	A	0.401	-0.153867	0.0672181	-24.95	61.3358	100000	0.0249301	0.0219267	0.0272487
15	TIGRP2P202467_RS9039036	46072588	0	T	C	0.368	-0.157751	0.0691607	-24.9511	56.0379	100000	0.0254314	0.0219538	0.0272781
25	TIGRP2P332658_RS9099657	45576347	0	T	C	0.368	0.145758	0.0633685	-24.9517	100000	100000	0.0242598	0.0219683	0.027294
27	BICF2P979945	28587364	0	G	A	0.296	-0.182133	0.071294	-24.953	13.7985	100000	0.0126842	0.0220028	0.0273314
6	CHR6_17128788	17291325	0	A	G	0.454	0.147625	0.0636119	-24.9533	29.3215	100000	0.0230608	0.0220084	0.0273375
6	CHR6_17131087	17293624	0	G	A	0.454	0.147625	0.0636119	-24.9533	29.3215	100000	0.0230608	0.0220084	0.0273375
27	BICF2P1319326	46236505	0	T	C	0.414	0.209655	0.0736604	-24.9558	7.83854	100000	0.00572077	0.0220736	0.0274084
6	BICF2G630726153	16411275	0	T	C	0.296	0.162833	0.0674387	-24.9569	21.0245	100000	0.0182275	0.0221005	0.0274375
15	BICF2G630444481	7592427	0	C	T	0.454	0.158217	0.0688679	-24.9578	100000	100000	0.0244254	0.0221229	0.0274618
18	BICF2S23721977	11113346	0	T	G	0.441	0.166993	0.0734814	-24.9588	100.385	100000	0.0259554	0.0221494	0.0274907
[truncated: 77,632 more rows]
