# Supplementary material for: Autosomal recessive hyposegmentation of granulocytes in Australian Shepherd Dogs indicates a role for LMBR1L in myeloid leukocytes
Source: PLoS Genet. 2023 Jun 22;19(6):e1010805. doi: 10.1371/journal.pgen.1010805 (PMC10321630; doi:10.1371/journal.pgen.1010805)
Supplement: S9 Table — (XLSX) [file pgen.1010805.s011.xlsx]

## Sheet: S9 Table
S9 Table. Combined results from GWAS and homozygosity mapping of the HG locus. Chromosome 27 genotypes of 22 HG affected dogs are displayed (tped-file). The shared homozygous interval is highlighted in green (lines 3891-3925). The critical interval is delimited by the first heterozygous marker on either side of the homozygous segment. The top associated SNV from GWAS is highlighted in yellow (lin…
Chr	Marker	Position	AU178	AU178	AU191	AU191	AU192	AU192	AU193	AU193	AU194	AU194	AU195	AU195	AU196	AU196	AU197	AU197	AU198	AU198	AU199	AU199	AU200	AU200	AU201	AU201	AU204	AU204	AU207	AU207	AU211	AU211	AU215	AU215	AU236	AU236	AU255	AU255	AU260	AU260	AU273	AU273	AU276	AU276	AU283	AU283
27	CHRUN_JH373295_137422	178280	2	2	2	2	2	2	2	2	2	2	2	2	2	2	2	2	2	2	2	2	2	2	2	2	2	2	2	2	2	2	2	2	2	2	2	2	2	2	2	2	2	2	2	2
27	CHRUN_JH373233_1360387	208240	0	0	0	0	0	0	0	0	0	0	0	0	0	0	0	0	0	0	0	0	0	0	0	0	0	0	0	0	0	0	0	0	0	0	0	0	0	0	0	0	0	0	0	0
27	CHRUN_JH373245_239722	210003	2	2	2	2	2	2	2	2	2	2	2	2	2	2	2	2	2	2	2	2	2	2	2	2	2	2	2	2	2	2	2	2	2	2	2	2	2	2	2	2	2	2	2	2
27	BICF2P346399	253954	3	3	3	3	3	3	3	3	3	3	3	3	3	3	3	3	3	3	3	3	3	3	3	3	3	3	3	3	3	3	3	3	3	3	3	3	3	3	3	3	3	3	3	3
27	BICF2P691929	286060	3	3	3	3	3	3	3	3	3	3	3	3	3	3	3	3	3	3	3	3	3	3	3	3	3	3	3	3	3	3	3	3	3	3	3	3	3	3	3	3	3	3	3	3
27	CHR27_45748281	291125	1	1	1	1	1	1	1	1	1	1	1	1	1	1	1	1	1	1	1	1	1	1	1	1	1	1	1	1	1	1	1	1	1	1	1	1	1	1	1	1	1	1	1	1
27	CHR27_45735957	303446	1	1	3	1	3	1	1	1	3	1	3	1	3	1	3	1	3	1	1	1	1	1	3	1	3	1	1	1	1	1	1	1	3	1	3	1	1	1	3	1	3	3	3	3
27	CHR27_45719886	319524	2	2	2	2	2	2	2	2	2	2	2	2	2	2	2	2	2	2	2	2	2	2	2	2	2	2	2	2	2	2	2	2	2	2	2	2	2	2	2	2	2	2	2	2
27	BICF2P1354650	344188	3	3	3	3	3	3	3	3	3	3	3	3	3	3	3	3	3	3	3	3	3	3	3	3	3	3	3	3	3	3	3	3	3	3	3	3	3	3	3	3	3	3	3	3
27	CHR27_45688477	350938	4	4	4	4	4	4	4	4	4	4	4	4	4	4	4	4	4	4	4	4	4	4	4	4	4	4	4	4	4	4	4	4	4	4	4	4	4	4	4	4	4	4	4	4
27	CHR27_45688155	351260	2	2	2	2	2	2	2	2	2	2	2	2	2	2	2	2	2	2	2	2	2	2	2	2	2	2	2	2	2	2	2	2	2	2	2	2	2	2	2	2	2	2	2	2
27	BICF2S22949979	360076	2	2	2	2	2	2	2	2	2	2	2	2	2	2	2	2	2	2	2	2	2	2	2	2	2	2	2	2	2	2	2	2	2	2	2	2	2	2	2	2	2	2	2	2
27	CHR27_45653001	383687	3	3	1	1	1	1	1	1	1	1	1	1	1	1	1	1	1	1	1	1	1	1	3	1	1	1	1	1	1	1	1	1	1	1	1	1	1	1	1	1	1	1	1	1
27	BICF2P404585	390907	2	2	2	2	2	2	2	2	2	2	2	2	2	2	2	2	2	2	2	2	2	2	2	2	2	2	2	2	2	2	2	2	2	2	2	2	2	2	2	2	2	2	2	2
27	CHR27_45644015	392669	1	1	1	1	1	1	1	1	1	1	1	1	1	1	1	1	1	1	1	1	1	1	1	1	1	1	1	1	1	1	1	1	1	1	1	1	1	1	1	1	1	1	1	1
27	BICF2P479875	409263	4	4	4	4	4	4	4	4	4	4	4	4	4	4	4	4	4	4	4	4	4	4	4	4	4	4	4	4	4	4	4	4	4	4	4	4	4	4	4	4	4	4	4	4
27	BICF2P1376396	417353	2	2	2	2	2	2	2	2	2	2	2	2	2	2	2	2	2	2	2	2	2	2	2	2	2	2	2	2	2	2	2	2	2	2	2	2	2	2	2	2	2	2	2	2
27	CHR27_45611502	425051	3	3	3	3	3	3	3	3	3	3	3	3	3	3	3	3	3	3	3	3	3	3	3	3	3	3	3	3	3	3	3	3	3	3	3	3	3	3	3	3	3	3	3	3
27	BICF2P1064550	435278	2	2	2	2	2	2	2	2	2	2	2	2	2	2	2	2	2	2	2	2	2	2	2	2	2	2	2	2	2	2	2	2	2	2	2	2	2	2	2	2	2	2	2	2
27	BICF2P800824	473553	4	4	4	4	4	4	4	4	4	4	4	4	4	4	4	4	4	4	4	4	4	4	4	4	4	4	4	4	4	4	4	4	4	4	4	4	4	4	4	4	4	4	4	4
27	BICF2S22910926	485659	3	3	1	3	1	3	3	3	1	3	1	3	1	3	1	3	1	3	3	3	3	3	3	3	3	3	3	3	3	3	3	3	3	3	3	3	3	3	3	3	3	3	1	3
27	BICF2S23033328	513294	4	4	2	4	2	4	4	4	2	4	2	4	2	4	2	4	2	4	4	4	4	4	4	4	4	4	4	4	4	4	4	4	4	4	4	4	4	4	4	4	4	4	2	4
27	BICF2S23038206	526104	1	1	1	1	1	1	1	1	1	1	1	1	1	1	1	1	1	1	1	1	1	1	1	1	1	1	1	1	1	1	1	1	1	1	1	1	1	1	1	1	1	1	1	1
27	BICF2P420189	528741	1	1	1	1	1	1	1	1	1	1	1	1	1	1	1	1	1	1	1	1	1	1	1	1	1	1	1	1	1	1	1	1	1	1	1	1	1	1	1	1	1	1	1	1
27	TIGRP2P356831_RS8736379	547892	2	2	2	2	2	2	2	2	2	2	2	2	2	2	2	2	2	2	2	2	2	2	2	2	2	2	2	2	2	2	2	2	2	2	2	2	2	2	2	2	2	2	2	2
27	BICF2P115101	564585	1	1	1	1	1	1	1	1	1	1	1	1	1	1	1	1	1	1	1	1	1	1	1	1	1	1	1	1	1	1	1	1	1	1	1	1	1	1	1	1	1	1	1	1
27	BICF2P874278	586106	2	2	2	2	2	2	2	2	2	2	2	2	2	2	2	2	2	2	2	2	2	2	2	2	2	2	2	2	2	2	2	2	2	2	2	2	2	2	2	2	2	2	2	2
27	CHR27_45431242	605353	4	4	4	4	4	4	4	4	4	4	4	4	4	4	4	4	4	4	4	4	4	4	4	4	4	4	4	4	4	4	4	4	4	4	4	4	4	4	4	4	4	4	4	4
27	BICF2P903706	605991	2	2	2	2	2	2	2	2	2	2	2	2	2	2	2	2	2	2	2	2	2	2	2	2	2	2	2	2	2	2	2	2	2	2	2	2	2	2	2	2	2	2	2	2
27	TIGRP2P356827_RS8612111	609924	2	2	4	2	4	2	2	2	4	2	4	2	4	2	4	2	4	2	2	2	2	2	2	2	2	2	2	2	2	2	2	2	2	2	2	2	2	2	2	2	2	2	4	2
27	BICF2P156644	639479	1	1	1	1	1	1	1	1	1	1	1	1	1	1	1	1	1	1	1	1	1	1	1	1	1	1	1	1	1	1	1	1	1	1	1	1	1	1	1	1	1	1	1	1
27	BICF2S23428366	653175	3	3	1	1	1	1	1	1	1	1	1	1	1	1	1	1	1	1	1	1	1	1	3	1	1	1	3	1	1	1	1	1	1	1	1	1	3	1	1	1	1	1	1	1
27	G1340F40S101	680149	2	2	2	2	2	2	2	2	2	2	2	2	2	2	2	2	2	2	2	2	2	2	2	2	2	2	2	2	2	2	2	2	4	2	2	2	2	2	2	2	2	2	2	2
27	TIGRP2P356823_RS9218624	697278	3	3	3	3	3	3	3	3	3	3	3	3	3	3	3	3	3	3	3	3	3	3	3	3	3	3	3	3	3	3	3	3	3	3	3	3	3	3	3	3	3	3	3	3
27	BICF2P740547	701352	3	3	3	3	3	3	3	3	3	3	3	3	3	3	3	3	3	3	3	3	3	3	4	3	4	3	3	3	3	3	3	3	4	3	3	3	3	3	4	3	4	3	4	3
27	TIGRP2P356819_RS9097550	742071	4	4	4	4	4	4	4	4	4	4	4	4	4	4	4	4	4	4	4	4	4	4	2	4	2	4	4	4	4	4	4	4	2	4	4	4	4	4	2	4	2	4	2	4
27	BICF2P1052923	757217	2	2	2	2	2	2	2	2	2	2	2	2	2	2	2	2	2	2	2	2	2	2	2	2	2	2	2	2	2	2	2	2	2	2	2	2	2	2	2	2	2	2	2	2
27	BICF2P1403777	761267	3	3	3	3	3	3	3	3	3	3	3	3	3	3	3	3	3	3	3	3	3	3	3	3	3	3	3	3	3	3	3	3	3	3	1	3	3	3	3	3	1	3	3	3
27	BICF2P210298	780157	3	3	3	3	3	3	3	3	3	3	3	3	3	3	3	3	3	3	3	3	3	3	4	3	4	3	3	3	3	3	3	3	4	4	4	3	3	3	4	3	4	4	4	3
27	BICF2P289125	791874	4	4	2	4	2	4	4	4	2	4	2	4	2	4	2	4	2	4	4	4	4	4	2	4	2	4	2	4	4	4	4	4	2	4	2	4	2	4	2	4	2	2	2	2
27	BICF2S23436079	794913	2	2	2	2	2	2	2	2	2	2	2	2	2	2	2	2	2	2	2	2	2	2	2	2	2	2	2	2	2	2	2	2	4	2	2	2	2	2	2	2	2	2	2	2
27	CHR27_45241979	795608	3	3	1	3	1	3	3	3	1	3	1	3	1	3	1	3	1	3	3	3	3	3	1	3	1	3	1	3	3	3	3	3	1	1	1	3	1	3	1	3	1	1	1	1
27	BICF2P1215862	815710	3	3	1	3	1	3	3	3	1	3	1	3	1	3	1	3	1	3	3	3	3	3	3	3	3	3	3	3	3	3	3	3	3	3	1	3	3	3	3	3	1	3	1	3
27	BICF2P1243950	819982	2	2	2	2	2	2	2	2	2	2	2	2	2	2	2	2	2	2	2	2	2	2	2	2	2	2	2	2	2	2	2	2	2	2	2	2	2	2	2	2	2	2	2	2
27	TIGRP2P356814_RS8869752	831608	3	3	3	3	3	3	3	3	3	3	3	3	3	3	3	3	3	3	3	3	3	3	3	3	3	3	3	3	3	3	3	3	3	3	3	3	3	3	3	3	3	3	3	3
27	BICF2P427865	833321	2	2	4	2	4	2	2	2	4	2	4	2	4	2	4	2	4	2	2	2	2	2	4	2	4	2	4	2	2	2	2	2	4	2	4	2	4	2	4	2	4	4	4	4
27	BICF2P1205070	840553	3	3	3	3	3	3	3	3	3	3	3	3	3	3	3	3	3	3	3	3	3	3	3	3	3	3	3	3	3	3	3	3	1	3	3	3	3	3	3	3	3	3	3	3
27	BICF2P363013	852404	3	3	3	3	3	3	3	3	3	3	3	3	3	3	3	3	3	3	3	3	3	3	3	3	3	3	3	3	3	3	3	3	1	3	3	3	3	3	3	3	3	3	3	3
27	CHR27_45184204	853087	3	3	3	3	3	3	3	3	3	3	3	3	3	3	3	3	3	3	3	3	3	3	3	3	3	3	3	3	3	3	3	3	3	3	3	3	3	3	3	3	3	3	3	3
27	CHR27_45177362	859710	1	1	3	1	3	1	1	1	3	1	3	1	3	1	3	1	3	1	1	1	1	1	3	1	3	1	3	1	1	1	1	1	3	3	3	1	3	1	3	1	3	3	3	3
27	BICF2P95216	869945	4	4	4	4	4	4	4	4	4	4	4	4	4	4	4	4	4	4	4	4	4	4	4	4	4	4	4	4	4	4	4	4	3	4	4	4	4	4	4	4	4	4	4	4
27	BICF2P432378	884636	2	2	2	2	2	2	2	2	2	2	2	2	2	2	2	2	2	2	2	2	2	2	2	2	2	2	2	2	2	2	2	2	2	2	2	2	2	2	2	2	2	2	2	2
27	BICF2P977453	899176	2	2	1	2	1	2	2	2	1	2	1	2	1	2	1	2	1	2	2	2	2	2	1	2	1	2	1	2	2	2	2	2	1	2	1	2	1	2	1	2	1	1	1	1
27	BICF2P1417794	916049	4	4	2	4	2	4	4	4	2	4	2	4	2	4	2	4	2	4	4	4	4	4	2	4	2	4	2	4	4	4	4	4	2	4	2	4	2	4	2	4	2	2	2	2
27	BICF2P1417792	916222	3	3	3	3	3	3	3	3	3	3	3	3	3	3	3	3	3	3	3	3	3	3	3	3	3	3	3	3	3	3	3	3	2	3	3	3	3	3	3	3	3	3	3	3
27	BICF2P321055	929425	4	4	2	4	2	4	4	4	2	4	2	4	2	4	2	4	2	4	4	4	4	4	2	4	2	4	2	4	4	4	4	4	2	4	2	4	2	4	2	4	2	2	2	2
27	BICF2P273972	935502	3	3	3	3	3	3	3	3	3	3	3	3	3	3	3	3	3	3	3	3	3	3	3	3	3	3	3	3	3	3	3	3	1	3	3	3	3	3	3	3	3	3	3	3
27	BICF2S23521558	950231	4	4	2	4	2	4	4	4	2	4	2	4	2	4	2	4	2	4	4	4	4	4	2	4	2	4	2	4	4	4	4	4	2	4	2	4	2	4	2	4	2	2	2	2
27	BICF2P1275372	975993	3	3	1	3	1	3	3	3	1	3	1	3	1	3	1	3	1	3	3	3	3	3	1	3	1	3	1	3	3	3	3	3	1	3	1	3	1	3	1	3	1	1	1	1
27	BICF2P698437	979998	1	1	1	1	1	1	1	1	1	1	1	1	1	1	1	1	1	1	1	1	1	1	1	1	1	1	1	1	1	1	1	1	1	1	1	1	1	1	1	1	1	1	1	1
27	BICF2P17760	1006372	2	2	2	2	2	2	2	2	2	2	2	2	2	2	2	2	2	2	2	2	2	2	4	2	4	2	4	2	2	2	2	2	4	2	2	2	4	2	4	2	4	2	4	2
27	BICF2P1053804	1020248	3	3	1	3	1	3	3	3	1	3	1	3	1	3	1	3	1	3	3	3	3	3	1	3	1	3	1	3	3	3	3	3	1	3	1	3	1	3	1	3	1	1	1	1
27	TIGRP2P356802_RS9246366	1027368	2	2	2	2	2	2	2	2	2	2	2	2	2	2	2	2	2	2	2	2	2	2	2	2	2	2	2	2	2	2	2	2	2	2	2	2	2	2	2	2	2	2	2	2
27	BICF2P205027	1029183	2	2	4	2	4	2	2	2	4	2	4	2	4	2	4	2	4	2	2	2	2	2	4	2	4	2	4	2	2	2	2	2	4	2	4	2	4	2	4	2	4	4	4	4
27	BICF2P595190	1044789	1	1	3	1	3	1	1	1	3	1	3	1	3	1	3	1	3	1	1	1	1	1	3	1	3	1	3	1	1	1	1	1	3	1	3	1	3	1	3	1	3	3	3	3
27	BICF2G630155374	1056174	3	3	1	3	1	3	3	3	1	3	1	3	1	3	1	3	1	3	3	3	3	3	1	3	1	3	1	3	3	3	3	3	1	3	1	3	1	3	1	3	1	1	1	1
27	BICF2G630155370	1064729	2	2	2	2	2	2	2	2	2	2	2	2	2	2	2	2	2	2	2	2	2	2	2	2	2	2	2	2	2	2	2	2	4	2	2	2	2	2	2	2	2	2	2	2
27	BICF2G630155367	1074239	4	4	2	4	2	4	4	4	2	4	2	4	2	4	2	4	2	4	4	4	4	4	2	4	2	4	2	4	4	4	4	4	2	4	2	4	2	4	2	4	2	2	2	2
27	BICF2P316334	1086863	1	1	1	1	1	1	1	1	1	1	1	1	1	1	1	1	1	1	1	1	1	1	3	1	3	1	3	1	1	1	1	1	3	1	1	1	3	1	3	1	3	1	3	1
27	BICF2G630155351	1095651	1	1	3	1	3	1	1	1	3	1	3	1	3	1	3	1	3	1	1	1	1	1	3	1	3	1	3	1	1	1	1	1	3	1	3	1	3	1	3	1	3	3	3	3
27	TIGRP2P356790_RS8508475	1111368	3	3	3	3	3	3	3	3	3	3	3	3	3	3	3	3	3	3	3	3	3	3	3	3	3	3	3	3	3	3	3	3	3	3	4	3	3	3	3	3	4	3	3	3
27	BICF2P1470261	1124203	2	2	2	2	2	2	2	2	2	2	2	2	2	2	2	2	2	2	2	2	2	2	2	2	2	2	2	2	2	2	2	2	2	2	2	2	2	2	2	2	2	2	2	2
27	BICF2P1370724	1128140	2	2	2	2	2	2	2	2	2	2	2	2	2	2	2	2	2	2	2	2	2	2	2	2	2	2	2	2	2	2	2	2	2	2	2	2	2	2	2	2	2	2	2	2
27	TIGRP2P356783_RS8553538	1147071	2	2	2	2	2	2	2	2	2	2	2	2	2	2	2	2	2	2	2	2	2	2	2	2	2	2	2	2	2	2	2	2	2	2	2	2	2	2	2	2	2	2	2	2
27	TIGRP2P356781_RS8752519	1150726	2	2	2	2	2	2	2	2	2	2	2	2	2	2	2	2	2	2	2	2	2	2	2	2	2	2	2	2	2	2	2	2	2	2	1	2	2	2	2	2	1	2	2	2
27	CHR27_44878761	1157610	0	0	0	0	0	0	0	0	0	0	0	0	0	0	0	0	0	0	0	0	0	0	0	0	0	0	0	0	0	0	0	0	0	0	0	0	0	0	0	0	0	0	0	0
27	BICF2P171355	1157649	1	1	1	1	1	1	1	1	1	1	1	1	1	1	1	1	1	1	1	1	1	1	1	1	1	1	1	1	1	1	1	1	1	1	3	1	1	1	1	1	3	1	1	1
27	BICF2P485109	1175984	1	1	1	1	1	1	1	1	1	1	1	1	1	1	1	1	1	1	1	1	1	1	1	1	1	1	1	1	1	1	1	1	1	1	3	1	1	1	1	1	3	1	1	1
27	BICF2P727446	1186957	1	1	1	3	1	3	3	3	1	3	1	3	1	3	1	3	1	3	3	3	3	3	1	3	3	3	3	3	3	3	3	3	3	3	3	3	3	3	3	3	3	3	1	3
27	BICF2G630155341	1211896	3	3	3	3	3	3	3	3	3	3	3	3	3	3	3	3	3	3	3	3	3	3	2	3	2	3	2	3	3	3	3	3	2	3	3	3	2	3	2	3	2	3	2	3
27	CHR27_44810766	1225090	3	3	3	3	3	3	3	3	3	3	3	3	3	3	3	3	3	3	3	3	3	3	3	3	3	3	3	3	3	3	3	3	3	3	3	3	3	3	3	3	3	3	3	3
27	CHR27_44810300	1225556	3	3	3	3	3	3	3	3	3	3	3	3	3	3	3	3	3	3	3	3	3	3	3	3	3	3	3	3	3	3	3	3	3	3	3	3	3	3	3	3	3	3	3	3
27	BICF2G630155340	1232941	4	4	2	4	2	4	4	4	2	4	2	4	2	4	2	4	2	4	4	4	4	4	2	4	2	4	2	4	4	4	4	4	2	4	4	4	2	4	2	4	2	4	2	2
27	BICF2P1358128	1259630	4	4	4	4	4	4	4	4	4	4	4	4	4	4	4	4	4	4	4	4	4	4	4	4	4	4	4	4	4	4	4	4	4	4	3	4	4	4	4	4	3	4	4	4
27	BICF2P146997	1273572	2	2	2	2	2	2	2	2	2	2	2	2	2	2	2	2	2	2	2	2	2	2	2	2	2	2	2	2	2	2	2	2	2	2	4	2	2	2	2	2	4	2	2	2
27	TIGRP2P356745_RS8506619	1281701	2	2	2	2	2	2	2	2	2	2	2	2	2	2	2	2	2	2	2	2	2	2	2	2	2	2	2	2	2	2	2	2	2	2	1	2	2	2	2	2	1	2	2	2
27	BICF2G630155336	1294919	3	3	3	1	1	1	3	3	1	1	1	1	1	1	1	1	1	1	3	1	3	3	3	1	1	1	3	1	3	1	3	3	3	1	1	1	1	1	1	1	1	1	1	1
27	BICF2G630155333	1299426	2	2	2	4	4	4	2	2	4	4	4	4	4	4	4	4	4	4	2	4	2	2	2	4	4	4	2	4	2	4	2	2	2	4	2	4	4	4	4	4	2	4	4	4
27	BICF2P695755	1318525	2	2	2	2	2	2	2	2	2	2	2	2	2	2	2	2	2	2	2	2	2	2	2	2	2	2	2	2	2	2	2	2	2	2	2	2	2	2	2	2	2	2	2	2
27	BICF2G630155319	1322326	1	1	1	2	2	2	1	1	2	2	2	2	2	2	2	2	2	2	1	2	1	1	1	2	2	2	1	2	1	2	1	1	1	2	1	2	2	2	2	2	1	2	2	2
27	TIGRP2P356734_RS9046436	1331319	1	1	1	4	4	4	1	1	4	4	4	4	4	4	4	4	4	4	1	4	1	1	1	4	4	4	1	4	1	4	1	1	1	4	1	4	4	4	4	4	1	4	4	4
27	BICF2P1270018	1342234	2	2	2	2	2	2	2	2	2	2	2	2	2	2	2	2	2	2	2	2	2	2	2	2	2	2	2	2	2	2	2	2	2	2	4	2	2	2	2	2	4	2	2	2
27	BICF2S23027309	1344374	3	3	3	1	1	1	3	3	1	1	1	1	1	1	1	1	1	1	3	1	3	3	3	1	1	1	3	1	3	1	3	3	3	1	3	1	1	1	1	1	3	1	1	1
27	BICF2S23514041	1350512	3	3	3	3	3	3	3	3	3	3	3	3	3	3	3	3	3	3	3	3	3	3	3	3	3	3	3	3	3	3	3	3	3	3	2	3	3	3	3	3	2	3	3	3
27	BICF2P1348151	1356201	4	4	4	4	4	4	4	4	4	4	4	4	4	4	4	4	4	4	4	4	4	4	4	4	4	4	4	4	4	4	4	4	4	4	2	4	4	4	4	4	2	4	4	4
27	BICF2G630155289	1369649	2	2	2	1	1	1	2	2	1	1	1	1	1	1	1	1	1	1	2	1	2	2	2	1	1	1	2	1	2	1	2	2	1	1	1	1	1	1	1	1	1	1	1	1
27	BICF2G630155286	1373521	3	3	3	3	3	3	3	3	3	3	3	3	3	3	3	3	3	3	3	3	3	3	1	3	1	3	1	3	3	3	3	3	1	1	3	3	1	3	1	3	1	3	1	3
27	BICF2G630155283	1384100	3	3	3	3	1	3	3	3	1	3	1	3	1	3	1	3	1	3	1	3	3	3	1	3	1	1	1	3	1	3	3	3	1	1	1	3	1	1	1	1	1	3	1	3
27	TIGRP2P356728_RS9143732	1385030	1	1	2	1	2	1	1	1	2	1	2	1	2	1	2	1	2	1	1	1	1	1	1	1	1	1	1	1	1	1	1	1	1	1	2	1	1	1	1	1	2	1	2	1
27	BICF2P327115	1389619	1	1	2	1	2	1	1	1	2	1	2	1	2	1	2	1	2	1	1	1	1	1	1	1	1	1	1	1	1	1	1	1	1	1	2	1	1	1	1	1	2	1	2	1
27	BICF2G630155277	1409509	3	3	1	1	1	1	1	1	1	1	1	1	1	1	1	1	1	1	1	1	1	1	3	1	1	1	1	1	1	1	1	1	1	1	1	1	1	1	1	1	1	1	1	1
27	BICF2G630155269	1418483	1	1	1	3	3	3	1	1	3	3	3	3	3	3	3	3	3	3	1	3	1	1	1	3	3	3	1	3	1	3	1	1	3	3	3	3	3	3	3	3	3	3	3	3
27	BICF2G630155257	1434279	1	1	1	1	2	1	1	1	2	1	2	1	2	1	2	1	2	1	2	1	1	1	2	1	2	2	2	1	2	1	1	1	2	2	2	1	2	2	2	2	2	1	2	1
27	BICF2G630155252	1438614	4	4	4	4	1	4	4	4	1	4	1	4	1	4	1	4	1	4	1	4	4	4	1	4	1	1	1	4	1	4	4	4	1	1	1	4	1	1	1	1	1	4	1	4
27	BICF2G630155243	1455570	1	1	1	2	2	2	1	1	2	2	2	2	2	2	2	2	2	2	1	2	1	1	1	2	2	2	1	2	1	2	1	1	2	2	2	2	2	2	2	2	2	2	2	2
27	BICF2G630155242	1459070	3	3	3	3	3	3	3	3	3	3	3	3	3	3	3	3	3	3	3	3	3	3	1	3	1	3	1	3	3	3	3	3	1	3	3	3	1	3	1	3	1	3	1	3
27	BICF2P578680	1462343	1	1	1	1	1	1	1	1	1	1	1	1	1	1	1	1	1	1	1	1	1	1	1	1	1	1	1	1	1	1	1	1	1	1	3	1	1	1	1	1	3	1	1	1
27	BICF2G630155238	1478257	2	2	2	4	4	4	2	2	4	4	4	4	4	4	4	4	4	4	2	4	2	2	2	4	4	4	2	4	2	4	2	2	4	4	4	4	4	4	4	4	4	4	4	4
27	BICF2G630155236	1482290	2	2	2	4	4	4	2	2	4	4	4	4	4	4	4	4	4	4	2	4	2	2	2	4	4	4	2	4	2	4	2	2	4	4	4	4	4	4	4	4	4	4	4	4
27	BICF2G630155229	1495458	3	3	3	2	2	2	3	3	2	2	2	2	2	2	2	2	2	2	3	2	3	3	3	2	2	2	3	2	3	2	3	3	2	2	2	2	2	2	2	2	2	2	2	2
27	BICF2G630155225	1510715	2	2	2	2	1	2	2	2	1	2	1	2	1	2	1	2	1	2	1	2	2	2	2	2	1	2	1	2	1	2	2	2	2	2	1	1	1	1	1	2	1	2	2	2
27	BICF2G630155217	1526874	1	1	1	1	2	1	1	1	2	1	2	1	2	1	2	1	2	1	2	1	1	1	1	1	2	1	2	1	2	1	1	1	1	1	2	2	2	2	2	1	2	1	1	1
27	BICF2G630155208	1543878	1	1	3	1	3	3	1	1	3	3	3	3	3	3	3	3	3	3	3	1	1	1	1	1	3	1	1	1	3	1	1	1	1	1	3	3	3	1	3	1	3	1	3	1
27	BICF2S23319800	1556444	3	3	1	3	1	3	3	3	1	3	1	3	1	3	1	3	1	3	3	3	3	3	3	3	3	3	3	3	3	3	3	3	3	3	3	3	3	3	3	3	3	3	1	3
27	BICF2G630155190	1568109	2	2	2	2	4	2	2	2	4	2	4	2	4	2	4	2	4	2	4	2	2	2	2	2	4	2	2	2	4	2	2	2	2	2	4	4	4	2	4	2	4	2	2	2
27	BICF2G630155172	1579563	2	2	2	2	2	2	2	2	2	2	2	2	2	2	2	2	2	2	2	2	2	2	2	2	2	2	2	2	2	2	2	2	2	2	4	2	2	2	2	2	4	2	2	2
27	BICF2G630155170	1583027	1	1	3	1	3	3	1	1	3	3	3	3	3	3	3	3	3	3	3	1	1	1	1	1	3	1	1	1	3	1	1	1	1	1	3	3	3	1	3	1	3	1	3	1
27	BICF2G630155164	1602725	3	3	3	1	3	1	1	1	3	1	3	1	3	1	3	1	3	1	1	1	1	1	3	3	3	1	3	1	1	1	1	1	3	3	1	1	3	1	3	1	3	1	3	3
27	BICF2G630155161	1608578	3	3	3	1	3	1	1	1	3	1	3	1	3	1	3	1	3	1	1	1	1	1	3	3	3	1	3	1	1	1	1	1	3	3	1	1	3	1	3	1	3	1	3	3
27	BICF2G630155157	1620732	2	2	2	4	2	4	4	4	2	4	2	4	2	4	2	4	2	4	4	4	4	4	2	2	2	4	2	4	4	4	4	4	2	2	4	4	2	4	2	4	2	4	2	2
27	BICF2P598467	1630415	4	4	2	2	2	4	2	2	2	4	2	4	2	4	2	4	2	4	2	4	2	4	4	4	4	4	2	4	2	4	2	4	4	4	2	4	4	4	4	4	2	4	2	4
27	BICF2G630155146	1639876	3	3	1	1	1	3	1	1	1	3	1	3	1	3	1	3	1	3	1	3	1	3	3	3	3	3	1	3	1	3	1	3	3	3	1	3	3	3	3	3	1	3	1	3
27	BICF2G630155141	1649859	4	4	2	4	4	4	2	2	4	4	4	4	4	4	4	4	4	4	2	4	2	4	4	4	4	4	2	4	2	4	2	4	4	4	2	4	4	4	4	4	2	4	4	4
27	BICF2P239405	1662466	2	2	4	2	2	2	4	4	2	2	2	2	2	2	2	2	2	2	4	2	4	2	2	2	2	2	4	2	4	2	4	2	2	2	4	2	2	2	2	2	4	2	2	2
27	BICF2G630155121	1675586	4	4	4	2	4	2	2	2	4	2	4	2	4	2	4	2	4	2	2	2	2	2	4	4	4	2	4	2	2	2	2	2	4	4	2	2	4	2	4	2	4	2	4	4
27	BICF2G630155108	1692120	3	3	1	3	3	3	1	1	3	3	3	3	3	3	3	3	3	3	1	3	1	3	3	3	3	3	1	3	1	3	1	3	3	3	1	3	1	3	3	3	1	3	3	3
27	BICF2G630155096	1698579	4	4	4	3	4	3	3	3	4	3	4	3	4	3	4	3	4	3	3	3	3	3	4	4	4	3	4	3	3	3	3	3	4	4	3	3	3	3	4	3	4	3	4	4
27	BICF2P1123028	1714020	3	3	3	3	1	3	3	3	1	3	1	3	1	3	1	3	1	3	1	3	1	3	3	3	1	3	3	3	1	3	1	3	3	3	1	3	1	3	1	3	3	3	3	3
27	BICF2S23346475	1728647	1	1	1	1	3	1	1	1	3	1	3	1	3	1	3	1	3	1	3	1	3	1	1	1	3	1	1	1	3	1	3	1	1	1	3	1	3	1	3	1	1	1	1	1
27	TIGRP2P356675_RS9163626	1732570	2	2	2	2	2	2	2	2	2	2	2	2	2	2	2	2	2	2	2	2	2	2	2	2	2	2	2	2	2	2	2	2	2	2	4	2	2	2	2	2	4	2	2	2
27	BICF2G630155060	1750447	1	1	1	1	3	1	1	1	3	1	3	1	3	1	3	1	3	1	3	1	3	1	1	1	3	1	1	1	3	1	3	1	1	1	3	3	3	1	3	1	3	1	1	1
27	BICF2G630155044	1764520	4	4	4	4	2	4	4	4	2	4	2	4	2	4	2	4	2	4	2	4	2	4	4	4	2	4	4	4	2	4	2	4	4	4	2	2	2	4	2	4	2	4	4	4
27	BICF2G630155043	1764846	4	4	4	4	2	4	4	4	2	4	2	4	2	4	2	4	2	4	2	4	2	4	4	4	2	4	4	4	2	4	2	4	4	4	2	2	2	4	2	4	2	4	4	4
27	BICF2G630155042	1765028	2	2	2	2	4	2	2	2	4	2	4	2	4	2	4	2	4	2	4	2	4	2	2	2	4	2	2	2	4	2	4	2	2	2	4	4	4	2	4	2	4	2	2	2
27	BICF2G630155032	1785332	3	3	3	3	1	3	3	3	1	3	1	3	1	3	1	3	1	3	1	3	1	3	3	3	1	3	3	3	1	3	1	3	3	3	1	1	1	3	1	3	1	3	3	3
27	BICF2G630155030	1788585	1	1	1	1	3	1	1	1	3	1	3	1	3	1	3	1	3	1	3	1	3	1	1	1	3	1	1	1	3	1	3	1	1	1	3	3	3	1	3	1	3	1	1	1
27	BICF2G630155029	1794156	2	2	2	2	4	2	2	2	4	2	4	2	4	2	4	2	4	2	4	2	4	2	2	2	4	2	2	2	4	2	4	2	2	2	4	4	4	2	4	2	4	2	2	2
27	BICF2G630155028	1796191	3	3	3	3	1	3	3	3	1	3	1	3	1	3	1	3	1	3	1	3	1	3	3	3	1	3	3	3	1	3	1	3	3	3	1	1	1	3	1	3	1	3	3	3
27	BICF2S23347841	1800491	2	2	2	2	4	2	2	2	4	2	4	2	4	2	4	2	4	2	4	2	4	2	2	2	4	2	2	2	4	2	4	2	2	2	4	4	4	2	4	2	4	2	2	2
27	BICF2G630155016	1821704	1	1	1	1	3	1	1	1	3	1	3	1	3	1	3	1	3	1	3	1	3	1	1	1	3	1	1	1	3	1	3	1	1	1	3	3	3	1	3	1	3	1	1	1
27	BICF2G630155011	1829840	2	2	2	2	4	2	2	2	4	2	4	2	4	2	4	2	4	2	4	2	4	2	2	2	4	2	2	2	4	2	4	2	2	2	4	4	4	2	4	2	4	2	2	2
27	TIGRP2P356666_RS8875046	1842132	2	2	2	2	2	2	2	2	2	2	2	2	2	2	2	2	2	2	2	2	2	2	2	2	2	2	2	2	2	2	2	2	2	2	2	2	2	2	2	2	2	2	2	2
27	BICF2G630154996	1854609	4	4	4	4	4	4	4	4	4	4	4	4	4	4	4	4	4	4	4	4	4	4	4	4	4	4	4	4	4	4	4	4	4	4	4	4	4	4	4	4	4	4	4	4
27	BICF2P602343	1866063	2	2	2	1	2	1	1	1	2	1	2	1	2	1	2	1	2	1	1	1	1	1	2	2	2	1	2	1	1	1	1	1	2	2	1	1	1	1	2	1	2	1	2	2
27	BICF2P661657	1872076	2	2	2	2	2	2	2	2	2	2	2	2	2	2	2	2	2	2	2	2	2	2	2	2	2	2	2	2	2	2	2	2	2	2	2	2	2	2	2	2	2	2	2	2
27	BICF2P937049	1886442	2	2	2	4	2	4	4	4	2	4	2	4	2	4	2	4	2	4	4	4	4	4	2	2	2	4	2	4	4	4	4	4	2	2	4	4	4	4	2	4	2	4	2	2
27	BICF2P1337131	1900824	1	1	1	1	1	1	1	1	1	1	1	1	1	1	1	1	1	1	1	1	1	1	1	1	1	1	1	1	1	1	1	1	1	1	1	1	1	1	1	1	1	1	1	1
27	BICF2P463327	1927961	1	1	1	3	1	3	3	3	1	3	1	3	1	3	1	3	1	3	3	3	3	3	1	1	1	3	1	3	3	3	3	3	1	1	1	3	3	3	1	3	1	1	1	1
27	BICF2G630154972	1933126	2	2	2	4	2	4	4	4	2	4	2	4	2	4	2	4	2	4	4	4	4	4	2	2	2	4	2	4	4	4	4	4	2	2	2	4	4	4	2	4	2	2	2	2
27	TIGRP2P356637_RS9051335	1946998	1	1	1	1	1	1	1	1	1	1	1	1	1	1	1	1	1	1	1	1	1	1	3	1	3	1	3	1	1	1	1	1	3	1	3	1	1	1	3	1	3	3	3	1
27	BICF2P95998	1956125	2	2	2	2	2	2	2	2	2	2	2	2	2	2	2	2	2	2	2	2	2	2	2	2	2	2	2	2	2	2	2	2	2	2	2	2	2	2	2	2	2	2	2	2
27	BICF2G630154965	1969183	2	2	2	2	2	2	2	2	2	2	2	2	2	2	2	2	2	2	2	2	2	2	2	2	2	2	2	2	2	2	2	2	2	2	2	2	2	2	2	2	2	2	2	2
27	BICF2G630154955	1982409	4	4	2	2	2	2	2	2	2	2	2	2	2	2	2	2	2	2	2	2	2	2	4	2	2	2	2	2	2	2	2	2	4	2	2	2	2	2	2	2	2	2	2	2
27	BICF2G630154954	1982530	1	1	1	1	1	1	1	1	1	1	1	1	1	1	1	1	1	1	1	1	1	1	1	1	1	1	1	1	1	1	1	1	1	1	1	1	1	1	1	1	1	1	1	1
27	BICF2G630154934	1993211	3	3	1	1	1	1	1	1	1	1	1	1	1	1	1	1	1	1	1	1	1	1	3	1	1	1	1	1	1	1	1	1	3	1	1	1	1	1	1	1	1	1	1	1
27	TIGRP2P356623_RS8772432	2005029	2	2	4	4	4	4	4	4	4	4	4	4	4	4	4	4	4	4	4	4	4	4	2	4	4	4	4	4	4	4	4	4	2	4	4	4	4	4	4	4	4	4	4	4
27	BICF2S23628189	2007275	1	1	3	3	3	3	3	3	3	3	3	3	3	3	3	3	3	3	3	3	3	3	1	3	3	3	3	3	3	3	3	3	1	3	3	3	3	3	3	3	3	3	3	3
27	BICF2P880227	2013673	1	1	4	4	4	4	4	4	4	4	4	4	4	4	4	4	4	4	4	4	4	4	1	4	4	4	4	4	4	4	4	4	1	4	4	4	4	4	4	4	4	4	4	4
27	BICF2P1216629	2026851	2	2	4	4	4	4	4	4	4	4	4	4	4	4	4	4	4	4	4	4	4	4	2	4	4	4	4	4	4	4	4	4	2	4	4	4	4	4	4	4	4	4	4	4
27	BICF2S22947021	2038996	3	3	4	4	4	4	4	4	4	4	4	4	4	4	4	4	4	4	4	4	4	4	3	4	4	4	4	4	4	4	4	4	3	4	4	4	4	4	4	4	4	4	4	4
27	BICF2G630154924	2048719	2	2	2	2	2	2	2	2	2	2	2	2	2	2	2	2	2	2	2	2	2	2	2	2	2	2	2	2	2	2	2	2	2	2	2	2	2	2	2	2	2	2	2	2
27	CHR27_43986341	2056538	1	1	1	1	1	3	1	1	1	3	1	3	1	3	1	3	1	3	1	3	1	3	1	3	3	3	1	3	1	3	1	3	1	3	3	3	1	3	3	3	3	3	1	3
27	BICF2S23514513	2058766	3	3	3	3	3	3	3	3	3	3	3	3	3	3	3	3	3	3	3	3	3	3	1	3	1	3	3	3	3	3	3	3	1	3	1	3	3	3	1	3	1	1	1	3
27	BICF2G630154922	2070161	2	2	2	2	2	2	2	2	2	2	2	2	2	2	2	2	2	2	2	2	2	2	2	2	2	2	2	2	2	2	2	2	2	2	2	2	2	2	2	2	2	2	2	2
27	BICF2P89361	2087827	2	2	2	2	2	2	2	2	2	2	2	2	2	2	2	2	2	2	2	2	2	2	2	2	2	2	2	2	2	2	2	2	2	2	2	2	2	2	2	2	2	2	2	2
27	BICF2P1378039	2117024	2	2	4	4	4	4	4	4	4	4	4	4	4	4	4	4	4	4	4	4	4	4	2	4	4	4	4	4	4	4	4	4	2	4	4	4	4	4	4	4	4	4	4	4
27	TIGRP2P356611_RS9074957	2137862	3	3	1	1	1	1	1	1	1	1	1	1	1	1	1	1	1	1	1	1	1	1	3	1	1	1	1	1	1	1	1	1	3	1	1	1	1	1	1	1	1	1	1	1
27	TIGRP2P356609_RS8978344	2149662	2	2	2	2	2	2	2	2	2	2	2	2	2	2	2	2	2	2	2	2	2	2	2	2	2	2	2	2	2	2	2	2	2	2	2	2	2	2	2	2	2	2	2	2
27	BICF2P325411	2155390	4	4	2	2	2	2	2	2	2	2	2	2	2	2	2	2	2	2	2	2	2	2	4	2	2	2	2	2	2	2	2	2	4	2	2	2	2	2	2	2	2	2	2	2
27	CHR27_43887193	2155682	1	1	1	1	1	1	1	1	1	1	1	1	1	1	1	1	1	1	1	1	1	1	1	1	1	1	1	1	1	1	1	1	1	1	1	1	1	1	1	1	1	1	1	1
27	CHR27_43877803	2165028	2	2	4	4	4	4	4	4	4	4	4	4	4	4	4	4	4	4	4	4	4	4	2	4	4	4	4	4	4	4	4	4	2	4	4	4	4	4	4	4	4	4	4	4
27	BICF2G630154914	2174908	4	4	4	4	4	4	4	4	4	4	4	4	4	4	4	4	4	4	4	4	4	4	4	4	4	4	4	4	4	4	4	4	4	4	4	4	4	4	4	4	4	4	4	4
27	BICF2P1237779	2179892	4	4	2	2	2	2	2	2	2	2	2	2	2	2	2	2	2	2	2	2	2	2	4	2	2	2	2	2	2	2	2	2	4	2	2	2	2	2	2	2	2	2	2	2
27	BICF2P211670	2192389	3	3	3	3	3	3	3	3	3	3	3	3	3	3	3	3	3	3	3	3	3	3	3	3	3	3	3	3	3	3	3	3	3	3	3	3	3	3	3	3	3	3	3	3
27	BICF2G630154913	2221251	1	1	1	1	1	1	1	1	1	1	1	1	1	1	1	1	1	1	1	1	1	1	1	1	1	1	1	1	1	1	1	1	1	1	1	1	1	1	1	1	1	1	1	1
27	BICF2P531303	2226423	1	1	3	3	3	3	3	3	3	3	3	3	3	3	3	3	3	3	3	3	3	3	1	3	3	3	3	3	3	3	3	3	3	3	3	3	3	3	3	3	3	3	3	3
27	BICF2P1494214	2250085	4	4	4	4	4	4	4	4	4	4	4	4	4	4	4	4	4	4	4	4	4	4	4	4	4	4	4	4	4	4	4	4	4	4	4	4	4	4	4	4	4	4	4	4
27	BICF2G630154911	2268868	4	4	4	4	4	4	4	4	4	4	4	4	4	4	4	4	4	4	4	4	4	4	4	4	4	4	4	4	4	4	4	4	4	4	4	4	4	4	4	4	4	4	4	4
27	BICF2P25248	2278782	1	1	1	1	1	1	1	1	1	1	1	1	1	1	1	1	1	1	1	1	1	1	1	1	1	1	1	1	1	1	1	1	1	1	1	1	1	1	1	1	1	1	1	1
27	BICF2G630154910	2302161	1	1	2	1	1	1	2	2	1	1	1	1	1	1	1	1	1	1	2	1	2	1	1	1	1	1	2	1	2	1	2	1	2	1	1	1	2	1	1	1	1	1	1	1
27	BICF2G630154906	2313219	3	3	1	3	3	3	1	1	3	3	3	3	3	3	3	3	3	3	1	3	1	3	3	3	3	3	1	3	1	3	1	3	1	3	3	3	1	3	3	3	3	3	3	3
27	BICF2G630154897	2345882	3	3	3	3	3	3	3	3	3	3	3	3	3	3	3	3	3	3	3	3	3	3	3	3	3	3	3	3	3	3	3	3	1	3	3	3	3	3	3	3	3	3	3	3
27	BICF2G630154890	2357044	2	2	2	2	2	2	2	2	2	2	2	2	2	2	2	2	2	2	2	2	2	2	2	2	2	2	2	2	2	2	2	2	2	2	4	2	2	2	2	2	4	2	2	2
27	BICF2G630154881	2366594	3	3	3	1	1	1	3	3	1	1	1	1	1	1	1	1	1	1	3	1	3	1	3	1	1	1	3	1	3	1	3	1	3	1	1	1	3	1	1	1	1	1	1	1
27	CHR27_43665707	2377390	2	2	2	2	2	2	2	2	2	2	2	2	2	2	2	2	2	2	2	2	2	2	2	2	2	2	2	2	2	2	2	2	4	2	2	2	2	2	2	2	2	2	2	2
27	BICF2P648583	2396527	3	3	3	1	1	1	3	3	1	1	1	1	1	1	1	1	1	1	3	1	3	1	3	1	1	1	3	1	3	1	3	1	1	1	1	1	3	1	1	1	1	1	1	1
27	TIGRP2P356583_RS9014493	2405433	2	2	2	2	2	2	2	2	2	2	2	2	2	2	2	2	2	2	2	2	2	2	2	2	2	2	2	2	2	2	2	2	2	2	2	2	2	2	2	2	2	2	2	2
27	BICF2G630154864	2413650	2	2	2	2	2	2	2	2	2	2	2	2	2	2	2	2	2	2	2	2	2	2	2	2	2	2	2	2	2	2	2	2	4	2	2	2	2	2	2	2	2	2	2	2
27	TIGRP2P356580_RS8819241	2422541	1	1	1	2	2	2	1	1	2	2	2	2	2	2	2	2	2	2	1	2	1	2	1	2	2	2	1	2	1	2	1	2	2	2	2	2	1	2	2	2	2	2	2	2
27	TIGRP2P356575_RS8647686	2433904	2	2	4	4	4	4	4	4	4	4	4	4	4	4	4	4	4	4	4	4	4	4	2	4	4	4	4	4	4	4	4	4	4	4	4	4	4	4	4	4	4	4	4	4
27	TIGRP2P356571_RS8909821	2450974	3	3	3	3	1	3	3	3	1	3	1	3	1	3	1	3	1	3	1	3	1	3	3	3	1	3	3	3	1	3	1	3	3	3	1	3	1	3	1	3	3	3	3	3
27	BICF2P773372	2451885	2	2	2	1	1	1	2	2	1	1	1	1	1	1	1	1	1	1	2	1	2	1	2	1	1	1	2	1	2	1	2	1	1	1	1	1	2	1	1	1	1	1	1	1
27	BICF2G630154855	2461262	3	3	3	3	1	3	3	3	1	3	1	3	1	3	1	3	1	3	1	3	1	3	3	3	1	3	3	3	1	3	1	3	3	3	1	3	1	3	1	3	3	3	3	3
27	BICF2G630154851	2470126	3	3	1	3	1	3	3	3	1	3	1	3	1	3	1	3	1	3	3	3	3	3	1	3	1	3	1	3	3	3	3	3	1	1	1	3	3	3	1	3	1	1	1	1
27	BICF2P270694	2470215	4	4	4	2	2	2	4	4	2	2	2	2	2	2	2	2	2	2	4	2	4	2	4	2	2	2	4	2	4	2	4	2	2	2	2	2	4	2	2	2	2	2	2	2
27	TIGRP2P356565_RS8750783	2478337	2	2	2	2	4	2	2	2	4	2	4	2	4	2	4	2	4	2	4	2	4	2	2	2	4	2	2	2	4	2	4	2	2	2	4	2	4	2	4	2	2	2	2	2
27	BICF2P3599	2488783	1	1	1	1	1	1	1	1	1	1	1	1	1	1	1	1	1	1	1	1	1	1	1	1	1	1	1	1	1	1	1	1	1	1	1	1	1	1	1	1	1	1	1	1
27	BICF2P296846	2500321	4	4	4	3	4	3	3	3	4	3	4	3	4	3	4	3	4	3	3	3	3	3	4	4	4	3	4	3	3	3	3	3	4	4	4	3	3	3	4	3	4	4	4	4
27	BICF2P56818	2527379	2	2	2	2	2	2	2	2	2	2	2	2	2	2	2	2	2	2	2	2	2	2	2	2	2	2	2	2	2	2	2	2	2	2	2	2	2	2	2	2	2	2	2	2
27	BICF2P263234	2549541	1	1	1	1	1	1	1	1	1	1	1	1	1	1	1	1	1	1	1	1	1	1	1	1	1	1	1	1	1	1	1	1	1	1	1	1	1	1	1	1	1	1	1	1
27	G1339F31S157	2568428	1	1	3	1	1	1	3	3	1	1	1	1	1	1	1	1	1	1	3	1	3	1	1	1	1	1	3	1	3	1	3	1	1	1	1	1	3	1	1	1	1	1	1	1
27	BICF2G630154827	2600561	3	3	3	3	3	3	3	3	3	3	3	3	3	3	3	3	3	3	3	3	3	3	3	3	3	3	3	3	3	3	3	3	3	3	1	3	3	3	3	3	1	3	3	3
27	BICF2P483048	2621834	1	1	3	1	1	1	3	3	1	1	1	1	1	1	1	1	1	1	3	1	3	1	1	1	1	1	3	1	3	1	3	1	1	1	1	1	3	1	1	1	1	1	1	1
27	BICF2P208837	2647501	3	3	3	3	3	3	3	3	3	3	3	3	3	3	3	3	3	3	3	3	3	3	3	3	1	3	3	3	3	3	3	3	3	3	1	3	3	3	3	3	1	3	1	3
27	CHR27_43363315	2679849	4	4	4	4	4	4	4	4	4	4	4	4	4	4	4	4	4	4	4	4	4	4	4	4	4	4	4	4	4	4	4	4	4	4	4	4	4	4	4	4	4	4	4	4
27	CHR27_43350034	2693121	3	3	3	3	3	3	3	3	3	3	3	3	3	3	3	3	3	3	3	3	3	3	3	3	3	3	3	3	3	3	3	3	3	3	3	3	3	3	3	3	3	3	3	3
27	TIGRP2P356549_RS9054824	2704841	2	2	4	4	4	4	4	4	4	4	4	4	4	4	4	4	4	4	4	4	4	4	2	4	4	4	4	4	4	4	4	4	4	4	4	4	4	4	4	4	4	4	4	4
27	CHR27_43321272	2721674	3	3	3	3	3	3	3	3	3	3	3	3	3	3	3	3	3	3	3	3	3	3	3	3	3	3	1	3	3	3	3	3	3	3	3	3	3	3	3	3	3	3	3	3
27	BICF2S23326215	2734753	2	2	2	2	2	2	2	2	2	2	2	2	2	2	2	2	2	2	2	2	2	2	2	2	2	2	4	2	2	2	2	2	2	2	2	2	2	2	2	2	2	2	2	2
27	BICF2P1266231	2753038	3	3	3	3	3	3	3	3	3	3	3	3	3	3	3	3	3	3	3	3	3	3	3	3	1	3	3	3	3	3	3	3	3	3	1	3	3	3	3	3	1	3	1	3
27	BICF2P91271	2762664	1	1	1	1	1	1	1	1	1	1	1	1	1	1	1	1	1	1	1	1	1	1	1	1	1	1	1	1	1	1	1	1	1	1	1	1	1	1	1	1	1	1	1	1
27	BICF2S22932560	2775687	2	2	2	2	2	2	2	2	2	2	2	2	2	2	2	2	2	2	2	2	2	2	2	2	2	2	3	2	2	2	2	2	2	2	2	2	2	2	2	2	2	2	2	2
27	BICF2P1235912	2776962	1	1	1	1	1	1	1	1	1	1	1	1	1	1	1	1	1	1	1	1	1	1	1	1	2	1	1	1	1	1	1	1	1	1	2	1	1	1	1	1	2	1	2	1
27	BICF2P483517	2794859	2	2	3	2	2	2	3	3	2	2	2	2	2	2	2	2	2	2	3	2	3	2	2	2	2	2	3	3	3	2	3	2	2	2	2	2	3	2	2	2	2	2	2	2
27	BICF2P245775	2803781	1	1	1	1	1	1	1	1	1	1	1	1	1	1	1	1	1	1	1	1	1	1	1	1	4	1	1	1	1	1	1	1	1	1	4	1	1	1	1	1	4	1	4	1
27	BICF2P1320417	2820210	4	4	2	2	2	2	2	2	2	2	2	2	2	2	2	2	2	2	2	2	2	2	4	2	2	2	2	2	2	2	2	2	2	2	2	2	2	2	2	2	2	2	2	2
27	BICF2S23030898	2827844	1	1	1	1	1	1	1	1	1	1	1	1	1	1	1	1	1	1	1	1	1	1	1	1	2	1	1	1	1	1	1	1	1	1	2	1	1	1	1	1	2	1	2	1
27	BICF2P160332	2841381	3	3	1	3	3	3	1	1	3	3	3	3	3	3	3	3	3	3	1	3	1	3	3	3	3	3	1	1	1	3	1	3	3	3	3	3	1	3	3	3	3	3	3	3
27	CHR27_43178930	2863633	3	3	1	1	1	1	1	1	1	1	1	1	1	1	1	1	1	1	1	1	1	1	3	1	1	1	1	1	1	1	1	1	1	1	1	1	1	1	1	1	1	1	1	1
27	CHR27_43168502	2874055	2	2	2	2	2	2	2	2	2	2	2	2	2	2	2	2	2	2	2	2	2	2	2	2	2	2	2	2	2	2	2	2	2	2	2	2	2	2	2	2	2	2	2	2
27	BICF2S23440995	2899583	2	2	2	2	2	2	2	2	2	2	2	2	2	2	2	2	2	2	2	2	2	2	2	2	2	2	2	2	2	2	2	2	2	2	0	0	2	2	2	2	0	0	2	2
27	BICF2P815211	2913870	4	4	2	2	2	2	2	2	2	2	2	2	2	2	2	2	2	2	2	2	2	2	4	2	2	2	4	2	2	2	2	2	2	2	2	2	2	2	2	2	2	2	2	2
27	BICF2P267091	2917570	2	2	2	2	2	2	2	2	2	2	2	2	2	2	2	2	2	2	2	2	2	2	2	2	2	2	2	2	2	2	2	2	2	2	2	2	2	2	2	2	2	2	2	2
27	CHR27_43122375	2920185	3	3	3	1	1	1	3	3	1	1	1	1	1	1	1	1	1	1	3	1	3	1	3	1	3	1	3	3	3	1	3	1	3	1	3	1	3	1	1	1	3	1	3	1
27	BICF2P321218	2945674	3	3	3	1	1	1	3	3	1	1	1	1	1	1	1	1	1	1	3	1	3	1	3	1	1	1	3	3	3	1	3	1	3	1	1	1	3	1	1	1	1	1	1	1
27	BICF2P587627	2955625	2	2	4	4	4	4	4	4	4	4	4	4	4	4	4	4	4	4	4	4	4	4	2	4	4	4	2	4	4	4	4	4	4	4	4	4	4	4	4	4	4	4	4	4
27	BICF2P523161	2967679	2	2	1	1	1	1	1	1	1	1	1	1	1	1	1	1	1	1	1	1	1	1	2	1	1	1	2	1	1	1	1	1	1	1	1	1	1	1	1	1	1	1	1	1
27	BICF2P749940	2981391	3	3	3	3	3	3	3	3	3	3	3	3	3	3	3	3	3	3	3	3	3	3	3	3	3	3	3	3	3	3	3	3	3	3	3	3	3	3	3	3	3	3	3	3
27	BICF2P1046000	2992468	1	1	1	1	1	1	1	1	1	1	1	1	1	1	1	1	1	1	1	1	1	1	1	1	1	1	1	1	1	1	1	1	1	1	1	1	1	1	1	1	1	1	1	1
27	BICF2P915894	3014841	1	1	1	3	3	3	1	1	3	3	3	3	3	3	3	3	3	3	1	3	1	3	1	3	3	3	1	1	1	3	1	3	3	3	3	3	1	3	3	3	3	3	3	3
27	BICF2P1298965	3026918	1	1	1	1	1	1	1	1	1	1	1	1	1	1	1	1	1	1	1	1	1	1	1	1	1	1	1	1	1	1	1	1	1	1	1	1	1	1	1	1	1	1	1	1
27	BICF2P551080	3047837	1	1	1	1	1	1	1	1	1	1	1	1	1	1	1	1	1	1	1	1	1	1	1	1	1	1	1	1	1	1	1	1	1	1	1	1	1	1	1	1	1	1	1	1
27	BICF2S23136723	3073147	4	4	4	4	4	4	4	4	4	4	4	4	4	4	4	4	4	4	4	4	4	4	4	4	4	4	4	4	4	4	4	4	4	4	4	4	4	4	4	4	4	4	4	4
27	TIGRP2P356517_RS8514420	3090700	3	3	3	3	3	3	3	3	3	3	3	3	3	3	3	3	3	3	3	3	3	3	3	3	3	3	3	3	3	3	3	3	3	3	2	3	3	3	3	3	2	3	3	3
27	BICF2P367862	3103578	4	4	4	4	4	4	4	4	4	4	4	4	4	4	4	4	4	4	4	4	4	4	4	4	3	4	4	4	4	4	4	4	3	4	3	4	4	4	4	4	3	4	3	4
27	TIGRP2P356514_RS8660158	3110530	3	3	3	3	3	3	3	3	3	3	3	3	3	3	3	3	3	3	3	3	3	3	3	3	1	3	3	3	3	3	3	3	1	3	1	3	3	3	3	3	1	3	1	3
27	BICF2G630154800	3126607	3	3	3	3	3	3	3	3	3	3	3	3	3	3	3	3	3	3	3	3	3	3	3	3	1	3	3	3	3	3	3	3	3	3	1	3	3	3	3	3	1	3	1	3
27	CHR27_42913287	3129302	2	2	2	2	2	2	2	2	2	2	2	2	2	2	2	2	2	2	2	2	2	2	2	2	2	2	2	2	2	2	2	2	0	0	2	2	2	2	2	2	2	2	2	2
27	CHR27_42911917	3130672	2	2	2	2	1	2	2	2	2	2	2	2	2	2	1	2	2	2	1	2	2	2	2	2	1	2	2	2	1	2	2	2	1	2	2	2	2	2	1	2	1	2	1	2
27	CHR27_42911747	3130842	2	2	2	2	4	2	2	2	2	2	2	2	2	2	4	2	2	2	4	2	2	2	2	2	4	2	2	2	4	2	2	2	4	2	2	2	2	2	4	2	4	2	4	2
27	TIGRP2P356512_RS8406537	3130897	0	0	0	0	0	0	0	0	0	0	0	0	0	0	0	0	0	0	0	0	0	0	0	0	0	0	0	0	0	0	0	0	0	0	0	0	0	0	0	0	0	0	0	0
27	BICF2G630154799	3141515	3	3	3	3	3	3	3	3	3	3	3	3	3	3	3	3	3	3	3	3	3	3	3	3	3	3	3	3	3	3	3	3	1	3	3	3	3	3	3	3	3	3	3	3
27	BICF2G630154796	3146567	3	3	3	3	3	3	3	3	3	3	3	3	3	3	3	3	3	3	3	3	3	3	3	3	3	3	3	3	3	3	3	3	1	3	3	3	3	3	3	3	3	3	3	3
27	CHR27_42885591	3156953	2	2	2	2	2	2	2	2	2	2	2	2	2	2	2	2	2	2	2	2	2	2	2	2	2	2	4	2	2	2	2	2	2	2	2	2	2	2	2	2	2	2	2	2
27	TIGRP2P356502_RS8755605	3162913	3	3	2	3	3	3	2	2	3	3	3	3	3	3	3	3	3	3	2	3	2	3	3	3	3	3	2	2	2	3	2	3	3	3	3	3	2	3	3	3	3	3	3	3
27	BICF2G630154794	3178880	2	2	2	2	2	2	2	2	2	2	2	2	2	2	2	2	2	2	2	2	2	2	2	2	2	2	2	2	2	2	2	2	2	2	2	2	2	2	2	2	2	2	2	2
27	BICF2P342723	3182278	3	3	4	3	3	3	4	4	3	3	3	3	3	3	3	3	3	3	4	3	4	3	3	3	3	3	4	3	4	3	4	3	3	3	3	3	4	3	3	3	3	3	3	3
27	BICF2S23539994	3199914	2	2	4	2	2	2	4	4	2	2	2	2	2	2	2	2	2	2	4	2	4	2	2	2	4	2	4	4	4	2	4	2	4	2	4	2	4	2	2	2	4	2	4	2
27	BICF2S23159353	3205535	1	1	3	1	1	1	3	3	1	1	1	1	1	1	1	1	1	1	3	1	3	1	1	1	3	1	3	3	3	1	3	1	3	1	3	1	3	1	1	1	3	1	3	1
27	BICF2G630154785	3215726	3	3	3	3	3	3	3	3	3	3	3	3	3	3	3	3	3	3	3	3	3	3	3	3	3	3	3	3	3	3	3	3	1	3	3	3	3	3	3	3	3	3	3	3
27	BICF2P146909	3225893	2	2	4	2	2	2	4	4	2	2	2	2	2	2	2	2	2	2	4	2	4	2	2	2	2	2	4	2	4	2	4	2	2	2	2	2	4	2	2	2	2	2	2	2
27	BICF2P1401385	3237402	3	3	3	3	3	3	3	3	3	3	3	3	3	3	3	3	3	3	3	3	3	3	3	3	1	3	3	3	3	3	3	3	1	3	1	3	3	3	3	3	1	3	1	3
27	BICF2P437901	3254854	4	4	4	4	4	4	4	4	4	4	4	4	4	4	4	4	4	4	4	4	4	4	4	4	4	4	4	4	4	4	4	4	4	4	4	4	4	4	4	4	4	4	4	4
27	BICF2G630154775	3272778	4	4	4	4	4	4	4	4	4	4	4	4	4	4	4	4	4	4	4	4	4	4	4	4	1	4	4	4	4	4	4	4	4	4	1	4	4	4	4	4	1	4	1	4
27	TIGRP2P356494_RS8847912	3291561	2	2	2	2	2	2	2	2	2	2	2	2	2	2	2	2	2	2	2	2	2	2	2	2	4	2	2	2	2	2	2	2	2	2	2	2	2	2	2	2	2	2	4	2
27	BICF2G630154767	3295523	2	2	4	2	2	2	4	4	2	2	2	2	2	2	2	2	2	2	4	2	4	2	2	2	4	2	4	2	4	2	4	2	2	2	2	2	4	2	2	2	2	2	4	2
27	BICF2P448633	3313763	1	1	1	1	1	1	1	1	1	1	1	1	1	1	1	1	1	1	1	1	1	1	1	1	1	1	1	1	1	1	1	1	1	1	1	1	1	1	1	1	1	1	1	1
27	BICF2G630154758	3330242	1	1	1	1	1	1	1	1	1	1	1	1	1	1	1	1	1	1	1	1	1	1	1	1	1	1	1	1	1	1	1	1	3	1	1	1	1	1	1	1	1	1	1	1
27	BICF2P963198	3341098	2	2	4	2	2	2	4	4	2	2	2	2	2	2	2	2	2	2	4	2	4	2	2	2	2	2	4	4	4	2	4	2	2	2	2	2	4	2	2	2	2	2	2	2
27	TIGRP2P356489_RS9079696	3358152	1	1	2	1	1	1	2	2	1	1	1	1	1	1	1	1	1	1	2	1	2	1	1	1	1	1	2	2	2	1	2	1	1	1	1	1	2	1	1	1	1	1	1	1
27	BICF2G630154746	3369692	4	4	4	4	4	4	4	4	4	4	4	4	4	4	4	4	4	4	4	4	4	4	4	4	4	4	4	4	4	4	4	4	1	4	4	4	4	4	4	4	4	4	4	4
27	BICF2G630154742	3377133	3	3	4	4	4	4	4	4	4	4	4	4	4	4	4	4	4	4	4	4	4	4	3	4	4	4	4	4	4	4	4	4	4	4	4	4	4	4	4	4	4	4	4	4
27	BICF2G630154739	3395214	1	1	2	1	1	1	2	2	1	1	1	1	1	1	1	1	1	1	0	0	2	1	1	1	1	1	2	2	2	1	2	1	1	1	1	1	2	1	1	1	1	1	1	1
27	BICF2P1346700	3401656	2	2	4	2	2	2	4	4	2	2	2	2	2	2	2	2	2	2	4	2	4	2	2	2	2	2	4	2	4	2	4	2	2	2	2	2	4	2	2	2	2	2	2	2
27	BICF2S23738918	3413817	3	3	1	3	3	3	1	1	3	3	3	3	3	3	3	3	3	3	1	3	1	3	3	3	3	3	1	3	1	3	1	3	1	3	3	3	1	3	3	3	3	3	3	3
27	BICF2S23149282	3429414	4	4	4	4	4	4	4	4	4	4	4	4	4	4	4	4	4	4	4	4	4	4	4	4	4	4	4	4	4	4	4	4	4	4	4	4	4	4	4	4	4	4	4	4
27	CHR27_42606966	3438053	3	3	3	3	3	2	3	3	3	2	3	2	3	2	3	2	3	2	3	2	2	2	3	2	2	2	3	3	3	2	2	2	3	2	2	2	3	2	2	2	2	2	3	2
27	BICF2S2292911	3443312	2	2	2	2	2	2	2	2	2	2	2	2	2	2	2	2	2	2	2	2	2	2	2	2	2	2	2	2	2	2	2	2	2	2	2	2	2	2	2	2	2	2	2	2
27	CHR27_42596662	3448357	2	2	1	1	1	1	1	1	1	1	1	1	1	1	1	1	1	1	1	1	1	1	2	1	1	1	1	1	1	1	1	1	1	1	1	1	1	1	1	1	1	1	1	1
27	TIGRP2P356487_RS9153303	3451521	3	3	3	1	3	1	1	1	3	1	3	1	3	1	3	1	3	1	1	1	1	1	3	1	1	1	1	1	1	1	1	1	3	1	1	1	1	1	1	1	1	1	3	1
27	BICF2P1375939	3462102	3	3	3	3	3	1	3	3	3	1	3	1	3	1	3	1	3	1	3	1	1	1	3	1	1	1	3	1	3	1	1	1	3	1	1	1	3	1	1	1	1	1	3	1
27	BICF2P1166281	3467441	4	4	4	4	4	2	4	4	4	2	4	2	4	2	4	2	4	2	4	2	2	2	4	2	2	2	4	2	4	2	2	2	4	2	2	2	4	2	2	2	2	2	4	2
27	BICF2P1387245	3472163	1	1	1	2	1	2	2	2	1	2	1	2	1	2	1	2	1	2	2	2	2	2	1	2	2	2	2	2	2	2	2	2	2	2	2	2	2	2	2	2	2	2	1	2
27	TIGRP2P356470_RS8537518	3482146	4	4	2	2	2	2	2	2	2	2	2	2	2	2	2	2	2	2	2	2	2	2	4	2	2	2	2	2	2	2	2	2	2	2	2	2	2	2	2	2	2	2	2	2
27	BICF2S23149043	3494316	2	2	2	4	2	4	4	4	2	4	2	4	2	4	2	4	2	4	4	4	4	4	2	4	4	4	4	4	4	4	4	4	4	4	4	4	4	4	4	4	4	4	2	4
27	BICF2P265458	3504694	3	3	3	3	3	3	3	3	3	3	3	3	3	3	3	3	3	3	3	3	3	3	3	3	3	3	2	3	3	3	3	3	3	3	3	3	3	3	3	3	3	3	3	3
27	BICF2S22913753	3519131	3	3	1	3	3	3	1	1	3	3	3	3	3	3	3	3	3	3	1	3	3	3	3	3	3	3	1	3	1	3	3	3	3	3	3	3	1	3	3	3	3	3	3	3
27	BICF2G630154719	3533550	4	4	3	4	4	4	3	3	4	4	4	4	4	4	4	4	4	4	3	4	4	4	4	4	4	4	3	3	3	4	4	4	3	4	4	4	3	4	4	4	4	4	4	4
27	BICF2G630154717	3536743	1	1	3	1	1	1	3	3	1	1	1	1	1	1	1	1	1	1	3	1	1	1	1	1	1	1	3	3	3	1	1	1	3	1	1	1	3	1	1	1	1	1	1	1
27	CHR27_42506952	3538538	3	3	3	3	3	3	3	3	3	3	3	3	3	3	3	3	3	3	3	3	3	3	3	3	3	3	3	3	3	3	3	3	3	3	3	3	3	3	3	3	3	3	3	3
27	BICF2P1163594	3542442	3	3	3	3	3	3	3	3	3	3	3	3	3	3	3	3	3	3	3	3	3	3	3	3	3	3	3	3	3	3	3	3	3	3	3	3	3	3	3	3	3	3	3	3
27	BICF2P1163591	3545472	1	1	1	1	1	1	1	1	1	1	1	1	1	1	1	1	1	1	1	1	1	1	1	1	1	1	1	1	1	1	1	1	1	1	1	1	1	1	1	1	1	1	1	1
27	TIGRP2P356443_RS8959768	3556672	4	4	2	4	4	4	2	2	4	4	4	4	4	4	4	4	4	4	2	4	4	4	4	4	4	4	2	4	2	4	4	4	2	4	4	4	2	4	4	4	4	4	4	4
27	BICF2G630154696	3560336	3	3	3	3	3	3	3	3	3	3	3	3	3	3	3	3	3	3	3	3	3	3	3	3	3	3	3	3	3	3	3	3	3	3	3	3	3	3	3	3	3	3	3	3
27	CHR27_42482439	3562921	3	3	3	3	3	3	3	3	3	3	3	3	3	3	3	3	3	3	3	3	3	3	3	3	3	3	3	3	3	3	3	3	3	3	3	3	3	3	3	3	3	3	3	3
27	BICF2G630154689	3582485	3	3	3	3	3	3	3	3	3	3	3	3	3	3	3	3	3	3	3	3	3	3	3	3	3	3	3	3	3	3	3	3	3	3	3	3	3	3	3	3	3	3	3	3
27	BICF2P645367	3589071	4	4	4	4	4	4	4	4	4	4	4	4	4	4	4	4	4	4	4	4	4	4	4	4	4	4	4	4	4	4	4	4	4	4	4	4	4	4	4	4	4	4	4	4
27	BICF2G630154682	3598543	3	3	3	3	3	3	3	3	3	3	3	3	3	3	3	3	3	3	3	3	3	3	3	3	3	3	3	3	3	3	3	3	3	3	3	3	3	3	3	3	3	3	3	3
27	CHR27_42434818	3610040	4	4	4	4	4	4	4	4	4	4	4	4	4	4	4	4	4	4	4	4	4	4	4	4	4	4	4	4	4	4	4	4	4	4	4	4	4	4	4	4	4	4	4	4
27	BICF2P839971	3612048	2	2	2	2	2	2	2	2	2	2	2	2	2	2	2	2	2	2	2	2	2	2	2	2	2	2	2	2	2	2	2	2	2	2	2	2	2	2	2	2	2	2	2	2
27	BICF2P137509	3618635	1	1	1	1	1	1	1	1	1	1	1	1	1	1	1	1	1	1	1	1	1	1	1	1	1	1	1	1	1	1	1	1	1	1	1	1	1	1	1	1	1	1	1	1
27	BICF2P405247	3630947	1	1	3	1	1	1	3	3	1	1	1	1	1	1	1	1	1	1	3	1	1	1	1	1	1	1	3	3	3	1	1	1	3	1	1	1	3	1	1	1	1	1	1	1
27	TIGRP2P356409_RS8853794	3643255	4	4	2	4	4	4	2	2	4	4	4	4	4	4	4	4	4	4	2	4	4	4	4	4	4	4	2	2	2	4	4	4	2	4	4	4	2	4	4	4	4	4	4	4
27	CHR27_42382695	3661861	1	1	1	1	3	1	1	1	3	1	3	1	3	1	3	1	3	1	3	1	3	3	3	1	3	1	1	1	3	1	3	3	3	1	3	3	3	1	3	3	3	3	1	1
27	BICF2P636952	3668302	4	4	2	4	4	4	2	2	4	4	4	4	4	4	4	4	4	4	2	4	4	4	4	4	4	4	2	2	2	4	4	4	2	4	4	4	2	4	4	4	4	4	4	4
27	BICF2P1296414	3682664	1	1	2	1	1	1	2	2	1	1	1	1	1	1	1	1	1	1	2	1	1	1	1	1	1	1	2	2	2	1	1	1	2	1	1	1	2	1	1	1	1	1	1	1
27	BICF2P613159	3688179	3	3	4	3	3	3	4	4	3	3	3	3	3	3	3	3	3	3	4	3	3	3	3	3	3	3	4	4	4	3	3	3	4	3	3	3	4	3	3	3	3	3	3	3
27	BICF2P725436	3703032	1	1	2	1	1	1	2	2	1	1	1	1	1	1	1	1	1	1	2	1	1	1	1	1	1	1	2	2	2	1	1	1	2	1	1	1	2	1	1	1	1	1	1	1
27	BICF2S23548423	3713465	3	3	1	3	3	3	1	1	3	3	3	3	3	3	3	3	3	3	1	3	3	3	3	3	3	3	1	1	1	3	3	3	1	3	3	3	1	3	3	3	3	3	3	3
27	BICF2P445490	3719820	2	2	4	2	2	2	4	4	2	2	2	2	2	2	2	2	2	2	4	2	2	2	2	2	2	2	4	4	4	2	2	2	4	2	2	2	4	2	2	2	2	2	2	2
27	BICF2P826219	3747858	2	2	2	2	2	2	0	0	2	2	2	2	2	2	2	2	2	2	2	2	2	2	2	2	2	2	2	2	2	2	2	2	2	2	2	2	2	2	2	2	2	2	2	2
27	BICF2P1094086	3758390	1	1	1	1	1	1	1	1	1	1	1	1	1	1	1	1	1	1	1	1	3	1	3	1	1	1	1	1	1	1	3	1	3	1	1	1	1	1	3	1	3	1	1	1
27	CHR27_42271043	3773293	2	2	2	2	2	2	2	2	2	2	2	2	2	2	2	2	2	2	2	2	2	2	2	2	2	2	2	2	2	2	2	2	2	2	2	2	2	2	2	2	2	2	2	2
27	CHR27_42270152	3774184	4	4	4	4	4	4	4	4	4	4	4	4	4	4	4	4	4	4	4	4	4	4	4	4	4	4	4	4	4	4	4	4	4	4	4	4	4	4	4	4	4	4	4	4
27	BICF2P673853	3774818	2	2	2	2	2	2	2	2	2	2	2	2	2	2	2	2	2	2	2	2	2	2	2	2	2	2	2	2	2	2	2	2	2	2	2	2	2	2	2	2	2	2	2	2
27	BICF2P1301499	3783155	2	2	2	2	2	2	2	2	2	2	2	2	2	2	2	2	2	2	2	2	2	2	2	2	2	2	2	2	2	2	2	2	2	2	2	2	2	2	2	2	2	2	2	2
27	CHR27_42259700	3784596	2	2	2	2	2	2	2	2	2	2	2	2	2	2	2	2	2	2	2	2	1	2	1	2	1	2	2	2	2	2	1	2	1	2	2	2	2	2	1	2	1	2	1	2
27	CHR27_42258833	3785463	4	4	4	4	4	4	4	4	4	4	4	4	4	4	4	4	4	4	4	4	2	4	2	4	2	4	4	4	4	4	2	4	2	4	2	4	4	4	2	4	2	2	2	4
27	CHR27_42257782	3786514	4	4	4	4	4	4	4	4	4	4	4	4	4	4	4	4	4	4	4	4	2	4	2	4	2	4	4	4	4	4	2	4	2	4	2	4	4	4	2	4	2	2	2	4
27	CHR27_42257190	3787106	3	3	3	3	3	3	3	3	3	3	3	3	3	3	3	3	3	3	3	3	1	3	1	3	1	3	3	3	3	3	1	3	1	3	3	3	3	3	1	3	1	3	1	3
27	CHR27_42256429	3787867	2	2	2	2	2	2	2	2	2	2	2	2	2	2	2	2	2	2	2	2	2	2	2	2	2	2	2	2	2	2	2	2	2	2	2	2	2	2	2	2	2	2	2	2
27	BICF2G630154664	3799362	3	3	1	1	1	1	1	1	1	1	1	1	1	1	1	1	1	1	1	1	1	1	3	1	3	1	1	1	1	1	1	1	3	1	3	1	1	1	1	1	3	1	3	1
27	BICF2G630154655	3805783	2	2	4	4	4	4	4	4	4	4	4	4	4	4	4	4	4	4	4	4	2	4	2	2	4	4	4	4	4	4	2	4	2	2	4	4	4	4	2	4	2	4	4	4
27	BICF2P778689	3821348	1	1	3	3	3	3	3	3	3	3	3	3	3	3	3	3	3	3	3	3	1	3	1	1	1	3	3	3	3	3	1	3	1	1	1	3	3	3	1	3	1	1	1	3
27	CHR27_42218376	3825906	1	1	3	3	3	3	3	3	3	3	3	3	3	3	3	3	3	3	3	3	3	3	1	3	1	3	3	3	3	3	3	3	1	3	3	3	3	3	3	3	3	3	1	3
27	BICF2S23115380	3830817	2	4	4	4	4	4	4	4	4	4	4	4	4	4	4	4	4	4	4	4	2	4	2	4	2	4	4	4	4	4	2	4	2	2	2	4	4	4	2	4	2	2	2	4
27	BICF2G630154631	3852615	3	3	1	1	1	1	1	1	1	1	1	1	1	1	1	1	1	1	1	1	3	1	3	3	3	1	1	1	1	1	3	1	3	3	3	1	1	1	3	1	3	3	3	1
27	BICF2G630154623	3864979	2	2	4	2	2	2	4	4	2	2	2	2	2	2	2	2	2	2	4	2	2	2	2	2	2	2	4	4	4	2	2	2	2	2	2	2	4	2	2	2	2	2	2	2
27	BICF2G630154621	3865400	4	4	2	4	4	4	2	2	4	4	4	4	4	4	4	4	4	4	2	4	4	4	4	4	4	4	2	2	2	4	4	4	4	4	4	4	2	4	4	4	4	4	4	4
27	BICF2G630154620	3866023	3	3	1	3	3	3	1	1	3	3	3	3	3	3	3	3	3	3	1	3	3	3	3	3	3	3	1	1	1	3	3	3	3	3	3	3	1	3	3	3	3	3	3	3
27	BICF2P1330553	3872151	4	2	2	2	2	2	2	2	2	2	2	2	2	2	2	2	2	2	2	2	2	2	4	2	4	2	2	2	2	2	2	2	4	2	4	2	2	2	2	2	4	2	4	2
27	BICF2P1138496	3878315	3	3	1	3	3	3	1	1	3	3	3	3	3	3	3	3	3	3	1	3	3	3	3	3	3	3	1	1	1	3	3	3	3	3	3	3	1	3	3	3	3	3	3	3
27	BICF2G630154606	3885018	2	2	2	2	4	2	2	2	4	2	4	2	4	2	4	2	4	2	4	2	4	2	2	2	4	2	2	2	4	2	4	2	4	2	4	2	4	2	4	2	2	2	2	2
27	BICF2G630154597	3904173	2	1	2	1	2	1	1	1	2	1	2	1	2	1	2	1	2	1	1	1	2	1	2	1	1	1	1	1	1	1	2	1	2	1	1	1	1	1	2	1	2	1	2	1
27	BICF2P1075487	3916451	1	1	1	3	1	3	3	3	1	3	1	3	1	3	1	3	1	3	3	3	1	3	1	1	1	3	3	3	3	3	1	3	1	3	1	3	3	3	1	3	1	1	1	1
27	CHR27_42118750	3925255	4	2	4	2	4	2	2	2	4	2	4	2	4	2	4	2	4	2	2	2	4	2	4	4	2	2	2	2	2	2	4	2	4	2	2	2	2	2	4	2	4	2	4	2
27	BICF2P457108	3937689	4	4	2	2	2	2	2	2	2	2	2	2	2	2	2	2	2	2	2	2	2	2	4	2	2	2	2	2	2	2	2	2	2	2	2	2	2	2	2	2	2	2	2	2
27	CHR27_42100813	3943199	2	2	2	2	2	2	2	2	2	2	2	2	2	2	2	2	2	2	2	2	2	2	2	2	2	2	2	2	2	2	2	2	2	2	2	2	2	2	2	2	2	2	2	2
27	BICF2G630154572	3950087	2	2	2	2	2	2	2	2	2	2	2	2	2	2	2	2	2	2	2	2	2	2	2	2	2	2	2	2	2	2	2	2	2	2	2	2	2	2	2	2	2	2	2	2
27	BICF2P267875	3971788	2	2	2	4	2	4	4	4	2	4	2	4	2	4	2	4	2	4	4	4	4	4	2	4	4	4	4	4	4	4	4	4	4	4	4	4	4	4	4	4	4	4	2	4
27	BICF2G630154548	3982869	3	3	3	3	3	3	3	3	3	3	3	3	3	3	3	3	3	3	3	3	3	3	3	3	3	3	3	3	3	3	3	3	3	3	3	3	3	3	3	3	3	3	3	3
27	BICF2G630154519	3994877	4	4	2	4	2	4	4	4	2	4	2	4	2	4	2	4	2	4	4	4	4	4	4	4	4	4	4	4	4	4	4	4	4	4	4	4	4	4	4	4	4	4	2	4
27	BICF2G630154514	4002002	4	4	2	4	2	4	4	4	2	4	2	4	2	4	2	4	2	4	4	4	4	4	4	4	4	4	4	4	4	4	4	4	4	4	4	4	4	4	4	4	4	4	2	4
27	BICF2G630154511	4005869	1	1	3	1	3	1	1	1	3	1	3	1	3	1	3	1	3	1	0	0	1	1	1	1	1	1	1	1	1	1	1	1	1	1	1	1	1	1	1	1	1	1	3	1
27	BICF2P586656	4024324	4	2	4	2	2	2	4	4	2	2	2	2	2	2	2	2	2	2	4	2	2	2	4	2	2	2	4	2	4	2	2	2	2	2	2	2	4	2	2	2	2	2	2	2
27	BICF2G630154498	4026039	1	1	1	1	1	1	1	1	1	1	1	1	1	1	1	1	1	1	1	1	3	1	3	1	1	1	1	1	1	1	3	1	3	1	1	1	1	1	3	1	3	1	1	1
27	TIGRP2P356343_RS8946822	4033116	3	1	1	1	3	1	1	1	3	1	3	1	3	1	3	1	3	1	3	1	3	1	1	1	3	3	3	1	3	1	3	1	3	1	3	3	3	1	3	1	3	1	3	1
27	BICF2G630154490	4039986	3	1	3	3	3	1	3	3	3	1	3	1	3	1	3	1	3	1	3	1	1	1	3	1	1	1	3	1	3	1	1	1	1	1	1	1	3	1	1	1	1	1	3	1
27	BICF2G630154483	4049560	1	3	1	3	3	3	1	1	3	3	3	3	3	3	3	3	3	3	1	3	3	3	1	3	3	3	1	3	1	3	3	3	3	3	3	3	1	3	3	3	3	3	3	3
27	CHR27_41994003	4049848	2	2	2	2	2	2	2	2	2	2	2	2	2	2	2	2	2	2	2	2	2	2	2	2	2	2	2	2	2	2	2	2	2	2	2	2	2	2	2	2	2	2	2	2
27	CHR27_41991454	4052398	5	5	5	5	5	5	5	5	5	5	5	5	5	5	5	5	5	5	5	5	5	5	5	5	5	5	5	5	5	5	5	5	5	5	5	5	5	5	5	5	5	5	5	5
27	BICF2G630154469	4059346	2	4	2	2	2	4	2	2	2	4	2	4	2	4	2	4	2	4	2	4	4	4	2	4	4	4	2	4	2	4	4	4	4	4	4	4	2	4	4	4	4	4	2	4
27	BICF2G630154460	4071561	1	3	1	3	3	3	1	1	3	3	3	3	3	3	3	3	3	3	1	3	3	3	1	3	3	3	1	3	1	3	3	3	3	3	3	3	1	3	3	3	3	3	3	3
27	CHR27_41958392	4085459	4	4	4	4	4	4	4	4	4	4	4	4	4	4	4	4	4	4	4	4	2	4	2	4	4	4	4	4	4	4	2	4	2	4	4	4	4	4	2	4	2	4	4	4
27	BICF2S23657437	4086386	4	2	2	2	4	2	2	2	4	2	4	2	4	2	4	2	4	2	4	2	4	2	2	2	4	4	4	2	4	2	4	2	4	2	4	4	4	2	4	2	4	2	4	2
27	CHR27_41954400	4089451	2	2	2	2	2	2	2	2	2	2	2	2	2	2	2	2	2	2	2	2	2	2	2	2	2	2	2	2	2	2	2	2	2	2	2	2	2	2	2	2	2	2	2	2
27	TIGRP2P356338_RS9164282	4092679	3	3	4	4	4	3	4	4	4	3	4	3	4	3	4	3	4	3	4	3	3	3	3	3	3	3	4	3	4	3	3	3	3	3	3	3	4	3	3	3	3	3	4	3
27	BICF2G630154449	4101808	3	3	3	3	3	3	3	3	3	3	3	3	3	3	3	3	3	3	3	3	1	3	1	3	3	3	3	3	3	3	1	3	1	3	3	3	3	3	1	3	1	3	3	3
27	CHR27_41934909	4108985	2	2	2	2	2	2	2	2	2	2	2	2	2	2	2	2	2	2	2	2	2	2	2	2	2	2	2	2	2	2	2	2	2	2	2	2	2	2	2	2	2	2	2	2
27	CHR27_41932019	4111877	3	3	3	3	1	3	3	3	1	3	1	3	1	3	1	3	1	3	1	3	1	3	3	3	1	3	3	3	1	3	1	3	3	3	1	3	1	3	1	3	3	3	3	3
27	TIGRP2P356335_RS8945375	4113396	4	2	2	2	2	2	2	2	2	2	2	2	2	2	2	2	2	2	2	2	2	2	4	2	2	2	2	2	2	2	2	2	2	2	4	2	2	2	2	2	4	2	2	2
27	BICF2P515048	4128850	4	2	2	2	4	2	2	2	4	2	4	2	4	2	4	2	4	2	4	2	4	2	2	2	4	4	4	2	4	2	4	2	4	2	4	2	4	2	4	2	2	2	4	2
27	BICF2G630154436	4134964	1	3	3	3	3	3	3	3	3	3	3	3	3	3	3	3	3	3	3	3	3	3	1	3	3	3	3	3	3	3	3	3	3	3	1	3	3	3	3	3	1	3	3	3
27	CHR27_41907967	4135936	1	1	1	1	1	1	1	1	1	1	1	1	1	1	1	1	1	1	1	1	1	1	1	1	1	1	1	1	1	1	1	1	1	1	1	1	1	1	1	1	1	1	1	1
27	CHR27_41907812	4136091	1	1	1	1	1	1	1	1	1	1	1	1	1	1	1	1	1	1	1	1	1	1	1	1	1	1	1	1	1	1	1	1	1	1	1	1	1	1	1	1	1	1	1	1
27	BICF2G630154433	4145976	2	2	2	2	4	2	2	2	4	2	4	2	4	2	4	2	4	2	4	2	4	2	2	2	4	2	2	2	4	2	4	2	4	2	4	2	4	2	4	2	2	2	2	2
27	CHR27_41894717	4149188	2	2	3	3	3	2	3	3	3	2	3	2	3	2	3	2	3	2	3	2	3	2	3	2	2	2	3	2	3	2	3	2	3	2	2	2	3	2	3	2	3	2	3	2
27	CHR27_41886277	4157707	3	3	3	3	3	3	3	3	3	3	3	3	3	3	3	3	3	3	3	3	3	3	3	3	3	3	4	3	3	3	3	3	3	3	3	3	3	3	3	3	3	3	3	3
27	BICF2G630154426	4157863	1	3	3	3	1	3	3	3	1	3	1	3	1	3	1	3	1	3	1	3	1	3	3	3	1	1	3	3	1	3	1	3	1	3	1	3	1	3	1	3	3	3	1	3
27	BICF2G630154410	4173255	1	3	3	3	1	3	3	3	1	3	1	3	1	3	1	3	1	3	1	3	1	3	3	3	1	1	1	3	1	3	1	3	1	3	1	3	1	3	1	3	3	3	1	3
27	BICF2G630154400	4189131	2	4	4	4	4	4	4	4	4	4	4	4	4	4	4	4	4	4	4	4	4	4	2	4	4	4	4	4	4	4	4	4	4	4	2	4	4	4	4	4	2	4	4	4
27	BICF2G630154387	4200299	3	4	4	4	4	4	4	4	4	4	4	4	4	4	4	4	4	4	4	4	3	4	3	3	4	4	4	4	4	4	3	4	3	4	3	4	4	4	3	4	3	3	4	4
27	BICF2G630154374	4205085	2	1	1	1	1	1	1	1	1	1	1	1	1	1	1	1	1	1	1	1	2	1	2	2	1	1	1	1	1	1	2	1	2	1	2	1	1	1	2	1	2	2	1	1
27	BICF2G630154366	4216281	2	4	4	4	4	4	4	4	4	4	4	4	4	4	4	4	4	4	4	4	2	4	2	2	4	4	4	4	4	4	2	4	2	4	2	4	4	4	2	4	2	2	4	4
27	BICF2G630154365	4217048	4	1	1	1	1	1	1	1	1	1	1	1	1	1	1	1	1	1	1	1	4	1	4	4	1	1	1	1	1	1	4	1	4	1	4	1	1	1	4	1	4	4	1	1
27	CHR27_41819717	4223453	4	4	4	4	4	4	4	4	4	4	4	4	4	4	4	4	4	4	4	4	4	4	4	4	4	4	2	4	4	4	4	4	4	4	4	4	4	4	4	4	4	4	4	4
27	BICF2G630154359	4227581	2	2	2	2	2	2	2	2	2	2	2	2	2	2	2	2	2	2	2	2	2	2	2	2	2	2	2	2	2	2	2	2	2	2	2	2	2	2	2	2	2	2	2	2
27	TIGRP2P356329_RS9143103	4245371	4	4	4	4	4	4	4	4	4	4	4	4	4	4	4	4	4	4	4	4	4	4	4	4	4	4	4	4	4	4	4	4	4	4	4	4	4	4	4	4	4	4	4	4
27	BICF2P1099089	4253255	1	1	1	1	1	1	1	1	1	1	1	1	1	1	1	1	1	1	1	1	3	1	3	1	1	1	1	1	1	1	3	1	3	1	1	1	1	1	3	1	3	1	1	1
27	BICF2P1150971	4269150	2	2	2	2	2	2	2	2	2	2	2	2	2	2	2	2	2	2	2	2	2	2	2	2	2	2	2	2	2	2	2	2	2	2	2	2	2	2	2	2	2	2	2	2
27	BICF2P950240	4274779	3	1	1	1	1	1	1	1	1	1	1	1	1	1	1	1	1	1	1	1	3	1	3	1	3	1	1	1	1	1	3	1	3	1	1	1	1	1	3	1	3	1	3	1
27	BICF2S2307494	4289189	4	4	1	1	1	4	1	1	1	4	1	4	1	4	1	4	1	4	1	4	4	4	4	4	4	4	1	4	1	4	4	4	4	4	4	4	1	4	4	4	4	4	1	4
27	BICF2G630154342	4304551	1	1	2	2	2	1	2	2	2	1	2	1	2	1	2	1	2	1	2	1	1	1	1	1	1	1	2	1	2	1	1	1	1	1	1	1	2	1	1	1	1	1	2	1
27	BICF2G630154337	4313218	2	2	2	2	4	2	2	2	4	2	4	2	4	2	4	2	4	2	4	2	4	2	2	2	4	2	2	2	4	2	4	2	4	2	4	2	4	2	4	2	2	2	2	2
27	BICF2G630154329	4322316	4	4	4	4	3	4	4	4	3	4	3	4	3	4	3	4	3	4	3	4	3	4	4	4	3	4	4	4	3	4	3	4	3	4	3	4	3	4	3	4	4	4	4	4
27	BICF2G630154313	4328564	1	1	1	1	2	1	1	1	2	1	2	1	2	1	2	1	2	1	2	1	2	2	2	1	2	1	2	1	2	1	2	2	2	2	2	1	2	1	2	2	2	1	1	1
27	BICF2P882580	4344011	2	2	2	2	2	2	2	2	2	2	2	2	2	2	2	2	2	2	2	2	2	2	2	2	2	2	2	2	2	2	2	2	2	2	2	2	2	2	2	2	2	2	2	2
27	BICF2P1131317	4357808	1	3	3	3	3	3	3	3	3	3	3	3	3	3	3	3	3	3	3	3	3	3	3	3	1	3	3	3	3	3	3	3	3	3	3	3	3	3	3	3	3	3	1	3
27	BICF2P1265295	4363760	3	3	1	1	1	1	1	1	1	1	1	1	1	1	1	1	1	1	1	1	1	1	3	1	3	1	3	1	1	1	1	1	1	1	3	1	1	1	1	1	3	1	3	1
27	BICF2P1037166	4381713	4	4	1	1	1	1	1	1	1	1	1	1	1	1	1	1	1	1	1	1	1	1	4	1	4	1	1	1	1	1	1	1	4	1	4	1	1	1	1	1	4	1	4	1
27	TIGRP2P356325_RS8944355	4386034	3	1	1	1	1	1	1	1	1	1	1	1	1	1	1	1	1	1	1	1	1	1	3	1	1	1	1	1	1	1	1	1	1	1	3	1	1	1	1	1	3	1	3	1
27	BICF2P498368	4402271	3	3	3	2	2	2	3	3	2	2	2	2	2	2	2	2	2	2	3	2	3	2	3	3	2	2	3	2	3	2	3	2	3	3	3	2	3	2	3	2	3	3	3	2
27	BICF2P693173	4417906	2	2	2	2	2	2	2	2	2	2	2	2	2	2	2	2	2	2	2	2	2	2	2	2	2	2	2	2	2	2	2	2	2	2	2	2	2	2	2	2	2	2	2	2
27	BICF2G630154291	4428000	1	1	1	1	3	1	1	1	3	1	3	1	3	1	3	1	3	1	3	1	3	1	1	1	3	1	1	1	3	1	3	1	1	1	3	1	3	1	3	1	1	1	1	1
27	BICF2G630154289	4434607	1	1	1	1	3	1	1	1	3	1	3	1	3	1	3	1	3	1	3	1	3	1	1	1	3	3	1	1	3	1	3	1	1	1	3	1	3	1	3	1	1	1	1	1
27	BICF2P438564	4463619	1	3	3	3	3	3	3	3	3	3	3	3	3	3	3	3	3	3	3	3	3	3	1	3	3	3	3	3	3	3	3	3	3	3	1	3	3	3	3	3	1	3	1	3
27	BICF2P840901	4471947	2	1	1	1	1	1	1	1	1	1	1	1	1	1	1	1	1	1	1	1	1	1	2	1	1	1	1	1	1	1	1	1	1	1	2	1	1	1	1	1	2	1	2	1
27	BICF2G630154283	4472728	3	3	3	1	3	1	1	1	3	1	3	1	3	1	3	1	3	1	1	1	1	1	3	1	1	1	3	1	1	1	1	1	3	1	3	1	1	1	1	1	3	1	3	3
27	BICF2P1151219	4478541	4	4	2	2	2	2	2	2	2	2	2	2	2	2	2	2	2	2	2	2	2	2	4	2	2	2	2	2	2	2	2	2	4	2	4	2	2	2	2	2	4	2	4	2
27	BICF2P205193	4499962	3	3	3	3	3	3	3	3	3	3	3	3	3	3	3	3	3	3	3	3	3	3	3	3	3	3	3	3	3	3	3	3	3	3	3	3	3	3	3	3	3	3	3	3
27	BICF2S23259401	4504311	4	2	2	2	2	2	2	2	2	2	2	2	2	2	2	2	2	2	2	2	2	2	2	2	2	2	2	2	2	2	2	2	4	2	2	2	2	2	2	2	2	2	2	2
27	CHR27_41529345	4513656	2	2	2	2	2	2	2	2	2	2	2	2	2	2	2	2	2	2	2	2	2	2	2	2	2	2	2	2	2	2	2	2	2	2	2	2	2	2	2	2	2	2	2	2
27	CHR27_41528860	4514141	3	3	3	3	3	3	3	3	3	3	3	3	3	3	3	3	3	3	3	3	3	3	3	3	3	3	3	3	3	3	3	3	3	3	3	3	3	3	3	3	3	3	3	3
27	BICF2G630154270	4519723	1	1	3	1	3	1	1	1	3	1	3	1	3	1	3	1	3	1	1	1	1	1	1	1	1	1	1	1	1	1	1	1	1	1	1	1	1	1	1	1	1	1	1	1
27	BICF2G630154242	4532744	4	4	0	0	4	4	4	4	0	0	0	0	4	4	4	4	0	0	0	0	4	4	4	4	4	4	2	4	4	4	4	4	4	4	4	4	4	4	4	4	4	4	4	4
27	BICF2G630154222	4545359	2	2	4	2	4	4	2	2	4	4	4	4	4	4	4	4	4	4	4	2	4	2	2	2	4	2	2	2	4	2	4	2	2	2	4	2	4	2	4	2	2	2	2	2
27	BICF2G630154220	4551270	3	1	3	1	1	1	3	3	1	1	1	1	1	1	1	1	1	1	3	1	3	1	3	1	1	1	3	1	3	1	3	1	3	3	1	1	3	1	3	1	3	1	3	1
27	CHR27_41489063	4553961	4	4	1	4	4	4	1	1	4	4	4	4	4	4	4	4	4	4	1	4	4	4	4	4	4	4	1	1	1	4	4	4	4	4	4	4	1	4	4	4	4	4	4	4
27	BICF2G630154216	4555237	3	1	3	1	1	1	3	3	1	1	1	1	1	1	1	1	1	1	3	1	3	1	3	1	1	1	3	3	3	1	3	1	3	3	1	1	3	1	3	1	3	1	3	1
27	BICF2P1324351	4564099	1	3	1	3	3	3	1	1	3	3	3	3	3	3	3	3	3	3	1	3	1	3	1	3	3	3	1	3	1	3	1	3	1	1	3	3	1	3	1	3	1	3	1	3
27	BICF2G630154177	4579292	2	2	4	2	2	2	4	4	2	2	2	2	2	2	2	2	2	2	4	2	4	2	4	2	2	2	4	4	4	2	4	2	4	4	2	2	4	2	4	2	4	2	2	2
27	BICF2G630154171	4589756	1	1	1	1	1	1	1	1	1	1	1	1	1	1	1	1	1	1	1	1	3	1	3	1	1	1	1	1	1	1	3	1	3	3	1	1	1	1	3	1	3	1	1	1
27	BICF2G630154166	4595462	2	2	2	2	2	2	2	2	2	2	2	2	2	2	2	2	2	2	2	2	4	2	4	2	2	2	2	2	2	2	4	2	4	2	2	2	2	2	4	2	4	2	2	2
27	BICF2G630154157	4610716	4	3	3	3	3	3	3	3	3	3	3	3	3	3	3	3	3	3	3	3	4	3	4	4	3	3	4	3	3	3	4	3	4	4	4	3	3	3	4	3	4	4	4	3
27	BICF2G630154152	4624372	2	4	2	4	4	4	2	2	4	4	4	4	4	4	4	4	4	4	2	4	2	4	2	2	4	4	2	2	2	4	2	4	2	2	2	4	2	4	2	4	2	2	2	2
27	BICF2G630154150	4629597	1	3	3	3	3	3	3	3	3	3	3	3	3	3	3	3	3	3	3	3	1	3	1	1	3	3	3	3	3	3	1	3	1	3	1	3	3	3	1	3	1	1	1	1
27	BICF2G630154143	4640871	2	2	1	2	1	1	2	2	1	1	1	1	1	1	1	1	1	1	1	2	1	2	2	2	1	2	2	2	1	2	1	2	2	2	1	2	1	2	1	2	2	2	2	2
27	BICF2G630154131	4660465	3	3	1	3	1	1	3	3	1	1	1	1	1	1	1	1	1	1	1	3	1	3	3	3	1	3	3	3	1	3	1	3	3	3	1	3	1	3	1	3	3	3	3	3
27	BICF2P480413	4673947	4	3	3	3	3	3	3	3	3	3	3	3	3	3	3	3	3	3	3	3	3	3	3	3	4	3	4	3	3	3	3	3	4	3	3	3	3	3	3	3	3	3	3	3
27	BICF2G630154109	4682181	3	3	1	3	3	3	1	1	3	3	3	3	3	3	3	3	3	3	1	3	3	3	3	3	3	3	1	3	1	3	3	3	3	3	3	3	1	3	3	3	3	3	3	3
27	BICF2P244317	4687019	4	2	2	2	2	2	2	2	2	2	2	2	2	2	2	2	2	2	2	2	2	2	2	2	4	2	4	2	2	2	2	2	4	2	2	2	2	2	2	2	2	2	2	2
27	BICF2G630154084	4701102	3	3	3	1	1	1	3	3	1	1	1	1	1	1	1	1	1	1	3	1	1	1	3	1	3	1	3	1	3	1	1	1	1	1	3	1	3	1	1	1	3	1	3	1
27	BICF2G630154065	4719568	1	1	2	2	2	2	2	2	2	2	2	2	2	2	2	2	2	2	2	2	1	2	1	1	1	2	1	2	2	2	1	2	1	1	2	2	2	2	1	2	1	2	1	1
27	BICF2G630154062	4722593	3	3	1	1	1	1	1	1	1	1	1	1	1	1	1	1	1	1	1	1	3	1	3	3	3	1	3	1	1	1	3	1	3	3	1	1	1	1	3	1	3	1	3	3
27	BICF2G630154051	4737338	3	1	1	1	1	1	1	1	1	1	1	1	1	1	1	1	1	1	1	1	3	1	3	1	3	1	1	1	1	1	3	1	3	3	1	1	1	1	3	1	3	1	3	1
27	BICF2G630154038	4744506	3	4	4	4	4	4	4	4	4	4	4	4	4	4	4	4	4	4	4	4	3	4	3	4	3	4	4	4	4	4	3	4	3	3	4	4	4	4	3	4	3	4	3	4
27	BICF2G630154030	4765529	3	3	3	3	3	3	3	3	3	3	3	3	3	3	3	3	3	3	3	3	3	3	3	3	3	3	3	3	3	3	3	3	3	3	3	3	3	3	3	3	3	3	2	3
27	BICF2G630154022	4773322	1	1	3	3	3	1	3	3	3	1	3	1	3	1	3	1	3	1	3	1	1	1	1	1	1	1	3	1	3	1	1	1	1	1	3	1	3	1	1	1	3	1	1	1
27	BICF2G630154001	4781758	3	3	1	1	1	3	1	1	1	3	1	3	1	3	1	3	1	3	1	3	3	3	3	3	3	3	1	3	1	3	3	3	3	3	3	3	1	3	3	3	3	3	3	3
27	BICF2G630153997	4786265	4	4	2	2	2	2	2	2	2	2	2	2	2	2	2	2	2	2	2	2	2	2	4	2	4	2	4	2	2	2	2	2	4	2	4	2	2	2	2	2	4	2	4	4
27	BICF2P1272915	4797076	1	1	1	1	3	1	1	1	3	1	3	1	3	1	3	1	3	1	3	1	3	3	3	1	3	1	1	1	3	1	3	3	3	1	3	1	3	1	3	3	3	1	1	1
27	BICF2G630153979	4798699	3	3	3	3	3	3	3	3	3	3	3	3	3	3	3	3	3	3	3	3	3	3	3	3	3	3	3	3	3	3	3	3	3	3	3	3	3	3	3	3	3	3	3	3
27	CHR27_41245709	4798731	4	2	4	2	2	2	4	4	2	2	2	2	2	2	2	2	2	2	4	2	2	2	4	2	2	2	4	4	4	2	2	2	4	2	4	2	4	2	2	2	4	2	4	4
27	CHR27_41245302	4799138	3	1	3	3	3	1	3	3	3	1	3	1	3	1	3	1	3	1	3	1	1	1	3	1	1	1	3	3	3	1	1	1	3	1	1	1	3	1	1	1	1	1	3	3
27	BICF2S2325991	4807122	2	2	2	2	4	2	2	2	4	2	4	2	4	2	4	2	4	2	4	2	4	2	2	2	4	2	2	2	4	2	4	2	2	2	4	2	4	2	4	2	2	2	2	2
27	BICF2G630153960	4823604	2	2	2	2	2	2	2	2	2	2	2	2	2	2	2	2	2	2	2	2	2	2	2	2	2	2	2	2	2	2	2	2	4	2	2	2	2	2	2	2	2	2	2	2
27	BICF2G630153948	4832737	3	3	3	3	1	3	3	3	1	3	1	3	1	3	1	3	1	3	1	3	1	3	3	3	1	3	3	3	1	3	1	3	3	3	1	3	1	3	1	3	3	3	3	3
27	BICF2G630153934	4843056	2	2	2	2	2	2	2	2	2	2	2	2	2	2	2	2	2	2	2	2	4	2	4	2	2	2	2	2	2	2	4	2	4	4	2	2	2	2	4	2	4	2	2	2
27	CHR27_41195604	4848229	3	3	1	1	1	3	1	1	1	3	1	3	1	3	1	3	1	3	1	3	3	3	3	3	3	3	1	1	1	3	3	3	3	3	1	3	1	3	3	3	1	3	1	3
27	BICF2G630153923	4865823	3	3	1	1	1	1	1	1	1	1	1	1	1	1	1	1	1	1	1	1	3	1	3	3	3	1	1	1	1	1	3	1	3	3	1	1	1	1	3	1	3	1	3	1
27	BICF2G630153893	4881063	4	1	1	1	1	1	1	1	1	1	1	1	1	1	1	1	1	1	1	1	1	1	4	1	1	1	1	1	1	1	1	1	1	1	1	1	1	1	1	1	1	1	4	1
27	BICF2G630153874	4889576	2	3	3	3	3	3	3	3	3	3	3	3	3	3	3	3	3	3	3	3	3	3	2	3	3	3	3	3	3	3	3	3	3	3	3	3	3	3	3	3	3	3	2	3
27	BICF2G630153871	4892545	2	4	4	4	4	4	4	4	4	4	4	4	4	4	4	4	4	4	4	4	4	4	2	4	4	4	4	4	4	4	4	4	4	4	4	4	4	4	4	4	4	4	2	4
27	BICF2G630153848	4915133	4	4	4	4	4	4	4	4	4	4	4	4	4	4	4	4	4	4	4	4	4	4	4	4	4	4	4	4	4	4	4	4	4	4	4	4	4	4	4	4	4	4	4	4
27	BICF2G630153835	4925863	1	1	1	1	1	1	1	1	1	1	1	1	1	1	1	1	1	1	1	1	1	1	1	1	1	1	1	1	1	1	1	1	1	1	1	1	1	1	1	1	1	1	1	1
27	BICF2G630153829	4929762	4	2	2	2	4	2	2	2	4	2	4	2	4	2	4	2	4	2	4	2	4	2	4	2	4	4	2	2	4	2	4	2	2	2	4	2	4	2	4	2	2	2	4	2
27	BICF2P1207492	4943084	3	4	3	4	4	4	3	3	4	4	4	4	4	4	4	4	4	4	3	4	4	4	3	4	3	4	3	4	3	4	4	4	3	4	3	4	3	4	4	4	3	4	3	3
27	TIGRP2P356260_RS8668890	4943441	1	3	3	3	1	3	3	3	1	3	1	3	1	3	1	3	1	3	1	3	1	1	1	3	1	3	3	3	1	3	1	1	1	3	1	3	1	3	1	1	1	3	3	3
27	TIGRP2P356256_RS8765780	4954950	3	3	1	3	3	3	1	1	3	3	3	3	3	3	3	3	3	3	1	3	3	3	3	3	3	3	1	3	1	3	3	3	1	3	1	3	1	3	3	3	1	3	1	3
27	TIGRP2P356249_RS9006935	4982473	1	1	1	1	3	1	1	1	3	1	3	1	3	1	3	1	3	1	3	1	3	1	1	1	3	1	1	1	3	1	3	1	3	1	3	3	3	1	3	1	3	1	1	1
27	TIGRP2P356245_RS8830240	4994899	3	3	3	4	4	4	3	3	4	4	4	4	4	4	4	4	4	4	3	4	3	4	3	3	4	4	3	4	3	4	3	4	3	4	4	4	3	4	3	4	3	4	3	3
27	BICF2P1289321	4998669	1	1	3	1	1	1	3	3	1	1	1	1	1	1	1	1	1	1	3	1	1	1	1	1	1	1	3	1	3	1	1	1	1	1	1	1	3	1	1	1	1	1	3	1
27	BICF2P180579	5013720	2	2	3	2	2	2	3	3	2	2	2	2	2	2	2	2	2	2	3	2	2	2	2	2	2	2	3	2	3	2	2	2	2	2	2	2	3	2	2	2	2	2	3	2
27	BICF2P838557	5033634	3	3	3	1	1	1	3	3	1	1	1	1	1	1	1	1	1	1	3	1	1	1	3	1	3	1	3	1	3	1	1	1	1	1	1	1	3	1	1	1	1	1	3	3
27	BICF2G630153822	5047089	3	3	3	3	3	3	3	3	3	3	3	3	3	3	3	3	3	3	3	3	3	3	3	3	3	3	3	3	3	3	3	3	3	3	3	3	3	3	3	3	3	3	3	3
27	BICF2G630153821	5065335	3	1	1	1	1	1	1	1	1	1	1	1	1	1	1	1	1	1	1	1	1	1	1	1	1	1	3	1	1	1	1	1	1	1	1	1	1	1	1	1	1	1	1	1
27	BICF2G630153817	5070673	1	3	3	3	3	3	3	3	3	3	3	3	3	3	3	3	3	3	3	3	3	3	3	3	3	3	1	3	3	3	3	3	3	3	3	3	3	3	3	3	3	3	3	3
27	BICF2G630153814	5077634	3	3	3	1	1	1	3	3	1	1	1	1	1	1	1	1	1	1	3	1	1	1	3	1	3	1	3	3	3	1	1	1	1	1	3	1	3	1	1	1	3	1	3	3
27	BICF2G630153806	5100186	3	3	1	3	1	1	3	3	1	1	1	1	1	1	1	1	1	1	1	3	1	3	3	3	1	3	3	3	1	3	1	3	1	3	1	3	3	3	1	3	3	3	3	3
27	BICF2G630153801	5103645	2	4	4	4	4	4	4	4	4	4	4	4	4	4	4	4	4	4	4	4	2	4	2	4	2	4	2	4	4	4	2	4	2	4	4	4	2	4	2	4	2	4	4	4
27	BICF2G630153792	5115516	2	2	2	2	2	2	2	2	2	2	2	2	2	2	2	2	2	2	2	2	2	2	2	2	2	2	2	2	2	2	2	2	2	2	2	2	2	2	2	2	2	2	2	2
27	BICF2P152422	5124967	1	3	1	3	3	3	1	1	3	3	3	3	3	3	3	3	3	3	1	3	3	3	3	3	1	3	1	3	1	3	3	3	3	3	1	3	1	3	3	3	1	3	1	3
27	BICF2P1134460	5128029	2	4	2	4	4	4	2	2	4	4	4	4	4	4	4	4	4	4	2	4	4	4	4	4	2	4	2	4	2	4	4	4	4	4	2	4	2	4	4	4	2	4	2	4
27	BICF2G630153761	5148311	4	2	4	2	4	2	2	2	4	2	4	2	4	2	4	2	4	2	2	2	4	2	4	4	2	2	4	2	2	2	4	2	4	2	2	2	4	2	4	2	4	2	4	2
27	BICF2P348376	5161205	3	3	1	3	3	3	1	1	3	3	3	3	3	3	3	3	3	3	1	3	3	3	3	3	1	3	1	3	1	3	3	3	3	3	3	3	1	3	3	3	3	3	1	3
27	BICF2G630153741	5180361	4	2	2	2	2	2	2	2	2	2	2	2	2	2	2	2	2	2	2	2	2	2	2	2	2	2	2	2	2	2	2	2	2	2	2	2	2	2	2	2	2	2	2	2
27	BICF2P1120012	5190691	2	2	2	2	2	2	2	2	2	2	2	2	2	2	2	2	2	2	2	2	2	2	2	2	2	2	2	2	2	2	2	2	2	2	2	2	2	2	2	2	2	2	2	2
27	BICF2G630153737	5198259	2	2	2	2	2	2	2	2	2	2	2	2	2	2	2	2	2	2	2	2	2	2	2	2	2	2	2	2	2	2	2	2	2	2	2	2	2	2	2	2	2	2	2	2
27	BICF2P1425442	5205905	2	2	4	4	4	4	4	4	4	4	4	4	4	4	4	4	4	4	4	4	4	4	4	4	4	4	2	4	4	4	4	4	4	4	2	4	4	4	4	4	2	4	4	4
27	BICF2P1425443	5206094	1	1	3	3	3	3	3	3	3	3	3	3	3	3	3	3	3	3	3	3	3	3	3	3	3	3	1	3	3	3	3	3	3	3	1	3	3	3	3	3	1	3	3	3
27	BICF2S23336529	5227389	4	2	2	2	2	2	2	2	2	2	2	2	2	2	2	2	2	2	2	2	2	2	2	2	2	2	2	2	2	2	2	2	2	2	4	2	2	2	2	2	4	2	2	2
27	BICF2P303487	5287659	3	3	3	3	3	3	3	3	3	3	3	3	3	3	3	3	3	3	3	3	3	3	3	3	3	3	3	3	3	3	3	3	3	3	3	3	3	3	3	3	3	3	3	3
27	BICF2G630153697	5301119	4	4	4	4	4	2	4	4	4	2	4	2	4	2	4	2	4	2	4	2	2	2	2	2	4	2	4	4	4	2	2	2	2	2	4	2	4	2	2	2	4	2	2	2
27	BICF2G630153667	5315349	1	1	1	1	1	3	1	1	1	3	1	3	1	3	1	3	1	3	1	3	3	3	3	3	3	3	1	3	1	3	3	3	3	3	3	3	1	3	3	3	3	3	3	3
27	BICF2G630153649	5335352	2	2	2	2	2	2	2	2	2	2	2	2	2	2	2	2	2	2	2	2	2	2	1	2	2	2	2	2	2	2	2	2	2	2	2	2	2	2	2	2	2	2	1	2
27	BICF2G630153647	5362695	4	4	2	4	2	4	4	4	2	4	2	4	2	4	2	4	2	4	4	4	2	4	2	2	2	4	2	4	4	4	2	4	2	4	2	4	2	4	2	4	2	2	2	2
27	BICF2P1030205	5364834	1	1	1	1	1	1	1	1	1	1	1	1	1	1	1	1	1	1	1	1	3	1	3	3	3	1	3	1	1	1	3	1	3	1	3	1	3	1	3	1	3	3	3	3
27	BICF2P1059246	5376494	4	4	4	4	4	4	4	4	4	4	4	4	4	4	4	4	4	4	4	4	2	4	2	2	2	4	2	4	4	4	2	4	2	4	2	4	2	4	2	4	2	2	2	2
27	BICF2S23514685	5380997	4	3	4	3	3	3	4	4	3	3	3	3	3	3	3	3	3	3	4	3	3	3	3	3	3	3	4	3	4	3	3	3	3	3	3	3	4	3	3	3	3	3	3	3
27	BICF2P97886	5399166	4	3	4	3	3	3	4	4	3	3	3	3	3	3	3	3	3	3	4	3	3	3	3	3	3	3	4	3	4	3	3	3	3	3	3	3	4	3	3	3	3	3	3	3
27	BICF2S22957484	5400381	4	4	4	4	4	4	4	4	4	4	4	4	4	4	4	4	4	4	4	4	4	4	4	4	4	4	4	4	4	4	4	4	4	4	4	4	4	4	4	4	4	4	4	4
27	BICF2G630153626	5418706	1	2	1	2	2	2	1	1	2	2	2	2	2	2	2	2	2	2	1	2	2	2	2	2	2	2	1	2	1	2	2	2	2	2	2	2	1	2	2	2	2	2	2	2
27	BICF2P1248511	5430040	2	2	2	2	2	2	2	2	2	2	2	2	2	2	2	2	2	2	2	2	2	2	2	2	2	2	2	2	2	2	2	2	2	2	2	2	2	2	2	2	2	2	2	2
27	BICF2G630153603	5440028	1	1	3	1	3	1	1	1	3	1	3	1	3	1	3	1	3	1	1	1	1	1	1	1	3	1	1	1	1	1	1	1	1	1	3	1	1	1	1	1	3	1	1	1
27	BICF2G630153601	5467407	4	4	4	4	4	4	4	4	4	4	4	4	4	4	4	4	4	4	4	4	4	4	4	4	4	4	4	4	4	4	4	4	4	4	4	4	4	4	4	4	4	4	4	4
27	BICF2P57704	5491080	4	4	4	4	4	4	4	4	4	4	4	4	4	4	4	4	4	4	4	4	4	4	4	4	4	4	4	4	4	4	4	4	4	4	4	4	4	4	4	4	4	4	4	4
27	BICF2P1183434	5499811	4	4	4	4	4	4	4	4	4	4	4	4	4	4	4	4	4	4	4	4	4	4	2	4	4	4	4	4	4	4	4	4	4	4	4	4	4	4	4	4	4	4	2	4
27	BICF2G630153599	5507240	1	1	1	1	1	1	1	1	1	1	1	1	1	1	1	1	1	1	1	1	3	1	3	1	1	1	3	1	1	1	3	1	3	1	1	1	3	1	3	1	3	1	3	1
27	BICF2G630153595	5517870	1	1	1	1	1	1	1	1	1	1	1	1	1	1	1	1	1	1	1	1	1	1	3	1	1	1	1	1	1	1	1	1	1	1	1	1	1	1	1	1	1	1	3	1
27	BICF2G630153590	5522389	1	1	3	3	3	3	3	3	3	3	3	3	3	3	3	3	3	3	3	3	3	3	1	3	1	3	3	3	3	3	3	3	3	3	1	3	3	3	3	3	1	3	1	3
27	CHR27_40568513	5524484	6	5	5	5	5	5	5	5	5	5	5	5	5	5	5	5	5	5	5	5	5	5	5	5	6	5	5	5	5	5	5	5	5	5	6	5	5	5	5	5	6	5	5	5
27	BICF2G630153587	5528091	3	3	1	1	1	1	1	1	1	1	1	1	1	1	1	1	1	1	1	1	1	1	3	1	3	1	1	1	1	1	1	1	1	1	3	1	1	1	1	1	3	1	3	1
27	BICF2S2343206	5546075	4	2	2	2	2	2	2	2	2	2	2	2	2	2	2	2	2	2	2	2	2	2	2	2	4	2	2	2	2	2	2	2	2	2	4	2	2	2	2	2	4	2	2	2
27	BICF2P494053	5549110	4	3	3	3	3	3	3	3	3	3	3	3	3	3	3	3	3	3	3	3	3	3	3	3	4	3	3	3	3	3	3	3	3	3	4	3	3	3	3	3	4	3	3	3
27	BICF2G630153553	5566440	3	3	4	3	4	3	3	3	4	3	4	3	4	3	4	3	4	3	3	3	3	3	4	3	4	3	3	3	3	3	3	3	3	3	4	3	3	3	3	3	4	3	4	3
27	CHR27_40522139	5570556	3	3	1	3	3	3	1	1	3	3	3	3	3	3	3	3	3	3	1	3	1	3	1	3	3	3	1	1	1	3	1	3	1	3	3	3	1	1	1	3	1	3	1	3
27	CHR27_40522071	5570624	4	4	4	4	4	4	4	4	4	4	4	4	4	4	4	4	4	4	4	4	4	4	4	4	4	4	4	4	4	4	4	4	4	4	4	4	4	4	4	4	4	4	4	4
27	BICF2G630153533	5582110	2	2	1	2	2	2	1	1	2	2	2	2	2	2	2	2	2	2	1	2	1	2	1	2	2	2	1	1	1	2	1	2	1	2	2	2	0	0	1	2	1	2	1	2
27	BICF2G630153531	5586022	1	1	1	1	3	1	1	1	3	1	3	1	3	1	3	1	3	1	3	1	3	3	3	1	3	1	3	1	3	1	3	3	3	1	3	1	3	1	3	3	3	1	3	1
27	BICF2G630153525	5603689	2	2	2	2	2	4	2	2	2	4	2	4	2	4	2	4	2	4	2	4	4	4	2	4	4	4	2	4	2	4	4	4	2	4	4	4	2	4	4	4	4	4	2	4
27	BICF2G630153503	5627717	3	4	3	3	3	4	3	3	3	4	3	4	3	4	3	4	3	4	3	4	4	4	3	4	3	4	3	4	3	4	4	4	3	4	3	4	3	4	4	4	3	4	3	4
27	BICF2G630153501	5638222	3	1	3	3	3	1	3	3	3	1	3	1	3	1	3	1	3	1	3	1	1	1	3	1	3	1	3	1	3	1	1	1	3	1	3	1	3	1	1	1	3	1	3	1
27	BICF2G630153492	5649317	4	3	4	4	4	3	4	4	4	3	4	3	4	3	4	3	4	3	4	3	3	3	4	3	4	3	4	3	4	3	3	3	4	3	4	3	4	3	3	3	4	3	4	3
27	TIGRP2P356177_RS8953700	5655717	3	3	3	3	3	3	3	3	3	3	3	3	3	3	3	3	3	3	3	3	3	3	3	3	3	3	3	3	3	3	3	3	3	3	3	3	3	3	3	3	3	3	3	3
27	BICF2G630153479	5671680	3	1	3	3	3	1	3	3	3	1	3	1	3	1	3	1	3	1	3	1	1	1	3	1	3	1	3	1	3	1	1	1	3	1	3	1	3	1	1	1	3	1	3	1
27	BICF2G630153474	5683295	2	4	2	2	2	4	2	2	2	4	2	4	2	4	2	4	2	4	2	4	4	4	2	4	2	4	2	4	2	4	4	4	2	4	2	4	2	4	4	4	2	4	2	4
27	BICF2S23744994	5697530	1	1	3	1	3	1	1	1	3	1	3	1	3	1	3	1	3	1	1	1	1	1	1	1	3	1	1	1	1	1	1	1	1	1	3	1	1	1	1	1	3	1	1	1
27	CHR27_40390465	5702026	3	3	3	3	3	3	3	3	3	3	3	3	3	3	3	3	3	3	3	3	3	3	3	3	3	3	3	3	3	3	3	3	3	3	3	3	3	3	3	3	3	3	3	3
27	BICF2P1414650	5702099	1	1	3	1	3	1	1	1	3	1	3	1	3	1	3	1	3	1	1	1	1	1	3	1	3	1	1	1	1	1	1	1	3	1	3	1	1	1	1	1	3	1	3	1
27	BICF2G630153462	5705498	3	3	3	3	3	3	3	3	3	3	3	3	3	3	3	3	3	3	3	3	4	3	4	3	3	3	4	3	3	3	4	3	4	3	3	3	4	3	4	3	4	3	4	3
27	BICF2S22949028	5718319	2	2	1	2	1	2	2	2	1	2	1	2	1	2	1	2	1	2	2	2	2	2	1	2	1	2	2	2	2	2	2	2	1	2	1	2	2	2	2	2	1	2	1	2
27	BICF2P159107	5722863	1	1	3	1	3	1	1	1	3	1	3	1	3	1	3	1	3	1	1	1	1	1	3	1	3	1	1	1	1	1	1	1	3	1	3	1	1	1	1	1	3	1	3	1
27	BICF2G630153452	5734365	2	2	2	2	2	2	2	2	2	2	2	2	2	2	2	2	2	2	2	2	2	2	2	2	2	2	2	2	2	2	2	2	2	2	2	2	2	2	2	2	2	2	2	2
27	BICF2G630153440	5754096	4	4	4	4	4	2	4	4	4	2	4	2	4	2	4	2	4	2	4	2	2	2	4	2	4	2	4	2	4	2	2	2	2	2	4	2	4	2	2	2	4	2	4	2
27	BICF2G630153429	5762623	1	1	1	1	3	1	1	1	3	1	3	1	3	1	3	1	3	1	3	1	3	3	3	1	3	1	3	1	3	1	3	3	3	1	3	1	3	1	3	3	3	1	3	1
27	BICF2G630153405	5778312	1	1	1	1	1	3	1	1	1	3	1	3	1	3	1	3	1	3	1	3	3	3	1	3	1	3	1	3	1	3	3	3	3	3	1	3	1	3	3	3	1	3	1	3
27	BICF2G630153389	5788199	1	1	1	1	3	1	1	1	3	1	3	1	3	1	3	1	3	1	3	1	3	3	3	1	3	1	3	1	3	1	3	3	3	1	3	1	3	1	3	3	3	1	3	1
27	BICF2G630153382	5795448	2	2	2	4	4	4	2	2	4	4	4	4	4	4	4	4	4	4	2	4	4	4	4	4	2	4	2	4	2	4	4	4	4	4	2	4	2	4	4	4	2	4	4	4
27	BICF2P297635	5811689	4	4	4	2	2	2	4	4	2	2	2	2	2	2	2	2	2	2	4	2	2	2	2	2	4	2	4	2	4	2	2	2	4	2	4	2	4	2	2	2	4	2	2	2
27	BICF2G630153352	5817927	1	1	1	1	3	1	1	1	3	1	3	1	3	1	3	1	3	1	3	1	3	3	3	1	3	1	3	1	3	1	3	3	3	1	3	1	3	1	3	3	3	1	3	1
27	BICF2P487429	5831608	1	1	1	1	1	1	1	1	1	1	1	1	1	1	1	1	1	1	1	1	1	1	1	1	1	1	1	1	1	1	1	1	1	1	1	1	1	1	1	1	1	1	1	1
27	CHR27_40235908	5857074	3	3	3	3	3	3	3	3	3	3	3	3	3	3	3	3	3	3	3	3	3	3	3	3	3	3	3	3	3	3	3	3	3	3	3	3	3	3	3	3	3	3	3	3
27	BICF2P13359	5857731	3	3	3	3	3	3	3	3	3	3	3	3	3	3	3	3	3	3	3	3	3	3	3	3	3	3	3	3	3	3	3	3	3	3	3	3	3	3	3	3	3	3	3	3
27	BICF2S23529158	5867921	3	3	2	3	2	3	3	3	2	3	2	3	2	3	2	3	2	3	3	3	3	3	2	3	3	3	3	3	3	3	3	3	3	3	3	3	3	3	3	3	3	3	2	3
27	BICF2G630153350	5875168	1	1	1	1	3	1	1	1	3	1	3	1	3	1	3	1	3	1	3	1	3	3	3	1	3	1	3	1	3	1	3	3	3	1	3	1	3	1	3	3	3	1	3	1
27	BICF2G630153347	5884340	3	3	3	3	3	3	3	3	3	3	3	3	3	3	3	3	3	3	3	3	3	3	3	3	3	3	3	3	3	3	3	3	3	3	3	3	3	3	3	3	3	3	3	3
27	BICF2G630153346	5927922	3	3	3	3	3	1	3	3	3	1	3	1	3	1	3	1	3	1	3	1	1	1	3	1	3	1	3	1	3	1	1	1	1	1	3	1	3	1	1	1	3	1	3	1
27	CHR27_40152975	5939546	4	4	3	3	3	4	3	3	3	4	3	4	3	4	3	4	3	4	3	4	4	4	4	4	4	4	3	4	3	4	4	4	4	4	4	4	3	4	4	4	4	4	4	4
27	CHR27_40138116	5954947	2	2	1	1	1	2	1	1	1	2	1	2	1	2	1	2	1	2	1	2	2	2	2	2	2	2	1	2	1	2	2	2	2	2	2	2	1	2	2	2	2	2	2	2
27	CHR27_40137451	5955612	4	4	2	4	2	4	4	4	2	4	2	4	2	4	2	4	2	4	4	4	4	4	4	4	4	4	4	4	4	4	4	4	4	4	4	4	4	4	4	4	4	4	4	4
27	CHR27_40130767	5962306	1	1	1	1	1	1	1	1	1	1	1	1	1	1	1	1	1	1	1	1	1	1	1	1	1	1	1	1	1	1	1	1	1	1	1	1	1	1	1	1	1	1	1	1
27	CHR27_40112274	5979937	4	4	2	4	2	4	4	4	2	4	2	4	2	4	2	4	2	4	4	4	4	4	4	4	4	4	4	4	4	4	4	4	4	4	4	4	4	4	4	4	4	4	4	4
27	BICF2P762733	5983814	1	1	1	1	1	1	1	1	1	1	1	1	1	1	1	1	1	1	1	1	1	1	1	1	1	1	1	1	1	1	1	1	1	1	1	1	1	1	1	1	1	1	1	1
27	CHR27_40100559	5991719	2	2	4	2	4	2	2	2	4	2	4	2	4	2	4	2	4	2	2	2	2	2	2	2	2	2	2	2	2	2	2	2	2	2	2	2	2	2	2	2	2	2	2	2
27	BICF2P75941	6000586	3	3	3	3	3	3	3	3	3	3	3	3	3	3	3	3	3	3	3	3	3	3	3	3	3	3	3	3	3	3	3	3	3	3	3	3	3	3	3	3	3	3	3	3
27	G1335F55S166	6027015	2	2	2	2	2	2	2	2	2	2	2	2	2	2	2	2	2	2	2	2	2	2	2	2	2	2	2	2	2	2	2	2	2	2	2	2	2	2	2	2	2	2	2	2
27	BICF2S24113974	6038170	2	2	2	2	2	2	2	2	2	2	2	2	2	2	2	2	2	2	2	2	2	2	2	2	2	2	2	2	2	2	2	2	2	2	2	2	2	2	2	2	2	2	2	2
27	BICF2S23341394	6057365	1	3	1	3	3	3	1	1	3	3	3	3	3	3	3	3	3	3	1	3	3	3	3	3	3	3	1	3	1	3	3	3	3	3	3	3	1	3	3	3	3	3	3	3
27	BICF2G630153340	6061505	2	4	2	2	2	4	2	2	2	4	2	4	2	4	2	4	2	4	2	4	4	4	2	4	4	4	2	4	2	4	4	4	4	4	4	4	2	4	4	4	4	4	2	4
27	TIGRP2P356132_RS9064032	6073424	1	3	3	3	3	3	3	3	3	3	3	3	3	3	3	3	3	3	3	3	3	3	3	3	1	3	3	3	3	3	3	3	3	3	1	3	3	3	3	3	1	3	3	3
27	BICF2P178962	6078815	4	4	4	4	4	4	4	4	4	4	4	4	4	4	4	4	4	4	4	4	4	4	4	4	2	4	4	4	4	4	4	4	4	4	2	4	4	4	4	4	2	4	4	4
27	TIGRP2P356128_RS8607777	6100215	1	2	1	1	1	2	1	1	1	2	1	2	1	2	1	2	1	2	1	2	2	2	1	2	2	2	1	2	1	2	2	2	2	2	2	2	1	2	2	2	2	2	1	2
27	BICF2G630153327	6109637	1	1	1	1	1	3	1	1	1	3	1	3	1	3	1	3	1	3	1	3	3	3	1	3	3	3	1	3	1	3	3	3	3	3	3	3	1	3	3	3	3	3	1	3
27	BICF2G630153322	6122435	2	4	2	2	2	4	2	2	2	4	2	4	2	4	2	4	2	4	2	4	4	4	2	4	4	4	2	4	2	4	4	4	4	4	4	4	2	4	4	4	4	4	2	4
27	BICF2G630153317	6128858	2	1	2	2	2	1	2	2	2	1	2	1	2	1	2	1	2	1	2	1	1	1	1	1	1	1	2	1	2	1	1	1	1	1	1	1	2	1	1	1	1	1	1	1
27	BICF2G630153293	6143782	1	1	1	1	1	3	1	1	1	3	1	3	1	3	1	3	1	3	1	3	3	3	3	3	3	3	1	3	1	3	3	3	3	3	3	3	1	3	3	3	3	3	3	3
27	BICF2G630153285	6154943	1	3	1	1	1	3	1	1	1	3	1	3	1	3	1	3	1	3	1	3	3	3	1	3	3	3	1	3	1	3	3	3	3	3	3	3	1	3	3	3	3	3	1	3
27	BICF2G630153273	6168661	2	4	2	2	2	4	2	2	2	4	2	4	2	4	2	4	2	4	2	4	4	4	4	4	4	4	2	4	2	4	4	4	4	4	4	4	2	4	4	4	4	4	4	4
27	BICF2G630153271	6176430	1	1	1	1	1	4	1	1	1	4	1	4	1	4	1	4	1	4	1	4	4	4	1	4	4	4	1	4	1	4	4	4	4	4	4	4	1	4	4	4	4	4	1	4
27	BICF2G630153268	6191215	1	1	1	1	1	1	1	1	1	1	1	1	1	1	1	1	1	1	1	1	1	1	1	1	1	1	1	1	1	1	1	1	1	1	1	1	1	1	1	1	1	1	1	1
27	BICF2G630153266	6215335	4	2	2	2	2	2	2	2	2	2	2	2	2	2	2	2	2	2	2	2	4	2	4	2	2	2	4	2	2	2	4	2	4	2	2	2	4	2	4	2	4	2	4	2
27	BICF2G630153265	6220998	4	2	2	2	2	2	2	2	2	2	2	2	2	2	2	2	2	2	2	2	2	2	2	2	2	2	2	2	2	2	2	2	2	2	2	2	2	2	2	2	2	2	2	2
27	BICF2S23758690	6232185	4	4	4	4	4	4	4	4	4	4	4	4	4	4	4	4	4	4	4	4	4	4	4	4	4	4	4	4	4	4	4	4	4	4	4	4	4	4	4	4	4	4	4	4
27	BICF2G630153263	6250979	3	3	3	3	3	3	3	3	3	3	3	3	3	3	3	3	3	3	3	3	3	3	3	3	3	3	3	3	3	3	3	3	3	3	3	3	3	3	3	3	3	3	3	3
27	BICF2P1290776	6272511	2	2	3	2	3	2	3	3	3	2	3	2	3	2	3	2	3	2	3	3	3	2	3	2	3	2	3	2	3	3	3	2	2	2	3	2	3	2	3	2	2	2	3	2
27	TIGRP2P356116_RS8807875	6283883	1	3	1	3	3	3	1	1	3	3	3	3	3	3	3	3	3	3	1	3	3	3	3	3	3	3	1	3	1	3	3	3	3	3	3	3	1	3	3	3	3	3	3	3
27	BICF2P124868	6288805	4	2	4	2	2	2	4	4	2	2	2	2	2	2	2	2	2	2	4	2	2	2	2	2	2	2	4	2	4	2	2	2	2	2	2	2	4	2	2	2	2	2	2	2
27	BICF2S2304377	6306173	1	1	1	1	3	1	1	1	3	1	3	1	3	1	3	1	3	1	3	1	3	1	3	1	3	1	1	1	3	1	3	1	1	1	3	1	1	1	3	1	1	1	3	1
27	BICF2G630153222	6318263	4	4	2	4	2	4	4	4	2	4	2	4	2	4	2	4	2	4	4	4	4	4	4	4	2	4	4	4	4	4	4	4	4	4	4	4	4	4	4	4	4	4	2	4
27	BICF2G630153207	6330882	3	3	1	3	1	3	3	3	1	3	1	3	1	3	1	3	1	3	3	3	3	3	3	3	3	3	3	3	3	3	3	3	3	3	3	3	3	3	3	3	3	3	3	3
27	BICF2G630153196	6342228	2	3	2	3	3	3	2	2	3	3	3	3	3	3	3	3	3	3	2	3	2	3	2	3	3	3	2	2	2	3	2	3	2	2	2	3	2	2	2	3	2	2	3	3
27	BICF2G630153183	6363946	1	3	1	1	1	3	1	1	1	3	1	3	1	3	1	3	1	3	1	3	3	3	3	3	1	3	1	3	1	3	3	3	3	3	3	3	1	3	3	3	3	3	1	3
27	BICF2G630153178	6369485	3	1	3	3	3	1	3	3	3	1	3	1	3	1	3	1	3	1	3	1	1	1	1	1	3	1	3	1	3	1	1	1	1	1	1	1	3	1	1	1	1	1	3	1
27	BICF2G630153168	6379343	2	4	2	2	2	4	2	2	2	4	2	4	2	4	2	4	2	4	2	4	4	4	4	4	2	4	2	4	2	4	4	4	4	4	4	4	2	4	4	4	4	4	2	4
27	BICF2G630153167	6379951	3	1	3	3	3	1	3	3	3	1	3	1	3	1	3	1	3	1	3	1	1	1	1	1	3	1	3	1	3	1	1	1	1	1	1	1	3	1	1	1	1	1	3	1
27	BICF2G630153159	6388130	2	2	2	2	2	2	2	2	2	2	2	2	2	2	2	2	2	2	2	2	2	2	2	2	4	2	2	2	2	2	2	2	2	2	2	2	2	2	2	2	2	2	4	2
27	TIGRP2P356096_RS9233683	6389079	3	1	3	3	3	1	3	3	3	1	3	1	3	1	3	1	3	1	3	1	1	1	1	1	3	1	3	1	3	1	1	1	1	1	1	1	3	1	1	1	1	1	3	1
27	BICF2G630153150	6402461	2	2	2	4	2	4	4	4	2	4	2	4	2	4	2	4	2	4	4	4	2	4	2	4	4	4	2	4	4	4	2	4	2	2	4	4	2	4	2	4	2	4	4	4
27	BICF2G630153145	6411277	4	4	4	2	4	2	2	2	4	2	4	2	4	2	4	2	4	2	2	2	4	2	4	2	2	2	4	2	2	2	4	2	4	4	2	2	4	2	4	2	4	2	2	2
27	TIGRP2P356083_RS9095537	6444477	3	3	3	3	3	3	3	3	3	3	3	3	3	3	3	3	3	3	3	3	3	3	3	3	1	3	3	3	3	3	3	3	3	3	3	3	3	3	3	3	3	3	1	3
27	BICF2G630153126	6455721	3	3	3	1	3	1	1	1	3	1	3	1	3	1	3	1	3	1	1	1	3	1	3	1	1	1	3	1	1	1	3	1	3	3	1	1	3	1	3	1	3	1	1	1
27	BICF2G630153115	6463147	3	3	3	1	3	1	1	1	3	1	3	1	3	1	3	1	3	1	1	1	3	1	3	1	1	1	3	1	1	1	3	1	3	3	1	1	3	1	3	1	3	1	1	1
27	BICF2S2315477	6470687	4	4	4	2	4	2	2	2	4	2	4	2	4	2	4	2	4	2	2	2	4	2	4	2	2	2	4	2	2	2	4	2	4	4	2	2	4	2	4	2	4	2	2	2
27	BICF2G630153103	6475389	2	2	4	2	4	2	2	2	4	2	4	2	4	2	4	2	4	2	2	2	4	2	4	2	2	2	4	2	2	2	4	2	4	2	2	2	4	2	4	2	4	2	2	2
27	BICF2G630153075	6491352	2	2	4	4	4	4	4	4	4	4	4	4	4	4	4	4	4	4	4	4	2	4	2	4	4	4	2	4	4	4	2	4	2	2	4	4	2	4	2	4	2	4	4	4
27	BICF2G630153073	6492066	4	4	2	2	2	2	2	2	2	2	2	2	2	2	2	2	2	2	2	2	4	2	4	2	2	2	4	2	2	2	4	2	4	4	2	2	4	2	4	2	4	2	2	2
27	BICF2G630153051	6511466	4	2	2	2	2	2	2	2	2	2	2	2	2	2	2	2	2	2	2	2	4	2	4	2	2	2	4	2	2	2	4	2	4	2	2	2	4	2	4	2	4	2	2	2
27	BICF2S23429311	6524895	4	2	4	2	4	2	2	2	4	2	4	2	4	2	4	2	4	2	2	2	4	2	4	2	2	2	4	2	2	2	4	2	4	2	2	2	4	2	4	2	4	2	2	2
27	BICF2G630153033	6526533	4	1	1	1	1	1	1	1	1	1	1	1	1	1	1	1	1	1	1	1	4	1	4	1	1	1	4	1	1	1	4	1	4	1	1	1	4	1	4	1	4	1	1	1
27	BICF2G630153007	6539199	4	4	4	3	3	3	4	4	3	3	3	3	3	3	3	3	3	3	4	3	4	3	4	3	3	3	4	4	4	3	4	3	4	4	4	3	4	4	4	3	4	4	3	3
27	BICF2G630152986	6549649	2	2	2	2	2	2	2	2	2	2	2	2	2	2	2	2	2	2	2	2	2	2	2	2	2	2	2	2	2	2	2	2	2	2	2	2	2	2	2	2	2	2	2	2
27	BICF2P1090947	6561298	4	2	2	2	2	2	2	2	2	2	2	2	2	2	2	2	2	2	2	2	4	2	4	2	2	2	4	2	2	2	4	2	4	4	2	2	4	2	4	2	4	2	2	2
27	BICF2G630152939	6574074	1	3	3	3	3	3	3	3	3	3	3	3	3	3	3	3	3	3	3	3	3	3	3	3	3	3	3	3	3	3	3	3	3	3	3	3	3	3	3	3	3	3	3	3
27	BICF2G630152924	6583825	4	3	4	3	4	3	3	3	4	3	4	3	4	3	4	3	4	3	3	3	4	3	4	3	4	3	4	3	3	3	4	3	4	4	3	3	4	3	4	3	4	3	4	3
27	BICF2G630152923	6584752	1	3	1	3	1	3	3	3	1	3	1	3	1	3	1	3	1	3	3	3	1	3	1	3	1	3	1	3	3	3	1	3	1	1	3	3	1	3	1	3	1	3	1	3
27	BICF2P1234742	6596899	4	4	2	4	2	4	4	4	2	4	2	4	2	4	2	4	2	4	4	4	4	4	4	4	2	4	4	4	4	4	4	4	4	4	2	4	4	4	4	4	2	4	2	4
27	BICF2G630152900	6599235	3	3	1	3	3	3	1	1	3	3	3	3	3	3	3	3	3	3	1	3	3	3	3	3	3	3	1	3	1	3	3	3	3	3	3	3	1	3	3	3	3	3	3	3
27	BICF2G630152896	6601880	1	1	3	3	3	3	3	3	3	3	3	3	3	3	3	3	3	3	3	3	1	3	1	3	3	3	1	3	3	3	1	3	1	1	3	3	1	3	1	3	1	3	3	3
27	BICF2P54115	6609798	4	4	4	4	2	4	4	4	2	4	2	4	2	4	2	4	2	4	2	4	2	4	2	4	2	2	4	4	2	4	2	4	4	4	2	4	4	4	2	4	4	4	2	2
27	BICF2G630152881	6621584	1	1	3	3	3	1	3	3	3	1	3	1	3	1	3	1	3	1	3	1	1	1	1	1	1	1	3	1	3	1	1	1	1	1	3	1	3	1	1	1	3	1	1	1
27	BICF2P454757	6630833	4	4	4	4	2	4	4	4	2	4	2	4	2	4	2	4	2	4	2	4	2	4	2	4	2	2	4	4	2	4	2	4	4	4	2	4	4	4	2	4	4	4	2	2
27	BICF2P172880	6635044	1	1	2	1	1	1	2	2	1	1	1	1	1	1	1	1	1	1	2	1	1	1	1	1	1	1	2	1	2	1	1	1	1	1	1	1	2	1	1	1	1	1	1	1
27	BICF2G630152870	6650590	1	3	3	3	3	3	3	3	3	3	3	3	3	3	3	3	3	3	3	3	1	3	1	3	1	3	1	3	3	3	1	3	1	3	3	3	1	3	1	3	1	3	1	3
27	BICF2G630152863	6665941	4	2	4	2	4	2	2	2	4	2	4	2	4	2	4	2	4	2	2	2	2	2	2	2	4	2	2	2	2	2	2	2	2	2	2	2	2	2	2	2	2	2	4	2
27	BICF2G630152838	6680047	1	1	3	3	3	1	3	3	3	1	3	1	3	1	3	1	3	1	3	1	1	1	1	1	1	1	3	1	3	1	1	1	3	1	1	1	3	1	1	1	1	1	1	1
27	BICF2P1354935	6692172	2	2	2	2	2	2	2	2	2	2	2	2	2	2	2	2	2	2	2	2	2	2	2	2	2	2	2	2	2	2	2	2	2	2	2	2	2	2	2	2	2	2	2	2
27	BICF2S22952847	6704122	3	4	4	4	4	4	4	4	4	4	4	4	4	4	4	4	4	4	4	4	4	4	4	4	3	4	4	4	4	4	4	4	4	4	3	4	4	4	4	4	3	4	3	4
27	BICF2G630152828	6721841	2	2	2	4	4	4	2	2	4	4	4	4	4	4	4	4	4	4	2	4	4	4	2	4	2	4	2	4	2	4	4	4	2	4	2	4	2	4	4	4	2	4	2	2
27	BICF2G630152817	6734622	3	3	1	1	1	1	1	1	1	1	1	1	1	1	1	1	1	1	1	1	1	1	1	1	3	1	1	1	1	1	1	1	1	1	1	1	1	1	1	1	1	1	3	1
27	BICF2G630152802	6741307	2	2	2	4	4	4	2	2	4	4	4	4	4	4	4	4	4	4	2	4	4	4	4	4	2	4	2	4	2	4	4	4	4	4	4	4	2	4	4	4	4	4	2	4
27	BICF2G630152789	6755472	1	1	3	3	3	3	3	3	3	3	3	3	3	3	3	3	3	3	3	3	3	3	3	3	1	3	3	3	3	3	3	3	3	3	3	3	3	3	3	3	3	3	1	3
27	BICF2G630152787	6761491	2	2	3	3	3	3	3	3	3	3	3	3	3	3	3	3	3	3	3	3	3	3	3	3	2	3	3	3	3	3	3	3	3	3	3	3	3	3	3	3	3	3	2	3
27	BICF2G630152780	6765834	3	3	2	2	3	2	2	2	3	2	3	2	3	2	3	2	3	2	3	2	3	2	2	2	3	3	2	2	3	2	3	2	2	2	3	3	2	2	3	2	3	2	3	2
27	CHR27_39320499	6773832	2	2	4	4	4	4	4	4	4	4	4	4	4	4	4	4	4	4	4	4	4	4	4	4	2	4	4	4	4	4	4	4	4	4	4	4	4	4	4	4	4	4	2	4
27	BICF2G630152764	6775616	3	3	1	3	1	3	3	3	1	3	1	3	1	3	1	3	1	3	3	3	1	3	1	1	3	3	1	3	3	3	1	3	1	1	3	3	1	3	1	3	1	3	1	3
27	BICF2G630152762	6792351	2	2	1	1	1	1	1	1	1	1	1	1	1	1	1	1	1	1	1	1	1	1	1	1	2	1	1	1	1	1	1	1	1	1	1	1	1	1	1	1	1	1	2	1
27	BICF2S23231368	6793195	2	2	2	3	3	3	2	3	3	3	3	3	3	3	3	3	3	3	3	3	2	3	2	2	2	3	2	2	2	3	2	3	2	2	3	3	2	2	2	3	2	3	2	2
27	BICF2P531801	6808937	2	2	2	2	2	2	2	2	2	2	2	2	2	2	2	2	2	2	2	2	2	2	2	2	2	2	2	2	2	2	2	2	2	2	2	2	2	2	2	2	2	2	2	2
27	BICF2P1059130	6830254	3	3	3	1	1	1	3	3	1	1	1	1	1	1	1	1	1	1	3	1	1	1	3	1	3	1	3	1	3	1	1	1	3	1	3	1	3	1	1	1	3	1	3	3
27	TIGRP2P356077_RS9186047	6834788	1	1	1	1	1	1	1	1	1	1	1	1	1	1	1	1	1	1	1	1	3	1	3	1	3	1	3	1	1	1	3	1	3	1	1	1	3	1	3	1	3	1	3	1
27	TIGRP2P356071_RS8735355	6837313	3	3	1	3	3	3	1	1	3	3	3	3	3	3	3	3	3	3	1	3	1	3	1	3	1	3	1	1	1	3	1	3	1	3	1	3	1	1	1	3	1	1	1	3
27	BICF2S23634164	6849798	4	4	4	2	4	2	2	2	4	2	4	2	4	2	4	2	4	2	2	2	2	2	2	2	2	2	2	2	2	2	2	2	4	2	2	2	2	2	2	2	2	2	2	2
27	BICF2S23433880	6857991	1	1	3	1	1	1	3	1	1	1	1	1	1	1	1	1	1	1	1	1	3	1	3	3	3	1	3	3	3	1	3	1	3	1	1	1	3	3	3	1	3	1	3	3
27	BICF2P202646	6865224	1	1	3	1	3	1	3	1	3	1	3	1	3	1	3	1	3	1	3	1	3	1	3	1	3	1	3	1	3	3	3	1	1	1	3	1	3	1	3	1	1	1	3	1
27	BICF2S23410943	6873152	2	2	2	2	2	2	2	2	2	2	2	2	2	2	2	2	2	2	2	2	2	2	1	2	2	2	2	2	2	2	2	2	2	2	2	2	2	2	2	2	2	2	1	2
27	TIGRP2P356042_RS9197258	6883488	2	2	2	2	2	2	2	2	2	2	2	2	2	2	2	2	2	2	2	2	2	2	2	2	2	2	2	2	2	2	2	2	2	2	2	2	2	2	2	2	2	2	2	2
27	TIGRP2P356040_RS8621327	6885859	2	2	2	4	4	4	2	4	4	4	4	4	4	4	4	4	4	4	4	4	2	4	2	4	2	4	2	2	2	4	2	4	2	4	4	4	2	2	2	4	2	4	2	4
27	BICF2P175694	6902427	2	2	2	2	2	2	2	2	2	2	2	2	2	2	2	2	2	2	2	2	2	2	2	2	2	2	2	2	2	2	2	2	2	2	2	2	2	2	2	2	2	2	2	2
27	BICF2S2451011	6911640	4	4	4	4	2	4	4	4	2	4	2	4	2	4	2	4	2	4	2	4	2	4	4	4	2	4	4	4	2	4	2	4	4	4	2	4	4	4	2	4	4	4	4	4
27	BICF2P630230	6928091	3	3	1	3	1	3	1	3	1	3	1	3	1	3	1	3	1	3	1	3	3	3	3	3	3	3	3	3	3	3	3	3	3	3	1	3	3	3	3	3	1	3	3	3
27	BICF2P16326	6938992	3	3	3	1	1	1	3	1	1	1	1	1	1	1	1	1	1	1	1	1	3	1	3	1	3	1	3	3	3	1	3	1	3	3	1	1	3	3	3	1	3	1	3	1
27	BICF2P126997	6943550	4	4	4	4	2	4	2	4	2	4	2	4	2	4	2	4	2	4	2	2	2	4	2	4	2	4	4	4	2	4	2	4	4	4	2	2	4	4	2	4	2	4	2	4
27	BICF2P428841	6961999	4	4	4	4	4	4	2	4	4	4	4	4	4	4	4	4	4	4	2	4	4	4	2	4	4	4	4	4	4	4	4	4	4	4	2	4	4	4	4	4	2	4	2	4
27	BICF2P704995	6972342	2	2	2	2	2	2	2	2	2	2	2	2	2	2	2	2	2	2	2	2	2	2	4	2	2	2	2	2	2	2	2	2	2	2	2	2	2	2	2	2	2	2	4	2
27	BICF2P1457103	6980205	3	3	4	3	4	3	3	3	4	3	4	3	4	3	4	3	4	3	3	3	3	3	3	3	3	3	3	3	3	3	3	3	3	3	3	3	3	3	3	3	3	3	3	3
27	BICF2P1436725	6996369	1	1	2	2	2	1	2	1	2	1	2	1	2	1	2	1	2	1	1	1	1	1	1	1	1	1	2	1	2	1	1	1	2	1	1	1	2	1	1	1	1	1	1	1
27	BICF2S22944389	7006570	1	1	3	3	3	3	1	3	3	3	3	3	3	3	3	3	3	3	1	3	1	3	1	3	1	3	1	3	3	3	1	3	1	3	1	3	1	3	1	3	1	1	1	3
27	BICF2P1237848	7035158	2	2	4	2	4	2	2	2	4	2	4	2	4	2	4	2	4	2	2	2	2	2	2	2	2	2	2	2	2	2	2	2	2	2	2	2	2	2	2	2	2	2	2	2
27	BICF2G630152756	7039971	4	2	4	2	2	2	4	4	2	2	2	2	2	2	2	2	2	2	4	2	2	2	4	2	2	2	4	2	4	2	2	2	4	2	4	2	4	2	2	2	4	2	4	2
27	BICF2G630152732	7049943	2	4	2	2	2	4	2	2	2	4	2	4	2	4	2	4	2	4	2	4	4	4	4	4	4	4	2	4	2	4	4	4	2	4	2	4	2	4	4	4	2	4	4	4
27	BICF2P513316	7060142	2	2	2	2	2	2	2	2	2	2	2	2	2	2	2	2	2	2	2	2	2	2	2	2	2	2	2	2	2	2	2	2	2	2	2	2	2	2	2	2	2	2	2	2
27	BICF2G630152718	7072180	3	1	3	3	3	1	3	3	3	1	3	1	3	1	3	1	3	1	3	1	1	1	1	1	3	1	3	1	3	1	1	1	3	1	3	1	3	1	1	1	3	1	3	1
27	TIGRP2P355986_RS8539507	7078786	2	2	2	2	2	2	2	2	2	2	2	2	2	2	2	2	2	2	2	2	2	2	2	2	2	2	2	2	2	2	2	2	2	2	2	2	2	2	2	2	2	2	2	2
27	BICF2P813299	7083016	1	1	3	1	3	1	1	1	3	1	3	1	3	1	3	1	3	1	1	1	1	1	1	1	1	1	1	1	1	1	1	1	1	1	1	1	1	1	1	1	1	1	1	1
27	TIGRP2P355978_RS8889166	7083198	1	1	1	1	1	1	1	1	1	1	1	1	1	1	1	1	1	1	1	1	1	1	1	1	1	1	1	1	1	1	1	1	1	1	1	1	1	1	1	1	1	1	1	1
27	BICF2G630152700	7101369	3	1	1	1	1	1	1	1	1	1	1	1	1	1	1	1	1	1	1	1	1	1	1	1	1	1	1	1	1	1	1	1	1	1	1	1	1	1	1	1	1	1	1	1
27	BICF2G630152684	7118365	1	1	3	1	1	1	3	3	1	1	1	1	1	1	1	1	1	1	3	1	3	1	3	1	1	1	3	3	3	1	3	1	3	3	3	1	3	3	3	1	3	3	1	1
27	CHR27_38972643	7119593	2	2	2	4	4	4	2	2	4	4	4	4	4	4	4	4	4	4	2	4	2	4	2	4	4	4	2	2	2	4	2	4	2	2	2	4	2	2	2	4	2	2	4	4
27	BICF2G630152668	7134435	3	3	4	4	4	3	4	4	4	3	4	3	4	3	4	3	4	3	4	3	3	3	3	3	3	3	4	3	4	3	3	3	4	3	4	3	4	3	3	3	4	3	3	3
27	BICF2G630152644	7142094	2	1	1	1	1	1	1	1	1	1	1	1	1	1	1	1	1	1	1	1	1	1	1	1	1	1	1	1	1	1	1	1	1	1	1	1	1	1	1	1	1	1	1	1
27	CHR27_38949319	7142810	4	4	2	2	2	4	2	2	2	4	2	4	2	4	2	4	2	4	2	4	4	4	4	4	2	4	2	4	2	4	4	4	2	4	2	4	2	4	4	4	2	4	2	4
27	BICF2G630152637	7153646	1	1	3	1	1	1	3	3	1	1	1	1	1	1	1	1	1	1	3	1	3	1	3	1	3	1	3	3	3	1	3	1	3	3	3	1	3	3	3	1	3	3	3	1
27	BICF2G630152629	7159823	4	2	2	2	2	2	2	2	2	2	2	2	2	2	2	2	2	2	2	2	2	2	2	2	2	2	2	2	2	2	2	2	2	2	2	2	2	2	2	2	2	2	2	2
27	CHR27_38930035	7162106	3	3	3	3	3	3	3	3	3	3	3	3	3	3	3	3	3	3	3	3	1	3	1	3	3	3	1	3	3	3	1	3	1	3	3	3	1	3	1	3	1	3	3	3
27	CHR27_38929992	7162149	2	2	2	2	2	2	2	2	2	2	2	2	2	2	2	2	2	2	2	2	2	2	2	2	2	2	2	2	2	2	2	2	2	2	2	2	2	2	2	2	2	2	2	2
27	CHR27_38923558	7168583	3	4	3	3	3	4	3	3	3	4	3	4	3	4	3	4	3	4	3	4	4	4	4	4	3	4	3	4	3	4	4	4	3	4	3	4	3	4	4	4	3	4	3	4
27	CHR27_38923333	7168808	4	4	4	4	4	4	4	4	4	4	4	4	4	4	4	4	4	4	4	4	4	4	4	4	4	4	4	4	4	4	4	4	4	4	4	4	4	4	4	4	4	4	4	4
27	BICF2G630152610	7173164	2	2	2	2	2	2	4	2	2	2	2	2	2	2	2	2	2	2	4	2	2	2	2	2	4	2	2	2	2	2	2	2	4	2	4	2	2	2	2	2	4	2	4	2
27	BICF2P874186	7182334	3	3	1	3	3	3	1	1	3	3	3	3	3	3	3	3	3	3	1	3	3	3	3	3	1	3	1	3	1	3	3	3	1	3	1	3	1	3	3	3	1	3	1	3
27	BICF2G630152581	7203841	3	1	3	1	3	1	1	1	3	1	3	1	3	1	3	1	3	1	1	1	1	1	3	1	1	1	1	1	1	1	1	1	1	1	1	1	1	1	1	1	1	1	3	1
27	BICF2G630152572	7213973	4	2	2	2	2	2	4	2	2	2	2	2	2	2	2	2	2	2	4	2	2	2	4	2	2	2	2	2	2	2	2	2	4	2	4	2	2	2	2	2	4	2	4	2
27	BICF2G630152554	7222301	4	2	2	2	2	2	4	2	2	2	2	2	2	2	2	2	2	2	4	2	2	2	4	2	2	2	2	2	2	2	2	2	4	2	4	2	2	2	2	2	4	2	4	2
27	CHR27_38868984	7223526	1	1	3	1	1	1	3	1	1	1	1	1	1	1	1	1	1	1	1	1	1	1	1	1	1	1	3	1	3	1	1	1	1	1	1	1	3	1	1	1	1	1	1	1
27	CHR27_38868943	7223567	2	2	3	2	2	2	3	2	2	2	2	2	2	2	2	2	2	2	2	2	2	2	2	2	2	2	3	2	3	2	2	2	2	2	2	2	3	2	2	2	2	2	2	2
27	BICF2S23315046	7223888	1	3	1	3	3	3	1	1	3	3	3	3	3	3	3	3	3	3	1	3	3	3	1	3	3	3	1	3	1	3	3	3	1	3	1	3	1	3	3	3	1	3	1	3
27	TIGRP2P355954_RS8827219	7236815	2	2	2	2	2	2	2	2	2	2	2	2	2	2	2	2	2	2	2	2	2	2	2	2	2	2	2	2	2	2	2	2	2	2	2	2	2	2	2	2	2	2	2	2
27	CHR27_38848463	7244071	1	1	1	1	1	1	2	1	1	1	1	1	1	1	1	1	1	1	2	1	1	1	2	1	1	1	1	1	1	1	1	1	1	1	2	1	1	1	1	1	2	1	2	1
27	BICF2S2453355	7249243	3	1	3	1	1	1	3	1	1	1	1	1	1	1	1	1	1	1	1	1	3	1	3	1	1	1	3	3	3	1	3	1	3	1	1	1	3	3	3	3	3	1	1	1
27	BICF2G630152505	7254332	3	3	3	4	4	4	3	4	4	4	4	4	4	4	4	4	4	4	4	4	3	4	3	4	4	4	3	3	3	4	3	4	3	3	4	4	3	3	3	3	3	4	4	4
27	CHR27_38838049	7254705	1	3	1	3	3	3	1	3	3	3	3	3	3	3	3	3	3	3	3	3	1	3	1	3	3	3	1	1	1	3	1	3	1	1	3	3	1	1	1	1	1	3	3	3
27	CHR27_38835132	7257639	3	3	3	3	3	3	3	3	3	3	3	3	3	3	3	3	3	3	3	3	1	3	1	3	3	3	1	3	3	3	1	3	1	3	3	3	1	3	1	1	1	3	3	3
27	BICF2G630152486	7271736	1	1	1	3	3	3	1	3	3	3	3	3	3	3	3	3	3	3	3	3	1	3	1	1	1	3	1	1	1	3	1	3	1	1	3	3	1	1	1	1	1	3	1	1
27	BICF2S23339306	7284462	4	4	4	4	4	4	4	4	4	4	4	4	4	4	4	4	4	4	4	4	2	4	2	4	4	4	2	4	4	4	2	4	2	4	4	4	2	4	2	2	2	4	4	4
27	BICF2G630152462	7297299	4	3	4	3	4	3	3	3	4	3	4	3	4	3	4	3	4	3	3	3	3	3	3	3	4	3	3	3	3	3	3	3	4	3	3	3	3	3	3	3	3	3	4	3
27	BICF2G630152461	7299058	1	3	1	3	3	3	1	1	3	3	3	3	3	3	3	3	3	3	1	3	1	3	1	1	3	3	1	1	1	3	1	3	1	3	1	3	1	1	1	1	1	1	1	3
27	BICF2G630152456	7311240	4	2	2	2	2	2	2	2	2	2	2	2	2	2	2	2	2	2	2	2	2	2	4	2	4	2	2	2	2	2	2	2	4	2	2	2	2	2	2	2	2	2	4	4
27	BICF2G630152441	7326758	3	3	3	3	1	3	3	3	1	3	1	3	1	3	1	3	1	3	1	3	1	3	3	3	1	3	3	3	1	3	1	3	3	3	1	3	3	3	3	3	3	3	3	3
27	BICF2G630152414	7338903	2	2	2	2	2	2	2	2	2	2	2	2	2	2	2	2	2	2	2	2	2	2	2	2	2	2	2	2	2	2	2	2	2	2	2	2	2	2	2	2	2	2	2	2
27	BICF2G630152397	7346780	2	2	2	4	4	4	2	2	4	4	4	4	4	4	4	4	4	4	2	4	4	4	2	4	2	4	2	4	2	4	4	4	2	4	2	4	2	4	4	4	2	4	2	2
27	TIGRP2P355941_RS9207697	7349820	2	2	2	1	1	1	2	2	0	0	1	1	1	1	1	1	1	1	2	1	1	1	2	1	2	1	2	1	2	1	1	1	2	1	2	1	2	1	1	1	2	1	2	2
27	BICF2G630152391	7350330	1	1	1	4	4	4	1	1	4	4	4	4	4	4	4	4	4	4	1	4	4	4	1	4	1	4	1	4	1	4	4	4	1	4	1	4	1	4	4	4	1	4	1	1
27	BICF2G630152368	7362201	4	4	4	2	2	2	4	4	2	2	2	2	2	2	2	2	2	2	4	2	2	2	4	2	4	2	4	2	4	2	2	2	4	2	4	2	4	2	2	2	4	2	4	4
27	TIGRP2P355936_RS9085724	7370603	1	1	1	3	3	3	1	1	3	3	3	3	3	3	3	3	3	3	1	3	3	3	1	3	1	3	1	3	1	3	3	3	1	3	1	3	1	3	3	3	1	3	1	1
27	BICF2G630152347	7389488	2	2	2	4	4	4	2	2	4	4	4	4	4	4	4	4	4	4	2	4	4	4	2	4	2	4	2	4	2	4	4	4	2	4	2	4	2	4	4	4	2	4	2	2
27	BICF2G630152344	7392508	2	2	2	1	1	1	2	2	1	1	1	1	1	1	1	1	1	1	2	1	1	1	2	1	1	1	2	1	2	1	1	1	1	1	2	1	2	1	1	1	2	1	2	1
27	BICF2S23312128	7408823	2	2	2	2	2	4	2	2	2	4	2	4	2	4	2	4	2	4	2	4	4	4	2	4	4	4	2	4	2	4	4	4	2	4	2	4	2	4	4	4	2	4	2	4
27	BICF2P1272110	7419679	2	2	2	2	2	2	2	2	2	2	2	2	2	2	2	2	2	2	2	2	2	2	2	2	2	2	2	2	2	2	2	2	2	2	2	2	2	2	2	2	2	2	2	2
27	CHR27_38669399	7423759	1	3	1	3	1	3	3	3	1	3	1	3	1	3	1	3	1	3	3	3	3	3	3	3	3	3	3	3	3	3	3	3	3	3	3	3	3	3	3	3	3	3	3	3
27	CHR27_38669309	7423849	4	2	4	2	2	2	4	4	2	2	2	2	2	2	2	2	2	2	4	2	2	2	2	2	2	2	4	2	4	2	2	2	2	2	4	2	4	2	2	2	4	2	2	2
27	BICF2S23652536	7425278	1	3	1	3	1	3	3	3	1	3	1	3	1	3	1	3	1	3	3	3	3	3	3	3	3	3	3	3	3	3	3	3	3	3	3	3	3	3	3	3	3	3	3	3
27	CHR27_38664893	7428288	2	2	2	2	2	2	2	2	2	2	2	2	2	2	2	2	2	2	2	2	4	2	4	2	4	2	4	2	2	2	4	2	4	2	2	2	4	2	4	4	4	2	4	2
27	BICF2P1332743	7437182	4	4	4	4	4	4	4	4	4	4	4	4	4	4	4	4	4	4	4	4	4	4	2	4	4	4	4	4	4	4	4	4	2	4	4	4	4	4	4	4	4	4	2	4
27	CHR27_38653582	7439600	3	3	3	3	3	3	2	3	3	3	3	3	3	3	3	3	3	3	2	3	2	3	2	2	2	3	2	3	3	3	2	3	2	2	2	3	2	3	2	2	2	2	2	2
27	BICF2P1254659	7454050	1	1	1	3	3	3	1	3	3	3	3	3	3	3	3	3	3	3	3	3	3	3	3	3	3	3	1	3	1	3	3	3	3	3	3	3	1	3	3	3	3	3	3	3
27	CHR27_38637391	7455834	4	4	4	4	4	2	4	2	4	2	4	2	4	2	4	2	4	2	2	2	2	2	4	2	2	2	4	2	4	2	2	2	4	2	2	2	4	2	2	2	2	2	4	2
27	CHR27_38637239	7455986	4	4	3	4	3	4	4	4	3	4	3	4	3	4	3	4	3	4	4	4	4	4	3	4	4	4	4	4	4	4	4	4	3	4	4	4	4	4	4	4	4	4	3	4
27	CHR27_38637127	7456098	2	2	2	2	2	4	2	4	2	4	2	4	2	4	2	4	2	4	4	4	4	4	2	4	4	4	2	4	2	4	4	4	2	4	4	4	2	4	4	4	4	4	2	4
27	CHR27_38632085	7461139	4	4	4	4	4	4	4	4	4	4	4	4	4	4	4	4	4	4	4	4	4	4	4	4	4	4	4	4	4	4	4	4	4	4	4	4	4	4	4	4	4	4	4	4
27	BICF2P132726	7461660	3	3	3	1	1	1	3	1	1	1	1	1	1	1	1	1	1	1	1	1	1	1	1	1	1	1	3	1	3	1	1	1	1	1	1	1	3	1	1	1	1	1	1	1
27	BICF2S23147138	7475143	1	1	1	1	1	1	1	1	1	1	1	1	1	1	1	1	1	1	1	1	1	1	1	1	1	1	1	1	1	1	1	1	1	1	1	1	1	1	1	1	1	1	1	1
27	BICF2P1415721	7480283	3	3	3	3	3	3	1	3	3	3	3	3	3	3	3	3	3	3	1	3	3	3	1	3	3	3	3	3	3	3	3	3	1	3	1	3	3	3	3	3	1	3	1	3
27	BICF2S23751580	7487110	3	3	3	1	1	1	3	1	1	1	1	1	1	1	1	1	1	1	1	1	1	1	1	1	1	1	3	1	3	1	1	1	1	1	1	1	3	1	1	1	1	1	1	1
27	BICF2P445980	7493776	4	4	4	4	4	4	4	4	4	4	4	4	4	4	4	4	4	4	4	4	4	4	4	4	4	4	4	4	4	4	4	4	4	4	4	4	4	4	4	4	4	4	4	4
27	CHR27_38598938	7494557	3	3	3	3	3	3	3	3	3	3	3	3	3	3	3	3	3	3	3	3	3	3	3	3	3	3	3	3	3	3	3	3	3	3	3	3	3	3	3	3	3	3	3	3
27	BICF2P84711	7532128	3	1	1	1	1	1	1	1	1	1	1	1	1	1	1	1	1	1	1	1	1	1	1	1	1	1	1	1	1	1	1	1	1	1	1	1	1	1	1	1	1	1	1	1
27	CHR27_38532763	7562799	2	2	2	2	2	2	2	2	2	2	2	2	2	2	2	2	2	2	2	2	2	2	2	2	2	2	2	2	2	2	2	2	2	2	2	2	2	2	2	2	2	2	2	2
27	BICF2S23711370	7569588	3	3	3	1	1	1	3	3	1	1	1	1	1	1	1	1	1	1	3	1	1	1	3	1	1	1	3	1	3	1	1	1	3	1	3	1	3	1	1	1	3	1	3	1
27	BICF2P1388857	7576269	2	2	2	2	2	2	1	2	2	2	2	2	2	2	2	2	2	2	1	2	2	2	1	2	2	2	2	2	2	2	2	2	1	2	1	2	2	2	2	2	1	2	1	2
27	CHR27_38503561	7591807	3	3	3	3	3	3	3	3	3	3	3	3	3	3	3	3	3	3	3	3	3	3	3	3	3	3	3	3	3	3	3	3	3	3	3	3	3	3	3	3	3	3	3	3
27	CHR27_38503068	7592300	2	2	2	2	2	2	2	2	2	2	2	2	2	2	2	2	2	2	2	2	2	2	2	2	2	2	2	2	2	2	2	2	2	2	2	2	2	2	2	2	2	2	2	2
27	CHR27_38501742	7593627	4	4	4	4	4	4	3	4	4	4	4	4	4	4	4	4	4	4	3	4	4	4	3	4	4	4	4	4	4	4	4	4	3	4	3	4	4	4	4	4	3	4	3	4
27	CHR27_38501409	7593960	4	4	4	4	4	4	4	4	4	4	4	4	4	4	4	4	4	4	4	4	4	4	4	4	4	4	4	4	4	4	4	4	4	4	4	4	4	4	4	4	4	4	4	4
27	CHR27_38501157	7594212	4	4	4	4	4	4	4	4	4	4	4	4	4	4	4	4	4	4	4	4	4	4	4	4	4	4	4	4	4	4	4	4	4	4	4	4	4	4	4	4	4	4	4	4
27	BICF2P1071222	7595007	4	4	4	4	4	4	2	4	4	4	4	4	4	4	4	4	4	4	2	4	4	4	2	4	4	4	4	4	4	4	4	4	2	4	2	4	4	4	4	4	2	4	2	4
27	BICF2P761854	7597418	2	2	2	2	2	2	3	2	2	2	2	2	2	2	2	2	2	2	3	2	2	2	3	2	2	2	2	2	2	2	2	2	3	2	3	2	2	2	2	2	3	2	3	2
27	CHR27_38497454	7597908	2	2	2	2	2	2	2	2	2	2	2	2	2	2	2	2	2	2	2	2	2	2	2	2	2	2	2	2	2	2	2	2	2	2	2	2	2	2	2	2	2	2	2	2
27	BICF2S22927902	7619483	1	1	1	1	3	1	3	1	3	1	3	1	3	1	3	1	3	1	3	3	3	1	3	1	3	3	1	1	3	1	3	1	3	1	3	3	1	1	1	1	3	1	3	3
27	TIGRP2P355921_RS8794920	7621511	1	1	1	4	4	4	1	4	4	4	4	4	4	4	4	4	4	4	4	4	4	4	4	4	4	4	1	4	1	4	4	4	1	4	4	4	1	4	4	4	4	4	4	4
27	BICF2S22955486	7635928	4	4	4	4	2	4	2	4	2	4	2	4	2	4	2	4	2	4	2	2	2	4	2	4	2	2	4	4	2	4	2	4	2	4	2	2	4	4	4	4	2	4	2	2
27	CHR27_38453616	7641738	4	4	4	4	4	4	4	4	4	4	4	4	4	4	4	4	4	4	4	4	4	4	4	4	4	4	4	4	4	4	4	4	4	4	4	4	4	4	4	4	4	4	4	4
27	CHR27_38453522	7641832	2	2	2	2	2	2	2	2	2	2	2	2	2	2	2	2	2	2	2	2	2	2	2	2	2	2	2	2	2	2	2	2	4	2	2	2	2	2	2	2	2	2	2	2
27	CHR27_38445200	7650151	3	3	1	3	1	3	3	3	1	3	1	3	1	3	1	3	1	3	3	3	3	3	3	3	3	3	3	3	3	3	3	3	3	3	3	3	3	3	3	3	3	3	3	3
27	BICF2P1142473	7651825	4	4	4	2	2	2	4	2	2	2	2	2	2	2	2	2	2	2	2	2	2	2	2	2	2	2	4	2	4	2	2	2	2	2	2	2	4	2	2	2	2	2	2	2
27	BICF2P1363667	7664665	3	3	3	3	2	3	2	3	2	3	2	3	2	3	2	3	2	3	2	2	2	3	2	3	2	2	3	3	2	3	2	3	3	3	2	2	3	3	3	3	2	3	2	2
27	BICF2P681808	7675438	1	1	1	1	3	1	3	1	3	1	3	1	3	1	3	1	3	1	3	3	3	1	3	1	3	3	1	1	3	1	3	1	1	1	3	3	1	1	1	1	3	1	3	3
27	TIGRP2P355917_RS9108029	7690460	2	4	4	4	4	4	4	4	4	4	4	4	4	4	4	4	4	4	4	4	4	4	4	4	2	4	4	4	4	4	4	4	4	4	4	4	4	4	4	4	4	4	2	4
27	CHR27_38400037	7695068	1	1	1	1	4	1	4	1	4	1	4	1	4	1	4	1	4	1	4	4	4	1	1	1	4	1	1	1	4	1	4	1	1	1	4	4	1	1	1	1	4	1	1	1
27	CHR27_38399808	7695297	1	1	1	1	4	1	4	1	4	1	4	1	4	1	4	1	4	1	4	4	4	1	1	1	4	1	1	1	4	1	4	1	1	1	4	4	1	1	1	1	4	1	1	1
27	BICF2P889745	7707213	3	3	3	3	3	3	3	3	3	3	3	3	3	3	3	3	3	3	3	3	3	3	3	3	3	3	3	3	3	3	3	3	3	3	3	3	3	3	3	3	3	3	3	3
27	BICF2P1230149	7719606	1	1	3	1	3	1	1	1	3	1	3	1	3	1	3	1	3	1	1	1	1	1	1	1	1	1	1	1	1	1	1	1	1	1	1	1	1	1	1	1	1	1	1	1
27	CHR27_38369785	7725579	1	1	1	1	1	1	1	1	1	1	1	1	1	1	1	1	1	1	1	1	1	1	1	1	1	1	1	1	1	1	1	1	1	1	1	1	1	1	1	1	1	1	1	1
27	BICF2P401121	7726111	4	2	4	2	4	2	2	2	4	2	4	2	4	2	4	2	4	2	2	2	2	2	2	2	2	2	2	2	2	2	2	2	2	2	2	2	2	2	2	2	2	2	2	2
27	BICF2P722114	7727674	2	4	2	4	2	2	4	4	2	2	2	2	2	2	2	2	2	2	2	4	2	4	4	4	2	4	4	4	2	4	2	4	4	4	2	4	4	4	4	4	4	4	4	4
27	BICF2P1379388	7743663	1	1	1	1	1	1	1	1	1	1	1	1	1	1	1	1	1	1	1	1	1	1	1	1	1	1	1	1	1	1	1	1	1	1	1	1	1	1	1	1	1	1	1	1
27	BICF2P1056064	7754869	4	2	4	2	4	2	4	2	4	2	4	2	4	2	4	2	4	2	4	2	2	2	4	2	4	2	2	2	2	2	2	2	2	2	4	2	2	2	2	2	4	2	4	4
27	BICF2P380321	7780885	3	1	3	1	1	1	3	1	1	1	1	1	1	1	1	1	1	1	1	1	3	1	3	1	1	1	3	3	3	1	3	1	3	3	1	1	3	3	3	3	3	1	1	1
27	BICF2S23741017	7787005	2	2	4	2	4	4	2	2	4	4	4	4	4	4	4	4	4	4	4	2	4	2	4	2	4	2	2	2	4	2	4	2	2	2	4	2	2	2	2	2	2	2	4	2
27	CHR27_38307040	7788864	1	1	1	2	2	2	1	2	2	2	2	2	2	2	2	2	2	2	2	2	1	2	1	2	1	2	1	1	1	2	1	2	1	1	2	2	1	1	1	1	1	2	1	2
27	BICF2S23125789	7802698	3	3	1	3	1	1	3	3	1	1	1	1	1	1	1	1	1	1	1	3	1	3	1	3	1	3	3	3	1	3	1	3	3	3	1	3	3	3	3	3	3	3	1	3
27	CHR27_38289195	7806712	3	3	3	3	3	3	3	3	3	3	3	3	3	3	3	3	3	3	3	3	3	3	3	3	3	3	3	3	3	3	3	3	3	3	3	3	3	3	3	3	3	3	3	3
27	BICF2P1164472	7812687	2	4	4	4	4	4	4	4	4	4	4	4	4	4	4	4	4	4	4	4	4	4	4	4	4	4	4	4	4	4	4	4	4	4	4	4	4	4	4	4	4	4	4	4
27	BICF2S23734392	7825230	1	3	3	3	3	3	3	3	3	3	3	3	3	3	3	3	3	3	3	3	3	3	3	3	3	3	3	3	3	3	3	3	3	3	3	3	3	3	3	3	3	3	3	3
27	BICF2S23736076	7828696	4	2	2	2	2	2	2	2	2	2	2	2	2	2	2	2	2	2	2	2	2	2	2	2	2	2	2	2	2	2	2	2	2	2	2	2	2	2	2	2	2	2	2	2
27	CHR27_38266010	7829844	2	4	2	4	2	4	2	4	2	4	2	4	2	4	2	4	2	4	2	4	4	4	4	4	4	4	4	4	4	4	4	4	2	4	2	4	4	4	4	4	2	4	4	4
27	G1334F19S105	7849830	2	2	2	2	2	2	2	2	2	2	2	2	2	2	2	2	2	2	2	2	2	2	2	2	2	2	2	2	2	2	2	2	2	2	2	2	2	2	2	2	2	2	2	2
27	G1334F16S270	7851592	1	1	1	1	1	1	1	1	1	1	1	1	1	1	1	1	1	1	1	1	1	1	1	1	1	1	1	1	1	1	1	1	1	1	1	1	1	1	1	1	1	1	1	1
27	TIGRP2P355907_RS9184449	7891510	4	2	2	2	2	2	2	2	2	2	2	2	2	2	2	2	2	2	2	2	2	2	2	2	2	2	2	2	2	2	2	2	2	2	2	2	2	2	2	2	2	2	2	2
27	CHR27_38197784	7897785	3	3	1	3	3	3	1	3	3	3	3	3	3	3	3	3	3	3	3	3	3	3	1	3	3	3	1	3	1	3	3	3	3	3	3	3	1	3	3	3	3	3	1	3
27	BICF2P145421	7899865	4	2	2	2	2	2	4	2	2	2	2	2	2	2	2	2	2	2	4	2	4	2	4	2	2	2	4	2	2	2	4	2	4	2	4	2	4	2	4	4	4	4	2	2
27	CHR27_38180790	7914689	3	1	1	1	1	1	3	1	1	1	1	1	1	1	1	1	1	1	3	1	3	1	3	1	1	1	3	1	1	1	3	1	3	1	3	1	3	1	3	3	3	3	1	1
27	CHR27_38176204	7919274	5	6	5	6	5	6	5	6	5	6	5	6	5	6	5	6	5	6	5	6	5	6	6	6	5	5	5	6	5	5	5	6	5	6	5	6	5	6	6	6	6	6	5	6
27	BICF2S23140554	7936128	3	3	3	3	3	3	3	3	3	3	3	3	3	3	3	3	3	3	3	3	3	3	3	3	3	3	3	3	3	3	3	3	3	3	3	3	3	3	3	3	3	3	3	3
27	BICF2P385096	7949901	3	2	2	2	2	2	2	2	2	2	2	2	2	2	2	2	2	2	2	2	2	2	2	2	2	2	2	2	2	2	2	2	2	2	2	2	2	2	2	2	2	2	2	2
27	BICF2S23317955	7964450	4	2	2	2	2	2	2	2	2	2	2	2	2	2	2	2	2	2	2	2	2	2	2	2	2	2	2	2	2	2	2	2	2	2	2	2	2	2	2	2	2	2	2	2
27	BICF2P976136	7965956	2	2	4	2	4	2	4	2	4	2	4	2	4	2	4	2	4	2	4	2	2	2	4	2	4	2	2	2	2	2	2	2	4	2	4	2	2	2	2	2	4	2	4	4
27	CHR27_38127749	7967765	1	3	3	3	3	3	3	3	3	3	3	3	3	3	3	3	3	3	3	3	3	3	3	3	3	3	3	3	3	3	3	3	1	3	3	3	3	3	3	3	3	3	3	3
27	CHR27_38120840	7974669	2	2	2	2	2	2	2	2	2	2	2	2	2	2	2	2	2	2	2	2	2	2	2	2	2	2	2	2	2	2	2	2	2	2	2	2	2	2	2	2	2	2	2	2
27	BICF2P659502	7975371	2	4	4	4	4	4	4	4	4	4	4	4	4	4	4	4	4	4	4	4	4	4	4	4	4	4	4	4	4	4	4	4	2	4	4	4	4	4	4	4	4	4	4	4
27	BICF2P659499	7976963	2	1	1	1	1	1	1	1	1	1	1	1	1	1	1	1	1	1	1	1	1	1	1	1	1	1	1	1	1	1	1	1	2	1	1	1	1	1	1	1	1	1	1	1
27	BICF2P659498	7977281	4	2	2	2	2	2	2	2	2	2	2	2	2	2	2	2	2	2	2	2	2	2	2	2	2	2	2	2	2	2	2	2	2	2	2	2	2	2	2	2	2	2	2	2
27	TIGRP2P355893_RS9208101	7984942	2	2	2	2	2	2	2	2	2	2	2	2	2	2	2	2	2	2	2	2	2	2	2	2	2	2	2	2	2	2	2	2	2	2	2	2	2	2	2	2	2	2	2	2
27	BICF2P443837	7986773	2	2	2	2	4	2	2	2	4	2	4	2	4	2	4	2	4	2	4	2	4	2	2	2	4	2	2	2	4	2	4	2	2	2	4	2	2	2	2	2	2	2	2	2
27	TIGRP2P355891_RS9125428	7991622	3	1	3	1	3	1	1	1	3	1	3	1	3	1	3	1	3	1	1	1	1	1	1	1	1	1	1	1	1	1	1	1	3	1	1	1	1	1	1	1	1	1	1	1
27	CHR27_38091529	8003931	3	3	3	3	3	3	3	3	3	3	3	3	3	3	3	3	3	3	3	3	3	3	3	3	3	3	3	3	3	3	3	3	3	3	3	3	3	3	3	3	3	3	3	3
27	TIGRP2P355890_RS8599726	8006349	3	3	3	3	3	3	3	3	3	3	3	3	3	3	3	3	3	3	3	3	3	3	3	3	3	3	3	3	3	3	3	3	3	3	3	3	3	3	3	3	3	3	3	3
27	CHR27_38085023	8010441	2	2	2	2	2	2	2	2	2	2	2	2	2	2	2	2	2	2	2	2	2	2	2	2	2	2	2	2	2	2	2	2	4	2	2	2	2	2	2	2	2	2	2	2
27	BICF2P1189354	8018494	1	3	3	3	3	3	3	3	3	3	3	3	3	3	3	3	3	3	3	3	3	3	3	3	3	3	3	3	3	3	3	3	3	3	3	3	3	3	3	3	3	3	3	3
27	TIGRP2P355886_RS9238347	8028598	4	2	2	2	2	2	2	2	2	2	2	2	2	2	2	2	2	2	2	2	2	2	4	2	2	2	2	2	2	2	2	2	4	2	2	2	2	2	2	2	2	2	4	2
27	CHR27_38063221	8032233	3	3	3	3	3	3	3	3	3	3	3	3	3	3	3	3	3	3	3	3	3	3	3	3	3	3	3	3	3	3	3	3	3	3	3	3	3	3	3	3	3	3	3	3
27	BICF2P206905	8037322	3	4	4	4	4	4	4	4	4	4	4	4	4	4	4	4	4	4	4	4	4	4	4	4	4	4	4	4	4	4	4	4	4	4	4	4	4	4	4	4	4	4	4	4
27	BICF2S23617211	8057263	3	1	1	1	1	1	1	1	1	1	1	1	1	1	1	1	1	1	1	1	1	1	1	1	1	1	1	1	1	1	1	1	1	1	1	1	1	1	1	1	1	1	1	1
27	BICF2P209492	8068124	4	2	4	2	2	2	4	4	2	2	2	2	2	2	2	2	2	2	4	2	4	2	4	4	2	2	4	2	2	2	4	2	4	2	4	2	4	2	4	4	4	4	4	2
27	BICF2P974326	8086264	0	0	0	0	0	0	0	0	0	0	0	0	0	0	0	0	0	0	0	0	0	0	0	0	0	0	0	0	0	0	0	0	0	0	0	0	0	0	0	0	0	0	0	0
27	BICF2S23261019	8102291	2	2	2	2	2	2	2	2	2	2	2	2	2	2	2	2	2	2	2	2	2	2	2	2	4	2	2	2	2	2	2	2	2	2	2	2	2	2	2	2	2	2	4	2
27	TIGRP2P355876_RS8820121	8102532	2	2	2	2	2	2	2	2	2	2	2	2	2	2	2	2	2	2	2	2	2	2	2	2	2	2	2	2	2	2	2	2	2	2	2	2	2	2	2	2	2	2	2	2
27	TIGRP2P355873_RS8676784	8108132	2	2	2	2	2	2	2	2	2	2	2	2	2	2	2	2	2	2	2	2	2	2	2	2	2	2	2	2	2	2	2	2	2	2	2	2	2	2	2	2	2	2	2	2
27	TIGRP2P355864_RS8918345	8115991	1	1	3	1	3	1	1	1	3	1	3	1	3	1	3	1	3	1	1	1	1	1	1	1	1	1	1	1	1	1	1	1	1	1	1	1	1	1	1	1	1	1	1	1
27	TIGRP2P355857_RS8875585	8135391	1	1	3	1	3	3	1	1	3	3	3	3	3	3	3	3	3	3	3	1	3	1	1	1	3	3	1	1	3	1	3	1	1	1	3	1	1	1	1	1	1	1	3	1
27	BICF2P30835	8139856	2	2	2	2	2	2	2	2	2	2	2	2	2	2	2	2	2	2	2	2	2	2	2	2	1	2	2	2	2	2	2	2	2	2	2	2	2	2	2	2	2	2	1	2
27	CHR27_37948145	8146642	0	0	0	0	0	0	0	0	0	0	0	0	0	0	0	0	0	0	0	0	0	0	0	0	0	0	0	0	0	0	0	0	0	0	0	0	0	0	0	0	0	0	0	0
27	CHR27_37946382	8148403	3	3	3	3	3	3	3	3	3	3	3	3	3	3	3	3	3	3	3	3	3	3	3	3	3	3	3	3	3	3	3	3	3	3	3	3	3	3	3	3	3	3	3	3
27	BICF2P1397619	8149006	2	2	2	2	2	2	2	2	2	2	2	2	2	2	2	2	2	2	2	2	2	2	2	2	4	2	2	2	2	2	2	2	2	2	2	2	2	2	2	2	2	2	4	2
27	CHR27_37943591	8151190	1	1	1	1	1	1	1	1	1	1	1	1	1	1	1	1	1	1	1	1	1	1	1	1	1	1	1	1	1	1	1	1	1	1	1	1	1	1	1	1	1	1	1	1
27	BICF2P1340215	8159652	3	3	3	3	3	3	3	3	3	3	3	3	3	3	3	3	3	3	3	3	3	3	3	3	3	3	3	3	3	3	3	3	3	3	3	3	3	3	3	3	3	3	3	3
27	CHR27_37935007	8159774	2	2	2	2	2	2	2	2	2	2	2	2	2	2	2	2	2	2	2	2	2	2	2	2	2	2	2	2	2	2	2	2	2	2	2	2	2	2	2	2	2	2	2	2
27	BICF2S23439412	8164365	3	3	3	3	3	3	3	3	3	3	3	3	3	3	3	3	3	3	3	3	3	3	3	3	3	3	3	3	4	3	3	3	3	3	3	3	4	3	3	3	3	3	3	3
27	TIGRP2P355848_RS8586568	8175202	2	4	4	4	2	4	4	4	2	4	2	4	2	4	2	4	2	4	2	4	2	4	4	4	2	4	4	4	2	4	2	4	4	4	2	4	4	4	4	4	4	4	4	4
27	CHR27_37912155	8182617	4	4	2	4	2	4	4	4	2	4	2	4	2	4	2	4	2	4	4	4	4	4	2	4	2	4	4	4	2	4	4	4	2	4	4	4	2	4	4	4	4	4	2	2
27	CHR27_37911476	8183314	3	3	1	3	1	3	3	3	1	3	1	3	1	3	1	3	1	3	3	3	3	3	1	3	1	3	3	3	3	3	3	3	1	3	3	3	3	3	3	3	3	3	1	1
27	CHR27_37906237	8188555	3	3	3	3	3	3	3	3	3	3	3	3	3	3	3	3	3	3	3	3	3	3	1	3	3	3	3	3	3	3	3	3	1	3	3	3	3	3	3	3	3	3	1	3
27	BICF2S23112044	8193993	1	3	1	3	3	3	1	1	3	3	3	3	3	3	3	3	3	3	1	3	1	3	1	3	1	3	1	1	1	3	1	3	1	1	1	3	1	1	1	1	1	1	1	3
27	CHR27_37895084	8199709	3	3	3	3	3	3	3	3	3	3	3	3	3	3	3	3	3	3	3	3	3	3	3	3	3	3	3	3	3	3	3	3	3	3	3	3	3	3	3	3	3	3	3	3
27	TIGRP2P355835_RS8635928	8200379	3	1	3	1	1	1	3	3	1	1	1	1	1	1	1	1	1	1	3	1	3	1	3	1	1	1	3	3	3	1	3	1	3	3	3	1	3	3	3	3	3	3	1	1
27	TIGRP2P355831_RS8491205	8217611	1	3	1	3	3	3	1	1	3	3	3	3	3	3	3	3	3	3	1	3	1	3	1	1	3	3	1	1	3	3	1	3	1	1	1	3	1	3	1	1	1	1	1	3
27	TIGRP2P355825_RS8857687	8223529	2	4	2	4	4	4	2	2	4	4	4	4	4	4	4	4	4	4	2	4	2	4	2	2	4	4	2	2	4	4	2	4	2	2	2	4	2	4	2	2	2	2	2	4
27	BICF2P1095592	8238925	2	2	2	2	2	2	2	2	2	2	2	2	2	2	2	2	2	2	2	2	2	2	2	2	4	2	2	2	2	2	2	2	2	2	2	2	2	2	2	2	2	2	4	2
27	BICF2S23547393	8247127	2	2	3	2	3	2	2	2	3	2	3	2	3	2	3	2	3	2	2	2	2	2	2	2	2	2	2	2	2	2	2	2	2	2	2	2	2	2	2	2	2	2	2	2
27	CHR27_37844444	8250079	3	3	3	3	3	3	3	3	3	3	3	3	3	3	3	3	3	3	3	3	3	3	3	3	3	3	3	3	3	3	3	3	3	3	3	3	3	3	3	3	3	3	3	3
27	BICF2P3845	8259085	4	2	2	2	4	2	2	2	4	2	4	2	4	2	4	2	4	2	4	2	4	2	2	2	4	2	2	2	4	2	4	2	2	2	4	2	2	2	2	2	2	2	2	2
27	BICF2S2317621	8267553	2	2	2	2	2	2	2	2	2	2	2	2	2	2	2	2	2	2	2	2	2	2	2	2	2	2	2	2	4	2	2	2	2	2	2	2	4	2	2	2	2	2	2	2
27	BICF2P65278	8284464	4	4	4	4	4	4	4	4	4	4	4	4	4	4	4	4	4	4	4	4	4	4	4	4	4	4	4	4	2	4	4	4	4	4	4	4	2	4	4	4	4	4	4	4
27	TIGRP2P355817_RS9215892	8288113	4	2	2	2	2	2	2	2	2	2	2	2	2	2	2	2	2	2	2	2	2	2	2	2	2	2	2	2	2	2	2	2	2	2	2	2	2	2	2	2	2	2	2	2
27	CHR27_37802665	8291794	4	2	4	2	4	2	2	2	4	2	4	2	4	2	4	2	4	2	2	2	2	2	2	2	4	2	2	2	4	2	2	2	2	2	2	2	4	2	2	2	2	2	4	2
27	CHR27_37795259	8299207	2	1	2	1	2	1	1	1	2	1	2	1	2	1	2	1	2	1	1	1	1	1	1	1	2	1	1	1	2	1	1	1	1	1	1	1	2	1	1	1	1	1	2	1
27	BICF2P245906	8303111	4	4	4	4	4	4	4	4	4	4	4	4	4	4	4	4	4	4	4	4	4	4	4	4	4	4	4	4	2	4	4	4	4	4	4	4	2	4	4	4	4	4	4	4
27	CHR27_37783018	8311422	6	6	6	6	6	6	6	6	6	6	6	6	6	6	6	6	6	6	6	6	6	6	6	6	6	6	6	6	6	6	6	6	6	6	6	6	6	6	6	6	6	6	6	6
27	CHR27_37779909	8314531	4	4	4	4	4	4	4	4	4	4	4	4	4	4	4	4	4	4	4	4	4	4	4	4	4	4	4	4	4	4	4	4	4	4	4	4	4	4	4	4	4	4	4	4
27	CHR27_37777800	8316641	4	4	4	4	4	4	4	4	4	4	4	4	4	4	4	4	4	4	4	4	4	4	4	4	4	4	4	4	4	4	4	4	4	4	4	4	4	4	4	4	4	4	4	4
27	CHR27_37752362	8341794	3	3	3	3	3	3	3	3	3	3	3	3	3	3	3	3	3	3	3	3	3	3	3	3	3	3	3	3	3	3	3	3	3	3	3	3	3	3	3	3	3	3	3	3
27	BICF2P56223	8343427	1	1	1	1	1	1	1	1	1	1	1	1	1	1	1	1	1	1	1	1	1	1	1	1	1	1	1	1	1	1	1	1	1	1	1	1	1	1	1	1	1	1	1	1
27	BICF2S23734857	8364656	4	4	4	4	4	4	4	4	4	4	4	4	4	4	4	4	4	4	4	4	4	4	3	4	4	4	4	4	4	4	4	4	4	4	4	4	4	4	4	4	4	4	3	4
27	BICF2S2417077	8372253	4	4	4	4	4	4	4	4	4	4	4	4	4	4	4	4	4	4	4	4	4	4	2	4	4	4	4	4	4	4	4	4	4	4	4	4	4	4	4	4	4	4	2	4
27	BICF2P1105287	8409338	4	4	4	4	4	4	4	4	4	4	4	4	4	4	4	4	4	4	4	4	4	4	4	4	4	4	4	4	4	4	4	4	4	4	4	4	4	4	4	4	4	4	4	4
27	CHR27_37691973	8411143	3	3	3	3	3	3	3	3	3	3	3	3	3	3	3	3	3	3	3	3	3	3	3	3	3	3	3	3	3	3	3	3	3	3	3	3	3	3	3	3	3	3	3	3
27	CHR27_37691972	8411144	1	3	1	3	3	3	1	3	3	3	3	3	3	3	3	3	3	3	3	3	1	3	1	1	3	3	1	1	3	3	1	3	1	3	3	3	1	3	1	1	1	3	1	3
27	BICF2P1105286	8412007	3	3	3	3	3	3	3	3	3	3	3	3	3	3	3	3	3	3	3	3	3	3	3	3	3	3	3	3	3	3	3	3	3	3	3	3	3	3	3	3	3	3	3	3
27	TIGRP2P355778_RS9166088	8430603	3	3	3	3	3	3	3	3	3	3	3	3	3	3	3	3	3	3	3	3	3	3	3	3	3	3	3	3	3	3	3	3	3	3	3	3	3	3	3	3	3	3	3	3
27	CHR27_37669831	8433259	1	1	1	1	1	1	1	1	1	1	1	1	1	1	1	1	1	1	1	1	1	1	1	1	1	1	1	1	1	1	1	1	1	1	1	1	1	1	1	1	1	1	1	1
27	CHR27_37669665	8433425	2	2	2	2	2	2	2	2	2	2	2	2	2	2	2	2	2	2	2	2	2	2	2	2	2	2	2	2	2	2	2	2	2	2	2	2	2	2	2	2	2	2	2	2
27	CHR27_37644875	8458212	2	2	2	2	2	2	2	2	2	2	2	2	2	2	2	2	2	2	2	2	2	2	2	2	2	2	2	2	2	2	2	2	2	2	2	2	2	2	2	2	2	2	2	2
27	CHR27_37644268	8458818	5	5	5	5	5	5	5	5	5	5	5	5	5	5	5	5	5	5	5	5	5	5	5	5	5	5	5	5	5	5	5	5	5	5	5	5	5	5	5	5	5	5	5	5
27	CHR27_37644104	8458983	4	2	4	2	4	2	2	2	4	2	4	2	4	2	4	2	4	2	2	2	2	2	2	2	4	2	2	2	4	2	2	2	2	2	2	2	2	2	2	2	2	2	2	2
27	BICF2S23413750	8483418	1	2	1	2	1	2	2	2	1	2	1	2	1	2	1	2	1	2	2	2	2	2	2	2	1	2	2	2	1	2	2	2	2	2	2	2	2	2	2	2	2	2	2	2
27	BICF2P411076	8500047	2	1	2	1	1	1	2	1	1	1	1	1	1	1	1	1	1	1	1	1	2	1	2	2	1	1	2	2	1	1	2	1	2	1	1	1	2	1	2	2	2	1	2	1
27	BICF2S23013409	8503511	4	2	4	2	2	2	4	2	2	2	2	2	2	2	2	2	2	2	2	2	4	2	4	4	2	2	4	4	2	2	4	2	4	2	2	2	4	2	4	4	4	2	4	2
27	BICF2P1413629	8519089	2	2	2	2	2	2	2	2	2	2	2	2	2	2	2	2	2	2	2	2	2	2	2	2	2	2	2	2	4	2	2	2	2	2	2	2	4	2	2	2	2	2	2	2
27	BICF2P1413627	8519337	3	3	3	3	3	3	3	3	3	3	3	3	3	3	3	3	3	3	0	0	3	3	3	3	3	3	3	3	4	3	3	3	3	3	0	0	4	3	3	3	3	3	3	3
27	BICF2P110339	8532604	2	2	2	2	2	2	2	2	2	2	2	2	2	2	2	2	2	2	2	2	2	2	2	2	2	2	2	2	2	2	2	2	2	2	2	2	2	2	2	2	2	2	2	2
27	BICF2P1411479	8546259	2	2	2	2	2	2	2	2	2	2	2	2	2	2	2	2	2	2	2	2	2	2	2	2	2	2	2	2	2	2	2	2	2	2	2	2	2	2	2	2	2	2	2	2
27	BICF2P771053	8549755	3	3	3	3	3	3	3	3	3	3	3	3	3	3	3	3	3	3	3	3	3	3	3	3	3	3	3	3	3	3	3	3	3	3	3	3	3	3	3	3	3	3	3	3
27	BICF2P142691	8563997	2	2	2	2	2	2	2	2	2	2	2	2	2	2	2	2	2	2	2	2	2	2	2	2	2	2	2	2	2	2	2	2	2	2	2	2	2	2	2	2	2	2	2	2
27	BICF2P174085	8581410	1	1	1	2	2	2	1	2	2	2	2	2	2	2	2	2	2	2	2	2	1	2	1	1	1	2	1	1	1	1	1	2	1	2	2	2	1	1	1	1	1	2	1	2
27	CHR27_37519934	8582727	2	2	2	3	3	3	2	3	3	3	3	3	3	3	3	3	3	3	3	3	2	3	2	2	2	3	2	2	2	3	2	3	2	3	3	3	2	3	2	2	2	3	2	3
27	CHR27_37519837	8582824	2	2	2	2	2	2	2	2	2	2	2	2	2	2	2	2	2	2	2	2	2	2	2	2	2	2	2	2	2	2	2	2	2	2	2	2	2	2	2	2	2	2	2	2
27	BICF2P1031500	8588446	1	1	1	3	3	3	1	3	3	3	3	3	3	3	3	3	3	3	3	3	1	3	1	1	1	3	1	1	1	1	1	3	1	3	3	3	1	1	1	1	1	3	1	3
27	BICF2P348660	8605141	1	1	1	1	1	1	1	1	1	1	1	1	1	1	1	1	1	1	1	1	1	1	1	1	1	1	1	1	1	1	1	1	1	1	1	1	1	1	1	1	1	1	1	1
27	TIGRP2P355759_RS8724214	8636245	1	1	1	3	3	3	1	3	3	3	3	3	3	3	3	3	3	3	3	3	1	3	1	1	1	3	1	1	1	3	1	3	1	3	3	3	1	3	1	1	1	3	1	3
27	BICF2S23250033	8648567	3	1	1	1	1	1	1	1	1	1	1	1	1	1	1	1	1	1	1	1	1	1	1	1	1	1	1	1	1	1	1	1	1	1	1	1	1	1	1	1	1	1	1	1
27	BICF2S23523129	8662561	2	2	2	4	2	4	4	4	2	4	2	4	2	4	2	4	2	4	4	4	4	4	2	4	2	4	4	4	2	2	4	4	4	4	4	4	2	4	4	4	4	4	2	4
27	CHR27_37424779	8677716	2	2	2	2	2	2	2	2	2	2	2	2	2	2	2	2	2	2	2	2	2	2	2	2	2	2	2	2	2	2	2	2	2	2	2	2	2	2	2	2	2	2	2	2
27	CHR27_37424615	8677880	2	2	2	1	2	1	1	1	2	1	2	1	2	1	2	1	2	1	1	1	1	1	2	1	1	1	1	1	2	1	1	1	1	1	1	1	2	1	1	1	1	1	2	1
27	BICF2S23055304	8683964	4	2	4	2	4	2	2	2	4	2	4	2	4	2	4	2	4	2	2	2	2	2	4	2	2	2	2	2	4	2	2	2	2	2	2	2	4	2	2	2	2	2	4	2
27	BICF2S23055392	8687512	3	1	3	1	3	1	1	1	3	1	3	1	3	1	3	1	3	1	1	1	1	1	3	1	1	1	1	1	3	1	1	1	1	1	1	1	3	1	1	1	1	1	3	1
27	BICF2P247941	8698023	4	2	4	2	4	2	2	2	4	2	4	2	4	2	4	2	4	2	2	2	2	2	4	2	4	2	2	2	4	4	2	2	2	2	2	2	4	2	2	2	2	2	4	2
27	TIGRP2P355741_RS8492972	8712048	1	1	1	1	1	1	1	1	1	1	1	1	1	1	1	1	1	1	1	1	1	1	1	1	1	1	1	1	1	1	1	1	1	1	1	1	1	1	1	1	1	1	1	1
27	G1333F32S94	8725589	4	4	2	4	4	4	2	4	4	4	4	4	4	4	4	4	4	4	4	4	4	4	2	4	4	4	2	2	2	4	2	4	2	4	4	4	2	2	2	2	2	4	4	4
27	BICF2P280217	8756659	3	1	3	1	3	1	1	1	3	1	3	1	3	1	3	1	3	1	1	1	1	1	3	1	1	1	1	1	3	1	1	1	1	1	1	1	3	1	1	1	1	1	3	1
27	BICF2P186810	8772013	1	1	1	1	1	1	1	1	1	1	1	1	1	1	1	1	1	1	1	1	1	1	1	1	1	1	1	1	1	1	1	1	1	1	1	1	1	1	1	1	1	1	1	1
27	CHR27_37307729	8790042	1	1	1	1	1	1	1	1	1	1	1	1	1	1	1	1	1	1	1	1	1	1	1	1	1	1	1	1	3	1	1	1	1	1	1	1	3	1	1	1	1	1	1	1
27	CHR27_37304117	8793650	1	1	1	1	1	1	1	1	1	1	1	1	1	1	1	1	1	1	1	1	1	1	1	1	1	1	1	1	2	1	1	1	1	1	1	1	2	1	1	1	1	1	1	1
27	BICF2P207410	8799652	3	4	3	4	3	4	4	4	3	4	3	4	3	4	3	4	3	4	4	4	4	4	3	4	4	4	4	4	3	4	4	4	4	4	4	4	3	4	4	4	4	4	3	4
27	BICF2P1344178	8816878	4	2	4	2	4	2	2	2	4	2	4	2	4	2	4	2	4	2	2	2	2	2	4	2	4	2	2	2	4	2	2	2	2	2	2	2	2	2	2	2	2	2	4	2
27	TIGRP2P355717_RS9244857	8822717	1	3	1	3	1	3	3	3	1	3	1	3	1	3	1	3	1	3	3	3	3	3	1	3	1	3	3	3	1	3	3	3	3	3	3	3	3	3	3	3	3	3	1	3
27	BICF2P784110	8836504	3	1	1	1	1	1	1	1	1	1	1	1	1	1	1	1	1	1	1	1	1	1	1	1	1	1	1	1	1	1	1	1	1	1	1	1	1	1	1	1	1	1	1	1
27	BICF2P1026986	8848864	2	2	2	2	2	2	2	2	2	2	2	2	2	2	2	2	2	2	2	2	2	2	2	2	2	2	2	2	2	2	2	2	2	2	2	2	2	2	2	2	2	2	2	2
27	BICF2P395475	8869075	4	2	2	2	2	2	4	2	2	2	2	2	2	2	2	2	2	2	4	2	2	2	4	2	4	2	2	2	4	2	2	2	2	2	2	2	2	2	2	2	2	2	4	2
27	BICF2P154172	8881657	3	1	3	1	3	1	1	1	3	1	3	1	3	1	3	1	3	1	1	1	1	1	3	1	1	1	1	1	1	1	1	1	1	1	1	1	1	1	1	1	1	1	3	1
27	BICF2P268590	8898418	3	3	4	3	4	3	3	3	4	3	4	3	4	3	4	3	4	3	3	3	3	3	3	3	3	3	3	3	3	3	3	3	3	3	3	3	3	3	3	3	3	3	3	3
27	TIGRP2P355700_RS9173054	8901492	2	2	4	2	4	2	2	2	4	2	4	2	4	2	4	2	4	2	2	2	2	2	2	2	2	2	2	2	2	2	2	2	2	2	2	2	2	2	2	2	2	2	2	2
27	CHR27_37196356	8902974	2	3	3	3	3	3	3	3	3	3	3	3	3	3	3	3	3	3	3	3	3	3	2	3	3	3	3	3	2	3	3	3	3	3	3	3	2	3	3	3	3	3	2	3
27	BICF2P806129	8918730	1	3	1	3	3	3	1	1	3	3	3	3	3	3	3	3	3	3	1	3	3	3	1	1	1	3	1	1	1	3	1	3	1	3	3	3	1	3	1	1	1	3	1	3
27	BICF2P1366605	8924905	3	4	3	4	3	4	4	4	3	4	3	4	3	4	3	4	3	4	4	4	4	4	4	4	4	4	4	4	4	4	4	4	4	4	4	4	4	4	4	4	4	4	4	4
27	CHR27_37162906	8939506	3	3	3	3	3	3	3	3	3	3	3	3	3	3	3	3	3	3	3	3	3	3	3	3	3	3	3	3	3	3	3	3	3	3	3	3	3	3	3	3	3	3	3	3
27	BICF2P1226780	8939695	3	3	1	3	1	3	3	3	1	3	1	3	1	3	1	3	1	3	3	3	3	3	3	3	3	3	3	3	3	3	3	3	3	3	3	3	3	3	3	3	3	3	3	3
27	BICF2P1428272	8950167	1	1	3	1	3	1	1	1	3	1	3	1	3	1	3	1	3	1	1	1	1	1	1	1	1	1	1	1	1	1	1	1	1	1	1	1	1	1	1	1	1	1	1	1
27	BICF2P434541	8968690	2	2	2	2	2	2	2	2	2	2	2	2	2	2	2	2	2	2	2	2	2	2	2	2	2	2	2	2	2	2	2	2	2	2	2	2	2	2	2	2	2	2	2	2
27	CHR27_37130211	8972218	1	1	2	1	1	1	2	1	1	1	1	1	1	1	1	1	1	1	1	1	1	1	2	1	1	1	2	2	2	1	2	1	2	1	1	1	2	2	2	2	2	1	1	1
27	BICF2P80651	8977484	1	3	1	3	3	3	1	1	3	3	3	3	3	3	3	3	3	3	1	3	3	3	1	3	1	3	1	1	1	3	1	3	1	3	3	3	1	3	1	1	1	3	3	3
27	BICF2S23014102	8988996	3	3	3	3	3	3	3	3	3	3	3	3	3	3	3	3	3	3	3	3	3	3	3	3	3	3	3	3	1	3	3	3	3	3	3	3	1	3	3	3	3	3	3	3
27	BICF2S23022753	8995201	2	2	1	2	2	2	1	2	2	2	2	2	2	2	2	2	2	2	2	2	2	2	1	2	1	2	1	1	1	2	1	2	1	2	2	2	1	1	1	1	1	2	2	2
27	CHR27_37105133	8997467	4	4	2	4	2	4	4	4	2	4	2	4	2	4	2	4	2	4	4	4	4	4	2	4	4	4	4	4	4	4	4	4	4	4	4	4	4	4	4	4	4	4	2	4
27	CHR27_37102420	9000182	1	3	3	3	1	3	3	3	1	3	1	3	1	3	1	3	1	3	1	3	1	1	3	3	1	3	3	3	3	3	1	3	1	3	1	1	3	3	3	3	1	3	1	3
27	CHR27_37102227	9000375	4	4	2	4	4	4	2	4	4	4	4	4	4	4	4	4	4	4	4	4	4	4	2	4	2	4	2	2	2	4	2	4	2	4	4	4	2	2	2	2	2	4	4	4
27	CHR27_37101581	9001021	2	2	2	2	2	2	2	2	2	2	2	2	2	2	2	2	2	2	2	2	2	2	2	2	2	2	2	2	2	2	2	2	2	2	2	2	2	2	2	2	2	2	2	2
27	BICF2P601380	9015535	2	2	4	4	2	4	4	4	2	4	2	4	2	4	2	4	2	4	2	4	2	2	2	4	2	4	4	4	4	4	2	4	2	4	2	2	4	4	4	4	2	4	2	2
27	BICF2P992547	9022216	2	2	4	2	4	2	4	2	4	2	4	2	4	2	4	2	4	2	4	2	2	2	2	2	2	2	2	2	4	2	2	2	2	2	2	2	2	2	2	2	2	2	2	2
27	CHR27_37073624	9029266	1	3	3	3	3	3	1	3	3	3	3	3	3	3	3	3	3	3	1	3	3	3	1	3	3	3	3	3	1	3	3	3	3	3	3	3	3	3	3	3	3	3	1	3
27	BICF2S2328925	9037163	2	2	2	2	2	2	2	2	2	2	2	2	2	2	2	2	2	2	2	2	2	2	2	2	2	2	2	2	2	2	2	2	2	2	2	2	2	2	2	2	2	2	2	2
27	CHR27_37064063	9038828	3	3	3	3	3	3	3	3	3	3	3	3	3	3	3	3	3	3	3	3	3	3	3	3	3	3	3	3	3	3	3	3	3	3	3	3	3	3	3	3	3	3	3	3
27	TIGRP2P355656_RS8649771	9050067	4	2	2	2	2	2	2	2	2	2	2	2	2	2	2	2	2	2	2	2	2	2	2	2	2	2	2	2	4	2	2	2	2	2	2	2	4	2	2	2	2	2	2	2
27	CHR27_37042496	9060366	1	1	3	1	3	1	1	1	3	1	3	1	3	1	3	1	3	1	1	1	1	1	3	1	1	1	1	1	1	1	1	1	1	1	1	1	1	1	1	1	1	1	3	1
27	BICF2S23733706	9062552	2	2	2	2	2	2	2	2	2	2	2	2	2	2	2	2	2	2	2	2	2	2	2	2	2	2	2	2	2	2	2	2	2	2	2	2	2	2	2	2	2	2	2	2
27	BICF2P1091804	9085826	2	4	4	4	4	4	4	4	4	4	4	4	4	4	4	4	4	4	4	4	4	4	4	4	4	4	4	4	4	4	4	4	4	4	4	4	4	4	4	4	4	4	4	4
27	BICF2P222614	9095122	2	2	2	4	4	4	2	2	4	4	4	4	4	4	4	4	4	4	2	4	4	4	2	2	2	4	2	2	2	4	2	4	2	4	4	4	2	4	2	2	2	4	2	4
27	BICF2P212243	9108956	2	2	1	1	1	2	1	2	1	2	1	2	1	2	1	2	1	2	2	2	2	2	1	2	1	2	1	1	1	2	1	2	1	2	2	2	1	1	1	1	1	2	2	2
27	BICF2P1141669	9114610	1	2	1	2	2	2	1	1	2	2	2	2	2	2	2	2	2	2	1	2	2	2	1	2	1	2	1	1	1	1	2	2	1	2	2	2	1	1	1	1	1	2	2	2
27	BICF2P1043335	9124148	3	4	3	3	3	4	3	4	3	4	3	4	3	4	3	4	3	4	4	4	4	4	3	4	3	4	3	3	3	4	4	4	3	4	4	4	3	3	3	3	3	4	4	4
27	BICF2S23241161	9127843	2	2	2	2	4	2	2	2	4	2	4	2	4	2	4	2	4	2	4	2	4	4	2	2	4	2	2	2	2	2	4	4	4	2	4	4	2	2	2	2	4	2	4	2
27	TIGRP2P355615_RS8747205	9139280	3	1	1	1	1	1	1	1	1	1	1	1	1	1	1	1	1	1	1	1	1	1	1	1	1	1	1	1	1	1	1	1	1	1	1	1	1	1	1	1	1	1	1	1
27	TIGRP2P355605_RS8643418	9149978	3	3	4	4	4	3	4	3	4	3	4	3	4	3	4	3	4	3	3	3	3	3	4	3	4	3	4	4	4	3	3	3	4	3	3	3	4	4	4	4	4	3	3	3
27	BICF2P249167	9166135	3	3	3	3	3	3	3	3	3	3	3	3	3	3	3	3	3	3	3	3	3	3	3	3	3	3	3	3	3	3	3	3	3	3	3	3	3	3	3	3	3	3	3	3
27	TIGRP2P355592_RS8923523	9177836	4	4	3	3	3	4	3	4	3	4	3	4	3	4	3	4	3	4	4	4	4	4	3	4	3	4	3	3	3	4	4	4	3	4	4	4	3	3	3	3	3	4	4	4
27	BICF2P1128614	9184210	1	2	2	2	1	2	2	2	1	2	1	2	1	2	1	2	1	2	1	2	1	1	1	2	1	2	2	2	2	2	1	1	1	2	1	1	2	2	2	2	1	2	1	1
27	BICF2P654869	9249959	1	3	3	3	1	3	3	3	1	3	1	3	1	3	1	3	1	3	1	3	1	1	3	3	1	3	3	3	3	3	1	1	1	3	1	1	3	3	3	3	1	3	1	3
27	CHR27_36883239	9261900	2	4	4	4	2	4	4	4	2	4	2	4	2	4	2	4	2	4	2	4	2	2	4	4	2	4	4	4	4	4	2	2	2	4	2	2	4	4	4	4	2	4	2	4
27	CHR27_36882898	9262242	1	3	3	3	1	3	3	3	1	3	1	3	1	3	1	3	1	3	1	3	1	1	3	3	1	3	3	3	3	3	1	1	1	3	1	1	3	3	3	3	1	3	1	3
27	CHR27_36882739	9262401	3	3	3	3	3	3	3	3	3	3	3	3	3	3	3	3	3	3	3	3	3	3	3	3	3	3	3	3	3	3	3	3	3	3	3	3	3	3	3	3	3	3	3	3
27	TIGRP2P355571_RS8994183	9262882	2	3	3	3	2	3	2	3	2	3	2	3	2	3	2	3	2	3	2	2	2	2	3	3	2	3	3	3	2	3	2	2	2	3	2	2	3	3	3	3	2	3	2	3
27	BICF2S23330899	9265353	4	2	2	2	2	2	2	2	2	2	2	2	2	2	2	2	2	2	2	2	2	2	2	2	2	2	2	2	2	2	2	2	2	2	2	2	2	2	2	2	2	2	2	2
27	TIGRP2P355569_RS9201853	9272282	2	4	4	4	2	4	4	4	2	4	2	4	2	4	2	4	2	4	2	4	2	2	4	4	2	4	4	4	4	4	2	2	2	4	2	2	4	4	4	4	2	4	2	4
27	CHR27_36866041	9281181	3	3	3	3	3	3	1	3	3	3	3	3	3	3	3	3	3	3	1	3	3	3	3	3	3	3	3	3	1	3	3	3	3	3	3	3	3	3	3	3	3	3	3	3
27	TIGRP2P355557_RS8837178	9284648	4	2	2	2	4	2	2	2	4	2	4	2	4	2	4	2	4	2	4	2	4	4	2	2	4	2	2	2	2	2	4	4	4	2	4	4	2	2	2	2	4	2	4	2
27	CHR27_36846337	9301635	5	6	6	6	6	6	6	6	6	6	6	6	6	6	6	6	6	6	6	6	6	6	6	6	6	6	6	6	6	6	6	6	6	6	6	6	6	6	6	6	6	6	6	6
27	BICF2P750133	9303475	4	4	2	2	2	4	2	4	2	4	2	4	2	4	2	4	2	4	4	4	4	4	2	4	2	4	2	2	2	4	4	4	2	4	4	4	2	2	2	2	2	4	4	4
27	TIGRP2P355546_RS9126871	9312854	1	1	3	3	3	1	3	1	3	1	3	1	3	1	3	1	3	1	1	1	1	1	3	1	3	1	3	3	3	1	1	1	3	1	1	1	3	3	3	3	3	1	1	1
27	BICF2S23256516	9315875	1	1	2	2	2	1	2	1	2	1	2	1	2	1	2	1	2	1	1	1	1	1	2	1	2	1	2	2	2	1	1	1	2	1	1	1	2	2	2	2	2	1	1	1
27	BICF2P1487333	9323635	2	2	2	2	4	2	2	2	4	2	4	2	4	2	4	2	4	2	4	2	4	4	2	2	4	2	2	2	2	2	4	4	4	2	4	4	2	2	2	2	4	2	4	2
27	BICF2P152442	9336681	3	3	3	3	1	3	1	3	1	3	1	3	1	3	1	3	1	3	1	1	1	1	1	3	3	3	3	3	1	1	1	1	1	3	1	1	1	3	3	3	1	3	1	3
27	BICF2P100934	9346981	2	2	2	2	2	2	2	2	2	2	2	2	2	2	2	2	2	2	2	2	2	2	2	2	2	2	2	2	2	2	2	2	2	2	2	2	2	2	2	2	2	2	2	2
27	BICF2P1051674	9348770	3	3	3	3	3	3	3	3	3	3	3	3	3	3	3	3	3	3	3	3	3	3	3	3	3	3	3	3	3	3	3	3	3	3	3	3	3	3	3	3	3	3	3	3
27	BICF2P293080	9352604	2	1	2	2	2	1	2	1	2	1	2	1	2	1	2	1	2	1	1	1	1	1	2	1	2	1	2	2	1	1	1	1	2	1	1	1	2	1	2	2	2	1	1	1
27	CHR27_36787885	9360688	2	2	2	2	2	2	2	2	2	2	2	2	2	2	2	2	2	2	2	2	2	2	2	2	2	2	2	2	2	2	2	2	2	2	2	2	2	2	2	2	2	2	2	2
27	CHR27_36787711	9360862	4	2	4	2	2	2	4	2	2	2	0	0	2	2	2	2	2	2	2	2	2	2	4	2	4	4	4	4	2	2	0	0	4	2	2	2	4	2	4	4	4	2	4	2
27	CHR27_36787321	9361252	2	1	1	1	1	1	1	1	1	1	1	1	1	1	1	1	1	1	1	1	1	1	2	1	1	1	1	1	1	1	1	1	1	1	1	1	1	1	1	1	1	1	2	1
27	BICF2P1140621	9382936	4	4	4	4	4	4	4	4	4	4	4	4	4	4	4	4	4	4	4	4	4	4	4	4	4	4	4	4	4	4	4	4	4	4	4	4	4	4	4	4	4	4	4	4
27	BICF2P1213811	9388037	3	3	3	3	3	3	3	3	3	3	3	3	3	3	3	3	3	3	3	3	3	3	3	3	3	3	3	3	1	3	3	3	3	3	3	3	1	3	3	3	3	3	3	3
27	BICF2P421698	9406269	4	4	4	4	4	4	4	4	4	4	4	4	4	4	4	4	4	4	4	4	4	4	4	4	4	4	4	4	1	4	4	4	4	4	4	4	1	4	4	4	4	4	4	4
27	CHR27_36741203	9406759	2	2	4	2	2	2	4	2	2	2	2	2	2	2	2	2	2	2	2	2	2	2	4	2	4	2	4	4	2	2	2	2	4	2	2	2	4	2	4	4	4	2	2	2
27	BICF2P682589	9416944	3	3	3	3	3	3	3	3	3	3	3	3	3	3	3	3	3	3	3	3	3	3	3	3	3	3	0	0	1	3	3	3	3	3	3	3	1	1	0	0	3	3	3	3
27	BICF2S23510401	9426138	1	1	3	1	1	1	3	1	1	1	1	1	1	1	1	1	1	1	1	1	1	1	3	1	3	1	3	3	3	1	1	1	3	1	1	1	3	3	3	3	3	1	1	1
27	BICF2P715078	9435174	3	1	3	1	3	1	1	1	3	1	3	1	3	1	3	1	3	1	1	1	1	1	3	1	1	1	1	1	3	1	1	1	1	1	1	1	3	1	1	1	1	1	3	1
27	BICF2P1129988	9452830	3	3	3	3	3	3	3	3	3	3	3	3	3	3	3	3	3	3	3	3	3	3	3	3	3	3	3	3	3	3	3	3	3	3	3	3	3	3	3	3	3	3	3	3
27	BICF2P33680	9458810	3	3	2	3	3	3	2	2	3	3	3	3	3	3	3	3	3	3	2	3	3	3	2	2	2	3	2	2	2	3	2	3	2	3	3	3	2	3	2	2	2	3	2	3
27	TIGRP2P355531_RS8697831	9461214	1	1	3	1	1	1	3	3	1	1	1	1	1	1	1	1	1	1	3	1	1	1	3	1	3	1	3	3	3	1	1	1	3	1	1	1	3	1	3	3	3	1	1	1
27	TIGRP2P355527_RS9056649	9468334	4	4	2	4	4	4	2	2	4	4	4	4	4	4	4	4	4	4	2	4	4	4	2	4	2	4	2	2	2	4	4	4	2	4	4	4	2	4	2	2	2	4	4	4
27	CHR27_36674436	9473596	4	4	2	4	4	4	2	2	4	4	4	4	4	4	4	4	4	4	2	4	4	4	2	4	2	4	2	2	2	4	2	4	2	4	4	4	2	4	2	2	2	4	4	4
27	CHR27_36671282	9476750	3	3	3	3	3	3	3	3	3	3	3	3	3	3	3	3	3	3	3	3	3	3	3	3	3	3	3	3	3	3	3	3	3	3	3	3	3	3	3	3	3	3	3	3
27	CHR27_36666694	9481352	1	1	1	1	1	1	1	1	1	1	1	1	1	1	1	1	1	1	1	1	1	1	1	1	1	1	1	1	1	1	3	1	1	1	1	1	1	1	1	1	1	1	1	1
27	BICF2S23658562	9486871	4	4	2	4	4	4	2	2	4	4	4	4	4	4	4	4	4	4	2	4	4	4	2	2	2	4	2	2	2	4	2	4	2	4	4	4	2	4	2	2	2	4	2	4
27	BICF2P478143	9491744	4	4	2	4	4	4	2	2	4	4	4	4	4	4	4	4	4	4	2	4	4	4	2	2	2	4	2	2	2	4	2	4	2	4	4	4	2	4	2	2	2	4	2	4
27	CHR27_36654138	9493899	2	4	4	4	4	4	4	4	4	4	4	4	4	4	4	4	4	4	4	4	4	4	2	4	4	4	4	4	4	4	4	4	4	4	4	4	4	4	4	4	4	4	2	4
27	BICF2P985027	9501338	1	1	1	1	1	1	1	1	1	1	1	1	1	1	1	1	1	1	1	1	1	1	1	1	1	1	1	1	1	1	1	1	1	1	1	1	1	1	1	1	1	1	1	1
27	BICF2S23610083	9519043	1	3	1	3	3	3	1	1	3	3	3	3	3	3	3	3	3	3	1	3	3	3	1	1	1	3	1	1	1	3	3	3	1	3	3	3	1	3	1	1	1	3	1	3
27	BICF2S23652189	9529161	2	4	2	4	4	4	2	4	4	4	4	4	4	4	4	4	4	4	4	4	4	4	2	2	2	4	2	2	4	4	2	4	2	4	4	4	2	4	2	2	2	4	2	4
27	BICF2P436623	9535846	2	2	2	2	2	2	4	2	2	2	2	2	2	2	2	2	2	2	4	2	2	2	2	2	2	2	2	2	4	2	2	2	2	2	2	2	2	2	2	2	2	2	2	2
27	BICF2P918419	9554177	4	4	3	4	3	4	4	4	3	4	3	4	3	4	3	4	3	4	4	4	4	4	4	4	4	4	4	4	4	4	4	4	4	4	4	4	4	4	4	4	4	4	4	4
27	TIGRP2P355495_RS9199919	9569008	1	4	1	4	1	4	1	4	1	4	1	4	1	4	1	4	1	4	1	4	4	4	4	4	1	4	4	4	1	1	4	4	4	4	4	4	1	4	4	4	4	4	1	4
27	CHR27_36577522	9572227	3	1	1	1	1	1	1	1	1	1	1	1	1	1	1	1	1	1	1	1	1	1	1	1	3	1	1	1	3	1	1	1	1	1	1	1	3	1	1	1	1	1	3	1
27	BICF2P67967	9579333	1	1	1	1	1	1	1	1	1	1	1	1	1	1	1	1	1	1	1	1	1	1	1	1	1	1	1	1	1	1	1	1	1	1	1	1	1	1	1	1	1	1	1	1
27	CHR27_36564643	9585104	2	4	4	4	4	4	4	4	4	4	4	4	4	4	4	4	4	4	4	4	4	4	4	4	2	4	4	4	4	4	4	4	4	4	4	4	4	4	4	4	4	4	2	4
27	CHR27_36563967	9585764	1	3	3	3	3	3	3	3	3	3	3	3	3	3	3	3	3	3	3	3	3	3	3	3	1	3	3	3	3	3	3	3	3	3	3	3	3	3	3	3	3	3	1	3
27	BICF2P699313	9590074	4	2	2	2	2	2	2	2	2	2	2	2	2	2	2	2	2	2	2	2	2	2	2	2	4	2	2	2	2	2	2	2	2	2	2	2	2	2	2	2	2	2	4	2
27	BICF2P992747	9594888	4	4	2	4	2	4	2	4	2	4	2	4	2	4	2	4	2	4	2	4	4	4	4	4	4	4	4	4	2	4	4	4	4	4	4	4	4	4	4	4	4	4	4	4
27	CHR27_36542335	9607422	4	2	2	2	2	2	2	2	2	2	2	2	2	2	2	2	2	2	2	2	2	2	2	2	4	2	2	2	2	2	2	2	2	2	2	2	2	2	2	2	2	2	4	2
27	CHR27_36542309	9607448	1	2	2	2	2	2	2	2	2	2	2	2	2	2	2	2	2	2	2	2	2	2	2	2	1	2	2	2	2	2	2	2	2	2	2	2	2	2	2	2	2	2	1	2
27	BICF2P988983	9615172	3	2	3	2	3	2	2	2	3	2	3	2	3	2	3	2	3	2	2	2	2	2	2	2	2	2	2	2	2	2	2	2	2	2	2	2	2	2	2	2	2	2	2	2
27	CHR27_36532523	9617221	4	2	4	2	4	2	2	2	4	2	4	2	4	2	4	2	4	2	2	2	2	2	2	2	2	2	2	2	2	2	2	2	2	2	2	2	2	2	2	2	2	2	2	2
27	CHR27_36531094	9618650	3	1	3	1	3	1	3	1	3	1	3	1	3	1	3	1	3	1	3	1	1	1	1	1	1	1	1	1	3	1	1	1	1	1	1	1	1	1	1	1	1	1	1	1
27	BICF2P56372	9621349	3	3	3	3	3	3	1	3	3	3	3	3	3	3	3	3	3	3	1	3	3	3	3	3	3	3	3	3	1	3	3	3	3	3	3	3	3	3	3	3	3	3	3	3
27	CHR27_36527479	9622259	2	2	2	2	2	2	2	2	2	2	2	2	2	2	2	2	2	2	2	2	2	2	2	2	2	2	2	2	2	2	2	2	2	2	2	2	2	2	2	2	2	2	2	2
27	BICF2P1233788	9632336	3	1	1	1	1	1	3	1	1	1	1	1	1	1	1	1	1	1	3	1	1	1	1	1	1	1	1	1	3	1	1	1	1	1	1	1	1	1	1	1	1	1	1	1
27	BICF2P155064	9650033	4	4	2	4	2	4	4	4	2	4	2	4	2	4	2	4	2	4	4	4	4	4	4	4	4	4	4	4	4	4	4	4	4	4	4	4	4	4	4	4	4	4	4	4
27	BICF2P794117	9665223	4	3	3	3	4	3	3	3	4	3	4	3	4	3	4	3	4	3	4	3	4	4	4	3	3	3	3	3	3	3	0	0	4	3	4	4	3	3	3	3	4	3	4	3
27	BICF2P1300533	9681438	3	3	3	3	3	3	1	3	3	3	3	3	3	3	3	3	3	3	1	3	3	3	3	3	1	3	3	3	1	1	3	3	3	3	3	3	1	3	3	3	3	3	1	3
27	CHR27_36457292	9692178	1	1	1	1	1	1	1	1	1	1	1	1	1	1	1	1	1	1	1	1	1	1	1	1	4	1	1	1	4	1	1	1	1	1	1	1	4	1	1	1	1	1	4	1
27	TIGRP2P355422_RS9047882	9692960	3	3	1	3	1	3	3	3	1	3	1	3	1	3	1	3	1	3	3	3	3	3	3	3	1	3	3	3	1	3	3	3	3	3	3	3	1	3	3	3	3	3	1	3
27	CHR27_36452304	9697364	4	4	4	4	4	4	4	4	4	4	4	4	4	4	4	4	4	4	4	4	4	4	4	4	4	4	4	4	4	4	4	4	4	4	4	4	4	4	4	4	4	4	4	4
27	CHR27_36446860	9702805	3	3	3	3	3	3	3	3	3	3	3	3	3	3	3	3	3	3	3	3	3	3	3	3	3	3	3	3	3	3	3	3	3	3	3	3	3	3	3	3	3	3	3	3
27	BICF2P1236808	9703552	1	1	1	1	1	1	1	1	1	1	1	1	1	1	1	1	1	1	1	1	1	1	1	1	1	1	1	1	1	1	1	1	1	1	1	1	1	1	1	1	1	1	1	1
27	CHR27_36444789	9704880	3	3	3	3	3	3	1	3	3	3	3	3	3	3	3	3	3	3	1	3	3	3	3	3	3	3	3	3	1	3	3	3	3	3	3	3	3	3	3	3	3	3	3	3
27	CHR27_36438648	9710997	6	5	5	5	5	5	5	5	5	5	5	5	5	5	5	5	5	5	5	5	5	5	5	5	5	5	5	5	5	5	6	5	5	5	5	5	5	5	5	5	5	5	5	5
27	BICF2P337576	9712723	1	1	3	1	3	1	3	1	3	1	3	1	3	1	3	1	3	1	3	1	1	1	1	1	3	1	1	1	3	3	1	1	1	1	1	1	3	1	1	1	1	1	3	1
27	CHR27_36426626	9723050	2	2	2	2	2	2	2	2	2	2	2	2	2	2	2	2	2	2	2	2	2	2	2	2	2	2	2	2	4	2	2	2	2	2	2	2	4	2	2	2	2	2	2	2
27	TIGRP2P355396_RS8865600	9730477	2	2	4	2	4	2	2	2	4	2	4	2	4	2	4	2	4	2	2	2	2	2	2	2	4	2	2	2	4	2	2	2	2	2	2	2	4	2	2	2	2	2	4	2
27	CHR27_36412031	9737645	1	1	3	1	3	1	1	1	3	1	3	1	3	1	3	1	3	1	1	1	1	1	1	1	3	1	1	1	3	1	1	1	1	1	1	1	3	1	1	1	1	1	3	1
27	BICF2P491441	9741293	4	4	2	4	2	4	4	4	2	4	2	4	2	4	2	4	2	4	4	4	4	4	4	4	2	4	4	4	2	4	4	4	4	4	4	4	2	4	4	4	4	4	2	4
27	BICF2S23152419	9747387	3	3	1	3	1	3	1	3	1	3	1	3	1	3	1	3	1	3	1	3	3	3	3	3	1	3	3	3	1	3	3	3	3	3	3	3	3	3	3	3	3	3	1	3
27	BICF2P196383	9764601	4	4	4	4	4	4	4	4	4	4	4	4	4	4	4	4	4	4	4	4	4	4	4	4	4	4	4	4	4	4	4	4	4	4	4	4	4	4	4	4	4	4	4	4
27	TIGRP2P355380_RS8669609	9771366	4	4	3	4	3	4	4	4	3	4	3	4	3	4	3	4	3	4	4	4	4	4	4	4	3	4	4	4	3	4	4	4	4	4	4	4	3	4	4	4	4	4	3	4
27	BICF2P1337232	9772681	3	1	1	1	3	1	1	1	3	1	3	1	3	1	3	1	3	1	3	1	3	3	1	1	1	1	1	1	1	1	3	1	3	1	3	3	1	1	1	1	3	1	1	1
27	CHR27_36376128	9773207	4	2	2	2	2	2	2	2	2	2	2	2	2	2	2	2	2	2	2	2	2	2	2	2	2	2	2	2	2	2	2	2	2	2	2	2	2	2	2	2	2	2	2	2
27	CHR27_36375816	9773519	1	3	1	3	3	3	1	1	3	3	3	3	3	3	3	3	3	3	1	3	3	3	1	1	1	3	1	1	1	1	1	3	1	3	3	3	1	1	1	1	1	3	1	3
27	BICF2S23712613	9777594	2	4	4	4	2	4	4	4	2	4	2	4	2	4	2	4	2	4	2	4	2	2	4	4	4	4	4	4	4	4	2	4	2	4	2	2	4	4	4	4	2	4	4	4
27	BICF2P724322	9788229	3	1	1	1	1	1	1	1	1	1	1	1	1	1	1	1	1	1	1	1	1	1	1	1	1	1	1	1	1	1	1	1	1	1	1	1	1	1	1	1	1	1	1	1
27	BICF2P1266936	9803732	3	3	3	3	1	3	3	3	1	3	1	3	1	3	1	3	1	3	1	3	1	1	3	3	3	3	3	3	3	3	1	3	1	3	1	1	3	3	3	3	1	3	3	3
27	BICF2S23438003	9809240	3	3	3	3	1	3	3	3	1	3	1	3	1	3	1	3	1	3	1	3	1	1	3	3	3	3	3	3	3	3	1	3	1	3	1	1	3	3	3	3	1	3	3	3
27	BICF2P591355	9822270	3	1	3	1	3	1	1	1	3	1	3	1	3	1	3	1	3	1	1	1	1	1	1	1	3	1	1	1	3	1	1	1	1	1	1	1	3	1	1	1	1	1	3	1
27	CHR27_36315875	9831136	3	4	3	4	3	4	4	4	3	4	3	4	3	4	3	4	3	4	4	4	4	4	4	4	3	4	4	4	3	4	4	4	4	4	4	4	3	4	4	4	4	4	3	4
27	BICF2P1283518	9831221	3	3	3	3	3	3	3	3	3	3	3	3	3	3	3	3	3	3	3	3	3	3	3	3	3	3	3	3	3	3	3	3	3	3	3	3	3	3	3	3	3	3	3	3
27	CHR27_36308614	9838395	1	1	1	1	1	1	1	1	1	1	1	1	1	1	1	1	1	1	1	1	1	1	1	1	1	1	1	1	1	1	1	1	1	1	1	1	1	1	1	1	1	1	1	1
27	CHR27_36308522	9838487	4	4	4	4	4	4	4	4	4	4	4	4	4	4	4	4	4	4	4	4	4	4	4	4	4	4	4	4	4	4	4	4	4	4	4	4	4	4	4	4	4	4	4	4
27	CHR27_36298185	9848823	4	4	4	4	4	4	4	4	4	4	4	4	4	4	4	4	4	4	4	4	4	4	4	4	4	4	4	4	4	4	4	4	4	4	4	4	4	4	4	4	4	4	4	4
27	BICF2P870359	9849853	1	3	3	3	3	3	3	3	3	3	3	3	3	3	3	3	3	3	3	3	3	3	3	3	3	3	3	3	3	3	3	3	3	3	3	3	3	3	3	3	3	3	3	3
27	BICF2S23629275	9865633	3	3	3	3	3	3	3	3	3	3	3	3	3	3	3	3	3	3	3	3	3	3	3	3	3	3	3	3	3	3	3	3	3	3	3	3	3	3	3	3	3	3	3	3
27	CHR27_36268808	9878242	1	1	3	1	1	1	3	1	1	1	1	1	1	1	1	1	1	1	1	1	1	1	3	1	3	1	3	3	1	1	1	1	3	1	1	1	3	1	3	3	3	1	1	1
27	CHR27_36255536	9891503	1	3	1	3	3	3	1	1	3	3	3	3	3	3	3	3	3	3	1	3	3	3	1	1	1	1	1	1	1	3	1	3	1	3	3	3	1	3	1	1	1	3	1	1
27	BICF2P798175	9903075	2	2	2	2	2	2	2	2	2	2	2	2	2	2	2	2	2	2	2	2	2	2	2	2	2	2	2	2	2	2	2	2	2	2	2	2	2	2	2	2	2	2	2	2
27	CHR27_36242146	9905145	4	4	2	4	4	4	2	4	4	4	4	4	4	4	4	4	4	4	4	4	4	4	2	4	2	2	2	2	4	4	2	4	2	4	4	4	2	4	2	2	2	4	2	4
27	CHR27_36229384	9917917	2	4	2	4	4	4	2	2	4	4	4	4	4	4	4	4	4	4	2	4	4	4	2	2	2	2	2	2	2	4	2	4	2	4	4	4	2	4	2	2	2	4	2	2
27	BICF2S23248809	9927933	3	1	3	1	1	1	3	3	1	1	1	1	1	1	1	1	1	1	3	1	1	1	3	3	3	3	3	3	3	1	3	1	3	1	1	1	3	1	3	3	3	1	3	3
27	CHR27_36204529	9942768	3	4	3	4	4	4	3	3	4	4	4	4	4	4	4	4	4	4	3	4	4	4	3	3	3	3	3	3	3	4	3	4	3	4	4	4	3	4	3	3	3	4	3	3
27	CHR27_36202514	9944784	4	2	2	2	2	2	2	2	2	2	2	2	2	2	2	2	2	2	2	2	2	2	2	2	2	2	2	2	2	2	2	2	2	2	2	2	2	2	2	2	2	2	2	2
27	CHR27_36202448	9944850	3	3	3	3	3	3	3	3	3	3	3	3	3	3	3	3	3	3	3	3	3	3	3	3	1	3	3	3	3	3	1	3	3	3	3	3	3	3	3	3	3	3	1	3
27	CHR27_36201387	9945911	4	4	3	4	4	4	3	3	4	4	4	4	4	4	4	4	4	4	3	4	4	4	3	4	3	4	3	3	3	4	4	4	3	4	4	4	3	4	3	3	3	4	4	4
27	BICF2P526639	9951167	1	1	3	3	3	3	3	3	3	3	3	3	3	3	3	3	3	3	3	3	3	3	1	3	1	3	3	3	3	3	1	3	3	3	3	3	3	3	3	3	3	3	1	1
27	BICF2S23255928	9957426	3	3	1	3	3	3	1	1	3	3	3	3	3	3	3	3	3	3	1	3	3	3	1	3	1	3	1	1	1	3	3	3	1	3	3	3	1	3	1	1	1	3	3	3
27	BICF2S232692	9974812	1	1	3	3	3	3	3	3	3	3	3	3	3	3	3	3	3	3	3	3	3	3	1	3	1	3	3	3	3	3	1	3	3	3	3	3	3	3	3	3	3	3	1	1
27	BICF2S232259	9978624	3	3	4	4	4	4	3	4	4	4	4	4	4	4	4	4	4	4	3	4	4	4	4	4	4	4	4	4	3	4	4	4	4	4	4	4	4	4	4	4	4	4	4	4
27	BICF2S23056822	9989551	1	1	1	1	1	1	1	1	1	1	1	1	1	1	1	1	1	1	1	1	1	1	1	1	1	1	1	1	1	1	3	1	1	1	1	1	1	1	1	1	1	1	1	1
27	CHR27_36145492	9998751	6	6	6	6	6	6	6	6	6	6	6	6	6	6	6	6	6	6	6	6	6	6	5	6	5	6	6	6	6	6	6	6	6	6	6	6	6	6	6	6	6	6	5	5
27	BICF2S24412562	9999167	4	4	2	2	2	2	4	2	2	2	2	2	2	2	2	2	2	2	4	2	2	2	4	2	2	2	2	2	4	2	4	2	2	2	2	2	2	2	2	2	2	2	4	2
27	CHR27_36144797	9999449	2	2	2	2	2	2	4	2	2	2	2	2	2	2	2	2	2	2	4	2	2	2	2	2	2	2	2	2	4	2	4	2	2	2	2	2	2	2	2	2	2	2	2	2
27	CHR27_36144178	10000074	2	2	4	4	4	4	4	4	4	4	4	4	4	4	4	4	4	4	4	4	4	4	2	4	4	4	4	4	4	4	4	4	4	4	4	4	4	4	4	4	4	4	2	4
27	CHR27_36142994	10001211	4	4	4	4	4	4	4	4	4	4	4	4	4	4	4	4	4	4	4	4	4	4	4	4	4	4	4	4	4	4	4	4	4	4	4	4	4	4	4	4	4	4	4	4
27	CHR27_36138514	10005683	2	2	2	2	2	2	2	2	2	2	2	2	2	2	2	2	2	2	2	2	2	2	2	2	3	2	2	2	2	2	2	2	2	2	2	2	2	2	2	2	2	2	3	2
27	BICF2P471347	10017346	2	2	2	2	2	2	2	2	2	2	2	2	2	2	2	2	2	2	2	2	2	2	2	2	1	2	2	2	2	2	1	2	2	2	2	2	2	2	2	2	2	2	1	2
27	TIGRP2P355298_RS9090080	10030970	2	2	4	4	4	2	4	2	4	2	4	2	4	2	4	2	4	2	2	2	2	2	4	2	4	2	4	4	4	2	2	2	4	2	2	2	4	4	4	4	4	2	2	2
27	BICF2P876139	10047255	1	1	1	1	1	1	1	1	1	1	1	1	1	1	1	1	1	1	1	1	1	1	1	1	1	1	1	1	1	1	1	1	1	1	1	1	1	1	1	1	1	1	1	1
27	BICF2S2367491	10055534	3	3	1	3	1	3	3	3	1	3	1	3	1	3	1	3	1	3	3	3	3	3	3	3	3	3	3	3	1	3	3	3	3	3	3	3	1	3	3	3	3	3	3	3
27	BICF2P664497	10075358	2	4	4	4	4	4	2	4	4	4	4	4	4	4	4	4	4	4	2	4	4	4	2	4	2	4	4	4	2	4	2	4	4	4	4	4	4	4	4	4	4	4	2	2
27	CHR27_36068357	10077498	2	2	2	2	2	2	2	2	2	2	2	2	2	2	2	2	2	2	2	2	2	2	2	2	4	2	2	2	2	2	2	2	2	2	2	2	2	2	2	2	2	2	4	2
27	BICF2P1462948	10078525	3	1	1	1	1	1	3	1	1	1	1	1	1	1	1	1	1	1	3	1	1	1	3	1	3	1	1	1	3	1	3	1	1	1	1	1	1	1	1	1	1	1	3	3
27	CHR27_36059721	10086134	3	3	3	3	3	3	3	3	3	3	3	3	3	3	3	3	3	3	3	3	3	3	3	3	3	3	3	3	3	3	3	3	3	3	3	3	3	3	3	3	3	3	3	3
27	G1332F14S96	10105129	2	2	2	2	1	2	1	2	1	2	1	2	1	2	1	2	1	2	1	1	1	1	1	2	1	2	2	2	1	2	1	2	1	2	1	1	2	2	2	2	1	2	1	1
27	CHR27_36040327	10105558	1	3	3	3	1	3	1	3	1	3	1	3	1	3	1	3	1	3	1	1	1	1	1	3	1	3	3	3	1	3	1	3	1	3	1	1	3	3	3	3	1	3	1	1
27	BICF2P1017069	10127297	1	1	1	3	3	3	0	0	3	3	3	3	3	3	3	3	3	3	3	3	3	3	1	1	1	3	1	1	3	3	1	3	1	3	3	3	1	3	1	1	1	3	1	3
27	BICF2S2291431	10139741	4	4	4	4	4	4	4	4	4	4	4	4	4	4	4	4	4	4	4	4	4	4	4	4	2	4	4	4	4	4	4	4	4	4	4	4	4	4	4	4	4	4	2	4
27	BICF2S23527909	10155465	4	2	2	2	4	2	2	2	4	2	4	2	4	2	4	2	4	2	4	2	4	4	4	2	2	2	2	2	2	2	4	2	4	2	4	4	2	2	2	2	4	2	4	2
27	BICF2P1177562	10158764	1	1	1	1	1	1	1	1	1	1	1	1	1	1	1	1	1	1	1	1	1	1	1	1	1	1	1	1	1	1	2	1	1	1	1	1	1	1	1	1	1	1	1	1
27	CHR27_35964172	10181415	4	4	4	4	2	4	2	4	2	4	2	4	2	4	2	4	2	4	2	2	2	2	4	4	4	4	4	4	2	4	2	4	2	4	2	2	4	4	4	4	2	4	4	4
27	CHR27_35958587	10187018	4	4	4	4	2	4	2	4	2	4	2	4	2	4	2	4	2	4	2	2	2	2	4	4	4	4	4	4	2	4	2	4	2	4	2	2	4	4	4	4	2	4	4	4
27	CHR27_35953843	10191732	6	5	5	5	5	5	5	5	5	5	5	5	5	5	5	5	5	5	5	5	5	5	6	5	5	5	5	5	5	5	5	5	5	5	5	5	5	5	5	5	5	5	6	5
27	BICF2P1411078	10200116	3	3	3	3	3	3	3	3	3	3	3	3	3	3	3	3	3	3	3	3	3	3	3	3	3	3	3	3	3	3	3	3	3	3	3	3	3	3	3	3	3	3	3	3
27	BICF2P710848	10205846	1	1	1	1	1	1	1	1	1	1	1	1	1	1	1	1	1	1	1	1	1	1	1	1	1	1	1	1	1	1	1	1	1	1	1	1	1	1	1	1	1	1	1	1
27	TIGRP2P355255_RS8949921	10219668	2	2	2	2	2	2	2	2	2	2	2	2	2	2	2	2	2	2	2	2	2	2	2	2	2	2	2	2	2	2	2	2	2	2	2	2	2	2	2	2	2	2	2	2
27	BICF2S23115760	10229682	3	3	3	3	3	3	3	3	3	3	3	3	3	3	3	3	3	3	3	3	3	3	3	3	3	3	3	3	3	3	3	3	3	3	3	3	3	3	3	3	3	3	3	3
27	TIGRP2P355245_RS9139856	10244053	3	3	3	3	3	3	3	3	3	3	3	3	3	3	3	3	3	3	3	3	3	3	3	3	3	3	3	3	3	3	3	3	3	3	3	3	3	3	3	3	3	3	3	3
27	BICF2S22927007	10265374	3	3	4	3	3	3	4	3	3	3	3	3	3	3	3	3	3	3	3	3	3	3	4	3	4	4	4	4	3	3	3	3	4	3	3	3	4	3	4	4	4	3	4	3
27	CHR27_35870787	10274693	3	3	1	3	3	3	1	3	3	3	3	3	3	3	3	3	3	3	3	3	3	3	1	3	1	3	1	1	3	3	3	3	1	3	3	3	1	3	1	1	1	3	3	3
27	CHR27_35869243	10276237	2	2	2	1	2	1	2	1	2	1	2	1	2	1	2	1	2	1	2	1	1	1	2	1	2	1	1	1	2	2	2	1	1	1	1	1	2	1	1	1	1	1	2	2
27	BICF2P965861	10282399	1	1	1	1	2	1	1	1	2	1	2	1	2	1	2	1	2	1	2	1	2	2	1	1	1	1	1	1	1	1	2	1	2	1	2	2	1	1	1	1	2	1	1	1
27	BICF2P165626	10291787	4	4	4	4	4	4	2	4	4	4	4	4	4	4	4	4	4	4	2	4	4	4	2	4	2	4	4	4	2	4	4	4	4	4	4	4	4	4	4	4	4	4	2	2
27	CHR27_35838247	10307122	1	1	3	1	1	1	3	1	1	1	1	1	1	1	1	1	1	1	1	1	1	1	3	1	3	1	3	3	1	1	3	1	3	1	1	1	3	1	3	3	3	1	1	1
27	CHR27_35837969	10307400	4	4	2	4	4	4	2	4	4	4	4	4	4	4	4	4	4	4	4	4	4	4	2	4	2	4	2	2	4	4	2	4	2	4	4	4	2	4	2	2	2	4	4	4
27	CHR27_35835202	10310170	2	4	2	4	4	4	2	2	4	4	4	4	4	4	4	4	4	4	2	4	4	4	2	4	2	2	2	2	2	4	2	4	2	4	4	4	2	4	2	2	2	4	2	4
27	BICF2S23627170	10316632	4	2	2	2	2	2	4	2	2	2	2	2	2	2	2	2	2	2	4	2	2	2	2	2	4	2	2	2	4	2	2	2	2	2	2	2	2	2	2	2	2	2	4	2
27	BICF2S23644804	10321791	1	3	3	3	3	3	1	3	3	3	3	3	3	3	3	3	3	3	1	3	3	3	3	3	1	3	3	3	1	3	3	3	3	3	3	3	3	3	3	3	3	3	1	3
27	BICF2P1010171	10331116	1	1	1	1	1	1	3	1	1	1	1	1	1	1	1	1	1	1	3	1	1	1	1	1	1	1	1	1	3	3	1	1	1	1	1	1	3	1	1	1	1	1	1	1
27	BICF2S23155195	10341785	2	2	4	2	2	2	4	2	2	2	2	2	2	2	2	2	2	2	2	2	2	2	4	2	4	2	4	4	2	2	4	2	4	2	2	2	4	2	4	4	4	2	2	2
27	TIGRP2P355220_RS9110300	10353172	2	2	3	2	2	2	3	2	2	2	2	2	2	2	2	2	2	2	2	2	2	2	3	2	3	3	3	3	3	2	2	2	3	2	2	2	3	3	3	3	3	2	3	2
27	BICF2S23523834	10372980	2	2	2	2	2	2	4	2	2	2	2	2	2	2	2	2	2	2	4	2	2	2	2	2	2	2	2	2	4	2	2	2	2	2	2	2	2	2	2	2	2	2	2	2
27	BICF2S2327715	10375363	4	4	4	4	4	4	2	4	4	4	4	4	4	4	4	4	4	4	2	4	4	4	4	4	4	4	4	4	2	2	4	4	4	4	4	4	2	4	4	4	4	4	4	4
27	BICF2P1260919	10391023	1	3	3	3	3	3	1	3	3	3	3	3	3	3	3	3	3	3	1	3	3	3	3	3	3	3	3	3	1	3	3	3	3	3	3	3	3	3	3	3	3	3	3	3
27	BICF2P1028451	10411001	4	2	2	2	2	2	4	2	2	2	2	2	2	2	2	2	2	2	4	2	2	2	2	2	2	2	2	2	4	2	2	2	2	2	2	2	2	2	2	2	2	2	2	2
27	BICF2S23040045	10431313	2	4	4	4	4	4	4	4	4	4	4	4	4	4	4	4	4	4	4	4	4	4	4	4	4	4	4	4	4	4	4	4	4	4	4	4	4	4	4	4	4	4	4	4
27	BICF2P1103245	10444467	2	2	4	2	2	2	4	2	2	2	2	2	2	2	2	2	2	2	2	2	2	2	4	4	4	2	4	4	4	2	4	2	4	2	2	2	4	4	4	4	4	2	4	2
27	TIGRP2P355155_RS8907089	10448774	1	3	1	3	3	3	1	3	3	3	3	3	3	3	3	3	3	3	3	3	3	3	1	1	1	3	1	1	1	3	1	3	1	3	3	3	1	1	1	1	1	3	1	3
27	CHR27_35701055	10450480	1	1	1	1	1	1	1	1	1	1	1	1	1	1	1	1	1	1	1	1	1	1	1	1	1	1	1	1	1	1	3	1	1	1	1	1	1	1	1	1	1	1	1	1
27	BICF2P466153	10451217	0	0	0	0	0	0	0	0	0	0	0	0	0	0	0	0	0	0	0	0	0	0	0	0	0	0	0	0	0	0	0	0	0	0	0	0	0	0	0	0	0	0	0	0
27	CHR27_35700257	10451278	3	3	3	3	3	3	3	3	3	3	3	3	3	3	3	3	3	3	3	3	3	3	3	3	3	3	3	3	3	3	3	3	3	3	3	3	3	3	3	3	3	3	3	3
27	CHR27_35699829	10451706	3	3	3	3	3	3	3	3	3	3	3	3	3	3	3	3	3	3	3	3	3	3	3	3	3	3	3	3	3	3	3	3	3	3	3	3	3	3	3	3	3	3	3	3
27	CHR27_35699737	10451798	0	0	0	0	0	0	0	0	0	0	0	0	0	0	0	0	0	0	0	0	0	0	0	0	0	0	0	0	0	0	0	0	0	0	0	0	0	0	0	0	0	0	0	0
27	CHR27_35699638	10451897	3	3	3	3	3	3	4	3	3	3	3	3	3	3	3	3	3	3	4	3	3	3	3	3	4	3	3	3	4	3	3	3	3	3	3	3	3	3	3	3	3	3	4	3
27	CHR27_35699483	10452052	3	3	3	3	3	3	1	3	3	3	3	3	0	0	0	0	3	3	1	3	3	3	3	3	3	3	3	3	1	3	3	3	3	3	3	3	3	3	3	3	3	3	3	3
27	TIGRP2P355154_RS9171624	10453380	3	4	3	4	4	4	3	4	4	4	4	4	4	4	4	4	4	4	4	4	4	4	3	3	3	4	3	3	3	4	3	4	3	4	4	4	3	3	3	3	3	4	3	4
27	BICF2S23657994	10464771	2	2	2	2	2	2	4	2	2	2	2	2	2	2	2	2	2	2	4	2	2	2	2	2	4	2	2	2	4	2	4	2	2	2	2	2	2	2	2	2	2	2	4	2
27	TIGRP2P355141_RS8614546	10490808	2	2	2	2	2	2	2	2	2	2	2	2	2	2	2	2	2	2	2	2	2	2	2	2	2	2	2	2	4	2	4	2	2	2	2	2	4	2	2	2	2	2	2	2
27	CHR27_35658682	10500660	3	3	3	3	3	3	3	3	3	3	3	3	3	3	3	3	3	3	3	3	3	3	3	3	1	3	3	3	3	3	3	3	3	3	3	3	3	3	3	3	3	3	1	3
27	BICF2P22853	10509942	3	1	1	1	1	1	1	1	1	1	1	1	1	1	1	1	1	1	1	1	1	1	1	1	1	1	1	1	3	1	1	1	1	1	1	1	3	1	1	1	1	1	1	1
27	CHR27_35646942	10512398	3	3	1	3	1	1	3	3	1	1	1	1	1	1	1	1	1	1	1	3	1	1	3	3	3	3	3	3	3	3	1	3	1	3	1	1	3	3	3	3	1	3	3	3
27	CHR27_35641799	10517533	3	3	3	3	3	3	3	3	3	3	3	3	3	3	3	3	3	3	3	3	3	3	3	3	3	3	3	3	3	3	3	3	3	3	3	3	3	3	3	3	3	3	3	3
27	CHR27_35639304	10520028	4	4	4	4	4	4	4	4	4	4	4	4	4	4	4	4	4	4	4	4	4	4	4	4	2	4	4	4	4	4	4	4	4	4	4	4	4	4	4	4	4	4	2	4
27	BICF2S23039330	10526067	2	4	4	4	4	4	4	4	4	4	4	4	4	4	4	4	4	4	4	4	4	4	4	4	2	4	4	4	4	4	2	4	4	4	4	4	4	4	4	4	4	4	2	4
27	BICF2S23651416	10530627	2	4	4	4	4	4	2	4	4	4	4	4	4	4	4	4	4	4	2	4	4	4	4	4	2	4	4	4	2	2	4	4	4	4	4	4	2	4	4	4	4	4	2	4
27	BICF2P1401146	10549696	1	1	1	1	1	1	1	1	1	1	1	1	1	1	1	1	1	1	1	1	1	1	1	1	1	1	1	1	1	1	1	1	1	1	1	1	1	1	1	1	1	1	1	1
27	G1331F26S193	10568282	1	1	1	1	1	1	1	1	1	1	1	1	1	1	1	1	1	1	1	1	1	1	1	1	1	1	1	1	3	1	1	1	1	1	1	1	3	1	1	1	1	1	1	1
27	CHR27_35583799	10569039	3	3	3	3	3	3	3	3	3	3	3	3	3	3	3	3	3	3	3	3	3	3	3	3	3	3	3	3	1	3	1	3	3	3	3	3	1	3	3	3	3	3	3	3
27	CHR27_35583366	10569472	2	2	2	2	2	2	2	2	2	2	2	2	2	2	2	2	2	2	2	2	2	2	2	2	2	2	2	2	2	2	2	2	2	2	2	2	2	2	2	2	2	2	2	2
27	CHR27_35583144	10569694	2	2	2	2	2	2	2	2	2	2	2	2	2	2	2	2	2	2	2	2	2	2	2	2	2	2	2	2	2	2	2	2	2	2	2	2	2	2	2	2	2	2	2	2
27	BICF2S22946237	10573032	4	1	1	1	1	1	4	1	1	1	1	1	1	1	1	1	1	1	4	1	1	1	1	1	4	1	1	1	4	4	1	1	1	1	1	1	1	1	1	1	1	1	4	1
27	CHR27_35566250	10586596	4	4	4	4	4	4	4	4	4	4	4	4	4	4	4	4	4	4	4	4	4	4	4	4	4	4	4	4	2	4	2	4	4	4	4	4	2	4	4	4	4	4	4	4
27	CHR27_35566122	10586724	4	4	4	4	4	4	4	4	4	4	4	4	4	4	4	4	4	4	4	4	4	4	4	4	4	4	4	4	4	4	4	4	4	4	4	4	4	4	4	4	4	4	4	4
27	TIGRP2P355126_RS8710217	10586970	2	2	2	2	2	2	2	2	2	2	2	2	2	2	2	2	2	2	2	2	2	2	2	2	2	2	2	2	2	2	2	2	2	2	2	2	2	2	2	2	2	2	2	2
27	CHR27_35565843	10587003	1	1	1	1	1	1	1	1	1	1	1	1	1	1	1	1	1	1	1	1	1	1	1	1	1	1	1	1	1	1	1	1	1	1	1	1	1	1	1	1	1	1	1	1
27	BICF2P1138115	10589320	4	4	4	4	4	4	4	4	4	4	4	4	4	4	4	4	4	4	4	4	4	4	4	4	2	4	4	4	2	4	2	4	4	4	4	4	2	4	4	4	4	4	2	4
27	BICF2S23044442	10606832	4	4	4	4	4	4	4	4	4	4	4	4	4	4	4	4	4	4	4	4	4	4	4	4	2	4	4	4	2	4	2	4	4	4	4	4	2	4	4	4	4	4	2	4
27	BICF2P241622	10628502	4	4	4	4	4	4	4	4	4	4	4	4	4	4	4	4	4	4	4	4	4	4	4	4	4	4	4	4	2	4	2	4	4	4	4	4	2	4	4	4	4	4	4	4
27	BICF2P1136986	10636379	3	1	1	1	1	1	1	1	1	1	1	1	1	1	1	1	1	1	1	1	1	1	1	1	3	1	1	1	1	1	1	1	1	1	1	1	1	1	1	1	1	1	3	1
27	BICF2P534359	10658029	2	4	2	4	2	4	4	4	2	4	2	4	2	4	2	4	2	4	4	4	4	4	4	4	2	4	4	4	2	4	2	4	4	4	4	4	2	4	4	4	4	4	2	4
27	BICF2S22914296	10665721	4	2	2	2	2	2	2	2	2	2	2	2	2	2	2	2	2	2	2	2	2	2	2	2	4	2	2	2	2	2	2	2	2	2	2	2	2	2	2	2	2	2	4	2
27	BICF2P886645	10680674	3	3	4	3	4	3	3	3	4	3	4	3	4	3	4	3	4	3	3	3	3	3	3	3	3	3	3	3	4	3	4	3	3	3	3	3	4	3	3	3	3	3	3	3
27	TIGRP2P355057_RS9139707	10691065	2	2	2	4	4	4	2	2	4	4	4	4	4	4	4	4	4	4	2	4	4	4	2	2	2	2	2	2	2	4	4	4	2	4	4	4	2	4	2	2	2	4	2	2
27	CHR27_35434997	10711626	4	2	4	2	2	2	4	4	2	2	2	2	2	2	2	2	2	2	4	2	2	2	4	4	4	2	4	4	4	2	2	2	4	2	2	2	4	2	4	4	4	2	4	2
27	BICF2P226982	10723812	4	2	4	2	2	2	4	4	2	2	2	2	2	2	2	2	2	2	4	2	2	2	4	4	4	2	4	4	4	2	2	2	4	2	2	2	4	2	4	4	4	2	4	2
27	BICF2P822678	10727166	2	2	2	2	2	2	2	2	2	2	2	2	2	2	2	2	2	2	2	2	2	2	2	2	2	2	2	2	2	2	2	2	2	2	2	2	2	2	2	2	2	2	2	2
27	CHR27_35412422	10734201	3	1	3	1	1	1	3	3	1	1	1	1	1	1	1	1	1	1	3	1	1	1	3	3	3	1	3	3	3	1	1	1	3	1	1	1	3	1	3	3	3	1	3	1
27	BICF2S23517870	10739029	4	2	4	2	2	2	4	4	2	2	2	2	2	2	2	2	2	2	4	2	2	2	4	4	4	2	4	4	4	2	2	2	4	2	2	2	4	2	4	4	4	2	4	2
27	CHR27_35398898	10747778	3	3	3	3	3	3	3	3	3	3	3	3	3	3	3	3	3	3	3	3	3	3	3	3	3	3	3	3	3	3	3	3	3	3	3	3	3	3	3	3	3	3	3	3
27	TIGRP2P354942_RS8939633	10749084	0	0	0	0	0	0	0	0	0	0	0	0	0	0	0	0	0	0	0	0	0	0	0	0	0	0	0	0	0	0	0	0	0	0	0	0	0	0	0	0	0	0	0	0
27	BICF2P1259978	10765682	2	4	2	4	4	4	2	2	4	4	4	4	4	4	4	4	4	4	2	4	4	4	2	2	2	4	2	2	2	4	4	4	2	4	4	4	2	4	2	2	2	4	2	4
27	TIGRP2P354859_RS8418693	10777284	1	3	3	3	3	3	3	3	3	3	3	3	3	3	3	3	3	3	3	3	3	3	3	3	3	3	3	3	0	0	3	3	3	3	3	3	1	3	3	3	3	3	3	3
27	TIGRP2P354853_RS8948339	10779014	2	4	4	4	4	4	4	4	4	4	4	4	4	4	4	4	4	4	4	4	4	4	4	4	4	4	4	4	4	4	4	4	4	4	4	4	4	4	4	4	4	4	4	4
27	CHR27_35353685	10792956	2	2	2	2	0	0	0	0	0	0	0	0	0	0	0	0	0	0	0	0	0	0	2	2	0	0	2	2	2	2	0	0	0	0	0	0	2	2	2	2	0	0	0	0
27	BICF2G630152278	10813928	4	2	4	4	4	2	4	2	4	2	4	2	4	2	4	2	4	2	2	2	0	0	4	2	4	2	4	4	0	0	2	2	4	2	2	2	4	2	4	4	4	2	2	2
27	BICF2G630152254	10817494	0	0	0	0	0	0	0	0	0	0	0	0	0	0	0	0	0	0	0	0	0	0	0	0	0	0	0	0	0	0	0	0	0	0	0	0	0	0	0	0	0	0	0	0
27	BICF2P1069281	10836934	3	3	3	3	3	3	1	3	3	3	3	3	3	3	3	3	3	3	1	3	3	3	3	3	3	3	3	3	1	3	1	3	3	3	3	3	3	3	3	3	3	3	3	3
27	BICF2P1083623	10848981	4	1	1	1	1	1	4	1	1	1	1	1	1	1	1	1	1	1	4	1	1	1	1	1	1	1	1	1	4	4	4	1	1	1	1	1	4	1	1	1	1	1	1	1
27	TIGRP2P354821_RS8959496	10849760	2	2	2	2	2	2	2	2	2	2	2	2	2	2	2	2	2	2	2	2	2	2	2	2	2	2	2	2	2	2	2	2	2	2	2	2	2	2	2	2	2	2	2	2
27	BICF2P743502	10871591	4	4	4	4	4	4	4	4	4	4	4	4	4	4	4	4	4	4	4	4	4	4	4	4	4	4	4	4	4	4	4	4	4	4	4	4	4	4	4	4	4	4	4	4
27	BICF2P180904	10883791	1	1	1	1	1	1	1	1	1	1	1	1	1	1	1	1	1	1	1	1	1	1	1	1	1	1	1	1	1	1	1	1	1	1	1	1	1	1	1	1	1	1	1	1
27	BICF2P1346002	10902615	3	1	3	1	1	1	3	1	1	1	1	1	1	1	1	1	1	1	1	1	1	1	3	1	3	1	3	3	3	1	3	1	3	1	1	1	3	3	3	3	3	1	1	1
27	TIGRP2P354793_RS9044266	10906215	1	1	1	1	1	1	1	1	1	1	1	1	1	1	1	1	1	1	1	1	1	1	1	1	1	1	1	1	1	1	1	1	1	1	1	1	1	1	1	1	1	1	1	1
27	TIGRP2P354784_RS8713135	10926504	3	3	3	3	3	3	3	3	3	3	3	3	3	3	3	3	3	3	3	3	3	3	1	3	3	3	3	3	3	3	3	3	3	3	3	3	3	3	3	3	3	3	1	3
27	CHR27_35215370	10929783	1	1	1	1	1	1	1	1	1	1	1	1	1	1	1	1	1	1	1	1	1	1	1	1	1	1	1	1	1	1	1	1	1	1	1	1	1	1	1	1	1	1	1	1
27	CHR27_35214654	10930499	4	4	4	4	4	4	4	4	4	4	4	4	4	4	4	4	4	4	4	4	4	4	4	4	4	4	4	4	4	4	4	4	4	4	4	4	4	4	4	4	4	4	4	4
27	BICF2P457587	10949837	1	1	1	1	1	1	1	1	1	1	1	1	1	1	1	1	1	1	1	1	1	1	3	1	3	1	1	1	1	1	1	1	1	1	1	1	1	1	1	1	1	1	3	3
27	TIGRP2P354749_RS8849120	10953418	2	2	2	2	2	2	2	2	2	2	2	2	2	2	2	2	2	2	2	2	2	2	4	2	2	2	2	2	2	2	2	2	2	2	2	2	2	2	2	2	2	2	4	2
27	TIGRP2P354720_RS8652063	10971896	4	4	4	4	4	4	4	4	4	4	4	4	4	4	4	4	4	4	4	4	4	4	4	4	4	4	4	4	4	4	4	4	4	4	4	4	4	4	4	4	4	4	4	4
27	TIGRP2P354702_RS8810091	10980316	4	4	4	4	4	4	4	4	4	4	4	4	4	4	4	4	4	4	4	4	4	4	2	4	4	4	4	4	4	4	4	4	4	4	4	4	4	4	4	4	4	4	2	4
27	BICF2P1165253	10985758	4	2	4	2	2	2	4	4	2	2	2	2	2	2	2	2	2	2	4	2	2	2	4	4	4	4	4	4	4	4	2	2	4	2	2	2	4	4	4	4	4	2	4	4
27	CHR27_35155779	10989896	2	2	2	2	2	2	2	2	2	2	2	2	2	2	2	2	2	2	2	2	2	2	2	2	2	2	2	2	2	2	2	2	2	2	2	2	2	2	2	2	2	2	2	2
27	CHR27_35155693	10989982	3	3	3	3	3	3	3	3	3	3	3	3	3	3	3	3	3	3	3	3	3	3	3	3	3	3	3	3	3	3	3	3	3	3	3	3	3	3	3	3	3	3	3	3
27	CHR27_35153569	10992103	1	3	1	3	3	3	1	1	3	3	3	3	3	3	3	3	3	3	1	3	3	3	1	1	1	1	1	1	1	1	1	3	1	3	3	3	1	1	1	1	1	3	1	1
27	CHR27_35153530	10992142	2	2	2	2	2	2	2	2	2	2	2	2	2	2	2	2	2	2	2	2	2	2	2	2	2	2	2	2	2	2	2	2	2	2	2	2	2	2	2	2	2	2	2	2
27	TIGRP2P354689_RS8782930	11007087	3	4	4	4	4	4	3	4	4	4	4	4	4	4	4	4	4	4	3	4	4	4	3	4	3	4	4	4	3	4	3	4	4	4	4	4	4	4	4	4	4	4	3	3
27	CHR27_35132734	11012943	3	1	1	1	1	1	3	1	1	1	1	1	1	1	1	1	1	1	3	1	1	1	3	1	3	1	1	1	3	1	3	1	1	1	1	1	1	1	1	1	1	1	3	3
27	CHR27_35132265	11013412	2	2	2	2	2	2	2	2	2	2	2	2	2	2	2	2	2	2	2	2	2	2	2	2	2	2	2	2	2	2	2	2	2	2	2	2	2	2	2	2	2	2	2	2
27	TIGRP2P354682_RS9170382	11016029	4	4	2	4	4	4	2	4	4	4	4	4	4	4	4	4	4	4	4	4	4	4	2	4	2	4	2	2	2	4	4	4	2	4	4	4	2	2	2	2	2	4	4	4
27	BICF2P1439994	11023790	4	2	4	2	2	2	4	4	2	2	2	2	2	2	2	2	2	2	4	2	2	2	4	4	4	4	4	4	4	4	4	2	4	2	2	2	4	4	4	4	4	2	4	4
27	TIGRP2P354679_RS9126488	11032221	1	1	3	1	1	1	3	1	1	1	1	1	1	1	1	1	1	1	1	1	1	1	3	1	3	1	3	3	3	1	3	1	3	1	1	1	3	3	3	3	3	1	1	1
27	BICF2P1205537	11036511	2	2	4	2	2	2	4	2	2	2	2	2	2	2	2	2	2	2	2	2	2	2	4	2	4	2	4	4	4	2	2	2	4	2	2	2	4	4	4	4	4	2	2	2
27	TIGRP2P354674_RS8548244	11043189	1	1	3	1	1	1	3	1	1	1	1	1	1	1	1	1	1	1	1	1	1	1	3	1	3	1	3	3	3	1	1	1	3	1	1	1	3	3	3	3	3	1	1	1
27	BICF2P372229	11059785	3	3	1	3	3	3	1	3	3	3	3	3	3	3	3	3	3	3	3	3	3	3	1	1	1	1	1	1	3	3	3	3	1	3	3	3	1	3	1	1	1	3	1	1
27	CHR27_35064932	11082909	0	0	0	0	0	0	0	0	0	0	0	0	0	0	0	0	0	0	0	0	0	0	0	0	0	0	0	0	0	0	0	0	0	0	0	0	0	0	0	0	0	0	0	0
27	TIGRP2P354660_RS9044472	11087067	3	3	3	3	3	3	3	3	3	3	3	3	3	3	3	3	3	3	3	3	3	3	3	3	3	3	3	3	3	3	3	3	3	3	3	3	3	3	3	3	3	3	3	3
27	BICF2P562144	11107733	2	4	2	2	2	4	2	4	2	4	2	4	2	4	2	4	2	4	4	4	4	4	2	4	2	2	2	2	4	4	4	4	2	4	4	4	2	4	2	2	2	4	2	4
27	BICF2P997104	11121400	1	1	1	3	1	3	1	3	1	3	1	3	1	3	1	3	1	3	1	3	3	3	1	3	1	3	3	3	1	1	3	3	3	3	3	3	1	3	3	3	3	3	1	1
27	BICF2S23017437	11190107	3	4	4	4	3	4	4	4	3	4	3	4	3	4	3	4	3	4	3	4	3	3	4	4	4	4	4	4	3	4	3	4	3	4	3	3	3	4	4	4	3	4	4	4
27	BICF2S23340143	11209748	4	4	4	4	4	4	4	4	4	4	4	4	4	4	4	4	4	4	4	4	4	4	4	4	4	4	4	4	4	4	4	4	4	4	4	4	4	4	4	4	4	4	4	4
27	BICF2P1384583	11237798	3	3	3	3	3	3	3	3	3	3	3	3	3	3	3	3	3	3	3	3	3	3	3	3	1	3	3	3	3	3	1	3	3	3	3	3	3	3	3	3	3	3	1	3
27	BICF2S23221578	11270271	4	4	4	4	4	4	2	4	4	4	4	4	4	4	4	4	4	4	2	4	4	4	2	4	4	4	4	4	2	4	2	4	4	4	4	4	4	4	4	4	4	4	2	4
27	CHR27_34899885	11276788	1	1	1	1	1	1	1	1	1	1	1	1	1	1	1	1	1	1	1	1	1	1	1	1	1	1	1	1	1	1	1	1	1	1	1	1	1	1	1	1	1	1	1	1
27	BICF2S23031663	11284579	1	1	1	1	1	1	3	1	1	1	1	1	1	1	1	1	1	1	3	1	1	1	1	1	1	1	1	1	3	1	1	1	1	1	1	1	1	1	1	1	1	1	1	1
27	BICF2S2302100	11290478	1	1	2	2	2	1	2	2	2	1	2	1	2	1	2	1	2	1	2	1	1	1	2	1	2	1	2	2	2	1	2	1	2	1	1	1	2	1	2	2	2	1	1	1
27	CHR27_34876807	11299883	4	4	4	4	4	4	3	4	4	4	4	4	4	4	4	4	4	4	3	4	4	4	4	4	4	4	4	4	3	4	3	4	4	4	4	4	4	4	4	4	4	4	4	4
27	CHR27_34876466	11300224	4	4	4	4	4	4	2	4	4	4	4	4	4	4	4	4	4	4	2	4	4	4	4	4	4	4	4	4	2	4	4	4	4	4	4	4	4	4	4	4	4	4	4	4
27	BICF2S24413767	11302436	3	3	3	3	1	3	3	3	1	3	1	3	1	3	1	3	1	3	1	3	1	1	3	3	1	3	3	3	3	3	1	3	1	3	1	1	3	3	3	3	1	3	1	3
27	BICF2S22959481	11322082	1	1	1	1	1	1	3	1	1	1	1	1	1	1	1	1	1	1	3	1	1	1	1	1	1	1	1	1	3	1	1	1	1	1	1	1	1	1	1	1	1	1	1	1
27	BICF2P249248	11324904	4	4	4	4	4	4	4	4	4	4	4	4	4	4	4	4	4	4	4	4	4	4	4	4	4	4	4	4	4	4	4	4	4	4	4	4	4	4	4	4	4	4	4	4
27	CHR27_34827977	11348747	4	4	1	4	1	4	4	4	1	4	1	4	1	4	1	4	1	4	4	4	4	4	4	4	4	4	4	4	1	4	4	4	4	4	4	4	1	4	4	4	4	4	4	4
27	CHR27_34820271	11356453	0	0	0	0	0	0	0	0	0	0	0	0	0	0	0	0	0	0	0	0	0	0	0	0	0	0	0	0	0	0	0	0	0	0	0	0	0	0	0	0	0	0	0	0
27	BICF2S23535135	11379327	4	4	2	2	2	2	4	2	2	2	2	2	2	2	2	2	2	2	4	2	2	2	2	2	4	2	2	2	4	2	4	2	2	2	2	2	2	2	2	2	2	2	4	2
27	CHR27_34793528	11383232	4	4	3	4	4	4	3	4	4	4	4	4	4	4	4	4	4	4	4	4	4	4	3	4	3	4	3	3	3	4	4	4	3	4	4	4	3	3	3	3	3	4	4	4
27	BICF2P561980	11383604	3	3	1	1	1	1	3	1	1	1	1	1	1	1	1	1	1	1	3	1	1	1	1	1	3	1	1	1	3	1	3	1	1	1	1	1	1	1	1	1	1	1	3	1
27	BICF2P373605	11386214	4	4	2	2	2	2	4	2	2	2	2	2	2	2	2	2	2	2	4	2	2	2	2	2	4	2	2	2	4	2	4	2	2	2	2	2	2	2	2	2	2	2	4	2
27	BICF2P893308	11401803	3	3	3	3	3	3	3	3	3	3	3	3	3	3	3	3	3	3	3	3	3	3	3	3	1	3	3	3	3	3	3	3	3	3	3	3	3	3	3	3	3	3	1	3
27	TIGRP2P354605_RS9011062	11420194	1	1	1	1	1	1	1	1	1	1	1	1	1	1	1	1	1	1	1	1	1	1	1	1	1	1	1	1	1	1	1	1	1	1	1	1	1	1	1	1	1	1	1	1
27	BICF2P1463134	11427608	2	2	2	2	2	2	2	2	2	2	2	2	2	2	2	2	2	2	2	2	2	2	2	2	2	2	2	2	2	2	2	2	2	2	2	2	2	2	2	2	2	2	2	2
27	CHR27_34748874	11427875	4	4	4	4	4	4	4	4	4	4	4	4	4	4	4	4	4	4	4	4	4	4	4	4	4	4	4	4	4	4	4	4	4	4	4	4	4	4	4	4	4	4	4	4
27	TIGRP2P354591_RS9132759	11434641	3	3	3	3	3	3	3	3	3	3	3	3	3	3	3	3	3	3	3	3	3	3	3	3	3	3	3	3	3	3	3	3	3	3	3	3	3	3	3	3	3	3	3	3
27	CHR27_34739745	11437006	3	3	1	3	3	3	1	3	3	3	3	3	3	3	3	3	3	3	3	3	3	3	1	3	1	3	1	1	3	3	3	3	1	3	3	3	1	3	1	1	1	3	3	3
27	TIGRP2P354588_RS9115847	11444668	3	3	3	3	3	3	3	3	3	3	3	3	3	3	3	3	3	3	3	3	3	3	3	3	3	3	3	3	3	3	3	3	3	3	3	3	3	3	3	3	3	3	3	3
27	TIGRP2P354578_RS8807781	11462198	4	4	4	4	4	4	4	4	4	4	4	4	4	4	4	4	4	4	4	4	4	4	4	4	4	4	4	4	4	4	4	4	4	4	4	4	4	4	4	4	4	4	4	4
27	TIGRP2P354577_RS9000327	11467237	4	2	2	2	2	2	2	2	2	2	2	2	2	2	2	2	2	2	2	2	2	2	2	2	2	2	2	2	2	2	2	2	2	2	2	2	2	2	2	2	2	2	2	2
27	BICF2P1108187	11478777	2	4	4	4	4	4	4	4	4	4	4	4	4	4	4	4	4	4	4	4	4	4	4	4	4	4	4	4	4	4	4	4	4	4	4	4	4	4	4	4	4	4	4	4
27	BICF2P1410038	11497347	3	3	3	3	4	3	3	3	4	3	4	3	4	3	4	3	4	3	4	3	4	4	3	3	3	3	3	3	3	3	4	3	4	3	4	4	3	3	3	3	4	3	4	3
27	BICF2P55757	11502411	1	1	1	1	3	1	3	1	3	1	3	1	3	1	3	1	3	1	3	3	3	3	1	1	1	1	1	1	3	1	3	1	3	1	3	3	1	1	1	1	3	1	3	1
27	BICF2P179981	11518991	2	2	2	2	2	2	2	2	2	2	2	2	2	2	2	2	2	2	2	2	2	2	2	2	2	2	2	2	2	2	2	2	2	2	2	2	2	2	2	2	2	2	2	2
27	BICF2P840285	11526897	1	3	3	3	3	3	3	3	3	3	3	3	3	3	3	3	3	3	3	3	3	3	3	3	3	3	3	3	3	3	3	3	3	3	3	3	3	3	3	3	3	3	3	3
27	BICF2P577525	11542468	4	2	2	2	2	2	2	2	2	2	2	2	2	2	2	2	2	2	2	2	2	2	2	2	2	2	2	2	2	2	2	2	2	2	2	2	2	2	2	2	2	2	2	2
27	BICF2S2342979	11570513	2	1	2	2	2	1	2	1	2	1	2	1	2	1	2	1	2	1	1	1	1	1	2	1	2	2	2	2	1	1	1	1	2	1	1	1	2	1	2	2	2	1	2	1
27	BICF2P37671	11583387	2	4	4	4	2	4	4	4	2	4	2	4	2	4	2	4	2	4	2	4	2	2	2	4	4	4	4	4	2	4	2	2	2	4	2	2	2	4	4	4	2	4	2	4
27	BICF2P858364	11600235	3	3	1	3	1	3	3	3	1	3	1	3	1	3	1	3	1	3	3	3	3	3	1	3	3	3	3	3	1	3	3	3	3	3	3	3	1	3	3	3	3	3	3	3
27	BICF2P530430	11605051	2	2	4	2	4	2	2	2	4	2	4	2	4	2	4	2	4	2	2	2	2	2	4	2	2	2	2	2	2	2	4	2	2	2	2	2	2	2	2	2	2	2	2	2
27	TIGRP2P354542_RS8825552	11619010	2	4	4	4	2	4	4	4	2	4	2	4	2	4	2	4	2	4	2	4	2	2	2	4	2	4	4	4	2	4	2	2	2	4	2	2	2	4	4	4	2	4	2	2
27	BICF2P902471	11630182	2	2	2	2	2	2	4	2	2	2	2	2	2	2	2	2	2	2	4	2	2	2	2	2	2	2	2	2	4	2	2	2	2	2	2	2	2	2	2	2	2	2	2	2
27	BICF2S23132041	11638686	1	3	3	3	3	3	3	3	3	3	3	3	3	3	3	3	3	3	3	3	3	3	3	3	3	3	3	3	3	3	3	3	3	3	3	3	3	3	3	3	3	3	3	3
27	BICF2P911192	11657322	3	3	3	3	1	3	3	3	1	3	1	3	1	3	1	3	1	3	1	3	1	1	3	3	3	3	3	3	3	3	1	1	1	3	1	1	3	3	3	3	1	3	1	3
27	BICF2P368817	11663524	4	4	2	2	2	2	2	2	2	2	2	2	2	2	2	2	2	2	2	2	2	2	4	2	2	2	2	2	2	2	2	2	2	2	2	2	2	2	2	2	2	2	2	2
27	BICF2S2364131	11679775	3	1	1	1	1	1	0	0	1	1	1	1	1	1	1	1	1	1	3	1	1	1	1	1	3	1	1	1	3	1	1	1	1	1	1	1	1	1	1	1	1	1	3	1
27	BICF2P507776	11687368	2	4	2	4	2	4	2	4	2	4	2	4	2	4	2	4	2	4	2	4	4	4	4	4	4	4	4	4	2	2	4	4	4	4	4	4	2	4	4	4	4	4	4	4
27	TIGRP2P354508_RS8863689	11700530	4	2	4	4	4	2	4	2	4	2	4	2	4	2	4	2	4	2	2	2	2	2	4	4	4	2	4	4	4	2	2	2	4	2	2	2	4	4	4	4	4	2	2	2
27	TIGRP2P354504_RS8577266	11710625	1	3	1	1	1	3	1	3	1	3	1	3	1	3	1	3	1	3	3	3	3	3	1	1	1	3	1	1	1	3	3	3	1	3	3	3	1	1	1	1	1	3	3	3
27	BICF2P1268296	11723607	4	2	2	2	2	2	4	2	2	2	2	2	2	2	2	2	2	2	4	2	2	2	2	2	4	2	2	2	4	2	2	2	2	2	2	2	2	2	2	2	2	2	4	2
27	TIGRP2P354499_RS9162547	11733171	4	2	4	2	4	2	2	2	4	2	4	2	4	2	4	2	4	2	2	2	2	2	2	2	2	2	2	2	2	2	2	2	2	2	2	2	2	2	2	2	2	2	2	2
27	BICF2P794774	11742986	1	1	1	3	1	3	1	3	1	3	1	3	1	3	1	3	1	3	1	3	3	3	3	3	3	3	3	3	1	3	3	3	3	3	3	3	3	3	3	3	3	3	3	3
27	BICF2P1287109	11747124	3	4	4	4	4	4	3	4	4	4	4	4	4	4	4	4	4	4	3	4	4	4	4	4	4	4	4	4	3	4	4	4	4	4	4	4	4	4	4	4	4	4	4	4
27	BICF2P571747	11753703	4	2	4	2	4	2	2	2	4	2	4	2	4	2	4	2	4	2	2	2	2	2	2	2	2	2	2	2	2	2	2	2	2	2	2	2	2	2	2	2	2	2	2	2
27	BICF2S23611795	11762301	4	4	4	4	4	4	4	4	4	4	4	4	4	4	4	4	4	4	4	4	4	4	4	4	4	4	4	4	4	4	4	4	4	4	4	4	4	4	4	4	4	4	4	4
27	BICF2P877533	11792861	2	2	2	2	2	2	2	2	2	2	2	2	2	2	2	2	2	2	2	2	2	2	2	2	2	2	2	2	2	2	2	2	2	2	2	2	2	2	2	2	2	2	2	2
27	BICF2P675588	11798581	4	4	4	4	4	4	4	4	4	4	4	4	4	4	4	4	4	4	4	4	4	4	4	4	2	4	4	4	4	4	4	4	4	4	4	4	4	4	4	4	4	4	2	4
27	BICF2S23112625	11818757	3	3	3	3	3	3	3	3	3	3	3	3	3	3	3	3	3	3	3	3	3	3	3	3	3	3	3	3	1	3	3	3	3	3	3	3	1	3	3	3	3	3	3	3
27	BICF2S23421687	11825614	1	3	3	3	3	3	1	3	3	3	3	3	3	3	3	3	3	3	1	3	3	3	3	3	3	3	3	3	1	3	3	3	3	3	3	3	3	3	3	3	3	3	3	3
27	BICF2P1347681	11838184	4	3	4	3	4	3	3	3	4	3	4	3	4	3	4	3	4	3	3	3	3	3	4	3	4	3	3	3	3	3	3	3	3	3	3	3	3	3	3	3	3	3	4	3
27	BICF2S23620457	11851370	4	4	4	4	2	4	4	4	2	4	2	4	2	4	2	4	2	4	2	4	2	2	2	4	2	4	4	4	2	4	2	2	2	4	2	2	2	4	4	4	2	4	2	2
27	BICF2P36218	11858298	3	3	3	3	1	3	3	3	1	3	1	3	1	3	1	3	1	3	1	3	1	1	1	3	3	3	3	3	3	3	1	1	1	3	1	1	3	3	3	3	1	3	1	3
27	BICF2S23251115	11876710	3	1	1	1	1	1	3	1	1	1	1	1	1	1	1	1	1	1	3	1	1	1	1	1	3	1	1	1	3	3	1	1	1	1	1	1	3	1	1	1	1	1	3	1
27	BICF2P1282941	11881166	4	2	2	2	2	2	4	2	2	2	2	2	2	2	2	2	2	2	4	2	2	2	2	2	4	2	2	2	4	2	2	2	2	2	2	2	2	2	2	2	2	2	4	2
27	BICF2P942717	11892230	1	1	1	1	1	1	1	1	1	1	1	1	1	1	1	1	1	1	1	1	1	1	1	1	1	1	1	1	3	1	1	1	1	1	1	1	3	1	1	1	1	1	1	1
27	BICF2P1178168	11909016	1	1	3	1	1	1	3	1	1	1	1	1	1	1	1	1	1	1	1	1	1	1	3	3	3	3	3	3	1	1	1	1	3	1	1	1	3	1	3	3	3	1	3	1
27	BICF2P1322007	11922896	3	3	3	3	3	3	3	3	3	3	3	3	3	3	3	3	3	3	3	3	3	3	3	3	3	3	3	3	3	3	3	3	3	3	3	3	3	3	3	3	3	3	3	3
27	TIGRP2P354467_RS8993855	11943198	2	1	1	1	2	1	1	1	2	1	2	1	2	1	2	1	2	1	2	1	2	2	1	1	1	1	1	1	1	1	2	2	2	1	2	2	1	1	1	1	2	1	2	1
27	BICF2P366250	11947305	2	2	2	2	4	2	2	2	4	2	4	2	4	2	4	2	4	2	4	2	4	4	2	2	2	2	2	2	2	2	4	4	4	2	4	4	2	2	2	2	4	2	4	2
27	TIGRP2P354452_RS8746199	11961998	0	0	2	2	2	2	2	2	2	2	2	2	2	2	2	2	2	2	2	2	2	2	2	2	2	2	2	2	2	2	2	2	2	2	2	2	2	2	2	2	2	2	2	2
27	BICF2P210136	11978906	1	4	1	4	4	4	1	1	4	4	4	4	4	4	4	4	4	4	1	4	4	4	1	1	1	1	1	1	1	1	4	4	1	4	4	4	1	1	1	1	1	4	1	4
27	BICF2P971740	11982176	1	3	1	3	1	3	1	3	1	3	1	3	1	3	1	3	1	3	1	3	3	3	1	3	1	3	3	3	1	1	3	3	3	3	3	3	1	3	3	3	3	3	1	3
27	BICF2P971739	11982500	3	3	3	4	3	4	3	4	3	4	3	4	3	4	3	4	3	4	3	4	4	4	3	4	3	4	4	4	3	3	4	4	4	4	4	4	3	4	4	4	4	4	3	4
27	CHR27_34189261	11987844	1	1	1	2	1	2	1	2	0	0	1	2	1	2	1	2	1	2	1	2	2	2	1	2	1	2	2	2	1	1	2	2	2	2	2	2	1	2	2	2	2	2	1	2
27	BICF2P260555	11993667	3	3	3	3	1	3	3	3	1	3	1	3	1	3	1	3	1	3	1	3	1	1	3	3	3	3	3	3	3	3	1	1	1	3	1	1	3	3	3	3	1	3	1	3
27	BICF2P109432	11997628	1	1	1	1	1	1	1	1	1	1	1	1	1	1	1	1	1	1	1	1	1	1	1	1	3	1	1	1	1	1	1	1	1	1	1	1	1	1	1	1	1	1	3	1
27	TIGRP2P354441_RS8692622	12008651	2	2	2	2	2	2	2	2	2	2	2	2	2	2	2	2	2	2	2	2	2	2	2	2	2	2	2	2	2	2	2	2	2	2	2	2	2	2	2	2	2	2	2	2
27	TIGRP2P354440_RS8871724	12019530	3	3	3	3	3	3	3	3	3	3	3	3	3	3	3	3	3	3	3	3	3	3	3	3	3	3	3	3	3	3	3	3	3	3	3	3	3	3	3	3	3	3	3	3
27	BICF2P878057	12033814	2	2	2	2	2	2	2	2	2	2	2	2	2	2	2	2	2	2	2	2	2	2	2	2	4	2	2	2	2	2	2	2	2	2	2	2	2	2	2	2	2	2	4	2
27	BICF2P425031	12043110	1	1	1	1	1	1	1	1	1	1	1	1	1	1	1	1	1	1	1	1	1	1	1	1	2	1	1	1	1	1	1	1	1	1	1	1	1	1	1	1	1	1	2	1
27	BICF2P563569	12055359	4	4	4	4	4	4	4	4	4	4	4	4	4	4	4	4	4	4	4	4	4	4	4	4	4	4	4	4	4	4	4	4	4	4	4	4	4	4	4	4	4	4	4	4
27	BICF2P958777	12067541	1	1	1	1	1	1	1	1	1	1	1	1	1	1	1	1	1	1	1	1	1	1	1	1	1	1	1	1	1	1	1	1	1	1	1	1	1	1	1	1	1	1	1	1
27	CHR27_34105317	12072015	2	1	2	1	2	1	2	1	2	1	2	1	2	1	2	1	2	1	2	1	1	1	1	1	1	1	1	1	2	1	1	1	1	1	1	1	1	1	1	1	1	1	1	1
27	BICF2S23436459	12080190	3	3	3	3	3	3	3	3	3	3	3	3	3	3	3	3	3	3	3	3	3	3	3	3	1	3	3	3	3	3	3	3	3	3	3	3	3	3	3	3	3	3	1	3
27	BICF2P97418	12084657	3	3	3	3	3	3	3	3	3	3	3	3	3	3	3	3	3	3	3	3	3	3	3	3	1	3	3	3	3	3	3	3	3	3	3	3	3	3	3	3	3	3	1	3
27	BICF2P1207138	12098948	3	1	1	1	1	1	1	1	1	1	1	1	1	1	1	1	1	1	1	1	1	1	1	1	3	1	1	1	1	1	1	1	1	1	1	1	1	1	1	1	1	1	3	1
27	BICF2P1214939	12117094	2	2	2	2	2	2	2	2	2	2	2	2	2	2	2	2	2	2	2	2	2	2	2	2	1	2	2	2	2	2	2	2	2	2	2	2	2	2	2	2	2	2	1	2
27	TIGRP2P354437_RS8776915	12120705	1	1	1	1	1	1	1	1	1	1	1	1	1	1	1	1	1	1	1	1	1	1	1	1	1	1	1	1	1	1	1	1	1	1	1	1	1	1	1	1	1	1	1	1
27	BICF2P1226547	12133467	3	3	3	3	3	3	3	3	3	3	3	3	3	3	3	3	3	3	3	3	3	3	3	3	3	3	3	3	3	3	3	3	3	3	3	3	3	3	3	3	3	3	3	3
27	BICF2P794629	12141912	1	1	1	1	1	1	1	1	1	1	1	1	1	1	1	1	1	1	1	1	1	1	1	1	1	1	1	1	1	1	1	1	1	1	1	1	1	1	1	1	1	1	1	1
27	CHR27_34028686	12148664	4	2	4	2	4	2	4	2	4	2	4	2	4	2	4	2	4	2	4	2	2	2	4	2	2	2	2	2	4	2	2	2	2	2	2	2	2	2	2	2	2	2	2	2
27	CHR27_34018601	12158643	3	1	3	1	3	1	3	1	3	1	3	1	3	1	3	1	3	1	3	1	1	1	1	1	1	1	1	1	3	1	1	1	1	1	1	1	1	1	1	1	1	1	1	1
27	TIGRP2P354435_RS8684182	12172764	1	1	1	1	1	1	1	1	1	1	1	1	1	1	1	1	1	1	1	1	1	1	1	1	1	1	1	1	1	1	1	1	1	1	1	1	1	1	1	1	1	1	1	1
27	CHR27_34003963	12173512	3	4	3	4	3	4	4	4	3	4	3	4	3	4	3	4	3	4	4	4	4	4	3	4	3	4	4	4	3	4	4	4	4	4	4	4	3	4	4	4	4	4	3	4
27	BICF2P945996	12195540	1	3	3	3	3	3	1	3	3	3	3	3	3	3	3	3	3	3	1	3	3	3	3	3	1	3	3	3	1	3	3	3	3	3	3	3	3	3	3	3	3	3	1	3
27	BICF2P562392	12200943	2	2	4	2	4	2	2	2	4	2	4	2	4	2	4	2	4	2	2	2	2	2	2	2	2	2	2	2	2	2	2	2	2	2	2	2	2	2	2	2	2	2	2	2
27	CHR27_33962723	12214780	1	1	1	1	1	1	1	1	1	1	1	1	1	1	1	1	1	1	1	1	1	1	1	1	1	1	1	1	1	1	1	1	1	1	1	1	1	1	1	1	1	1	1	1
27	CHR27_33962542	12214961	1	1	1	3	1	3	1	3	1	3	1	3	1	3	1	3	1	3	1	3	3	3	1	3	1	3	3	3	1	1	3	3	3	3	3	3	1	3	3	3	3	3	1	1
27	CHR27_33960904	12216599	4	2	2	2	2	2	4	2	2	2	2	2	2	2	2	2	2	2	4	2	2	2	4	2	4	2	2	2	4	4	2	2	2	2	2	2	4	2	2	2	2	2	4	4
27	CHR27_33960636	12216867	3	1	3	3	0	0	3	1	3	1	3	1	3	1	3	1	3	1	1	1	1	1	3	1	3	1	3	3	1	1	0	0	3	1	1	1	3	1	3	3	3	1	1	1
27	CHR27_33960423	12217080	3	3	3	3	3	3	3	3	3	3	3	3	3	3	3	3	3	3	3	3	3	3	3	3	3	3	3	3	3	3	3	3	3	3	3	3	3	3	3	3	3	3	3	3
27	BICF2P887928	12220622	1	2	2	2	1	2	2	2	1	2	1	2	1	2	1	2	1	2	1	2	1	1	2	2	2	2	2	2	2	2	1	1	1	2	1	1	2	2	2	2	1	2	2	2
27	BICF2S24512757	12225713	4	4	4	2	4	2	4	2	4	2	4	2	4	2	4	2	4	2	4	2	2	2	4	2	4	2	2	2	4	4	2	2	2	2	2	2	4	2	2	2	2	2	4	4
27	BICF2P356282	12234651	2	2	2	2	2	2	2	2	2	2	2	2	2	2	2	2	2	2	2	2	2	2	2	2	2	2	2	2	1	2	2	2	2	2	2	2	1	2	2	2	2	2	2	2
27	CHR27_33935154	12242560	3	1	1	1	3	1	1	1	3	1	3	1	3	1	3	1	3	1	3	1	3	3	3	1	3	1	1	1	1	1	3	3	3	1	3	3	1	1	1	1	3	1	3	3
27	TIGRP2P354409_RS8855683	12249427	2	4	2	2	2	4	2	4	2	4	2	4	2	4	2	4	2	4	4	4	4	4	2	4	2	4	2	2	2	4	4	4	2	4	4	4	2	2	2	2	2	4	4	4
27	BICF2P927740	12270464	3	1	3	3	3	1	3	1	3	1	3	1	3	1	3	1	3	1	1	1	1	1	3	1	3	1	3	3	3	1	1	1	3	1	1	1	3	3	3	3	3	1	1	1
27	BICF2P24813	12279200	2	2	4	4	4	2	4	2	4	2	4	2	4	2	4	2	4	2	2	2	2	2	4	2	4	2	4	4	4	2	2	2	4	2	2	2	4	4	4	4	4	2	2	2
27	BICF2P1173921	12282644	1	1	4	1	4	1	1	1	4	1	4	1	4	1	4	1	4	1	1	1	1	1	1	1	1	1	1	1	1	1	1	1	1	1	1	1	1	1	1	1	1	1	1	1
27	BICF2P706311	12302763	2	4	2	2	2	4	2	4	2	4	2	4	2	4	2	4	2	4	4	4	4	4	2	4	2	4	2	2	2	4	4	4	2	4	4	4	2	2	2	2	2	4	4	4
27	BICF2P331310	12309498	3	3	1	3	3	3	1	3	3	3	3	3	3	3	3	3	3	3	3	3	3	3	1	3	1	3	1	1	1	3	3	3	1	3	3	3	1	1	1	1	1	3	3	3
27	BICF2P14830	12324599	1	1	2	1	2	1	1	1	2	1	2	1	2	1	2	1	2	1	1	1	1	1	1	1	1	1	1	1	1	1	1	1	1	1	1	1	1	1	1	1	1	1	1	1
27	BICF2P453576	12338754	2	2	4	2	2	2	4	2	2	2	2	2	2	2	2	2	2	2	2	2	2	2	4	2	4	2	4	4	4	2	2	2	4	2	2	2	4	4	4	4	4	2	2	2
27	CHR27_33838733	12341217	4	4	2	4	2	4	4	4	2	4	2	4	2	4	2	4	2	4	4	4	4	4	4	4	4	4	4	4	4	4	4	4	4	4	4	4	4	4	4	4	4	4	4	4
27	CHR27_33838080	12341871	2	2	2	2	2	2	2	2	2	2	2	2	2	2	2	2	2	2	2	2	2	2	2	2	2	2	2	2	2	2	2	2	2	2	2	2	2	2	2	2	2	2	2	2
27	CHR27_33837864	12342087	1	1	2	1	1	1	2	1	1	1	1	1	1	1	1	1	1	1	1	1	1	1	2	1	2	1	2	2	2	1	1	1	2	1	1	1	2	2	2	2	2	1	1	1
27	CHR27_33837685	12342266	3	3	3	3	3	3	3	3	3	3	3	3	3	3	3	3	3	3	3	3	3	3	3	3	3	3	3	3	3	3	3	3	3	3	3	3	3	3	3	3	3	3	3	3
27	CHR27_33835906	12344053	1	1	1	1	1	1	1	1	1	1	1	1	1	1	1	1	1	1	1	1	1	1	1	1	1	1	1	1	1	1	1	1	1	1	1	1	1	1	1	1	1	1	1	1
27	CHR27_33835351	12344608	3	4	3	4	4	4	3	3	4	4	4	4	4	4	4	4	4	4	3	4	4	4	3	3	3	3	3	3	3	4	4	4	3	4	4	4	3	4	3	3	3	4	3	3
27	CHR27_33835020	12344834	3	1	3	1	1	1	3	3	1	1	1	1	1	1	1	1	1	1	3	1	1	1	3	3	3	1	3	3	3	1	1	1	3	1	1	1	3	1	3	3	3	1	3	1
27	CHR27_33833409	12346447	4	4	4	4	4	4	4	4	4	4	4	4	4	4	4	4	4	4	4	4	4	4	4	4	4	4	4	4	4	4	4	4	4	4	4	4	4	4	4	4	4	4	4	4
27	CHR27_33833276	12346580	3	3	1	3	1	1	3	3	1	1	1	1	1	1	1	1	1	1	1	3	1	1	3	3	3	3	3	3	3	3	1	1	1	3	1	1	3	3	3	3	1	3	3	3
27	CHR27_33832996	12346860	4	4	2	4	2	2	4	4	2	2	2	2	2	2	2	2	2	2	2	4	2	2	4	4	4	4	4	4	4	4	2	2	2	4	2	2	4	4	4	4	2	4	4	4
27	CHR27_33832501	12347355	3	3	3	3	3	3	3	3	3	3	3	3	3	3	3	3	3	3	3	3	3	3	3	3	3	3	3	3	3	3	3	3	3	3	3	3	3	3	3	3	3	3	3	3
27	CHR27_33832057	12347799	1	1	1	3	3	3	1	1	3	3	3	3	3	3	3	3	3	3	1	3	3	3	1	1	1	1	1	1	1	3	3	3	1	3	3	3	1	3	1	1	1	3	1	1
27	TIGRP2P354392_RS9062917	12350730	2	3	2	3	3	3	2	2	3	3	3	3	3	3	3	3	3	3	2	3	3	3	2	2	2	3	2	2	2	2	3	3	2	3	3	3	2	2	2	2	2	3	2	3
27	TIGRP2P354391_RS9141466	12362460	3	1	3	1	1	1	3	3	1	1	1	1	1	1	1	1	1	1	3	1	1	1	3	3	3	1	3	3	3	3	1	1	3	1	1	1	3	3	3	3	3	1	3	1
27	TIGRP2P354389_RS9131302	12371148	2	2	2	2	2	2	2	2	2	2	2	2	2	2	2	2	2	2	2	2	2	2	2	2	2	2	2	2	2	2	2	2	2	2	2	2	2	2	2	2	2	2	2	2
27	TIGRP2P354386_RS8621177	12385442	4	3	4	3	3	3	4	4	3	3	3	3	3	3	3	3	3	3	4	3	3	3	4	4	4	3	4	4	4	4	3	3	4	3	3	3	4	4	4	4	4	3	4	3
27	TIGRP2P354385_RS9181069	12395372	4	2	4	2	2	2	4	4	2	2	2	2	2	2	2	2	2	2	4	2	2	2	4	4	4	2	4	4	4	4	2	2	4	2	2	2	4	4	4	4	4	2	4	2
27	BICF2P1163152	12418927	1	4	1	4	4	4	1	1	4	4	4	4	4	4	4	4	4	4	1	4	4	4	1	1	1	1	1	1	1	1	4	4	1	4	4	4	1	1	1	1	1	4	1	1
27	BICF2P351096	12428344	4	4	4	4	4	4	4	4	4	4	4	4	4	4	4	4	4	4	4	4	4	4	4	4	4	4	4	4	2	4	4	4	4	4	4	4	2	4	4	4	4	4	4	4
27	BICF2P1208375	12434352	4	4	1	1	1	1	4	1	1	1	1	1	1	1	1	1	1	1	4	1	1	1	1	1	4	1	1	1	4	1	1	1	1	1	1	1	1	1	1	1	1	1	1	1
27	BICF2P1276124	12447699	1	1	1	1	1	1	1	1	1	1	1	1	1	1	1	1	1	1	1	1	1	1	1	1	1	1	1	1	1	1	1	1	1	1	1	1	1	1	1	1	1	1	1	1
27	BICF2P925691	12463763	4	4	4	4	4	4	4	4	4	4	4	4	4	4	4	4	4	4	4	4	4	4	4	4	4	4	4	4	4	4	4	4	4	4	4	4	4	4	4	4	4	4	4	4
27	TIGRP2P354373_RS8852952	12472823	1	3	3	3	3	3	3	3	3	3	3	3	3	3	3	3	3	3	3	3	3	3	3	3	3	3	3	3	3	3	3	3	3	3	3	3	3	3	3	3	3	3	3	3
27	BICF2P1457062	12486063	3	4	4	4	4	4	4	4	4	4	4	4	4	4	4	4	4	4	4	4	4	4	4	4	4	4	4	4	4	4	4	4	4	4	4	4	4	4	4	4	4	4	4	4
27	TIGRP2P354357_RS9222704	12499540	2	1	1	1	2	1	1	1	2	1	2	1	2	1	2	1	2	1	2	1	2	2	1	1	1	1	1	1	1	1	2	2	2	1	2	2	1	1	1	1	2	1	2	1
27	BICF2P573025	12503235	3	1	3	1	1	1	3	3	1	1	1	1	1	1	1	1	1	1	3	1	1	1	3	1	3	3	3	3	3	1	1	1	3	1	1	1	3	1	3	3	3	1	1	1
27	BICF2P985023	12513493	4	2	4	2	2	2	4	4	2	2	2	2	2	2	2	2	2	2	4	2	2	2	4	2	4	2	4	4	4	2	2	2	4	2	2	2	4	2	4	4	4	2	2	2
27	BICF2P705501	12543045	4	2	4	2	4	2	4	2	4	2	4	2	4	2	4	2	4	2	4	2	2	2	4	2	2	2	2	2	4	4	2	2	2	2	2	2	4	2	2	2	2	2	4	2
27	BICF2P562104	12552917	1	1	1	1	1	1	1	1	1	1	1	1	1	1	1	1	1	1	1	1	1	1	1	1	3	1	1	1	1	1	1	1	1	1	1	1	1	1	1	1	1	1	1	1
27	TIGRP2P354345_RS8902929	12567882	3	3	3	3	3	3	3	3	3	3	3	3	3	3	3	3	3	3	3	3	3	3	3	3	1	3	3	3	3	3	3	3	3	3	3	3	3	3	3	3	3	3	3	3
27	CHR27_33608549	12570746	3	3	3	3	3	3	3	3	3	3	3	3	3	3	3	3	3	3	3	3	3	3	3	3	3	3	3	3	3	3	3	3	3	3	3	3	3	3	3	3	3	3	3	3
27	CHR27_33608113	12571182	4	4	4	4	4	4	4	4	4	4	4	4	4	4	4	4	4	4	4	4	4	4	3	4	4	4	4	4	4	4	4	4	4	4	4	4	4	4	4	4	4	4	3	4
27	CHR27_33607674	12571621	4	4	3	4	4	4	3	3	4	4	4	4	4	4	4	4	4	4	3	4	4	4	3	3	3	3	3	3	3	4	4	4	3	4	4	4	3	3	3	3	3	4	3	4
27	BICF2P567466	12575613	2	2	4	2	2	2	4	2	2	2	2	2	2	2	2	2	2	2	2	2	2	2	4	4	4	2	4	4	2	2	2	2	4	2	2	2	4	2	4	4	4	2	4	2
27	BICF2P608374	12584318	2	2	2	2	2	2	2	2	2	2	2	2	2	2	2	2	2	2	2	2	2	2	2	2	2	2	2	2	2	2	2	2	2	2	2	2	2	2	2	2	2	2	2	2
27	BICF2P984982	12600202	2	2	4	2	2	2	4	2	2	2	2	2	2	2	2	2	2	2	2	2	2	2	4	4	4	2	4	4	2	2	2	2	4	2	2	2	4	2	4	4	4	2	4	2
27	BICF2S23740101	12606372	3	3	1	3	3	3	1	3	3	3	3	3	3	3	3	3	3	3	3	3	0	0	1	1	1	3	1	1	3	3	0	0	1	1	0	0	1	3	1	1	1	1	1	1
27	CHR27_33545827	12633424	1	1	1	1	1	1	1	1	1	1	1	1	1	1	1	1	1	1	1	1	1	1	1	1	1	1	1	1	1	1	1	1	1	1	1	1	1	1	1	1	1	1	1	1
27	TIGRP2P354316_RS9185061	12637986	2	4	2	4	4	4	2	2	4	4	4	4	4	4	4	4	4	4	2	4	4	4	2	4	2	4	2	2	2	2	4	4	2	4	4	4	2	2	2	2	2	4	4	4
27	BICF2S22920544	12649488	2	2	4	2	4	2	2	2	4	2	4	2	4	2	4	2	4	2	2	2	2	2	2	2	4	2	2	2	2	2	2	2	2	2	2	2	2	2	2	2	2	2	2	2
27	TIGRP2P354303_RS8999314	12659045	4	4	2	4	2	4	2	4	2	4	2	4	2	4	2	4	2	4	2	4	4	4	4	4	4	4	0	0	2	4	4	4	4	4	4	4	2	4	4	4	4	4	4	4
27	CHR27_33510433	12668767	3	3	4	4	4	4	4	4	4	4	4	4	4	4	4	4	4	4	4	4	4	4	3	4	3	4	4	4	3	4	4	4	4	4	4	4	4	4	4	4	4	4	3	4
27	BICF2P552672	12669912	1	1	1	3	1	3	1	3	1	3	1	3	1	3	1	3	1	3	1	3	3	3	1	3	1	3	3	3	1	1	3	3	3	3	3	3	1	3	3	3	3	3	1	3
27	BICF2P571417	12675084	1	1	4	4	4	4	4	4	4	4	4	4	4	4	4	4	4	4	4	4	4	4	1	4	1	4	4	4	1	4	4	4	4	4	4	4	4	4	4	4	4	4	1	4
27	BICF2S23541686	12717492	2	2	4	2	4	2	4	2	4	2	4	2	4	2	4	2	4	2	4	2	2	2	2	2	2	2	2	2	4	2	2	2	2	2	2	2	4	2	2	2	2	2	2	2
27	BICF2P1289589	12730114	2	4	2	4	4	4	2	4	4	4	4	4	4	4	4	4	4	4	4	4	4	4	2	2	2	4	2	2	4	4	4	4	2	4	4	4	2	4	2	2	2	4	2	4
27	BICF2P1289582	12731436	2	2	4	2	2	2	4	2	2	2	2	2	2	2	2	2	2	2	2	2	2	2	4	2	4	2	4	4	2	2	2	2	4	2	2	2	4	2	4	4	4	2	2	2
27	BICF2S23023113	12751792	3	4	4	4	3	4	4	4	3	4	3	4	3	4	3	4	3	4	3	4	3	3	3	4	4	4	4	4	4	4	3	3	3	4	3	3	4	4	4	4	3	4	3	3
27	CHR27_33424540	12755142	4	2	2	2	4	2	2	2	4	2	4	2	4	2	4	2	4	2	4	2	4	4	4	2	2	2	2	2	2	2	4	4	4	2	4	4	2	2	0	0	4	2	4	4
27	CHR27_33423529	12756153	2	2	2	2	2	2	2	2	2	2	2	2	2	2	2	2	2	2	2	2	2	2	2	2	2	2	2	2	2	2	2	2	2	2	2	2	2	2	2	2	2	2	2	2
27	BICF2P927921	12756993	2	2	2	2	2	2	2	2	2	2	2	2	2	2	2	2	2	2	2	2	2	2	2	2	2	2	2	2	2	2	2	2	2	2	2	2	2	2	2	2	2	2	2	2
27	BICF2P245949	12774678	2	4	4	4	2	4	4	4	2	4	2	4	2	4	2	4	2	4	2	4	2	2	2	4	4	4	4	4	4	4	2	2	2	4	2	2	4	4	4	4	2	4	2	2
27	BICF2P245950	12774820	4	2	4	2	2	2	4	2	2	2	2	2	2	2	2	2	2	2	2	2	2	2	4	2	4	4	4	4	4	2	2	2	4	2	2	2	4	2	4	4	4	2	2	2
27	BICF2S23617559	12780163	3	1	1	1	3	1	1	1	3	1	3	1	3	1	3	1	3	1	3	1	3	3	3	1	1	1	1	1	1	1	3	3	3	1	3	3	1	1	1	1	3	1	3	3
27	CHR27_33399192	12780618	0	0	0	0	0	0	0	0	0	0	0	0	0	0	0	0	0	0	0	0	0	0	0	0	0	0	0	0	0	0	0	0	0	0	0	0	0	0	0	0	0	0	0	0
27	CHR27_33398872	12780938	1	3	1	3	3	3	1	3	3	3	3	3	3	3	3	3	3	3	3	3	3	3	1	3	1	1	1	1	1	3	3	3	1	3	3	3	1	3	1	1	1	3	3	3
27	CHR27_33398783	12781027	3	3	3	3	3	3	3	3	3	3	3	3	3	3	3	3	3	3	3	3	3	3	3	3	3	3	3	3	3	3	3	3	3	3	3	3	3	3	3	3	3	3	3	3
27	CHR27_33398292	12781518	1	3	3	3	1	3	3	3	1	3	1	3	1	3	1	3	1	3	1	3	1	1	1	3	3	3	3	3	3	3	1	1	1	3	1	1	3	3	3	3	1	3	1	1
27	BICF2S2352779	12783345	3	3	1	3	1	3	1	3	1	3	1	3	1	3	1	3	1	3	1	3	3	3	3	3	3	3	3	3	1	3	3	3	3	3	3	3	1	3	3	3	3	3	3	3
27	BICF2P1468916	12795741	1	1	1	1	1	1	1	1	1	1	1	1	1	1	1	1	1	1	1	1	1	1	1	1	1	1	1	1	1	1	1	1	1	1	1	1	1	1	1	1	1	1	1	1
27	BICF2S2374183	12829030	4	4	4	4	4	4	4	4	4	4	4	4	4	4	4	4	4	4	4	4	4	4	4	4	4	4	4	4	4	4	4	4	4	4	4	4	4	4	0	0	4	4	4	4
27	BICF2P976264	12842025	1	3	3	3	1	3	3	3	1	3	1	3	1	3	1	3	1	3	1	3	1	1	3	3	3	3	3	3	1	3	1	1	1	3	1	1	3	3	3	3	1	3	1	3
27	BICF2P137271	12843030	3	3	3	3	3	3	3	3	3	3	3	3	3	3	3	3	3	3	3	3	3	3	3	3	3	3	3	3	3	3	3	3	3	3	3	3	3	3	3	3	3	3	3	3
27	CHR27_33321270	12858604	2	2	2	2	2	2	2	2	2	2	2	2	2	2	2	2	2	2	2	2	2	2	2	2	2	2	2	2	2	2	2	2	2	2	2	2	2	2	2	2	2	2	2	2
27	TIGRP2P354272_RS8862736	12865257	2	2	2	2	2	2	2	2	2	2	2	2	2	2	2	2	2	2	2	2	2	2	2	2	2	2	2	2	2	2	2	2	2	2	2	2	2	2	2	2	2	2	2	2
27	BICF2P355421	12869977	3	3	3	3	3	3	3	3	3	3	3	3	3	3	3	3	3	3	3	3	3	3	3	3	3	3	3	3	3	3	3	3	3	3	3	3	3	3	3	3	3	3	3	3
27	CHR27_33306015	12873824	1	3	3	3	1	3	3	3	1	3	1	3	1	3	1	3	1	3	1	3	1	1	3	3	3	3	3	3	1	3	1	1	1	3	1	1	3	3	3	3	1	3	1	3
27	CHR27_33305057	12874782	2	2	2	2	2	2	2	2	2	2	2	2	2	2	2	2	2	2	2	2	2	2	2	2	2	2	2	2	2	2	2	2	2	2	2	2	2	2	2	2	2	2	2	2
27	CHR27_33304802	12875037	4	4	4	4	4	4	4	4	4	4	4	4	4	4	4	4	4	4	4	4	4	4	4	4	4	4	4	4	4	4	4	4	4	4	4	4	4	4	4	4	4	4	4	4
27	CHR27_33302890	12876949	1	1	1	1	1	1	1	1	1	1	1	1	1	1	1	1	1	1	1	1	1	1	3	1	1	1	1	1	1	1	1	1	1	1	1	1	1	1	1	1	1	1	3	1
27	BICF2P311483	12900866	1	1	3	3	3	1	3	1	3	1	3	1	3	1	3	1	3	1	1	1	1	1	3	1	3	1	3	3	1	1	1	1	3	1	1	1	3	1	3	3	3	1	1	1
27	BICF2S23213972	12914522	1	1	1	1	1	1	3	1	1	1	1	1	1	1	1	1	1	1	3	1	1	1	3	1	3	1	1	1	3	1	1	1	1	1	1	1	3	1	1	1	1	1	3	1
27	BICF2P559204	12925027	1	3	3	3	1	3	3	3	1	3	1	3	1	3	1	3	1	3	1	3	1	1	3	3	3	3	3	3	1	3	1	1	1	3	1	1	3	3	3	3	1	3	1	3
27	BICF2P37360	12937881	1	1	3	1	3	1	1	1	3	1	3	1	3	1	3	1	3	1	1	1	1	1	3	1	1	1	1	1	1	1	1	1	1	1	1	1	1	1	1	1	1	1	3	1
27	BICF2P168102	12949144	3	3	3	3	3	3	3	3	3	3	3	3	3	3	3	3	3	3	3	3	3	3	3	3	3	3	3	3	3	3	3	3	3	3	3	3	3	3	3	3	3	3	3	3
27	BICF2P652183	12958616	1	3	3	3	3	3	3	3	3	3	3	3	3	3	3	3	3	3	3	3	3	3	3	3	3	3	3	3	1	3	3	3	3	3	3	3	3	3	3	3	3	3	3	3
27	BICF2P535240	12971260	2	4	2	4	4	4	2	4	4	4	4	4	4	4	4	4	4	4	4	4	4	4	2	4	2	2	2	2	4	4	4	4	2	4	4	4	2	4	2	2	2	4	4	4
27	BICF2S23321776	12981377	4	2	2	2	4	2	2	2	4	2	4	2	4	2	4	2	4	2	4	2	4	4	2	2	2	2	2	2	4	2	4	4	4	2	4	4	2	2	2	2	4	2	4	2
27	BICF2P1344942	12987605	3	3	3	3	3	3	3	3	3	3	3	3	3	3	3	3	3	3	3	3	3	3	3	3	1	3	3	3	3	3	3	3	3	3	3	3	3	3	3	3	3	3	3	3
27	BICF2S23454317	13003526	3	3	3	3	3	3	3	3	3	3	3	3	3	3	3	3	3	3	3	3	3	3	3	3	3	3	3	3	3	3	3	3	3	3	3	3	3	3	3	3	3	3	3	3
27	BICF2P1374644	13009218	1	1	1	1	1	1	1	1	1	1	1	1	1	1	1	1	1	1	1	1	1	1	1	1	1	1	1	1	1	1	1	1	1	1	1	1	1	1	1	1	1	1	1	1
27	BICF2P1063574	13020405	2	2	2	2	2	2	1	2	2	2	2	2	2	2	2	2	2	2	1	2	2	2	1	2	1	2	2	2	2	2	2	2	2	2	2	2	2	2	2	2	2	2	1	2
27	BICF2P1454504	13035193	4	4	4	4	4	4	2	4	4	4	4	4	4	4	4	4	4	4	2	4	4	4	4	4	4	4	4	4	4	4	4	4	4	4	4	4	4	4	4	4	4	4	4	4
27	BICF2P1258604	13050552	1	1	1	1	3	1	1	1	3	1	3	1	3	1	3	1	3	1	3	1	3	3	3	1	3	1	1	1	1	1	3	3	3	1	3	3	1	1	1	1	3	1	3	3
27	TIGRP2P354210_RS9135176	13065256	1	1	3	3	3	3	3	3	3	3	3	3	3	3	3	3	3	3	3	3	3	3	1	3	3	3	3	3	1	1	3	3	3	3	3	3	1	3	3	3	3	3	1	3
27	BICF2P641832	13072166	4	3	3	3	3	3	3	3	3	3	3	3	3	3	3	3	3	3	3	3	3	3	4	3	3	3	3	3	4	3	3	3	3	3	3	3	3	3	3	3	3	3	4	3
27	BICF2P641833	13072184	1	1	3	1	3	1	1	1	3	1	3	1	3	1	3	1	3	1	1	1	1	1	1	1	1	1	1	1	3	1	1	1	1	1	1	1	3	1	1	1	1	1	1	1
27	BICF2P1035647	13087569	4	2	2	2	2	2	2	2	2	2	2	2	2	2	2	2	2	2	2	2	2	2	4	2	4	2	2	2	4	4	2	2	2	2	2	2	4	2	2	2	2	2	4	2
27	TIGRP2P354194_RS8768892	13088377	4	4	4	4	1	4	1	4	1	4	1	4	1	4	1	4	1	4	1	1	1	1	4	4	1	4	4	4	4	4	1	1	1	4	1	1	4	4	4	4	1	4	1	4
27	BICF2P1220801	13103120	2	2	2	2	4	2	2	2	4	2	4	2	4	2	4	2	4	2	4	2	4	4	2	2	2	2	2	2	2	2	4	4	4	2	4	4	2	2	2	2	4	2	4	2
27	BICF2P1161369	13120805	4	4	4	4	1	4	4	4	1	4	1	4	1	4	1	4	1	4	1	4	1	1	4	4	4	4	4	4	4	4	1	1	1	4	1	1	4	4	4	4	1	4	1	4
27	BICF2P11092	13132092	4	4	3	3	3	4	3	4	3	4	3	4	3	4	3	4	3	4	4	4	4	4	3	4	3	4	3	3	3	4	4	4	3	4	4	4	3	3	3	3	3	4	4	4
27	BICF2P140580	13143410	1	3	3	3	1	3	3	3	1	3	1	3	1	3	1	3	1	3	1	3	1	1	3	3	3	3	3	3	3	3	1	1	1	3	1	1	3	3	3	3	1	3	1	3
27	BICF2P1425883	13147043	1	2	2	2	1	2	2	2	1	2	1	2	1	2	1	2	1	2	1	2	1	1	2	2	2	2	2	2	2	2	1	1	1	2	1	1	2	2	2	2	1	2	1	2
27	BICF2P101907	13154246	2	2	2	2	4	2	2	2	4	2	4	2	4	2	4	2	4	2	4	2	4	4	2	2	2	2	2	2	2	2	4	4	4	2	4	4	2	2	2	2	4	2	4	2
27	BICF2P983037	13158349	4	4	4	2	2	2	4	4	2	2	2	2	2	2	2	2	2	2	4	2	2	2	4	4	4	4	4	4	4	2	2	2	4	2	2	2	4	2	4	4	4	2	4	2
27	BICF2P510527	13167161	1	1	3	1	1	1	3	1	1	1	1	1	1	1	1	1	1	1	1	1	1	1	3	3	3	3	3	3	1	1	1	1	3	1	1	1	3	1	3	3	3	1	3	1
27	BICF2S22911765	13172138	4	2	2	2	2	2	4	2	2	2	2	2	2	2	2	2	2	2	4	2	2	2	2	2	2	2	2	2	4	2	2	2	2	2	2	2	2	2	2	2	2	2	2	2
27	TIGRP2P354152_RS8761354	13183861	2	2	4	2	4	2	2	2	4	2	4	2	4	2	4	2	4	2	2	2	2	2	2	2	2	2	2	2	4	2	2	2	2	2	2	2	4	2	2	2	2	2	2	2
27	BICF2P990593	13193091	3	3	1	3	1	3	3	3	1	3	1	3	1	3	1	3	1	3	3	3	3	3	3	3	3	3	3	3	1	3	3	3	3	3	3	3	1	3	3	3	3	3	3	3
27	TIGRP2P354145_RS8794108	13193368	3	3	3	3	1	3	3	3	1	3	1	3	1	3	1	3	1	3	1	3	1	1	1	3	1	3	3	3	3	3	1	1	1	3	1	1	3	3	3	3	1	3	1	1
27	BICF2P702919	13205689	1	4	4	4	4	4	4	4	4	4	4	4	4	4	4	4	4	4	4	4	4	4	4	4	4	4	4	4	4	4	4	4	4	4	4	4	4	4	4	4	4	4	4	4
27	BICF2S23717113	13219300	1	3	1	3	3	3	1	1	3	3	3	3	3	3	3	3	3	3	1	3	3	3	1	1	1	1	1	1	1	3	3	3	1	3	3	3	1	3	1	1	1	3	1	3
27	BICF2P607991	13220805	1	3	3	3	1	3	3	3	1	3	1	3	1	3	1	3	1	3	1	3	1	1	3	3	3	3	3	3	3	3	1	1	1	3	1	1	3	3	3	3	1	3	1	3
27	BICF2P226119	13236953	1	1	1	1	1	1	1	1	1	1	1	1	1	1	1	1	1	1	1	1	1	1	1	1	1	1	1	1	1	1	1	1	1	1	1	1	1	1	1	1	1	1	1	1
27	BICF2P443042	13247787	2	2	2	2	2	2	2	2	2	2	2	2	2	2	2	2	2	2	2	2	2	2	2	2	2	2	2	2	2	2	2	2	2	2	2	2	2	2	2	2	2	2	2	2
27	BICF2P789366	13253185	1	1	3	1	3	1	1	1	3	1	3	1	3	1	3	1	3	1	1	1	1	1	1	1	1	1	1	1	1	1	1	1	1	1	1	1	1	1	1	1	1	1	1	1
27	BICF2P1090097	13263988	2	4	2	4	4	4	2	2	4	4	4	4	4	4	4	4	4	4	2	4	4	4	2	2	2	4	2	2	2	4	4	4	2	4	4	4	2	4	2	2	2	4	2	4
27	BICF2S23538619	13265905	1	3	1	3	1	3	3	3	1	3	1	3	1	3	1	3	1	3	3	3	3	3	3	3	3	3	3	3	1	3	3	3	3	3	3	3	3	3	3	3	3	3	3	3
27	TIGRP2P354132_RS8621709	13271184	2	2	4	2	4	2	2	2	4	2	4	2	4	2	4	2	4	2	2	2	2	2	2	2	2	2	2	2	2	2	2	2	2	2	2	2	2	2	2	2	2	2	2	2
27	BICF2P846475	13275239	2	2	4	2	2	2	4	2	2	2	2	2	2	2	2	2	2	2	2	2	2	2	4	4	4	2	4	4	2	2	2	2	4	2	2	2	4	2	4	4	4	2	4	2
27	BICF2P846476	13275470	4	2	4	2	4	2	2	2	4	2	4	2	4	2	4	2	4	2	2	2	2	2	2	2	2	2	2	2	4	4	2	2	2	2	2	2	4	2	2	2	2	2	2	2
27	BICF2P329508	13290335	2	4	2	4	2	4	2	4	2	4	2	4	2	4	2	4	2	4	2	4	4	4	4	4	4	4	4	4	2	2	4	4	4	4	4	4	2	4	4	4	4	4	4	4
27	BICF2P438717	13298050	3	1	3	1	3	1	3	1	3	1	3	1	3	1	3	1	3	1	3	1	1	1	3	1	1	1	1	1	3	3	1	1	1	1	1	1	3	1	1	1	1	1	3	1
27	BICF2P771673	13311138	1	1	3	3	3	1	3	1	3	1	3	1	3	1	3	1	3	1	1	1	1	1	3	1	3	1	3	3	1	1	1	1	3	1	1	1	3	1	3	3	3	1	1	1
27	TIGRP2P354125_RS9190909	13319740	2	2	4	4	4	2	4	2	4	2	4	2	4	2	4	2	4	2	2	2	2	2	4	2	4	2	4	4	4	2	2	2	4	2	2	2	4	4	4	4	4	2	2	2
27	BICF2P1245639	13325088	1	3	3	3	1	3	3	3	1	3	1	3	1	3	1	3	1	3	1	3	1	1	1	3	1	3	3	3	1	3	1	1	1	3	1	1	3	3	3	3	1	3	1	1
27	BICF2P951098	13339677	1	1	3	3	3	1	3	1	3	1	3	1	3	1	3	1	3	1	1	1	1	1	3	1	3	1	3	3	3	1	1	1	3	1	1	1	3	3	3	3	3	1	1	1
27	BICF2S2354034	13345594	3	3	1	1	1	3	1	3	1	3	1	3	1	3	1	3	1	3	3	3	3	3	1	3	1	3	1	1	1	3	3	3	1	3	3	3	1	1	1	1	1	3	3	3
27	BICF2P798128	13353127	3	2	3	3	3	2	3	2	3	2	3	2	3	2	3	2	3	2	2	2	2	2	3	2	3	2	3	3	3	2	2	2	3	2	2	2	3	3	3	3	3	2	2	2
27	BICF2P1253582	13374739	1	1	1	1	1	1	1	1	1	1	1	1	1	1	1	1	1	1	1	1	1	1	3	1	1	1	1	1	1	1	1	1	1	1	1	1	1	1	1	1	1	1	3	1
27	TIGRP2P354092_RS9000412	13386998	1	3	3	3	3	3	1	3	3	3	3	3	3	3	3	3	3	3	1	3	3	3	1	3	1	3	3	3	3	3	1	3	3	3	3	3	3	3	3	3	3	3	1	3
27	BICF2P1423845	13396111	1	1	3	3	3	3	1	3	3	3	3	3	3	3	3	3	3	3	1	3	3	3	1	3	1	3	3	3	1	3	1	3	3	3	3	3	3	3	3	3	3	3	1	3
27	BICF2S23043393	13402051	4	4	4	4	4	4	4	4	4	4	4	4	4	4	4	4	4	4	4	4	4	4	4	4	4	4	4	4	4	4	4	4	4	4	4	4	4	4	4	4	4	4	4	4
27	BICF2P7075	13431497	3	3	1	1	1	1	3	1	1	1	1	1	1	1	1	1	1	1	3	1	1	1	3	1	3	1	1	1	3	1	3	1	1	1	1	1	1	1	1	1	1	1	3	1
27	BICF2P384103	13443945	1	1	3	3	3	3	1	3	3	3	3	3	3	3	3	3	3	3	1	3	3	3	1	3	1	3	3	3	1	3	1	3	3	3	3	3	3	3	3	3	3	3	1	3
27	BICF2P51189	13451521	3	3	1	1	1	1	3	1	1	1	1	1	1	1	1	1	1	1	3	1	1	1	3	1	3	1	1	1	3	1	3	1	1	1	1	1	1	1	1	1	1	1	3	1
27	BICF2P550668	13461889	1	1	1	1	1	1	1	1	1	1	1	1	1	1	1	1	1	1	1	1	1	1	4	1	4	1	1	1	1	1	4	1	1	1	1	1	1	1	1	1	1	1	4	1
27	BICF2P266038	13464526	1	1	3	3	3	3	1	3	3	3	3	3	3	3	3	3	3	3	1	3	3	3	1	3	1	3	3	3	1	3	1	3	3	3	3	3	3	3	3	3	3	3	1	3
27	BICF2S23344572	13479104	2	2	2	2	2	2	4	2	2	2	2	2	2	2	2	2	2	2	4	2	2	2	4	2	4	2	2	2	2	2	4	2	2	2	2	2	2	2	2	2	2	2	4	2
27	BICF2P202755	13487083	3	1	3	1	1	1	3	3	1	1	1	1	1	1	1	1	1	1	3	1	1	1	3	3	3	3	3	3	3	1	3	1	3	1	1	1	3	1	3	3	3	1	3	1
27	BICF2S23313029	13497391	4	4	4	4	4	4	4	4	4	4	4	4	4	4	4	4	4	4	4	4	4	4	4	4	4	4	4	4	4	4	4	4	4	4	4	4	4	4	4	4	4	4	4	4
27	BICF2P97244	13511938	2	2	4	4	2	4	4	4	2	4	2	4	2	4	2	4	2	4	2	4	2	2	4	4	4	4	4	4	2	2	2	4	2	4	2	2	2	4	4	4	2	4	2	4
27	TIGRP2P354062_RS9196697	13512096	2	2	4	4	2	4	4	4	2	4	2	4	2	4	2	4	2	4	2	4	2	2	4	4	4	4	4	4	2	2	2	4	2	4	2	2	2	4	4	4	2	4	2	4
27	BICF2P791554	13522909	3	3	3	3	3	3	3	3	3	3	3	3	3	3	3	3	3	3	3	3	3	3	0	0	3	3	3	3	3	3	0	0	3	3	3	3	3	3	3	3	3	3	3	3
27	BICF2P743177	13528674	3	3	3	3	3	3	3	3	3	3	3	3	3	3	3	3	3	3	3	3	3	3	2	3	3	3	3	3	3	3	3	3	3	3	3	3	3	3	3	3	3	3	2	3
27	BICF2P401008	13547044	3	3	3	3	3	3	3	3	3	3	3	3	3	3	3	3	3	3	3	3	3	3	3	3	3	3	3	3	3	3	3	3	3	3	3	3	3	3	3	3	3	3	3	3
27	BICF2P485238	13568291	3	1	1	1	1	1	1	1	1	1	1	1	1	1	1	1	1	1	1	1	1	1	1	1	3	1	1	1	1	1	1	1	1	1	1	1	1	1	1	1	1	1	1	1
27	TIGRP2P354057_RS9170949	13578509	3	1	1	1	1	1	1	1	1	1	1	1	1	1	1	1	1	1	1	1	1	1	1	1	1	1	1	1	3	1	1	1	1	1	1	1	1	1	1	1	1	1	1	1
27	BICF2S23348771	13593931	1	2	2	2	2	2	2	2	2	2	2	2	2	2	2	2	2	2	2	2	2	2	2	2	1	2	2	2	1	2	2	2	2	2	2	2	2	2	2	2	2	2	2	2
27	BICF2P962077	13594778	1	1	1	1	1	1	1	1	1	1	1	1	1	1	1	1	1	1	1	1	1	1	1	1	1	1	1	1	1	1	1	1	1	1	1	1	1	1	1	1	1	1	1	1
27	BICF2P599881	13598421	3	3	3	3	3	3	3	3	3	3	3	3	3	3	3	3	3	3	3	3	3	3	3	3	3	3	3	3	3	3	3	3	3	3	3	3	3	3	3	3	3	3	3	3
27	BICF2P283869	13612268	1	2	1	2	1	2	2	2	1	2	1	2	1	2	1	2	1	2	2	2	2	2	2	2	2	2	2	2	2	2	2	2	2	2	2	2	2	2	2	2	2	2	2	2
27	BICF2P1257331	13623968	4	2	2	2	2	2	2	2	2	2	2	2	2	2	2	2	2	2	2	2	2	2	4	2	2	2	2	2	4	2	4	2	2	2	2	2	2	2	2	2	2	2	4	2
27	BICF2S22928890	13633673	2	2	2	2	1	2	1	2	1	2	1	2	1	2	1	2	1	2	1	1	1	1	2	2	1	2	2	2	1	2	1	2	1	2	1	1	1	2	2	2	1	2	1	2
27	BICF2S23137709	13638798	3	2	2	2	3	2	3	2	3	2	3	2	3	2	3	2	3	2	3	3	3	3	2	2	2	2	2	2	3	2	3	2	3	2	3	3	3	2	2	2	3	2	3	2
27	BICF2P147284	13648876	3	1	3	3	3	1	3	1	3	1	3	1	3	1	3	1	3	1	1	1	1	1	3	1	3	1	3	3	1	1	1	1	3	1	1	1	3	1	3	3	3	1	1	1
27	BICF2S23423302	13660206	3	3	3	3	3	3	3	3	3	3	3	3	3	3	3	3	3	3	3	3	3	3	3	3	3	3	3	3	3	3	3	3	3	3	3	3	3	3	3	3	3	3	3	3
27	BICF2P306308	13672140	4	4	0	0	2	2	2	2	4	2	0	0	2	2	0	0	0	0	2	2	2	2	4	2	2	2	2	2	2	2	4	2	2	2	2	2	2	2	2	2	2	2	2	2
27	BICF2S23220983	13692465	2	2	1	2	2	2	1	1	2	2	2	2	2	2	2	2	2	2	1	2	2	2	1	2	1	2	1	1	2	2	2	2	1	2	2	2	1	2	1	1	1	2	2	2
27	TIGRP2P354013_RS8822859	13697106	3	3	4	4	4	3	4	4	4	3	4	3	4	3	4	3	4	3	4	3	3	3	4	4	4	3	4	4	3	3	3	3	4	3	3	3	4	3	4	4	4	3	4	3
27	BICF2S23028847	13705957	4	4	4	4	4	4	4	4	4	4	4	4	4	4	4	4	4	4	4	4	4	4	4	4	3	4	4	4	4	4	4	4	4	4	4	4	4	4	4	4	4	4	4	4
27	CHR27_32471163	13709508	4	4	2	2	2	2	2	2	2	2	2	2	2	2	2	2	2	2	2	2	2	2	2	2	2	2	2	2	4	2	4	2	2	2	2	2	2	2	2	2	2	2	2	2
27	BICF2P882959	13714634	2	2	2	2	2	2	2	2	2	2	2	2	2	2	2	2	2	2	2	2	2	2	2	2	2	2	2	2	2	2	2	2	2	2	2	2	2	2	2	2	2	2	2	2
27	BICF2P154238	13729288	3	3	3	3	4	3	3	3	4	3	4	3	4	3	4	3	4	3	4	3	4	4	4	3	4	3	3	3	3	3	4	4	4	3	4	4	3	3	3	3	4	3	4	4
27	BICF2S23222803	13743802	4	4	3	4	4	4	3	3	4	4	4	4	4	4	4	4	4	4	3	4	4	4	3	3	3	3	3	3	4	4	4	4	3	4	4	4	3	4	3	3	3	4	3	4
27	TIGRP2P354005_RS9035704	13754856	3	3	3	3	3	3	3	3	3	3	3	3	3	3	3	3	3	3	3	3	3	3	3	3	3	3	3	3	3	3	1	3	3	3	3	3	3	3	3	3	3	3	3	3
27	TIGRP2P353996_RS8596869	13759030	1	1	1	1	1	1	1	1	1	1	1	1	1	1	1	1	1	1	1	1	1	1	1	1	1	1	1	1	1	1	3	1	1	1	1	1	1	1	1	1	1	1	1	1
27	BICF2P91121	13776987	3	3	1	3	3	3	1	1	3	3	3	3	3	3	3	3	3	3	1	3	3	3	1	3	1	3	1	1	3	3	3	3	1	3	3	3	1	3	1	1	1	3	3	3
27	BICF2P1171728	13780777	2	2	4	2	2	2	4	4	2	2	2	2	2	2	2	2	2	2	4	2	2	2	4	2	4	2	4	4	2	2	2	2	4	2	2	2	4	2	4	4	4	2	2	2
27	BICF2P121111	13799609	2	2	4	2	2	2	4	4	2	2	2	2	2	2	2	2	2	2	4	2	2	2	4	2	4	2	4	4	2	2	2	2	4	2	2	2	4	2	4	4	4	2	2	2
27	BICF2P1348441	13805485	1	1	3	1	1	1	3	3	1	1	1	1	1	1	1	1	1	1	3	1	1	1	3	1	3	1	3	3	1	1	1	1	3	1	1	1	3	1	3	3	3	1	1	1
27	BICF2S2306402	13824078	4	4	4	4	4	4	4	4	4	4	4	4	4	4	4	4	4	4	4	4	4	4	4	4	4	4	4	4	4	4	2	4	4	4	4	4	4	4	4	4	4	4	4	4
27	CHR27_32349389	13831405	1	1	1	1	1	1	1	1	1	1	1	1	1	1	1	1	1	1	1	1	1	1	3	1	1	1	1	1	1	1	3	1	1	1	1	1	1	1	1	1	1	1	3	1
27	BICF2P852513	13833819	2	2	2	2	2	2	2	2	2	2	2	2	2	2	2	2	2	2	2	2	2	2	2	2	2	2	2	2	2	2	2	2	2	2	2	2	2	2	2	2	2	2	2	2
27	CHR27_32311828	13868966	2	2	2	2	2	2	2	2	2	2	2	2	2	2	2	2	2	2	2	2	2	2	2	2	2	2	2	2	2	2	2	2	2	2	2	2	2	2	2	2	2	2	2	2
27	BICF2P542424	13878987	1	1	1	1	1	1	1	1	1	1	1	1	1	1	1	1	1	1	1	1	1	1	1	1	1	1	1	1	1	1	1	1	1	1	1	1	1	1	1	1	1	1	1	1
27	BICF2P1341086	13883774	1	1	3	3	3	1	3	3	3	1	3	1	3	1	3	1	3	1	3	1	1	1	3	1	3	1	3	3	1	1	3	1	3	1	1	1	3	1	3	3	3	1	1	1
27	TIGRP2P353987_RS8894608	13887762	2	2	2	2	2	2	2	2	2	2	2	2	2	2	2	2	2	2	2	2	2	2	2	2	2	2	2	2	2	2	2	2	2	2	2	2	2	2	2	2	2	2	2	2
27	TIGRP2P353983_RS9032284	13900911	4	4	4	4	4	4	4	4	4	4	4	4	4	4	4	4	4	4	4	4	4	4	4	4	4	4	4	4	4	4	4	4	4	4	4	4	4	4	4	4	4	4	4	4
27	BICF2P410870	13906548	2	2	2	2	2	2	2	2	2	2	2	2	2	2	2	2	2	2	2	2	2	2	2	2	2	2	2	2	2	2	2	2	2	2	2	2	2	2	2	2	2	2	2	2
27	TIGRP2P353980_RS8841713	13924901	3	3	3	3	3	3	3	3	3	3	3	3	3	3	3	3	3	3	3	3	3	3	3	3	4	3	3	3	3	3	3	3	3	3	3	3	3	3	3	3	3	3	3	3
27	BICF2P778175	13931195	1	1	1	1	1	1	1	1	1	1	1	1	1	1	1	1	1	1	1	1	1	1	1	1	1	1	1	1	1	1	1	1	1	1	1	1	1	1	1	1	1	1	1	1
27	BICF2P610191	13949914	2	2	4	4	4	4	4	4	4	4	4	4	4	4	4	4	4	4	4	4	4	4	4	4	4	4	4	4	2	2	4	4	4	4	4	4	2	4	4	4	4	4	4	4
27	BICF2P1412649	13960499	3	3	1	1	1	1	1	1	1	1	1	1	1	1	1	1	1	1	1	1	1	1	1	1	1	1	1	1	3	3	1	1	1	1	1	1	3	1	1	1	1	1	1	1
27	TIGRP2P353973_RS8934247	13984956	3	3	1	1	1	1	1	1	1	1	1	1	1	1	1	1	1	1	1	1	1	1	1	1	1	1	1	1	3	3	1	1	1	1	1	1	3	1	1	1	1	1	1	1
27	BICF2P725353	13985482	3	3	4	4	4	4	3	4	4	4	4	4	4	4	4	4	4	4	3	4	4	4	4	4	4	4	4	4	3	3	4	4	4	4	4	4	3	4	4	4	4	4	4	4
27	BICF2P725354	13985596	4	4	3	3	3	3	3	3	3	3	3	3	3	3	3	3	3	3	3	3	3	3	3	3	3	3	3	3	4	4	3	3	3	3	3	3	4	3	3	3	3	3	3	3
27	TIGRP2P353972_RS8573355	13994715	1	1	1	1	1	1	1	1	1	1	1	1	1	1	1	1	1	1	1	1	1	1	1	1	1	1	1	1	1	1	1	1	1	1	1	1	1	1	1	1	1	1	1	1
27	BICF2P494120	14006215	4	4	2	2	2	2	2	2	2	2	2	2	2	2	2	2	2	2	2	2	2	2	2	2	2	2	2	2	4	4	2	2	2	2	2	2	4	2	2	2	2	2	2	2
27	BICF2P321888	14017997	3	3	1	1	1	1	1	1	1	1	1	1	1	1	1	1	1	1	1	1	1	1	1	1	1	1	1	1	3	3	1	1	1	1	1	1	3	1	1	1	1	1	1	1
27	TIGRP2P353965_RS8587622	14030727	2	2	4	4	4	4	4	4	4	4	4	4	4	4	4	4	4	4	4	4	4	4	4	4	4	4	4	4	2	2	4	4	4	4	4	4	2	4	4	4	4	4	4	4
27	BICF2P205693	14040570	4	4	2	2	2	2	2	2	2	2	2	2	2	2	2	2	2	2	2	2	2	2	2	2	2	2	2	2	4	4	2	2	2	2	2	2	4	2	2	2	2	2	2	2
27	TIGRP2P353962_RS9179664	14064669	4	4	4	4	4	4	4	4	4	4	4	4	4	4	4	4	4	4	4	4	4	4	4	4	4	4	4	4	4	4	4	4	4	4	4	4	4	4	4	4	4	4	4	4
27	TIGRP2P353960_RS8574952	14082830	2	2	4	4	4	4	4	4	4	4	4	4	4	4	4	4	4	4	4	4	4	4	4	4	4	4	4	4	2	2	2	4	4	4	4	4	2	4	4	4	4	4	4	4
27	BICF2P934087	14099497	3	3	3	3	3	3	3	3	3	3	3	3	3	3	3	3	3	3	3	3	3	3	3	3	3	3	3	3	3	3	3	3	3	3	3	3	3	3	3	3	3	3	3	3
27	TIGRP2P353951_RS8697062	14104458	3	3	1	1	1	1	1	1	1	1	1	1	1	1	1	1	1	1	1	1	1	1	1	1	1	1	1	1	3	3	1	1	1	1	1	1	3	1	1	1	1	1	1	1
27	BICF2P1242708	14121679	3	3	1	1	1	1	1	1	1	1	1	1	1	1	1	1	1	1	1	1	1	1	1	1	1	1	1	1	3	3	1	1	1	1	1	1	3	1	1	1	1	1	1	1
27	BICF2P985415	14125908	4	4	2	2	2	2	2	2	2	2	2	2	2	2	2	2	2	2	2	2	2	2	2	2	2	2	2	2	4	4	2	2	2	2	2	2	4	2	2	2	2	2	2	2
27	TIGRP2P353929_RS8911978	14140462	2	2	2	2	2	2	2	2	2	2	2	2	2	2	2	2	2	2	2	2	2	2	2	2	2	2	2	2	2	2	2	2	2	2	2	2	2	2	2	2	2	2	2	2
27	BICF2P351842	14152750	4	3	4	3	3	3	4	4	3	3	3	3	3	3	3	3	3	3	4	3	3	3	4	4	4	3	4	4	4	3	3	3	4	3	3	3	4	4	4	4	4	3	4	3
27	CHR27_31989620	14190928	3	3	3	3	3	3	3	3	3	3	3	3	3	3	3	3	3	3	3	3	3	3	3	3	3	3	3	3	3	3	1	3	3	3	3	3	3	3	3	3	3	3	3	3
27	BICF2P881463	14191374	4	4	2	2	2	2	4	2	2	2	2	2	2	2	2	2	2	2	4	2	2	2	2	2	4	2	2	2	4	4	2	2	2	2	2	2	4	2	2	2	2	2	2	2
27	BICF2S2308892	14192577	1	1	2	2	2	2	1	2	2	2	2	2	2	2	2	2	2	2	1	2	2	2	2	2	2	2	2	2	1	1	2	2	2	2	2	2	1	2	2	2	2	2	2	2
27	BICF2S23446904	14214745	4	4	3	4	4	4	3	4	4	4	4	4	4	4	4	4	4	4	4	4	4	4	3	4	3	4	3	3	3	4	4	4	3	4	4	4	3	3	3	3	3	4	4	4
27	BICF2S23626823	14246391	4	4	1	4	4	4	1	4	4	4	4	4	4	4	4	4	4	4	4	4	4	4	1	1	1	1	1	1	1	4	4	4	1	4	4	4	1	1	1	1	1	4	1	4
27	TIGRP2P353858_RS9159159	14253149	3	3	1	3	3	3	1	3	3	3	3	3	3	3	3	3	3	3	3	3	3	3	1	3	1	3	1	1	1	3	3	3	1	3	3	3	1	1	1	1	1	3	3	3
27	BICF2P205753	14273535	3	1	1	1	1	1	3	1	1	1	1	1	1	1	1	1	1	1	3	1	1	1	1	1	3	1	1	1	1	1	3	1	1	1	1	1	1	1	1	1	1	1	1	1
27	BICF2P1154650	14276121	1	1	2	2	1	2	1	2	1	2	1	2	1	2	1	2	1	2	1	1	1	1	2	2	1	2	2	2	2	2	1	1	1	2	1	1	2	2	2	2	1	2	1	2
27	BICF2P349260	14296844	2	2	4	2	4	2	2	2	4	2	4	2	4	2	4	2	4	2	2	2	2	2	2	2	2	2	2	2	2	2	2	2	2	2	2	2	2	2	2	2	2	2	2	2
27	BICF2P859265	14302584	2	2	4	2	4	2	2	2	4	2	4	2	4	2	4	2	4	2	2	2	2	2	2	2	2	2	2	2	2	2	2	2	2	2	2	2	2	2	2	2	2	2	2	2
27	BICF2S23531176	14313779	3	3	1	3	1	3	3	3	1	3	1	3	1	3	1	3	1	3	3	3	3	3	3	3	1	3	3	3	1	1	3	3	3	3	3	3	1	3	3	3	3	3	3	3
27	BICF2S2329847	14329657	4	2	2	2	2	2	2	2	2	2	2	2	2	2	2	2	2	2	2	2	2	2	2	2	2	2	2	2	4	2	2	2	2	2	2	2	2	2	2	2	2	2	2	2
27	BICF2P1380068	14342720	3	3	3	1	1	1	3	3	1	1	1	1	1	1	1	1	1	1	3	1	1	1	3	1	3	1	3	3	3	3	3	1	3	1	1	1	3	3	3	3	3	1	1	1
27	BICF2P572501	14345940	1	1	3	3	3	3	3	3	3	3	3	3	3	3	3	3	3	3	3	3	3	3	3	3	1	3	3	3	1	1	1	3	3	3	3	3	1	3	3	3	3	3	3	3
27	BICF2P754882	14364685	4	4	4	4	4	4	4	4	4	4	4	4	4	4	4	4	4	4	4	4	4	4	4	4	4	4	4	4	4	4	4	4	4	4	4	4	4	4	4	4	4	4	4	4
27	BICF2S23442906	14375795	3	1	1	1	1	1	1	1	1	1	1	1	1	1	1	1	1	1	1	1	3	1	1	1	1	1	1	1	1	1	3	1	1	1	1	1	1	1	1	1	1	1	1	1
27	CHR27_31792847	14388238	0	0	0	0	0	0	0	0	0	0	0	0	0	0	0	0	0	0	0	0	0	0	0	0	0	0	0	0	0	0	0	0	0	0	0	0	0	0	0	0	0	0	0	0
27	CHR27_31792625	14388460	4	4	4	4	4	4	4	4	4	4	4	4	4	4	4	4	4	4	4	4	4	4	4	4	4	4	4	4	4	4	4	4	4	4	4	4	4	4	4	4	4	4	4	4
27	CHR27_31792479	14388606	3	3	3	3	3	3	3	3	3	3	3	3	3	3	3	3	3	3	3	3	3	3	3	3	3	3	3	3	3	3	3	3	3	3	3	3	3	3	3	3	3	3	3	3
27	CHR27_31792364	14388721	4	4	4	4	4	4	4	4	4	4	4	4	4	4	4	4	4	4	4	4	4	4	4	4	4	4	4	4	4	4	4	4	4	4	4	4	4	4	4	4	4	4	4	4
27	BICF2S23332086	14397236	4	4	4	4	4	4	4	4	4	4	4	4	4	4	4	4	4	4	4	4	4	4	4	4	4	4	4	4	4	4	4	4	4	4	4	4	4	4	4	4	4	4	4	4
27	CHR27_31779068	14402125	3	3	1	3	3	3	1	1	3	3	3	3	3	3	3	3	3	3	1	3	3	3	1	3	1	3	1	1	3	3	3	3	1	3	3	3	1	3	1	1	1	3	3	3
27	CHR27_31779062	14402131	4	4	2	4	4	4	2	2	4	4	4	4	4	4	4	4	4	4	2	4	2	4	2	4	2	4	2	2	4	4	4	4	2	4	4	4	2	4	2	2	2	4	4	4
27	CHR27_31776630	14404562	3	3	3	3	3	3	3	3	3	3	3	3	3	3	3	3	3	3	3	3	1	3	3	3	3	3	3	3	3	3	3	3	3	3	3	3	3	3	3	3	3	3	3	3
27	CHR27_31776360	14404832	4	4	2	4	4	4	2	4	4	4	4	4	4	4	4	4	4	4	4	4	4	4	2	4	2	4	2	2	4	4	4	4	2	4	4	4	2	4	2	2	2	4	4	4
27	CHR27_31776119	14405073	2	4	2	4	4	4	2	2	4	4	4	4	4	4	4	4	4	4	2	4	2	4	2	4	2	4	2	2	4	4	2	4	2	4	4	4	2	4	2	2	2	4	4	4
27	CHR27_31776043	14405149	2	2	1	2	2	2	1	2	2	2	2	2	2	2	2	2	2	2	2	2	2	2	1	2	1	2	1	1	2	2	2	2	1	2	2	2	1	2	1	1	1	2	2	2
27	BICF2P1368137	14408818	1	3	3	3	3	3	3	3	3	3	3	3	3	3	3	3	3	3	3	3	3	3	3	3	3	3	3	3	3	3	1	3	3	3	3	3	3	3	3	3	3	3	3	3
27	BICF2S23620521	14419051	1	4	1	4	4	4	1	1	4	4	4	4	4	4	4	4	4	4	1	4	1	4	1	4	1	4	1	1	4	4	1	4	1	4	4	4	1	4	1	1	1	4	4	4
27	BICF2P567822	14427050	4	4	4	4	4	4	4	4	4	4	4	4	4	4	4	4	4	4	4	4	2	4	4	4	4	4	4	4	4	4	4	4	4	4	4	4	4	4	4	4	4	4	4	4
27	CHR27_31738697	14442509	5	5	5	5	5	5	5	5	5	5	5	5	5	5	5	5	5	5	5	5	5	5	5	5	5	5	5	5	5	5	5	5	5	5	5	5	5	5	5	5	5	5	5	5
27	TIGRP2P353781_RS9105645	14442541	1	1	1	1	1	1	1	1	1	1	1	1	1	1	1	1	1	1	1	1	1	1	1	1	1	1	1	1	1	1	1	1	1	1	1	1	1	1	1	1	1	1	1	1
27	CHR27_31738594	14442612	3	3	3	3	3	3	1	3	3	3	3	3	3	3	3	3	3	3	1	3	3	3	3	3	3	3	3	3	3	3	3	3	3	3	3	3	3	3	3	3	3	3	3	3
27	TIGRP2P353777_RS8881786	14446435	3	3	3	3	3	3	3	3	3	3	3	3	3	3	3	3	3	3	3	3	3	3	3	3	3	3	3	3	3	3	3	3	3	3	3	3	3	3	3	3	3	3	3	3
27	BICF2P398669	14457056	3	3	3	3	3	3	3	3	3	3	3	3	3	3	3	3	3	3	3	3	3	3	3	3	3	3	3	3	3	3	3	3	3	3	3	3	3	3	3	3	3	3	3	3
27	BICF2P241603	14466331	3	3	4	4	4	4	4	4	4	4	4	4	4	4	4	4	4	4	4	4	3	4	4	4	4	4	4	4	3	3	3	4	4	4	4	4	3	4	4	4	4	4	4	4
27	BICF2P860025	14471011	1	1	2	2	2	2	1	2	2	2	2	2	2	2	2	2	2	2	1	2	1	2	1	2	2	2	2	2	1	1	1	2	2	2	2	2	1	2	2	2	2	2	1	2
27	TIGRP2P353763_RS9126116	14477588	1	3	1	3	3	3	1	3	3	3	3	3	3	3	3	3	3	3	3	3	3	3	1	1	1	3	1	1	1	3	1	3	1	3	3	3	1	1	1	1	1	3	1	3
27	CHR27_31703190	14478000	4	4	4	4	4	4	4	4	4	4	4	4	4	4	4	4	4	4	4	4	4	4	4	4	4	4	4	4	4	4	4	4	4	4	4	4	4	4	4	4	4	4	4	4
27	BICF2P756497	14488310	1	1	1	1	1	1	1	1	1	1	1	1	1	1	1	1	1	1	1	1	1	1	1	1	1	1	1	1	1	1	1	1	1	1	1	1	1	1	1	1	1	1	1	1
27	CHR27_31685429	14495882	3	3	3	3	3	3	3	3	3	3	3	3	3	3	3	3	3	3	3	3	3	3	3	3	3	3	3	3	3	3	3	3	3	3	3	3	3	3	3	3	3	3	3	3
27	BICF2P181595	14498142	1	3	3	3	3	3	3	3	3	3	3	3	3	3	3	3	3	3	3	3	3	3	1	3	1	3	3	3	1	3	1	3	3	3	3	3	1	3	3	3	3	3	1	3
27	CHR27_31682615	14498695	3	1	1	1	1	1	1	1	1	1	1	1	1	1	1	1	1	1	1	1	1	1	3	1	3	1	1	1	3	1	3	1	1	1	1	1	3	1	1	1	1	1	3	1
27	CHR27_31682350	14498960	2	2	1	2	2	2	1	1	2	2	2	2	2	2	2	2	2	2	1	2	1	2	1	2	1	2	1	1	2	2	2	2	1	2	2	2	1	2	1	1	1	2	2	2
27	CHR27_31682233	14499077	2	2	2	2	2	2	2	2	2	2	2	2	2	2	2	2	2	2	2	2	2	2	2	2	2	2	2	2	2	2	2	2	2	2	2	2	2	2	2	2	2	2	2	2
27	CHR27_31681750	14499560	3	3	3	3	3	3	3	3	3	3	3	3	3	3	3	3	3	3	3	3	3	3	3	3	3	3	3	3	3	3	3	3	3	3	3	3	3	3	3	3	3	3	3	3
27	CHR27_31681612	14499698	2	2	2	2	2	2	2	2	2	2	2	2	2	2	2	2	2	2	2	2	2	2	2	2	2	2	2	2	2	2	2	2	2	2	2	2	2	2	2	2	2	2	2	2
27	BICF2P459387	14504006	2	2	2	2	2	2	2	2	2	2	2	2	2	2	2	2	2	2	2	2	2	2	2	2	2	2	2	2	2	2	2	2	2	2	2	2	2	2	2	2	2	2	2	2
27	BICF2P731411	14510766	3	3	1	1	1	1	1	1	1	1	1	1	1	1	1	1	1	1	1	1	3	1	3	1	1	1	1	1	3	1	3	1	3	1	1	1	1	1	1	1	1	1	3	1
27	CHR27_31664596	14516751	3	3	3	3	3	3	1	3	3	3	3	3	3	3	3	3	3	3	1	3	3	3	3	3	3	3	3	3	3	3	3	3	3	3	3	3	3	3	3	3	3	3	3	3
27	BICF2P1056036	14518849	4	2	2	2	2	2	4	2	2	2	2	2	2	2	2	2	2	2	4	2	4	2	4	2	2	2	2	2	4	2	4	2	2	2	2	2	4	2	2	2	2	2	4	2
27	BICF2P601409	14536051	2	2	2	2	2	2	2	2	2	2	2	2	2	2	2	2	2	2	2	2	2	2	2	2	2	2	2	2	2	2	2	2	2	2	2	2	2	2	2	2	2	2	2	2
27	BICF2P524227	14539700	2	2	4	2	4	4	2	2	4	4	4	4	4	4	4	4	4	4	4	2	4	2	2	2	2	2	2	2	4	2	4	2	2	2	4	4	4	2	2	2	4	2	4	2
27	CHR27_31640686	14540685	4	2	4	2	2	2	4	2	2	2	2	2	2	2	2	2	2	2	2	2	2	2	4	4	4	2	4	4	2	2	4	2	4	2	2	2	4	2	4	4	4	2	4	2
27	BICF2S23145889	14572086	1	3	3	3	3	3	3	3	3	3	3	3	3	3	3	3	3	3	3	3	3	3	3	3	3	3	3	3	1	3	1	3	3	3	3	3	1	3	3	3	3	3	3	3
27	BICF2P1303366	14577032	3	3	1	3	3	3	1	1	3	3	3	3	3	3	3	3	3	3	1	3	3	3	1	3	1	3	1	1	3	3	3	3	1	3	3	3	1	3	1	1	1	3	3	3
27	BICF2P182391	14602410	4	4	4	4	4	4	3	4	4	4	4	4	4	4	4	4	4	4	3	4	4	4	4	4	4	4	4	4	4	4	4	4	4	4	4	4	4	4	4	4	4	4	4	4
27	BICF2P376863	14615318	4	4	4	4	4	4	4	4	4	4	4	4	4	4	4	4	4	4	4	4	4	4	4	4	4	4	4	4	4	4	4	4	4	4	4	4	4	4	4	4	4	4	4	4
27	TIGRP2P353721_RS8906961	14626795	4	4	4	4	4	4	2	4	4	4	4	4	4	4	4	4	4	4	2	4	4	4	4	4	4	4	4	4	4	4	4	4	4	4	4	4	4	4	4	4	4	4	4	4
27	BICF2P1277903	14640074	4	4	4	4	4	4	4	4	4	4	4	4	4	4	4	4	4	4	4	4	2	4	4	4	4	4	4	4	4	4	4	4	4	4	4	4	4	4	4	4	4	4	4	4
27	CHR27_31528724	14652616	2	2	2	2	2	2	2	2	2	2	2	2	2	2	2	2	2	2	2	2	2	2	2	2	2	2	2	2	2	2	2	2	2	2	2	2	2	2	2	2	2	2	2	2
27	BICF2P471693	14653234	3	3	3	3	3	3	3	3	3	3	3	3	3	3	3	3	3	3	3	3	3	3	3	3	3	3	3	3	3	3	3	3	3	3	3	3	3	3	3	3	3	3	3	3
27	CHR27_31527854	14653485	2	2	2	2	2	2	2	2	2	2	2	2	2	2	2	2	2	2	2	2	2	2	2	2	2	2	2	2	2	2	2	2	2	2	2	2	2	2	2	2	2	2	2	2
27	CHR27_31527303	14654034	4	4	4	4	4	4	4	4	4	4	4	4	4	4	4	4	4	4	4	4	2	4	4	4	4	4	4	4	4	4	4	4	4	4	4	4	4	4	4	4	4	4	4	4
27	CHR27_31526562	14654775	1	1	1	1	1	1	1	1	1	1	1	1	1	1	1	1	1	1	1	1	1	1	1	1	1	1	1	1	1	1	1	1	1	1	1	1	1	1	1	1	1	1	1	1
27	BICF2P617922	14658287	3	3	3	3	3	3	4	3	3	3	3	3	3	3	3	3	3	3	4	3	4	3	3	3	4	3	3	3	4	3	3	3	3	3	3	3	4	3	3	3	3	3	3	3
27	TIGRP2P353714_RS8978953	14668534	3	3	3	3	3	3	1	3	3	3	3	3	3	3	3	3	3	3	1	3	1	3	3	3	1	3	3	3	1	3	3	3	3	3	3	3	1	3	3	3	3	3	3	3
27	TIGRP2P353709_RS9065557	14679309	4	2	2	2	2	2	4	2	2	2	2	2	2	2	2	2	2	2	4	2	2	2	2	2	4	2	2	2	4	2	2	2	4	2	2	2	2	2	2	2	2	2	2	2
27	BICF2P562028	14698096	2	4	2	4	4	4	2	2	4	4	4	4	4	4	4	4	4	4	2	4	2	4	2	2	2	2	2	2	2	2	4	4	2	2	4	4	2	2	2	2	2	4	2	4
27	BICF2S23028902	14707840	4	2	4	2	2	2	4	4	2	2	2	2	2	2	2	2	2	2	4	2	2	2	4	4	4	4	4	4	4	4	2	2	4	4	2	2	4	4	4	4	4	2	4	2
27	BICF2S23027425	14711888	3	3	4	3	3	3	4	3	3	3	3	3	3	3	3	3	3	3	3	3	3	3	4	4	4	3	4	4	4	3	3	3	4	3	3	3	4	4	4	4	4	3	4	3
27	BICF2P603899	14723543	4	4	2	4	4	4	2	2	4	4	4	4	4	4	4	4	4	4	4	4	4	4	2	2	2	2	2	2	2	2	4	4	2	2	4	4	2	2	2	2	2	4	2	4
27	BICF2S23238397	14744451	3	3	3	3	3	3	3	3	3	3	3	3	3	3	3	3	3	3	3	3	3	3	3	3	3	3	3	3	1	3	3	3	3	3	3	3	1	3	3	3	3	3	3	3
27	TIGRP2P353679_RS8592570	14750445	4	4	4	4	4	4	4	4	4	4	4	4	4	4	4	4	4	4	4	4	4	4	4	4	4	4	4	4	4	4	4	4	4	4	4	4	4	4	4	4	4	4	4	4
27	BICF2P1055298	14762541	2	2	2	2	2	2	2	2	2	2	2	2	2	2	2	2	2	2	2	2	2	2	2	2	2	2	2	2	2	2	2	2	2	2	2	2	2	2	2	2	2	2	2	2
27	CHR27_31417496	14763620	3	3	3	3	3	3	3	3	3	3	3	3	3	3	3	3	3	3	3	3	3	3	3	3	3	3	3	3	3	3	3	3	3	3	3	3	3	3	3	3	3	3	3	3
27	BICF2P17538	14778672	1	1	1	1	1	1	1	1	1	1	1	1	1	1	1	1	1	1	1	1	1	1	1	1	1	1	1	1	1	1	1	1	1	1	1	1	1	1	1	1	1	1	1	1
27	BICF2P343949	14783068	1	1	1	1	1	1	3	1	1	1	1	1	1	1	1	1	1	1	3	1	1	1	1	1	1	1	1	1	3	1	1	1	1	1	1	1	3	1	1	1	1	1	1	1
27	BICF2P1163481	14793141	3	3	3	3	3	3	3	3	3	3	3	3	3	3	3	3	3	3	3	3	3	3	3	3	3	3	3	3	3	3	3	3	3	3	3	3	3	3	3	3	3	3	3	3
27	BICF2P877128	14809997	4	4	4	4	4	4	4	4	4	4	4	4	4	4	4	4	4	4	4	4	4	4	4	4	4	4	4	4	4	4	4	4	4	4	4	4	4	4	4	4	4	4	4	4
27	BICF2P40817	14819780	3	3	3	3	3	3	3	3	3	3	3	3	3	3	3	3	3	3	3	3	3	3	3	3	3	3	3	3	3	3	3	3	3	3	3	3	3	3	3	3	3	3	3	3
27	BICF2P40806	14821359	2	4	2	4	4	4	2	2	4	4	4	4	4	4	4	4	4	4	2	4	4	4	2	2	2	2	2	2	2	4	2	4	2	4	4	4	2	2	2	2	2	4	2	4
27	BICF2P918641	14828468	4	4	2	4	2	2	4	4	2	2	2	2	2	2	2	2	2	2	2	4	2	4	4	4	4	4	4	4	4	4	2	4	4	4	2	2	4	4	4	4	2	4	2	4
27	BICF2P579935	14845584	1	3	1	3	3	3	1	3	3	3	3	3	3	3	3	3	3	3	3	3	1	3	1	3	1	3	1	1	1	3	3	3	1	1	3	3	1	3	1	1	1	3	3	3
27	CHR27_31321770	14846981	0	0	0	0	0	0	0	0	0	0	0	0	0	0	0	0	0	0	0	0	0	0	0	0	0	0	0	0	0	0	0	0	0	0	0	0	0	0	0	0	0	0	0	0
27	BICF2P1050749	14850893	3	4	4	4	4	4	3	4	4	4	4	4	4	4	4	4	4	4	3	4	3	4	3	4	3	4	4	4	3	4	3	4	4	4	4	4	3	4	4	4	4	4	3	4
27	BICF2P1343413	14859710	4	4	3	4	4	4	3	4	4	4	4	4	4	4	4	4	4	4	4	4	4	4	3	4	3	4	3	3	4	4	4	4	3	4	4	4	3	4	3	3	3	4	4	4
27	BICF2S23047551	14877616	1	1	3	1	1	1	3	1	1	1	1	1	1	1	1	1	1	1	1	1	1	1	3	1	3	3	3	3	3	1	1	1	3	1	1	1	3	3	3	3	3	1	1	1
27	BICF2P223775	14883601	4	4	4	2	2	2	4	2	2	2	2	2	2	2	2	2	2	2	2	2	2	2	4	4	4	4	4	4	4	4	4	2	4	4	2	2	4	4	4	4	4	2	4	2
27	BICF2P208719	14902917	2	2	4	2	4	4	2	2	4	4	4	4	4	4	4	4	4	4	4	2	4	4	2	2	2	2	2	2	2	2	4	2	2	2	4	4	2	2	2	2	4	2	4	2
27	BICF2P174358	14906111	2	2	2	2	2	2	2	2	2	2	2	2	2	2	2	2	2	2	2	2	4	2	2	2	2	2	2	2	2	2	2	2	2	2	2	2	2	2	2	2	2	2	2	2
27	BICF2P369883	14923181	4	4	4	4	4	4	2	4	4	4	4	4	4	4	4	4	4	4	2	4	4	4	2	4	4	4	4	4	4	4	4	4	4	4	4	4	4	4	4	4	4	4	2	4
27	BICF2S23448898	14931915	1	1	1	1	1	1	1	1	1	1	1	1	1	1	1	1	1	1	1	1	1	1	1	1	1	1	1	1	1	1	1	1	1	1	1	1	1	1	1	1	1	1	1	1
27	BICF2P101701	14949931	1	1	1	3	3	3	1	3	3	3	3	3	3	3	3	3	3	3	3	3	3	3	1	3	1	1	1	1	1	1	1	3	1	1	3	3	1	1	1	1	1	3	3	3
27	BICF2P1174735	14957431	1	3	1	3	3	3	1	3	3	3	3	3	3	3	3	3	3	3	3	3	3	3	1	3	1	1	1	1	1	3	1	3	1	3	3	3	1	1	1	1	1	3	3	3
27	BICF2P179359	14975702	2	2	4	2	4	4	2	2	4	4	4	4	4	4	4	4	4	4	4	2	4	2	2	2	2	2	2	2	2	2	4	2	2	2	4	4	2	2	2	2	4	2	4	2
27	BICF2P596532	14979975	2	2	2	2	2	2	2	2	2	2	2	2	2	2	2	2	2	2	2	2	2	2	4	2	2	2	2	2	2	2	2	2	2	2	2	2	2	2	2	2	2	2	4	2
27	TIGRP2P353665_RS8643855	14994653	1	1	1	1	1	1	1	1	1	1	1	1	1	1	1	1	1	1	1	1	1	1	1	1	1	1	1	1	1	1	1	1	1	1	1	1	1	1	1	1	1	1	1	1
27	BICF2P1290131	15010081	2	2	2	2	2	2	2	2	2	2	2	2	2	2	2	2	2	2	2	2	2	2	4	2	4	2	2	2	4	2	2	2	2	2	2	2	4	2	2	2	2	2	4	2
27	BICF2P771389	15020422	4	2	2	2	2	2	2	2	2	2	2	2	2	2	2	2	2	2	2	2	2	2	2	2	2	2	2	2	2	2	4	2	2	2	2	2	2	2	2	2	2	2	2	2
27	BICF2S23210524	15032003	4	4	4	4	4	4	4	4	4	4	4	4	4	4	4	4	4	4	4	4	4	4	2	4	4	4	4	4	4	4	4	4	4	4	4	4	4	4	4	4	4	4	2	4
27	BICF2P1300930	15043427	1	3	3	3	3	3	1	3	3	3	3	3	3	3	3	3	3	3	1	3	3	3	3	3	1	3	3	3	1	3	1	3	3	3	3	3	1	3	3	3	3	3	3	3
27	BICF2P406105	15048543	4	2	2	2	2	2	4	2	2	2	2	2	2	2	2	2	2	2	4	2	2	2	2	2	2	2	2	2	2	2	4	2	2	2	2	2	2	2	2	2	2	2	2	2
27	BICF2S22916842	15059955	2	2	2	2	2	2	2	2	2	2	2	2	2	2	2	2	2	2	2	2	2	2	4	2	2	2	2	2	2	2	2	2	2	2	2	2	2	2	2	2	2	2	4	2
27	BICF2P5905	15079423	1	1	3	1	1	1	3	3	1	1	1	1	1	1	1	1	1	1	3	1	3	1	3	1	3	3	3	1	3	1	1	1	3	1	1	1	3	3	3	3	3	1	1	1
27	BICF2S23760370	15086479	1	1	3	1	1	1	3	3	1	1	1	1	1	1	1	1	1	1	3	1	1	1	3	3	3	3	3	1	3	1	1	1	3	1	1	1	3	3	3	3	3	1	3	1
27	CHR27_31083172	15087437	1	1	1	1	1	1	1	1	1	1	1	1	1	1	1	1	1	1	1	1	1	1	1	1	1	1	1	1	1	1	1	1	1	1	1	1	1	1	1	1	1	1	1	1
27	CHR27_31082811	15087798	1	1	1	1	1	1	1	1	1	1	1	1	1	1	1	1	1	1	1	1	1	1	1	1	1	1	1	1	1	1	1	1	1	1	1	1	1	1	1	1	1	1	1	1
27	BICF2P194217	15087966	4	4	3	3	3	3	3	3	3	3	3	3	3	3	3	3	3	3	3	3	3	3	3	3	4	3	3	3	4	3	4	3	4	3	3	3	3	3	3	3	3	3	3	3
27	CHR27_31072428	15098182	2	2	2	2	2	2	2	2	2	2	2	2	2	2	2	2	2	2	2	2	2	2	2	2	2	2	2	2	2	2	2	2	2	2	2	2	2	2	2	2	2	2	2	2
27	CHR27_31071063	15099547	1	1	1	1	1	1	1	1	1	1	1	1	1	1	1	1	1	1	1	1	1	1	1	1	1	1	1	1	1	1	1	1	1	1	1	1	1	1	1	1	1	1	1	1
27	CHR27_31070924	15099686	1	1	1	1	1	1	1	1	1	1	1	1	1	1	1	1	1	1	1	1	1	1	1	1	1	1	1	1	1	1	1	1	1	1	1	1	1	1	1	1	1	1	1	1
27	BICF2S23631365	15099802	1	1	1	1	1	1	1	1	1	1	1	1	1	1	1	1	1	1	1	1	1	1	1	1	1	1	1	1	1	1	1	1	1	1	1	1	1	1	1	1	1	1	1	1
27	BICF2P595026	15100687	3	3	1	3	3	3	1	1	3	3	3	3	3	3	3	3	3	3	1	3	3	3	1	1	1	3	1	3	3	3	3	3	1	3	3	3	1	3	1	1	1	3	1	3
27	BICF2P24049	15121333	2	1	2	1	1	1	2	2	1	1	1	1	1	1	1	1	1	1	2	1	1	1	2	2	2	1	2	1	1	1	2	1	2	1	1	1	2	1	2	2	2	1	2	1
27	BICF2S2448951	15123646	3	3	3	3	3	3	3	3	3	3	3	3	3	3	3	3	3	3	3	3	3	3	3	3	1	3	3	3	3	3	3	3	3	3	3	3	3	3	3	3	3	3	3	3
27	BICF2P605605	15131152	3	1	3	1	1	1	3	1	1	1	1	1	1	1	1	1	1	1	1	1	1	1	3	3	3	1	3	1	1	1	3	1	3	1	1	1	3	1	3	3	3	1	3	1
27	CHR27_31035489	15135198	3	1	1	1	1	1	1	1	1	1	1	1	1	1	1	1	1	1	1	1	1	1	1	1	3	1	1	1	3	3	1	1	3	1	1	1	3	1	1	1	1	1	1	1
27	BICF2P332235	15160135	4	4	4	4	4	4	4	4	4	4	4	4	4	4	4	4	4	4	4	4	4	4	4	4	4	4	4	4	4	4	4	4	4	4	4	4	4	4	4	4	4	4	4	4
27	BICF2P1171361	15165232	2	2	2	4	4	4	2	2	4	4	4	4	4	4	4	4	4	4	2	4	2	4	2	4	2	4	2	4	2	2	2	4	2	2	4	4	2	2	2	2	2	4	4	4
27	BICF2P557835	15187528	4	4	4	4	4	4	4	4	4	4	4	4	4	4	4	4	4	4	4	4	4	4	4	4	4	4	4	4	4	4	4	4	4	4	4	4	4	4	4	4	4	4	4	4
27	BICF2P1197394	15202084	4	4	4	4	4	4	3	4	4	4	4	4	4	4	4	4	4	4	3	4	4	4	3	4	3	4	4	4	3	4	4	4	4	4	4	4	3	4	4	4	4	4	3	4
27	BICF2P1278432	15213827	3	3	1	3	3	3	1	3	3	3	3	3	3	3	3	3	3	3	3	3	3	3	1	3	1	1	1	3	3	3	3	3	1	3	3	3	3	3	1	1	1	3	3	3
27	BICF2P442119	15221960	3	3	1	3	3	3	1	3	3	3	3	3	3	3	3	3	3	3	3	3	1	3	1	3	1	1	1	3	3	3	3	3	1	3	3	3	3	3	1	1	1	3	3	3
27	BICF2P1229909	15227014	1	1	1	1	1	1	1	1	1	1	1	1	1	1	1	1	1	1	1	1	1	1	1	1	1	1	1	1	1	1	1	1	1	1	1	1	1	1	1	1	1	1	1	1
27	CHR27_30938387	15232171	3	3	3	3	3	3	3	3	3	3	3	3	3	3	3	3	3	3	3	3	1	3	3	3	1	3	3	3	3	3	3	3	3	3	3	3	3	3	3	3	3	3	3	3
27	BICF2P1153170	15243548	4	4	4	4	4	4	4	4	4	4	4	4	4	4	4	4	4	4	4	4	4	4	4	4	4	4	4	4	4	4	4	4	4	4	4	4	4	4	4	4	4	4	4	4
27	CHR27_30926118	15244443	4	4	4	4	4	4	4	4	4	4	4	4	4	4	4	4	4	4	4	4	2	4	4	4	4	4	4	4	4	4	4	4	4	4	4	4	4	4	4	4	4	4	4	4
27	CHR27_30917818	15252743	4	4	4	4	4	4	4	4	4	4	4	4	4	4	4	4	4	4	4	4	4	4	4	4	3	4	4	4	4	4	4	4	4	4	4	4	4	4	4	4	4	4	4	4
27	CHR27_30907915	15262645	3	3	3	3	3	3	3	3	3	3	3	3	3	3	3	3	3	3	3	3	1	3	3	3	1	3	3	3	1	3	3	3	3	3	3	3	1	1	3	3	3	3	3	3
27	BICF2P685430	15275228	4	4	3	4	3	3	4	4	3	3	3	3	3	3	3	3	3	3	3	4	3	3	4	4	4	4	3	4	4	4	3	4	4	4	3	3	4	4	4	4	3	4	3	4
27	BICF2P1042650	15283143	2	1	2	1	1	1	2	1	1	1	1	1	1	1	1	1	1	1	1	1	1	1	2	1	2	1	2	1	1	1	2	1	2	1	1	1	1	1	2	2	2	1	1	1
27	TIGRP2P353660_RS8750106	15287994	2	2	2	2	2	2	2	2	2	2	2	2	2	2	2	2	2	2	2	2	2	2	2	2	2	2	2	2	2	2	2	2	2	2	2	2	2	2	2	2	2	2	2	2
27	TIGRP2P353654_RS8661007	15320087	3	3	4	3	3	3	4	3	3	3	3	3	3	3	3	3	3	3	3	3	3	3	4	3	4	3	4	3	3	3	3	3	4	3	3	3	3	3	4	4	4	3	3	3
27	BICF2P159094	15331581	3	3	3	1	1	1	3	3	1	1	1	1	1	1	1	1	1	1	3	1	1	1	3	1	3	1	3	1	3	3	3	1	3	3	1	1	3	3	3	3	3	1	1	1
27	BICF2P3804	15336189	1	3	3	3	3	3	3	3	3	3	3	3	3	3	3	3	3	3	3	3	3	3	3	3	3	3	3	3	1	1	3	3	1	3	3	3	1	1	3	3	3	3	3	3
27	BICF2P1055950	15353282	2	2	2	2	2	2	4	2	2	2	2	2	2	2	2	2	2	2	4	2	2	2	2	2	4	2	2	2	2	2	2	2	2	2	2	2	2	2	2	2	2	2	2	2
27	BICF2P835642	15356657	4	4	4	4	4	4	4	4	4	4	4	4	4	4	4	4	4	4	4	4	4	4	2	4	2	4	4	4	4	4	4	4	4	4	4	4	4	4	4	4	4	4	2	4
27	CHR27_30800659	15369663	3	3	1	1	1	1	1	1	1	1	1	1	1	1	1	1	1	1	1	1	1	1	3	1	3	1	1	1	3	1	3	1	3	1	1	1	1	1	1	1	1	1	3	1
27	BICF2S23659993	15369744	4	4	2	2	2	2	2	2	2	2	2	2	2	2	2	2	2	2	2	2	2	2	4	2	4	2	2	2	4	2	4	2	4	2	2	2	2	2	2	2	2	2	4	2
27	BICF2S23659994	15369914	2	2	2	2	2	2	2	2	2	2	2	2	2	2	2	2	2	2	2	2	2	2	4	2	4	2	2	2	2	2	2	2	2	2	2	2	2	2	2	2	2	2	4	2
27	CHR27_30799955	15370369	2	2	1	1	1	1	1	1	1	1	1	1	1	1	1	1	1	1	1	1	2	1	2	1	2	1	1	1	2	2	2	1	2	1	1	1	2	2	1	1	1	1	2	1
27	CHR27_30799218	15371108	0	0	0	0	0	0	0	0	0	0	0	0	0	0	0	0	0	0	0	0	0	0	0	0	0	0	0	0	0	0	0	0	0	0	0	0	0	0	0	0	0	0	0	0
27	TIGRP2P353627_RS8621004	15379215	1	1	3	3	3	3	3	3	3	3	3	3	3	3	3	3	3	3	3	3	1	3	3	3	1	3	3	3	1	1	1	3	1	3	3	3	1	1	3	3	3	3	3	3
27	BICF2S2371742	15392965	2	2	2	2	2	2	2	2	2	2	2	2	2	2	2	2	2	2	2	2	2	2	2	2	2	2	2	2	2	2	2	2	2	2	2	2	2	2	2	2	2	2	2	2
27	BICF2P487060	15410299	2	2	1	1	1	1	1	1	1	1	1	1	1	1	1	1	1	1	1	1	1	1	1	1	2	1	1	1	2	1	2	1	2	1	1	1	1	1	1	1	1	1	1	1
27	BICF2P1197997	15422863	2	2	4	4	4	4	4	4	4	4	4	4	4	4	4	4	4	4	4	4	4	4	4	4	4	4	4	4	2	4	2	4	2	4	4	4	4	4	4	4	4	4	4	4
27	TIGRP2P353619_RS9246305	15429682	2	2	2	2	2	2	2	2	2	2	2	2	2	2	2	2	2	2	2	2	2	2	2	2	2	2	2	2	2	2	2	2	2	2	2	2	2	2	2	2	2	2	2	2
27	BICF2S2341048	15438420	2	2	4	4	4	4	4	4	4	4	4	4	4	4	4	4	4	4	4	4	4	4	4	4	4	4	4	4	2	4	2	4	2	4	4	4	4	4	4	4	4	4	4	4
27	TIGRP2P353581_RS8981392	15458307	4	4	4	4	4	4	4	4	4	4	4	4	4	4	4	4	4	4	4	4	4	4	4	4	4	4	4	4	4	4	4	4	4	4	4	4	4	4	4	4	4	4	4	4
27	TIGRP2P353577_RS8705128	15470159	1	1	3	3	3	3	3	3	3	3	3	3	3	3	3	3	3	3	3	3	3	3	3	3	3	3	3	3	1	3	1	3	1	3	3	3	3	3	3	3	3	3	3	3
27	BICF2S23158939	15478963	1	1	1	1	1	1	1	1	1	1	1	1	1	1	1	1	1	1	1	1	1	1	1	1	1	1	1	1	1	1	1	1	1	1	1	1	1	1	1	1	1	1	1	1
27	BICF2P1039146	15492687	1	1	1	1	1	1	1	1	1	1	1	1	1	1	1	1	1	1	1	1	3	1	1	1	1	1	1	1	3	1	1	1	1	1	1	1	3	3	1	1	1	1	1	1
27	CHR27_30675757	15494608	3	3	3	3	3	3	3	3	3	3	3	3	3	3	3	3	3	3	3	3	4	3	3	3	3	3	3	3	3	3	3	3	3	3	3	3	3	3	3	3	3	3	3	3
27	TIGRP2P353565_RS9187571	15504414	3	3	1	1	1	1	1	1	1	1	1	1	1	1	1	1	1	1	1	1	3	1	1	1	1	1	1	1	3	3	3	1	3	1	1	1	3	3	1	1	1	1	1	1
27	TIGRP2P353564_RS9125710	15506414	3	3	3	3	3	3	3	3	3	3	3	3	3	3	3	3	3	3	3	3	3	3	3	3	3	3	3	3	1	3	3	3	3	3	3	3	1	1	3	3	3	3	3	3
27	BICF2S23550903	15515899	1	1	3	3	3	3	3	3	3	3	3	3	3	3	3	3	3	3	3	3	3	3	3	3	3	3	3	3	1	3	1	3	1	3	3	3	3	3	3	3	3	3	3	3
27	BICF2P865741	15526780	4	4	4	4	4	4	4	4	4	4	4	4	4	4	4	4	4	4	4	4	4	4	4	4	4	4	4	4	3	4	4	4	4	4	4	4	3	3	4	4	4	4	4	4
27	BICF2P1003032	15541313	2	2	4	4	4	4	4	4	4	4	4	4	4	4	4	4	4	4	4	4	4	4	4	4	2	4	4	4	2	2	2	4	2	4	4	4	2	2	4	4	4	4	4	4
27	BICF2P841363	15551811	1	1	2	2	2	2	2	2	2	2	2	2	2	2	2	2	2	2	2	2	2	2	2	2	1	2	2	2	1	1	1	2	1	2	2	2	1	1	2	2	2	2	2	2
27	BICF2S23526974	15566364	2	1	1	1	1	1	1	1	1	1	1	1	1	1	1	1	1	1	1	1	1	1	1	1	1	1	1	1	2	1	1	1	2	1	1	1	1	1	1	1	1	1	1	1
27	BICF2P1351264	15582025	3	1	3	1	1	1	3	3	1	1	1	1	1	1	1	1	1	1	3	1	3	1	3	3	3	1	3	1	3	3	1	1	3	3	1	1	3	3	3	3	3	1	3	1
27	BICF2P785442	15594927	3	4	3	4	4	4	3	4	4	4	4	4	4	4	4	4	4	4	4	4	4	4	3	3	3	4	3	4	3	3	4	4	3	3	4	4	3	3	3	3	3	4	3	4
27	BICF2P791965	15605390	3	1	3	1	1	1	3	1	1	1	1	1	1	1	1	1	1	1	1	1	1	1	3	1	3	1	3	1	3	1	1	1	3	3	1	1	1	1	3	3	3	1	1	1
27	TIGRP2P353533_RS8526433	15629373	3	1	1	1	1	1	1	1	1	1	1	1	1	1	1	1	1	1	1	1	1	1	1	1	1	1	1	1	3	1	1	1	3	1	1	1	1	1	1	1	1	1	1	1
27	BICF2P999671	15632015	2	4	4	4	4	4	4	4	4	4	4	4	4	4	4	4	4	4	4	4	2	4	4	4	2	4	4	4	2	4	4	4	2	4	4	4	4	4	4	4	4	4	4	4
27	CHR27_30533839	15634384	4	4	4	4	4	4	4	4	4	4	4	4	4	4	4	4	4	4	4	4	2	4	2	4	4	4	4	4	2	4	4	4	4	4	4	4	2	2	4	4	4	4	2	4
27	TIGRP2P353510_RS8831047	15652531	2	4	4	4	4	4	4	4	4	4	4	4	4	4	4	4	4	4	4	4	4	4	4	4	2	4	4	4	4	4	2	4	4	4	4	4	4	4	4	4	4	4	4	4
27	BICF2P1228120	15662265	4	2	2	2	2	2	2	2	2	2	2	2	2	2	2	2	2	2	2	2	2	2	2	2	4	2	2	2	4	2	2	2	4	2	2	2	2	2	2	2	2	2	2	2
27	BICF2P1162161	15669975	2	4	4	4	4	4	4	4	4	4	4	4	4	4	4	4	4	4	4	4	4	4	4	4	2	4	4	4	2	4	4	4	2	4	4	4	4	4	4	4	4	4	4	4
27	BICF2P865228	15686251	3	1	1	1	1	1	1	1	1	1	1	1	1	1	1	1	1	1	1	1	3	1	1	1	3	1	1	1	3	1	1	1	3	1	1	1	1	1	1	1	1	1	1	1
27	BICF2P1498168	15689596	2	2	4	2	2	2	4	4	2	2	2	2	2	2	2	2	2	2	4	2	2	2	4	4	4	2	4	2	2	2	2	2	4	2	2	2	2	2	4	4	4	2	4	2
27	TIGRP2P353504_RS8432503	15689619	3	3	1	3	3	3	1	1	3	3	3	3	3	3	3	3	3	3	1	3	3	3	1	1	1	3	1	3	3	3	3	3	1	3	3	3	3	3	1	1	1	3	1	3
27	BICF2S23660108	15706173	1	3	3	3	3	3	3	3	3	3	3	3	3	3	3	3	3	3	3	3	1	3	3	3	1	3	3	3	1	1	3	3	1	3	3	3	1	1	3	3	3	3	3	3
27	BICF2P1243571	15713533	1	3	1	3	3	3	1	1	3	3	3	3	3	3	3	3	3	3	1	3	3	3	1	3	1	1	1	3	1	1	3	3	1	1	3	3	1	1	1	1	1	3	3	3
27	BICF2P505350	15730256	3	3	3	3	3	3	3	3	3	3	3	3	3	3	3	3	3	3	3	3	3	3	3	3	3	3	3	3	3	3	3	3	3	3	3	3	3	3	3	3	3	3	3	3
27	BICF2S23511719	15737691	1	2	1	2	2	2	1	1	2	2	2	2	2	2	2	2	2	2	1	2	1	2	1	2	1	1	1	2	1	1	2	2	1	1	2	2	1	1	1	1	1	2	2	2
27	BICF2P999747	15754489	1	1	2	1	1	1	2	2	1	1	1	1	1	1	1	1	1	1	2	1	2	1	2	2	2	1	2	1	1	1	1	1	2	1	1	1	1	1	2	2	2	1	2	1
27	TIGRP2P353487_RS8736169	15759357	2	2	2	2	2	2	2	2	2	2	2	2	2	2	2	2	2	2	2	2	4	2	4	2	4	2	2	2	2	2	2	2	2	2	2	2	2	2	2	2	2	2	4	2
27	BICF2P902290	15777373	2	2	2	2	2	2	2	2	2	2	2	2	2	2	2	2	2	2	2	2	2	2	2	2	2	2	2	2	2	2	2	2	2	2	2	2	2	2	2	2	2	2	2	2
27	BICF2P178092	15781826	2	1	1	1	1	1	1	1	1	1	1	1	1	1	1	1	1	1	1	1	1	1	1	1	2	1	1	1	2	1	1	1	2	1	1	1	1	1	1	1	1	1	1	1
27	BICF2P520730	15794372	1	4	1	4	4	4	1	1	4	4	4	4	4	4	4	4	4	4	1	4	1	4	1	1	1	1	1	4	1	1	4	4	1	1	4	4	1	1	1	1	1	4	1	4
27	CHR27_30370897	15796472	3	3	3	3	3	3	3	3	3	3	3	3	3	3	3	3	3	3	3	3	3	3	3	3	3	3	3	3	3	3	3	3	3	3	3	3	3	3	3	3	3	3	3	3
27	BICF2P647038	15796845	3	3	4	3	3	3	4	4	3	3	3	3	3	3	3	3	3	3	4	3	4	3	4	4	4	4	4	3	4	3	3	3	4	3	3	3	4	4	4	4	4	3	4	3
27	CHR27_30369969	15797400	4	2	2	2	2	2	2	2	2	2	2	2	2	2	2	2	2	2	2	2	2	2	2	2	2	2	2	2	4	2	2	2	4	2	2	2	2	2	2	2	2	2	2	2
27	BICF2P490951	15797686	1	3	1	3	3	3	1	1	3	3	3	3	3	3	3	3	3	3	1	3	1	3	1	1	1	1	1	3	1	1	3	3	1	1	3	3	1	1	1	1	1	3	1	3
27	BICF2P379372	15814386	1	3	1	3	3	3	1	1	3	3	3	3	3	3	3	3	3	3	1	3	1	3	1	3	1	1	1	3	1	1	3	3	1	1	3	3	1	1	1	1	1	3	3	3
27	BICF2P769697	15831187	3	4	4	4	4	4	4	4	4	4	4	4	4	4	4	4	4	4	4	4	4	4	3	4	4	4	4	4	3	4	4	4	3	4	4	4	4	4	4	4	4	4	3	4
27	BICF2P680024	15846983	1	1	1	1	1	1	1	1	1	1	1	1	1	1	1	1	1	1	1	1	1	1	1	1	1	1	1	1	1	1	1	1	1	1	1	1	1	1	1	1	1	1	1	1
27	BICF2P919333	15850391	3	1	3	1	1	1	3	3	1	1	1	1	1	1	1	1	1	1	3	1	1	1	3	3	3	3	3	1	3	3	1	1	3	3	1	1	3	3	3	3	3	1	3	1
27	BICF2S23338749	15877172	1	3	1	3	3	3	1	3	3	3	3	3	3	3	3	3	3	3	3	3	1	3	1	1	1	1	1	3	1	3	3	3	1	1	3	3	3	3	1	1	1	3	1	3
27	BICF2S2344493	15885917	2	1	2	1	1	1	2	2	1	1	1	1	1	1	1	1	1	1	2	1	2	1	2	1	2	1	2	1	2	2	1	1	2	2	1	1	2	2	2	2	2	1	1	1
27	BICF2P76896	15906269	1	3	1	3	3	3	1	1	3	3	3	3	3	3	3	3	3	3	1	3	1	3	1	1	1	3	1	3	1	1	3	3	1	1	3	3	1	1	1	1	1	3	1	3
27	BICF2P621522	15915917	1	1	1	1	1	1	1	1	1	1	1	1	1	1	1	1	1	1	1	1	3	1	3	1	1	1	1	1	1	1	1	1	1	1	1	1	1	1	1	1	1	1	3	1
27	BICF2S23436216	15920761	1	3	3	3	3	3	1	3	3	3	3	3	3	3	3	3	3	3	1	3	3	3	3	3	3	3	3	3	1	3	3	3	1	3	3	3	3	3	3	3	3	3	3	3
27	BICF2P769383	15940603	2	2	2	2	2	2	4	2	2	2	2	2	2	2	2	2	2	2	4	2	2	2	2	2	2	2	2	2	4	2	2	2	2	2	2	2	4	4	2	2	2	2	2	2
27	BICF2S2313990	15944194	1	3	1	3	3	3	1	1	3	3	3	3	3	3	3	3	3	3	1	3	3	3	1	1	1	3	1	3	1	1	3	3	1	1	3	3	1	1	1	1	1	3	1	3
27	BICF2P95733	15954301	3	1	3	1	1	1	3	3	1	1	1	1	1	1	1	1	1	1	3	1	3	1	3	3	3	1	3	1	3	3	1	1	3	3	1	1	3	3	3	3	3	1	3	1
27	CHR27_30207467	15961253	2	2	2	2	2	2	4	2	2	2	2	2	2	2	2	2	2	2	4	2	2	2	2	2	2	2	2	2	4	2	2	2	2	2	2	2	4	4	2	2	2	2	2	2
27	CHR27_30206703	15962015	3	3	1	3	3	3	1	3	3	3	3	3	3	3	3	3	3	3	3	3	3	3	1	1	1	3	1	3	3	3	3	3	1	3	3	3	3	3	1	1	1	3	1	3
27	CHR27_30205633	15963088	5	6	6	6	6	6	6	6	6	6	6	6	6	6	6	6	6	6	6	6	5	6	6	6	5	6	6	6	5	6	6	6	5	6	6	6	6	6	6	6	6	6	6	6
27	BICF2P409736	15975013	1	1	1	1	1	1	1	1	1	1	1	1	1	1	1	1	1	1	1	1	1	1	1	1	1	1	1	1	1	1	1	1	1	1	1	1	1	1	1	1	1	1	1	1
27	BICF2P184673	15979430	3	4	4	4	4	4	3	4	4	4	4	4	4	4	4	4	4	4	3	4	3	4	4	4	3	4	4	4	3	3	4	4	3	4	4	4	3	3	4	4	4	4	4	4
27	BICF2P1137181	15993281	4	4	3	3	3	3	4	3	3	3	3	3	3	3	3	3	3	3	4	3	4	3	4	3	3	3	3	3	4	4	3	3	4	3	3	3	4	4	3	3	3	3	4	3
27	BICF2P571872	15997720	4	4	4	4	4	4	2	4	4	4	4	4	4	4	4	4	4	4	2	4	4	4	2	4	2	4	4	4	2	4	4	4	4	4	4	4	2	2	4	4	4	4	2	4
27	CHR27_30168986	15999727	4	3	3	3	3	3	4	3	3	3	3	3	3	3	3	3	3	3	4	3	3	3	4	3	4	3	3	3	4	4	3	3	4	3	3	3	4	4	3	3	3	3	4	3
27	CHR27_30166050	16002664	1	3	3	3	3	3	3	3	3	3	3	3	3	3	3	3	3	3	3	3	1	3	3	3	3	3	3	3	1	3	3	3	1	3	3	3	3	3	3	3	3	3	3	3
27	BICF2P241352	16007472	4	4	4	4	4	4	4	4	4	4	4	4	4	4	4	4	4	4	4	4	4	4	4	4	4	4	4	4	4	4	4	4	4	4	4	4	4	4	4	4	4	4	4	4
27	CHR27_30153521	16015186	2	4	4	4	4	4	4	4	4	4	4	4	4	4	4	4	4	4	4	4	4	4	4	4	2	4	4	4	2	4	4	4	2	4	4	4	4	4	4	4	4	4	4	4
27	BICF2P840337	16015825	2	2	2	2	2	2	2	2	2	2	2	2	2	2	2	2	2	2	2	2	2	2	2	2	2	2	2	2	2	2	2	2	2	2	2	2	2	2	2	2	2	2	2	2
27	BICF2P296502	16032570	1	1	1	1	1	1	2	1	1	1	1	1	1	1	1	1	1	1	2	1	2	1	2	1	2	1	1	1	1	1	2	1	1	1	1	1	1	1	1	1	1	1	2	1
27	BICF2P1204264	16042304	1	1	1	1	1	1	1	1	1	1	1	1	1	1	1	1	1	1	1	1	3	1	3	1	3	1	1	1	1	1	3	1	1	1	1	1	1	1	1	1	1	1	3	1
27	BICF2P96996	16044439	3	3	3	3	3	3	4	3	3	3	3	3	3	3	3	3	3	3	4	3	4	3	4	3	4	3	3	3	3	3	4	3	3	3	3	3	3	3	3	3	3	3	4	3
27	BICF2S2356817	16064238	2	2	4	4	4	4	4	4	4	4	4	4	4	4	4	4	4	4	4	4	4	4	4	4	4	4	4	4	2	4	2	4	2	4	4	4	4	4	4	4	4	4	4	4
27	BICF2P105394	16073685	3	3	3	1	1	1	3	3	1	1	1	1	1	1	1	1	1	1	3	1	3	1	3	1	3	1	3	1	3	3	3	1	3	3	1	1	3	3	3	3	3	1	1	1
27	BICF2S23755419	16095078	3	1	1	1	1	1	1	1	1	1	1	1	1	1	1	1	1	1	1	1	1	1	1	1	3	1	1	1	3	1	1	1	3	1	1	1	1	1	1	1	1	1	1	1
27	BICF2S2317625	16105063	2	2	2	2	2	2	2	2	2	2	2	2	2	2	2	2	2	2	2	2	2	2	4	2	4	2	2	2	2	2	4	2	2	2	2	2	2	2	2	2	2	2	4	2
27	BICF2P312924	16135074	3	3	4	3	4	4	3	3	4	4	4	4	4	4	4	4	4	4	4	3	4	3	3	3	3	3	4	3	3	3	4	3	3	3	4	4	3	3	3	3	4	3	4	3
27	BICF2P775823	16144656	2	2	2	4	4	4	2	2	4	4	4	4	4	4	4	4	4	4	2	4	2	4	2	2	2	2	2	4	2	4	2	4	2	2	4	4	4	4	2	2	2	4	2	4
27	BICF2P1269595	16157645	2	2	2	2	2	2	2	2	2	2	2	2	2	2	2	2	2	2	2	2	2	2	2	2	2	2	2	2	2	2	2	2	2	2	2	2	2	2	2	2	2	2	2	2
27	BICF2P182623	16167010	2	2	2	2	2	2	2	2	2	2	2	2	2	2	2	2	2	2	2	2	2	2	2	2	2	2	2	2	2	2	2	2	2	2	2	2	2	2	2	2	2	2	2	2
27	BICF2S23154295	16194229	1	3	3	3	3	3	3	3	3	3	3	3	3	3	3	3	3	3	3	3	3	3	1	3	1	3	3	3	1	3	1	3	1	3	3	3	3	3	3	3	3	3	1	3
27	BICF2P240719	16207218	2	2	2	2	2	2	2	2	2	2	2	2	2	2	2	2	2	2	2	2	2	2	2	2	2	2	2	2	2	2	2	2	2	2	2	2	2	2	2	2	2	2	2	2
27	BICF2P258197	16218342	1	1	1	1	1	1	1	1	1	1	1	1	1	1	1	1	1	1	1	1	1	1	1	1	1	1	1	1	1	1	1	1	1	1	1	1	1	1	1	1	1	1	1	1
27	BICF2P154919	16238522	4	4	4	4	4	4	4	4	4	4	4	4	4	4	4	4	4	4	4	4	4	4	4	4	4	4	4	4	4	4	4	4	4	4	4	4	4	4	4	4	4	4	4	4
27	CHR27_29930362	16238627	3	3	1	1	1	1	1	1	1	1	1	1	1	1	1	1	1	1	1	1	3	1	3	1	3	1	1	1	3	3	3	1	3	1	1	1	3	3	1	1	1	1	3	1
27	BICF2P1261923	16273669	1	3	3	3	3	3	3	3	3	3	3	3	3	3	3	3	3	3	3	3	3	3	3	3	3	3	3	3	3	3	3	3	3	3	3	3	3	3	3	3	3	3	3	3
27	TIGRP2P353452_RS9080061	16284510	4	4	4	4	4	4	4	4	4	4	4	4	4	4	4	4	4	4	4	4	4	4	4	4	4	4	4	4	4	4	4	4	4	4	4	4	4	4	4	4	4	4	4	4
27	TIGRP2P353448_RS9041286	16289861	2	2	2	2	2	2	2	2	2	2	2	2	2	2	2	2	2	2	2	2	2	2	2	2	2	2	2	2	2	2	2	2	2	2	2	2	2	2	2	2	2	2	2	2
27	BICF2P1259331	16309220	1	1	1	1	1	1	3	1	1	1	1	1	1	1	1	1	1	1	3	1	3	1	3	1	1	1	1	1	1	1	1	1	1	1	1	1	1	1	1	1	1	1	3	1
27	BICF2S23753597	16311358	1	3	3	3	3	3	1	3	3	3	3	3	3	3	3	3	3	3	1	3	3	3	1	3	1	3	3	3	1	3	1	3	1	3	3	3	3	3	3	3	3	3	1	3
27	BICF2P435084	16326716	2	2	2	2	2	2	2	2	2	2	2	2	2	2	2	2	2	2	2	2	2	2	2	2	2	2	2	2	2	2	2	2	2	2	2	2	2	2	2	2	2	2	2	2
27	BICF2P1360788	16341709	2	4	4	4	4	4	4	4	4	4	4	4	4	4	4	4	4	4	4	4	4	4	4	4	4	4	4	4	4	4	4	4	4	4	4	4	4	4	4	4	4	4	4	4
27	TIGRP2P353430_RS8580532	16356536	4	4	4	4	4	4	4	4	4	4	4	4	4	4	4	4	4	4	4	4	4	4	4	4	4	4	4	4	4	4	4	4	4	4	4	4	4	4	4	4	4	4	4	4
27	BICF2P914051	16360061	1	2	2	2	2	2	2	2	2	2	2	2	2	2	0	0	2	2	2	2	2	2	2	2	2	2	2	2	1	2	2	2	1	2	2	2	2	2	2	2	2	2	2	2
27	BICF2P1097113	16379945	2	2	2	2	2	2	2	2	2	2	2	2	2	2	2	2	2	2	2	2	2	2	2	2	2	2	2	2	2	2	2	2	2	2	2	2	2	2	2	2	2	2	2	2
27	TIGRP2P353412_RS8742671	16390594	3	1	1	1	1	1	1	1	1	1	1	1	1	1	1	1	1	1	1	1	1	1	1	1	1	1	1	1	3	1	1	1	3	1	1	1	1	1	1	1	1	1	1	1
27	BICF2P1062548	16399148	4	2	2	2	2	2	2	2	2	2	2	2	2	2	2	2	2	2	2	2	2	2	2	2	2	2	2	2	4	2	2	2	4	2	2	2	2	2	2	2	2	2	2	2
27	TIGRP2P353396_RS8811235	16411468	4	4	4	4	4	4	4	4	4	4	4	4	4	4	4	4	4	4	4	4	4	4	4	4	4	4	4	4	4	4	4	4	4	4	4	4	4	4	4	4	4	4	4	4
27	TIGRP2P353395_RS8895642	16421343	1	1	1	1	1	1	1	1	1	1	1	1	1	1	1	1	1	1	1	1	1	1	1	1	1	1	1	1	1	1	1	1	1	1	1	1	1	1	1	1	1	1	1	1
27	BICF2P1183814	16435826	4	2	4	2	2	2	4	2	2	2	2	2	2	2	2	2	2	2	2	2	2	2	4	2	4	2	4	2	4	2	2	2	4	4	2	2	2	2	4	4	4	2	2	2
27	BICF2S23133632	16439705	1	1	3	1	1	1	3	1	1	1	1	1	1	1	1	1	1	1	1	1	3	1	3	1	3	1	3	1	1	1	1	1	3	1	1	1	1	1	3	3	3	1	1	1
27	BICF2P125831	16459918	1	1	1	1	1	1	1	1	1	1	1	1	1	1	1	1	1	1	1	1	1	1	1	1	1	1	1	1	1	1	1	1	1	1	1	1	1	1	1	1	1	1	1	1
27	BICF2P248239	16469704	1	1	1	1	1	1	1	1	1	1	1	1	1	1	1	1	1	1	1	1	1	1	1	1	1	1	1	1	1	1	1	1	1	1	1	1	1	1	1	1	1	1	1	1
27	TIGRP2P353335_RS8828985	16479892	2	2	2	2	2	2	2	2	2	2	2	2	2	2	2	2	2	2	2	2	4	2	2	2	2	2	2	2	2	2	2	2	2	2	2	2	2	2	2	2	2	2	2	2
27	BICF2P1351417	16489138	2	2	4	4	4	4	4	4	4	4	4	4	4	4	4	4	4	4	4	4	2	4	2	4	4	4	4	4	2	4	4	4	2	4	4	4	4	4	4	4	4	4	2	4
27	BICF2P781941	16498930	2	2	2	2	2	2	2	2	2	2	2	2	2	2	2	2	2	2	2	2	2	2	2	2	2	2	2	2	2	2	2	2	2	2	2	2	2	2	2	2	2	2	2	2
27	TIGRP2P353328_RS8509231	16507301	3	3	1	1	1	1	1	1	1	1	1	1	1	1	1	1	1	1	1	1	3	1	3	1	1	1	1	1	3	3	1	1	3	1	1	1	3	3	1	1	1	1	3	1
27	BICF2P1510392	16522199	3	3	3	3	3	3	3	3	3	3	3	3	3	3	3	3	3	3	3	3	3	3	3	3	3	3	3	3	3	3	3	3	3	3	3	3	3	3	3	3	3	3	3	3
27	TIGRP2P353315_RS8513643	16543463	3	3	3	3	3	3	3	3	3	3	3	3	3	3	3	3	3	3	3	3	3	3	3	3	3	3	3	3	3	3	3	3	3	3	3	3	3	3	3	3	3	3	3	3
27	BICF2P693961	16549776	3	3	3	3	3	3	3	3	3	3	3	3	3	3	3	3	3	3	3	3	3	3	3	3	3	3	3	3	3	3	3	3	3	3	3	3	3	3	3	3	3	3	3	3
27	BICF2P116432	16563659	3	3	3	3	3	3	3	3	3	3	3	3	3	3	3	3	3	3	3	3	3	3	3	3	3	3	3	3	3	3	3	3	3	3	3	3	3	3	3	3	3	3	3	3
27	BICF2P348200	16581042	1	3	3	3	3	3	3	3	3	3	3	3	3	3	3	3	3	3	3	3	1	3	1	3	3	3	3	3	1	1	1	3	1	3	3	3	1	1	3	3	3	3	1	3
27	TIGRP2P353309_RS8827543	16600704	3	3	1	3	3	3	1	1	3	3	3	3	3	3	3	3	3	3	1	3	3	3	1	1	1	1	1	3	1	1	3	3	1	1	3	3	1	1	1	1	1	3	1	3
27	BICF2P422118	16618107	4	2	4	2	2	2	4	4	2	2	2	2	2	2	2	2	2	2	4	2	4	2	4	4	4	2	4	2	4	4	2	2	4	4	2	2	0	0	4	4	4	2	2	2
27	BICF2P1089769	16620747	3	3	3	3	3	3	3	3	3	3	3	3	3	3	3	3	3	3	3	3	3	3	3	3	3	3	3	3	3	3	1	3	3	3	3	3	3	3	3	3	3	3	3	3
27	BICF2P1089770	16620808	1	2	1	2	2	2	1	1	2	2	2	2	2	2	2	2	2	2	1	2	1	2	1	1	1	2	1	2	1	1	2	2	1	1	2	2	1	1	1	1	1	2	1	2
27	TIGRP2P353291_RS8694758	16651143	1	1	1	1	1	1	1	1	1	1	1	1	1	1	1	1	1	1	1	1	1	1	1	1	1	1	1	1	1	1	1	1	1	1	1	1	1	1	1	1	1	1	1	1
27	BICF2P1462814	16678991	3	3	3	3	3	3	3	3	3	3	3	3	3	3	3	3	3	3	3	3	3	3	3	3	3	3	3	3	3	3	3	3	3	3	3	3	3	3	3	3	3	3	3	3
27	BICF2P991161	16689346	4	4	4	4	4	4	2	4	4	4	4	4	4	4	4	4	4	4	2	4	4	4	2	4	4	4	4	4	4	4	4	4	4	4	4	4	4	4	4	4	4	4	2	4
27	BICF2P838545	16708709	2	2	2	2	2	2	2	2	2	2	2	2	2	2	2	2	2	2	2	2	2	2	2	2	2	2	2	2	2	2	2	2	2	2	2	2	2	2	2	2	2	2	2	2
27	TIGRP2P353266_RS8698476	16718422	2	1	1	1	1	1	1	1	1	1	1	1	1	1	1	1	1	1	1	1	1	1	1	1	1	1	1	1	1	1	1	1	1	1	1	1	1	1	1	1	1	1	1	1
27	TIGRP2P353263_RS8738012	16729921	4	4	4	4	4	4	4	4	4	4	4	4	4	4	4	4	4	4	4	4	2	4	4	4	4	4	4	4	4	4	4	4	4	4	4	4	4	4	4	4	4	4	4	4
27	BICF2P210283	16755612	3	3	3	3	3	3	3	3	3	3	3	3	3	3	3	3	3	3	3	3	3	3	3	3	3	3	3	3	1	1	3	3	1	3	3	3	1	1	3	3	3	3	3	3
27	TIGRP2P353259_RS8754477	16778201	4	4	4	4	4	4	4	4	4	4	4	4	4	4	4	4	4	4	4	4	4	4	4	4	4	4	4	4	4	4	4	4	4	4	4	4	4	4	4	4	4	4	4	4
27	BICF2P534882	16788127	4	4	4	4	4	4	4	4	4	4	4	4	4	4	4	4	4	4	4	4	4	4	4	4	4	4	4	4	4	4	4	4	4	4	4	4	4	4	4	4	4	4	4	4
27	BICF2P395781	16798969	3	3	3	3	3	3	4	3	3	3	3	3	3	3	3	3	3	3	4	3	3	3	4	3	4	3	3	3	3	3	3	3	3	3	3	3	3	3	3	3	3	3	4	3
27	TIGRP2P353258_RS9136446	16811605	1	1	1	1	1	1	1	1	1	1	1	1	1	1	1	1	1	1	1	1	1	1	1	1	3	1	1	1	1	1	1	1	1	1	1	1	1	1	1	1	1	1	1	1
27	BICF2P1336084	16831716	2	2	2	2	2	2	2	2	2	2	2	2	2	2	2	2	2	2	2	2	2	2	2	2	2	2	2	2	2	2	2	2	2	2	2	2	2	2	2	2	2	2	2	2
27	BICF2P463910	16841955	1	1	3	1	1	1	3	3	1	1	1	1	1	1	1	1	1	1	3	1	3	1	3	3	3	3	3	1	3	3	3	1	3	3	1	1	3	3	3	3	3	1	3	1
27	BICF2P857122	16849854	1	1	1	1	1	1	1	1	1	1	1	1	1	1	1	1	1	1	1	1	1	1	1	1	1	1	1	1	1	1	4	1	1	1	1	1	1	1	1	1	1	1	1	1
27	BICF2P1235994	16866115	3	3	1	3	3	3	1	1	3	3	3	3	3	3	3	3	3	3	1	3	3	3	1	1	1	1	1	3	1	3	3	3	1	3	3	3	1	1	1	1	1	3	1	3
27	BICF2P117279	16881108	4	2	2	2	2	2	2	2	2	2	2	2	2	2	2	2	2	2	2	2	2	2	4	2	2	2	2	2	4	2	2	2	2	2	2	2	4	4	2	2	2	2	4	2
27	BICF2P506899	16891193	1	3	3	3	3	3	3	3	3	3	3	3	3	3	3	3	3	3	3	3	3	3	1	3	3	3	3	3	1	3	3	3	3	3	3	3	1	1	3	3	3	3	1	3
27	BICF2P1053992	16898092	3	3	1	3	3	3	1	1	3	3	3	3	3	3	3	3	3	3	1	3	3	3	1	3	1	1	1	3	1	1	3	3	1	1	3	3	1	1	1	1	1	3	3	3
27	BICF2P641004	16905984	2	3	3	3	3	3	3	3	3	3	3	3	3	3	3	3	3	3	3	3	0	0	3	3	3	3	3	3	3	3	3	3	3	3	3	3	3	3	3	3	3	3	3	3
27	TIGRP2P353244_RS8681709	16925921	1	1	1	1	1	1	1	1	1	1	1	1	1	1	1	1	1	1	1	1	1	1	1	1	1	1	1	1	1	1	1	1	1	1	1	1	1	1	1	1	1	1	1	1
27	TIGRP2P353243_RS8630218	16935186	4	4	4	4	4	4	4	4	4	4	4	4	4	4	4	4	4	4	4	4	4	4	4	4	4	4	4	4	4	4	4	4	4	4	4	4	4	4	4	4	4	4	4	4
27	TIGRP2P353234_RS8491739	16949731	3	3	3	3	3	3	3	3	3	3	3	3	3	3	3	3	3	3	3	3	4	3	3	3	3	3	3	3	3	3	3	3	3	3	3	3	3	3	3	3	3	3	3	3
27	BICF2P729557	16955489	1	1	1	1	1	1	1	1	1	1	1	1	1	1	1	1	1	1	1	1	1	1	1	1	1	1	1	1	3	1	1	1	1	1	1	1	3	3	1	1	1	1	1	1
27	BICF2P91990	16964664	4	4	4	4	4	4	4	4	4	4	4	4	4	4	4	4	4	4	4	4	2	4	4	4	2	4	4	4	2	4	4	4	4	4	4	4	2	2	4	4	4	4	4	4
27	BICF2P565412	16983072	4	4	4	4	4	4	4	4	4	4	4	4	4	4	4	4	4	4	4	4	4	4	4	4	2	4	4	4	4	4	4	4	4	4	4	4	4	4	4	4	4	4	4	4
27	BICF2P1354696	16985574	4	4	4	4	4	4	4	4	4	4	4	4	4	4	4	4	4	4	4	4	2	4	4	4	2	4	4	4	4	4	4	4	4	4	4	4	4	4	4	4	4	4	4	4
27	BICF2P631608	16999428	1	1	1	1	1	1	4	1	1	1	1	1	1	1	1	1	1	1	4	1	4	1	1	1	4	1	1	1	1	1	1	1	1	1	1	1	1	1	1	1	1	1	1	1
27	BICF2P355611	17008790	2	2	2	2	2	2	3	2	2	2	2	2	2	2	2	2	2	2	3	2	2	2	2	2	3	2	2	2	2	2	2	2	2	2	2	2	2	2	2	2	2	2	2	2
27	BICF2S23225222	17021665	4	4	4	4	4	4	4	4	4	4	4	4	4	4	4	4	4	4	4	4	4	4	4	4	4	4	4	4	4	4	4	4	4	4	4	4	4	4	4	4	4	4	4	4
27	BICF2P434387	17051041	2	2	2	2	2	2	4	2	2	2	2	2	2	2	2	2	2	2	4	2	4	2	2	2	2	2	2	2	2	2	2	2	2	2	2	2	2	2	2	2	2	2	2	2
27	BICF2P1057528	17060046	4	4	4	4	4	4	3	4	4	4	4	4	4	4	4	4	4	4	3	4	3	4	4	4	4	4	4	4	4	4	4	4	4	4	4	4	4	4	4	4	4	4	4	4
27	BICF2P1240307	17074949	1	1	2	1	1	1	2	2	1	1	1	1	1	1	1	1	1	1	2	1	1	1	2	2	2	1	2	1	1	1	1	1	2	1	1	1	1	1	2	2	2	1	2	1
27	BICF2P1240305	17075331	0	0	0	0	0	0	0	0	0	0	0	0	0	0	0	0	0	0	0	0	0	0	0	0	0	0	0	0	0	0	0	0	0	0	0	0	0	0	0	0	0	0	0	0
27	CHR27_29089641	17075467	2	2	4	2	2	2	4	2	2	2	2	2	2	2	2	2	2	2	2	2	2	2	4	4	4	2	4	2	2	2	2	2	4	2	2	2	2	2	4	4	4	2	4	2
27	CHR27_29089491	17075616	2	2	4	2	2	2	4	2	2	2	2	2	2	2	2	2	2	2	2	2	2	2	4	4	4	2	4	2	2	2	2	2	4	2	2	2	2	2	4	4	4	2	4	2
27	CHR27_29089263	17075844	4	4	4	4	4	4	4	4	4	4	4	4	4	4	4	4	4	4	4	4	4	4	4	4	4	4	4	4	4	4	4	4	4	4	4	4	4	4	4	4	4	4	4	4
27	BICF2P1240302	17075890	2	2	1	2	2	2	1	1	2	2	2	2	2	2	2	2	2	2	1	2	2	2	1	1	1	2	0	0	2	2	2	2	0	0	2	2	2	2	1	1	0	0	1	2
27	BICF2P1240301	17075944	4	4	2	4	4	4	2	2	4	4	4	4	4	4	4	4	4	4	2	4	4	4	2	2	2	4	2	4	4	4	4	4	2	4	4	4	4	4	2	2	0	0	2	4
27	CHR27_29088960	17076149	2	2	2	2	2	2	2	2	2	2	2	2	2	2	2	2	2	2	2	2	2	2	2	2	2	2	2	2	2	2	2	2	2	2	2	2	2	2	2	2	2	2	2	2
27	CHR27_29088928	17076181	3	3	1	3	3	3	1	3	3	3	3	3	3	3	3	3	3	3	3	3	3	3	1	1	1	3	1	3	3	3	3	3	1	3	3	3	3	3	1	1	1	3	1	3
27	BICF2P1240299	17076459	1	1	3	1	1	1	3	3	1	1	1	1	1	1	1	1	1	1	3	1	1	1	3	3	3	1	3	1	1	1	1	1	3	1	1	1	1	1	3	3	3	1	3	1
27	BICF2P1420076	17086160	2	2	2	2	2	2	2	2	2	2	2	2	2	2	2	2	2	2	2	2	2	2	2	2	2	2	2	2	2	2	2	2	2	2	2	2	2	2	2	2	2	2	2	2
27	BICF2P667579	17092810	4	4	2	4	4	4	2	2	4	4	4	4	4	4	4	4	4	4	2	4	4	4	2	4	2	4	2	4	4	4	2	4	2	4	4	4	4	4	2	2	2	4	4	4
27	BICF2P1034971	17118124	3	3	3	3	3	3	1	3	3	3	3	3	3	3	3	3	3	3	1	3	3	3	3	3	3	3	3	3	3	3	3	3	3	3	3	3	3	3	3	3	3	3	3	3
27	BICF2P729115	17132780	1	1	1	1	1	1	1	1	1	1	1	1	1	1	1	1	1	1	1	1	1	1	1	1	1	1	1	1	1	1	1	1	1	1	1	1	1	1	1	1	1	1	1	1
27	TIGRP2P353216_RS8803637	17134680	4	4	4	4	4	4	4	4	4	4	4	4	4	4	4	4	4	4	4	4	2	4	2	4	2	4	4	4	2	4	4	4	4	4	4	4	2	2	4	4	4	4	2	4
27	BICF2P285556	17154307	2	2	2	2	2	2	4	2	2	2	2	2	2	2	2	2	2	2	4	2	2	2	2	2	2	2	2	2	2	2	2	2	2	2	2	2	2	2	2	2	2	2	2	2
27	BICF2P929911	17165854	2	4	4	4	4	4	4	4	4	4	4	4	4	4	4	4	4	4	4	4	4	4	2	4	4	4	4	4	4	4	2	4	4	4	4	4	4	4	4	4	4	4	2	4
27	BICF2P530231	17174955	3	3	3	3	3	3	3	3	3	3	3	3	3	3	3	3	3	3	3	3	3	3	3	3	3	3	3	3	3	3	3	3	3	3	3	3	3	3	3	3	3	3	3	3
27	TIGRP2P353193_RS8547256	17201401	1	3	3	3	3	3	3	3	3	3	3	3	3	3	3	3	3	3	3	3	1	3	3	3	3	3	3	3	1	3	3	3	3	3	3	3	1	1	3	3	3	3	3	3
27	BICF2P1281477	17210241	1	4	4	4	4	4	4	4	4	4	4	4	4	4	4	4	4	4	4	4	1	4	4	4	4	4	4	4	1	4	4	4	4	4	4	4	1	1	4	4	4	4	4	4
27	BICF2P953236	17219795	4	2	4	2	2	2	4	2	2	2	2	2	2	2	2	2	2	2	2	2	4	2	4	2	4	2	4	2	4	2	2	2	4	2	2	2	4	4	4	4	4	2	2	2
27	TIGRP2P353183_RS8770248	17233558	1	2	1	2	2	2	1	2	2	2	2	2	2	2	2	2	2	2	2	2	1	2	1	2	1	1	1	2	1	2	2	2	1	2	2	2	1	1	1	1	1	2	2	2
27	BICF2S23140573	17257536	1	1	1	1	1	1	3	1	1	1	1	1	1	1	1	1	1	1	3	1	1	1	3	1	1	1	1	1	1	1	3	1	1	1	1	1	1	1	1	1	1	1	3	1
27	TIGRP2P353168_RS8959642	17277573	2	4	4	4	4	4	4	4	4	4	4	4	4	4	4	4	4	4	4	4	2	4	4	4	4	4	4	4	4	4	2	4	4	4	4	4	4	4	4	4	4	4	4	4
27	BICF2S22956225	17286925	3	4	4	4	4	4	4	4	4	4	4	4	4	4	0	0	4	4	4	4	3	4	4	4	4	4	4	4	4	4	3	4	4	4	4	4	4	4	4	4	4	4	4	4
27	BICF2S23336704	17306396	3	1	1	1	1	1	1	1	1	1	1	1	1	1	1	1	1	1	1	1	3	1	1	1	1	1	1	1	3	1	3	1	3	1	1	1	1	1	1	1	1	1	1	1
27	TIGRP2P353141_RS8695225	17316558	1	3	3	3	3	3	3	3	3	3	3	3	3	3	3	3	3	3	3	3	1	3	3	3	3	3	3	3	1	3	1	3	1	3	3	3	3	3	3	3	3	3	3	3
27	BICF2P15853	17322962	4	4	4	4	4	4	4	4	4	4	4	4	4	4	4	4	4	4	4	4	4	4	4	4	4	4	4	4	4	4	4	4	4	4	4	4	4	4	4	4	4	4	4	4
27	TIGRP2P353133_RS9084797	17334235	2	1	1	1	1	1	1	1	1	1	1	1	1	1	1	1	1	1	1	1	2	1	1	1	1	1	1	1	2	1	2	1	2	1	1	1	1	1	1	1	1	1	1	1
27	BICF2P612567	17350095	4	2	2	2	2	2	2	2	2	2	2	2	2	2	2	2	2	2	2	2	4	2	2	2	2	2	2	2	4	2	4	2	4	2	2	2	2	2	2	2	2	2	2	2
27	CHR27_28789612	17375973	3	3	3	3	3	3	3	3	3	3	3	3	3	3	3	3	3	3	3	3	3	3	3	3	3	3	3	3	3	3	3	3	3	3	3	3	3	3	3	3	3	3	3	3
27	BICF2S23550538	17376051	3	3	3	3	3	3	3	3	3	3	3	3	3	3	3	3	3	3	3	3	1	3	3	3	3	3	3	3	1	3	3	3	1	3	3	3	3	3	3	3	3	3	3	3
27	BICF2P686738	17383404	3	3	3	3	3	3	3	3	3	3	3	3	3	3	3	3	3	3	3	3	1	3	3	3	3	3	3	3	1	3	0	0	1	3	3	3	3	3	3	3	3	3	3	3
27	TIGRP2P353090_RS9095657	17395439	1	1	1	1	1	1	1	1	1	1	1	1	1	1	1	1	1	1	1	1	2	1	1	1	1	1	1	1	2	1	2	1	2	1	1	1	1	1	1	1	1	1	1	1
27	BICF2P690458	17410629	4	2	2	2	2	2	2	2	2	2	2	2	2	2	2	2	2	2	2	2	4	2	2	2	2	2	2	2	4	2	4	2	4	2	2	2	2	2	2	2	2	2	2	2
27	TIGRP2P353084_RS9090986	17421409	2	2	2	2	2	2	2	2	2	2	2	2	2	2	2	2	2	2	2	2	2	2	2	2	2	2	2	2	2	2	2	2	2	2	2	2	2	2	2	2	2	2	2	2
27	TIGRP2P353083_RS9090987	17422141	2	2	2	2	2	2	2	2	2	2	2	2	2	2	2	2	2	2	2	2	4	2	2	2	2	2	2	2	4	2	4	2	4	2	2	2	2	2	2	2	2	2	2	2
27	TIGRP2P353079_RS8660024	17441801	4	4	4	4	4	4	4	4	4	4	4	4	4	4	4	4	4	4	4	4	4	4	4	4	4	4	4	4	3	4	4	4	4	4	4	4	3	3	4	4	4	4	4	4
27	TIGRP2P353054_RS8718613	17455450	4	4	4	4	4	4	4	4	4	4	4	4	4	4	4	4	4	4	4	4	2	4	4	4	4	4	4	4	2	2	4	4	2	4	4	4	2	2	4	4	4	4	4	4
27	BICF2P1130315	17463511	3	3	3	3	3	3	3	3	3	3	3	3	3	3	3	3	3	3	3	3	3	3	3	3	3	3	3	3	1	3	3	3	3	3	3	3	1	1	3	3	3	3	3	3
27	BICF2S23436897	17476109	2	2	2	2	2	2	2	2	2	2	2	2	2	2	2	2	2	2	2	2	4	2	2	2	2	2	2	2	4	4	2	2	4	2	2	2	4	4	2	2	2	2	2	2
27	CHR27_28687131	17479105	2	2	2	2	2	2	2	2	2	2	2	2	2	2	2	2	2	2	2	2	2	2	2	2	2	2	2	2	2	2	2	2	2	2	2	2	2	2	2	2	2	2	2	2
27	BICF2S23039716	17487812	2	2	2	2	2	2	2	2	2	2	2	2	2	2	2	2	2	2	2	2	2	2	2	2	2	2	2	2	1	1	2	2	1	2	2	2	1	1	2	2	2	2	2	2
27	BICF2P408976	17502234	4	4	4	4	4	4	4	4	4	4	4	4	4	4	4	4	4	4	4	4	4	4	4	4	4	4	4	4	2	4	4	4	4	4	4	4	2	2	4	4	4	4	4	4
27	BICF2P997001	17504413	1	1	1	1	1	1	1	1	1	1	1	1	1	1	1	1	1	1	1	1	3	1	1	1	1	1	1	1	3	3	1	1	3	1	1	1	3	3	1	1	1	1	1	1
27	BICF2P990677	17525427	3	3	3	3	3	3	3	3	3	3	3	3	3	3	3	3	3	3	3	3	1	3	3	3	3	3	3	3	1	3	3	3	1	3	3	3	3	3	3	3	3	3	3	3
27	BICF2P217760	17529609	1	1	1	1	1	1	1	1	1	1	1	1	1	1	1	1	1	1	1	1	1	1	1	1	1	1	1	1	1	1	1	1	1	1	1	1	1	1	1	1	1	1	1	1
27	BICF2P688026	17546574	3	3	3	3	3	3	3	3	3	3	3	3	3	3	3	3	3	3	3	3	3	3	3	3	3	3	3	3	3	3	3	3	3	3	3	3	3	3	3	3	3	3	3	3
27	BICF2P452856	17556010	2	2	2	2	2	2	2	2	2	2	2	2	2	2	2	2	2	2	2	2	4	2	2	2	2	2	2	2	4	2	2	2	4	2	2	2	2	2	2	2	2	2	2	2
27	TIGRP2P353007_RS9208168	17574317	4	4	4	4	4	4	4	4	4	4	4	4	4	4	4	4	4	4	4	4	4	4	4	4	4	4	4	4	4	4	4	4	4	4	4	4	4	4	4	4	4	4	4	4
27	BICF2P937378	17586382	1	1	1	1	1	1	4	1	1	1	1	1	1	1	1	1	1	1	4	1	1	1	4	1	1	1	1	1	1	1	1	1	1	1	1	1	1	1	1	1	1	1	4	1
27	BICF2P1396519	17600107	3	4	3	4	4	4	3	4	4	4	4	4	4	4	4	4	4	4	4	4	3	4	3	4	3	3	3	4	3	3	3	4	3	3	4	4	3	3	3	3	3	4	4	4
27	BICF2S22916033	17620807	2	2	2	2	2	2	2	2	2	2	2	2	2	2	2	2	2	2	2	2	2	2	2	2	2	2	2	2	4	2	2	2	4	2	2	2	2	2	2	2	2	2	2	2
27	CHR27_28527102	17639217	3	3	3	3	3	3	3	3	3	3	3	3	3	3	3	3	3	3	3	3	4	3	3	3	3	3	3	3	3	3	3	3	3	3	3	3	3	3	3	3	3	3	3	3
27	BICF2S23160692	17649683	1	1	1	1	1	1	1	1	1	1	1	1	1	1	1	1	1	1	1	1	2	1	1	1	1	1	1	1	2	1	1	1	2	1	1	1	1	1	1	1	1	1	1	1
27	TIGRP2P353006_RS9192380	17657665	4	4	4	4	4	4	4	4	4	4	4	4	4	4	4	4	4	4	4	4	4	4	4	4	4	4	4	4	4	4	4	4	4	4	4	4	4	4	4	4	4	4	4	4
27	TIGRP2P353004_RS9132487	17682491	1	1	1	1	1	1	1	1	1	1	1	1	1	1	1	1	1	1	1	1	1	1	1	1	1	1	1	1	1	1	1	1	1	1	1	1	1	1	1	1	1	1	1	1
27	BICF2S23429633	17708258	2	2	2	2	2	2	2	2	2	2	2	2	2	2	2	2	2	2	2	2	4	2	2	2	2	2	2	2	4	2	2	2	4	2	2	2	2	2	2	2	2	2	2	2
27	BICF2S23430164	17711238	4	4	4	4	4	4	4	4	4	4	4	4	4	4	4	4	4	4	4	4	4	4	4	4	4	4	4	4	2	4	4	4	2	4	4	4	4	4	4	4	4	4	4	4
27	BICF2P563605	17738501	2	2	2	2	2	2	4	2	2	2	2	2	2	2	2	2	2	2	4	2	2	2	4	2	2	2	2	2	2	2	2	2	2	2	2	2	2	2	2	2	2	2	4	2
27	BICF2S2411174	17749622	3	3	1	3	3	3	1	3	3	3	3	3	3	3	3	3	3	3	3	3	1	3	1	3	1	3	1	3	1	3	3	3	1	1	3	3	3	3	1	1	1	3	3	3
27	BICF2P346209	17759409	2	4	4	4	4	4	2	4	4	4	4	4	4	4	4	4	4	4	2	4	2	4	2	4	2	4	4	4	2	4	2	4	4	4	4	4	2	2	4	4	4	4	2	4
27	BICF2S23734859	17771299	1	3	3	3	3	3	3	3	3	3	3	3	3	3	3	3	3	3	3	3	1	3	3	3	3	3	3	3	3	3	3	3	3	3	3	3	3	3	3	3	3	3	3	3
27	BICF2P251233	17779749	1	1	1	1	1	1	1	1	1	1	1	1	1	1	1	1	1	1	1	1	1	1	1	1	1	1	1	1	1	1	1	1	1	1	1	1	1	1	1	1	1	1	1	1
27	BICF2P110120	17796014	3	3	3	3	3	3	3	3	3	3	3	3	3	3	3	3	3	3	3	3	3	3	3	3	1	3	3	3	3	3	3	3	3	3	3	3	3	3	3	3	3	3	3	3
27	BICF2P1142311	17803155	2	2	2	2	2	2	2	2	2	2	2	2	2	2	2	2	2	2	2	2	2	2	2	2	2	2	2	2	2	2	2	2	2	2	2	2	2	2	2	2	2	2	2	2
27	BICF2S23135941	17812864	1	1	3	1	1	1	3	1	1	1	1	1	1	1	1	1	1	1	1	1	1	1	3	1	3	1	3	1	1	1	1	1	3	1	1	1	1	1	3	3	3	1	1	1
27	BICF2P135791	17824787	1	1	1	1	1	1	1	1	1	1	1	1	1	1	1	1	1	1	1	1	1	1	1	1	1	1	1	1	1	1	1	1	1	1	1	1	1	1	1	1	1	1	1	1
27	CHR27_28329506	17829633	3	1	3	1	1	1	3	1	1	1	1	1	1	1	1	1	1	1	1	1	1	1	3	1	3	1	3	1	3	1	3	1	3	3	1	1	1	1	3	3	3	1	1	1
27	TIGRP2P352969_RS8972519	17841624	2	2	2	2	2	2	2	2	2	2	2	2	2	2	2	2	2	2	2	2	2	2	2	2	2	2	2	2	2	2	2	2	2	2	2	2	2	2	2	2	2	2	2	2
27	CHR27_28316940	17842370	1	1	2	1	1	1	2	1	1	1	1	1	1	1	1	1	1	1	1	1	1	1	2	1	2	1	2	1	2	1	2	1	2	2	1	1	1	1	2	2	2	1	1	1
27	BICF2P608006	17852869	4	4	4	4	4	4	4	4	4	4	4	4	4	4	4	4	4	4	4	4	4	4	4	4	4	4	4	4	4	4	4	4	4	4	4	4	4	4	4	4	4	4	4	4
27	CHR27_28302384	17856928	2	2	2	2	2	2	2	2	2	2	2	2	2	2	2	2	2	2	2	2	2	2	2	2	2	2	2	2	2	2	2	2	2	2	2	2	2	2	2	2	2	2	2	2
27	CHR27_28291142	17868171	3	1	1	1	1	1	1	1	1	1	1	1	1	1	1	1	1	1	1	1	1	1	1	1	1	1	1	1	3	1	1	1	3	1	1	1	1	1	1	1	1	1	1	1
27	CHR27_28281057	17878261	4	4	4	4	4	4	4	4	4	4	4	4	4	4	4	4	4	4	4	4	4	4	4	4	4	4	4	4	4	4	4	4	4	4	4	4	4	4	4	4	4	4	4	4
27	TIGRP2P352968_RS8574879	17884146	4	4	4	4	4	4	4	4	4	4	4	4	4	4	4	4	4	4	4	4	4	4	4	4	4	4	4	4	4	4	4	4	4	4	4	4	4	4	4	4	4	4	4	4
27	TIGRP2P352966_RS8891141	17911545	1	1	4	1	1	1	4	1	1	1	1	1	1	1	1	1	1	1	1	1	1	1	4	1	4	1	4	1	1	1	1	1	4	1	1	1	1	1	4	4	4	1	1	1
27	TIGRP2P352961_RS9247402	17919533	3	3	1	3	3	3	1	3	3	3	3	3	3	3	3	3	3	3	3	3	3	3	1	3	1	3	1	3	3	3	3	3	1	3	3	3	3	3	1	1	1	3	3	3
27	BICF2S22953256	17932924	2	2	2	2	2	2	2	2	2	2	2	2	2	2	2	2	2	2	2	2	4	2	2	2	2	2	2	2	2	2	2	2	2	2	2	2	2	2	2	2	2	2	2	2
27	BICF2P147079	17944133	2	2	2	2	2	2	4	2	2	2	2	2	2	2	2	2	2	2	4	2	4	2	4	2	2	2	2	2	2	2	2	2	2	2	2	2	2	2	2	2	2	2	4	2
27	BICF2P1004474	17955645	4	4	2	4	4	4	2	4	4	4	4	4	4	4	4	4	4	4	4	4	2	4	2	4	2	4	2	4	4	4	4	4	2	4	4	4	4	4	2	2	2	4	4	4
27	BICF2P989681	17965121	4	4	4	4	4	4	2	4	4	4	4	4	4	4	4	4	4	4	2	4	2	4	4	4	4	4	4	4	4	4	4	4	4	4	4	4	4	4	4	4	4	4	4	4
27	BICF2P993069	17973161	2	2	2	2	2	2	4	2	2	2	2	2	2	2	2	2	2	2	4	2	2	2	2	2	2	2	2	2	2	2	2	2	2	2	2	2	2	2	2	2	2	2	2	2
27	BICF2S2345586	17991424	3	3	3	3	3	3	1	3	3	3	3	3	3	3	3	3	3	3	1	3	1	3	3	3	3	3	3	3	1	1	3	3	1	3	3	3	1	1	3	3	3	3	3	3
27	BICF2S23659555	18001184	2	2	2	2	2	2	2	2	2	2	2	2	2	2	2	2	2	2	2	2	4	2	2	2	2	2	2	2	4	4	2	2	4	2	2	2	4	4	2	2	2	2	2	2
27	TIGRP2P352930_RS9195282	18009722	2	2	2	2	2	2	2	2	2	2	2	2	2	2	2	2	2	2	2	2	2	2	2	2	2	2	2	2	4	4	2	2	4	2	2	2	4	4	2	2	2	2	2	2
27	BICF2P841927	18023919	1	3	1	3	3	3	1	1	3	3	3	3	3	3	3	3	3	3	1	3	3	3	1	1	1	1	1	3	3	3	3	3	1	3	3	3	3	3	1	1	1	3	1	3
27	TIGRP2P352925_RS8999655	18032143	4	4	4	4	4	4	4	4	4	4	4	4	4	4	4	4	4	4	4	4	4	4	4	4	4	4	4	4	4	4	4	4	4	4	4	4	4	4	4	4	4	4	4	4
27	TIGRP2P352918_RS9025092	18042715	2	2	2	2	2	2	2	2	2	2	2	2	2	2	2	2	2	2	2	2	2	2	2	2	2	2	2	2	2	2	2	2	2	2	2	2	2	2	2	2	2	2	2	2
27	BICF2P1047447	18072676	1	3	3	3	3	3	1	3	3	3	3	3	3	3	3	3	3	3	1	3	1	3	1	3	3	3	3	3	1	1	3	3	1	3	3	3	1	1	3	3	3	3	1	3
27	BICF2S2329087	18079538	3	4	4	4	4	4	3	4	4	4	4	4	4	4	4	4	4	4	3	4	3	4	4	4	4	4	4	4	3	4	4	4	4	4	4	4	3	3	4	4	4	4	4	4
27	TIGRP2P352898_RS8972304	18102439	3	3	3	3	3	3	1	3	3	3	3	3	3	3	3	3	3	3	1	3	1	3	3	3	3	3	3	3	3	3	3	3	3	3	3	3	3	3	3	3	3	3	3	3
27	BICF2P1104894	18109080	1	1	1	1	1	1	1	1	1	1	1	1	1	1	1	1	1	1	1	1	1	1	2	1	1	1	1	1	1	1	1	1	1	1	1	1	1	1	1	1	1	1	2	1
27	BICF2P339915	18122748	4	4	4	4	4	4	4	4	4	4	4	4	4	4	4	4	4	4	4	4	4	4	1	4	4	4	4	4	4	4	4	4	4	4	4	4	4	4	4	4	4	4	1	4
27	TIGRP2P352891_RS8985202	18135136	4	2	2	2	2	2	2	2	2	2	2	2	2	2	2	2	2	2	2	2	4	2	2	2	4	2	2	2	4	2	4	2	4	2	2	2	2	2	2	2	2	2	2	2
27	BICF2S2346989	18144943	1	1	1	1	1	1	1	1	1	1	1	1	1	1	1	1	1	1	1	1	4	1	4	1	4	1	1	1	4	1	4	1	4	1	1	1	1	1	1	1	1	1	4	1
27	BICF2S23353088	18159001	2	2	2	2	2	2	2	2	2	2	2	2	2	2	2	2	2	2	2	2	2	2	4	2	2	2	2	2	2	2	2	2	2	2	2	2	2	2	2	2	2	2	4	2
27	BICF2P1159682	18164613	2	2	2	2	2	2	2	2	2	2	2	2	2	2	2	2	2	2	2	2	2	2	4	2	2	2	2	2	2	2	2	2	2	2	2	2	2	2	2	2	2	2	4	2
27	BICF2P257760	18167166	4	4	4	4	4	4	4	4	4	4	4	4	4	4	4	4	4	4	4	4	4	4	3	4	4	4	4	4	4	4	4	4	4	4	4	4	4	4	4	4	4	4	3	4
27	BICF2S23314213	18176229	3	3	3	3	3	3	3	3	3	3	3	3	3	3	3	3	3	3	3	3	3	3	4	3	4	3	3	3	4	3	4	3	4	3	3	3	3	3	3	3	3	3	4	3
27	TIGRP2P352880_RS8950490	18191501	3	3	3	3	3	3	3	3	3	3	3	3	3	3	3	3	3	3	3	3	1	3	3	3	1	3	3	3	1	3	1	3	1	3	3	3	3	3	3	3	3	3	3	3
27	BICF2P148249	18197604	1	1	1	1	1	1	1	1	1	1	1	1	1	1	1	1	1	1	1	1	3	1	3	1	3	1	1	1	3	1	3	1	3	1	1	1	1	1	1	1	1	1	3	1
27	BICF2S23617726	18212377	1	1	1	1	1	1	1	1	1	1	1	1	1	1	1	1	1	1	1	1	1	1	3	1	1	1	1	1	1	1	1	1	1	1	1	1	1	1	1	1	1	1	3	1
27	BICF2P159269	18223936	3	3	3	3	3	3	3	3	3	3	3	3	3	3	3	3	3	3	3	3	3	3	1	3	3	3	3	3	3	3	3	3	3	3	3	3	3	3	3	3	3	3	1	3
27	BICF2S2331841	18245195	1	1	1	1	1	1	1	1	1	1	1	1	1	1	1	1	1	1	1	1	1	1	3	1	1	1	1	1	1	1	1	1	1	1	1	1	1	1	1	1	1	1	3	1
27	BICF2P129233	18259620	1	1	1	1	1	1	1	1	1	1	1	1	1	1	1	1	1	1	1	1	1	1	1	1	1	1	1	1	1	1	1	1	1	1	1	1	1	1	1	1	1	1	1	1
27	BICF2P164929	18264530	4	4	4	4	4	4	4	4	4	4	4	4	4	4	4	4	4	4	4	4	4	4	2	4	4	4	4	4	4	4	4	4	4	4	4	4	4	4	4	4	4	4	2	4
27	BICF2S2298911	18285702	0	0	3	3	3	3	3	3	3	3	3	3	3	3	3	3	3	3	3	3	3	3	0	0	3	3	3	3	3	3	0	0	3	3	3	3	3	3	3	3	3	3	3	3
27	BICF2P978027	18308437	4	4	4	4	4	4	3	4	4	4	4	4	4	4	4	4	4	4	3	4	4	4	3	4	4	4	4	4	4	4	4	4	4	4	4	4	4	4	4	4	4	4	3	4
27	BICF2P988538	18319683	3	3	3	3	3	3	1	3	3	3	3	3	3	3	3	3	3	3	1	3	1	3	1	3	3	3	3	3	3	3	3	3	3	3	3	3	3	3	3	3	3	3	1	3
27	BICF2P988539	18320988	2	2	2	2	2	2	1	2	2	2	2	2	2	2	0	0	2	2	1	2	2	2	1	2	2	2	2	2	2	2	2	2	2	2	2	2	2	2	2	2	2	2	1	2
27	BICF2P389972	18333287	1	1	1	1	1	1	3	1	1	1	1	1	1	1	1	1	1	1	3	1	1	1	3	1	1	1	1	1	1	1	1	1	1	1	1	1	1	1	1	1	1	1	3	1
27	BICF2P1203161	18346262	4	4	4	4	4	4	2	4	4	4	4	4	4	4	4	4	4	4	2	4	4	4	2	4	4	4	4	4	4	4	4	4	4	4	4	4	4	4	4	4	4	4	2	4
27	CHR27_27780233	18372246	1	1	1	1	1	1	1	1	1	1	1	1	1	1	1	1	1	1	1	1	1	1	1	1	1	1	1	1	1	1	1	1	1	1	1	1	1	1	1	1	1	1	1	1
27	BICF2S23133625	18388808	2	2	2	2	2	2	4	2	2	2	2	2	2	2	2	2	2	2	4	2	2	2	4	2	2	2	2	2	2	2	2	2	2	2	2	2	2	2	2	2	2	2	4	2
27	BICF2P337357	18394416	4	2	2	2	2	2	4	2	2	2	2	2	2	2	2	2	2	2	4	2	4	2	4	2	2	2	2	2	2	2	2	2	2	2	2	2	2	2	2	2	2	2	4	2
27	BICF2P6091	18403200	4	2	2	2	2	2	4	2	2	2	2	2	2	2	2	2	2	2	4	2	2	2	4	2	2	2	2	2	2	2	0	0	2	2	2	2	2	2	2	2	2	2	4	2
27	BICF2S2294598	18421755	1	1	1	1	1	1	1	1	1	1	1	1	1	1	1	1	1	1	1	1	1	1	1	1	1	1	1	1	1	1	1	1	1	1	1	1	1	1	1	1	1	1	1	1
27	BICF2S22911917	18436101	3	3	1	3	3	3	1	3	3	3	3	3	3	3	3	3	3	3	3	3	1	3	1	3	1	1	1	3	1	1	3	3	1	1	3	3	1	1	1	1	1	3	3	3
27	TIGRP2P352871_RS8768634	18442460	1	1	1	1	1	1	1	1	1	1	1	1	1	1	1	1	1	1	1	1	1	1	1	1	1	1	1	1	1	1	1	1	1	1	1	1	1	1	1	1	1	1	1	1
27	BICF2S23450424	18452958	1	1	3	1	1	1	3	1	1	1	1	1	1	1	1	1	1	1	1	1	3	1	3	1	3	3	3	1	3	3	3	1	3	3	1	1	3	3	3	3	3	1	1	1
27	BICF2P459100	18465129	1	1	1	1	1	1	1	1	1	1	1	1	1	1	1	1	1	1	1	1	1	1	1	1	1	1	1	1	1	1	1	1	1	1	1	1	1	1	1	1	1	1	1	1
27	BICF2P404486	18481055	4	4	4	4	4	4	1	4	4	4	4	4	4	4	4	4	4	4	1	4	4	4	4	4	4	4	4	4	4	4	1	4	4	4	4	4	4	4	4	4	4	4	4	4
27	CHR27_27655413	18499085	0	0	0	0	0	0	0	0	0	0	0	0	0	0	0	0	0	0	0	0	0	0	0	0	0	0	0	0	0	0	0	0	0	0	0	0	0	0	0	0	0	0	0	0
27	CHR27_27653666	18500834	2	2	2	2	2	2	2	2	2	2	2	2	2	2	2	2	2	2	2	2	2	2	2	2	2	2	2	2	2	2	2	2	2	2	2	2	2	2	2	2	2	2	2	2
27	CHR27_27653338	18501162	4	4	4	4	4	4	2	4	4	4	4	4	4	4	4	4	4	4	2	4	4	4	4	4	4	4	4	4	4	4	4	4	4	4	4	4	4	4	4	4	4	4	4	4
27	BICF2S23728656	18505669	4	4	4	4	4	4	2	4	4	4	4	4	4	4	4	4	4	4	2	4	4	4	4	4	4	4	4	4	4	4	4	4	4	4	4	4	4	4	4	4	4	4	4	4
27	BICF2P156517	18509663	4	4	2	4	4	4	2	4	4	4	4	4	4	4	4	4	4	4	4	4	2	4	2	4	2	2	2	4	2	2	4	4	2	2	4	4	2	2	2	2	2	4	4	4
27	TIGRP2P352869_RS8751511	18520357	2	2	2	2	2	2	2	2	2	2	2	2	2	2	2	2	2	2	2	2	2	2	2	2	2	2	2	2	2	2	2	2	2	2	2	2	2	2	2	2	2	2	2	2
27	TIGRP2P352863_RS8689400	18542617	4	4	2	4	4	4	2	4	4	4	4	4	4	4	4	4	4	4	4	4	4	4	2	4	2	2	2	4	2	2	2	4	2	2	4	4	2	2	2	2	2	4	4	4
27	BICF2P400183	18562656	4	4	2	2	2	2	4	2	2	2	2	2	2	2	2	2	2	2	4	2	4	2	4	2	4	2	2	2	2	2	2	2	2	2	2	2	2	2	2	2	2	2	4	2
27	BICF2P1332722	18573615	2	2	2	4	4	4	2	4	4	4	4	4	4	4	4	4	4	4	4	4	2	4	2	2	2	4	2	4	2	2	2	4	2	2	4	4	2	2	2	2	2	4	2	4
27	BICF2S23747579	18585701	2	2	2	2	2	2	4	2	2	2	2	2	2	2	2	2	2	2	4	2	2	2	2	2	2	2	2	2	2	2	2	2	2	2	2	2	2	2	2	2	2	2	2	2
27	BICF2P1204308	18592258	1	1	3	3	3	3	3	3	3	3	3	3	3	3	3	3	3	3	3	3	3	3	1	3	1	3	3	3	1	3	3	3	3	3	3	3	1	3	3	3	3	3	1	3
27	BICF2S23029485	18605683	3	3	3	3	3	3	1	3	3	3	3	3	3	3	3	3	3	3	1	3	3	3	3	3	3	3	3	3	3	3	3	3	3	3	3	3	3	3	3	3	3	3	3	3
27	BICF2S2356299	18619029	1	1	1	2	2	2	1	2	2	2	2	2	2	2	2	2	2	2	2	2	1	2	1	1	1	2	1	2	1	1	1	2	1	1	2	2	1	1	1	1	1	2	1	2
27	BICF2P1175771	18622283	4	4	4	4	4	4	2	4	4	4	4	4	4	4	4	4	4	4	2	4	2	4	4	4	2	4	4	4	4	4	4	4	4	4	4	4	4	4	4	4	4	4	4	4
27	CHR27_27516784	18638303	2	2	2	2	2	2	2	2	2	2	2	2	2	2	2	2	2	2	2	2	2	2	2	2	2	2	2	2	2	2	2	2	2	2	2	2	2	2	2	2	2	2	2	2
27	CHR27_27516115	18638972	0	0	0	0	0	0	0	0	0	0	0	0	0	0	0	0	0	0	0	0	0	0	0	0	0	0	0	0	0	0	0	0	0	0	0	0	0	0	0	0	0	0	0	0
27	BICF2S23722774	18656305	4	4	1	4	4	4	1	4	4	4	4	4	4	4	4	4	4	4	4	4	4	4	1	4	1	4	1	4	1	4	1	4	1	1	4	4	1	4	1	1	1	4	4	4
27	BICF2P219010	18657035	2	2	2	2	2	2	2	2	2	2	2	2	2	2	2	2	2	2	2	2	2	2	2	2	2	2	2	2	2	2	2	2	2	2	2	2	2	2	2	2	2	2	2	2
27	BICF2P727762	18675611	2	2	2	2	2	2	1	2	2	2	2	2	2	2	2	2	2	2	1	2	2	2	2	2	1	2	2	2	2	2	2	2	2	2	2	2	2	2	2	2	2	2	2	2
27	BICF2S23652193	18682784	1	1	1	1	1	1	2	1	1	1	1	1	1	1	1	1	1	1	2	1	2	1	1	1	2	1	1	1	1	1	1	1	1	1	1	1	1	1	1	1	1	1	1	1
27	TIGRP2P352781_RS8869803	18701288	2	2	4	2	2	2	4	2	2	2	2	2	2	2	2	2	2	2	2	2	4	2	4	2	4	4	4	2	4	2	4	2	4	4	2	2	4	2	4	4	4	2	2	2
27	BICF2P851042	18703494	3	3	1	3	3	3	1	3	3	3	3	3	3	3	3	3	3	3	3	3	1	3	1	3	1	1	1	3	1	3	1	3	1	1	3	3	1	3	1	1	1	3	3	3
27	BICF2S23022001	18722776	4	2	4	2	2	2	4	2	2	2	2	2	2	2	2	2	2	2	2	2	4	2	4	4	4	4	4	2	4	4	4	2	4	4	2	2	4	4	4	4	4	2	4	2
27	BICF2P1238723	18732351	2	2	4	2	2	2	4	2	2	2	2	2	2	2	2	2	2	2	2	2	2	2	4	2	4	4	4	2	4	2	4	2	4	4	2	2	4	2	4	4	4	2	2	2
27	BICF2P1067318	18747282	1	3	3	3	3	3	1	3	3	3	3	3	3	3	3	3	3	3	1	3	3	3	3	3	3	3	3	3	3	3	3	3	3	3	3	3	3	3	3	3	3	3	3	3
27	BICF2S23253998	18751275	3	3	3	3	3	3	1	3	3	3	3	3	3	3	3	3	3	3	1	3	3	3	3	3	1	3	3	3	3	3	1	3	3	3	3	3	3	3	3	3	3	3	3	3
27	TIGRP2P352738_RS8710396	18764281	1	3	1	3	3	3	1	1	3	3	3	3	3	3	3	3	3	3	1	3	1	3	1	1	1	3	1	3	1	1	3	3	1	1	3	3	1	1	1	1	1	3	1	3
27	BICF2P400950	18781804	4	4	4	4	4	4	4	4	4	4	4	4	4	4	4	4	4	4	4	4	4	4	4	4	4	4	4	4	4	4	4	4	4	4	4	4	4	4	4	4	4	4	4	4
27	BICF2G630152216	18786930	1	1	3	1	1	1	3	3	1	1	1	1	1	1	1	1	1	1	3	1	1	1	3	1	3	1	3	1	3	1	1	1	3	3	1	1	3	1	3	3	3	1	1	1
27	BICF2G630152201	18803122	2	2	2	2	2	2	2	2	2	2	2	2	2	2	2	2	2	2	2	2	2	2	2	2	1	2	2	2	2	2	2	2	2	2	2	2	2	2	2	2	2	2	2	2
27	BICF2P1445792	18816811	4	4	4	4	4	4	4	4	4	4	4	4	4	4	4	4	4	4	4	4	4	4	4	4	4	4	4	4	4	4	4	4	4	4	4	4	4	4	4	4	4	4	4	4
27	BICF2G630152183	18828267	1	1	1	1	1	1	1	1	1	1	1	1	1	1	1	1	1	1	1	1	1	1	1	1	1	1	1	1	3	1	1	1	3	1	1	1	3	1	1	1	1	1	1	1
27	BICF2G630152171	18831263	2	2	2	2	2	2	2	2	2	2	2	2	2	2	2	2	2	2	2	2	2	2	2	2	2	2	2	2	1	2	2	2	1	2	2	2	1	2	2	2	2	2	2	2
27	BICF2G630152167	18845775	4	4	4	4	4	4	4	4	4	4	4	4	4	4	4	4	4	4	4	4	4	4	4	4	4	4	4	4	3	4	4	4	3	4	4	4	3	4	4	4	4	4	4	4
27	BICF2P137446	18861320	4	4	4	4	4	4	4	4	4	4	4	4	4	4	4	4	4	4	4	4	4	4	4	4	4	4	4	4	4	4	1	4	4	4	4	4	4	4	4	4	4	4	4	4
27	BICF2P115417	18871865	3	3	3	3	3	3	3	3	3	3	3	3	3	3	3	3	3	3	3	3	3	3	3	3	3	3	3	3	3	3	3	3	3	3	3	3	3	3	3	3	3	3	3	3
27	TIGRP2P352714_RS8693475	18878705	1	1	1	1	1	1	1	1	1	1	1	1	1	1	1	1	1	1	1	1	3	1	1	1	1	1	1	1	1	1	3	1	1	1	1	1	1	1	1	1	1	1	1	1
27	TIGRP2P352707_RS8783941	18886341	4	4	4	4	4	4	4	4	4	4	4	4	4	4	4	4	4	4	4	4	4	4	4	4	4	4	4	4	4	4	4	4	4	4	4	4	4	4	4	4	4	4	4	4
27	TIGRP2P352696_RS8869594	18907800	2	4	2	4	4	4	2	4	4	4	4	4	4	4	4	4	4	4	4	4	4	4	2	4	2	2	2	4	4	4	0	0	2	4	4	4	4	4	2	2	2	4	4	4
27	TIGRP2P352695_RS8725691	18918495	3	1	3	1	1	1	0	0	1	1	1	1	1	1	1	1	1	1	1	1	1	1	3	1	3	1	3	1	1	1	3	1	3	1	1	1	1	1	3	3	0	0	1	1
27	BICF2G630152142	18930369	3	1	3	1	1	1	3	3	1	1	1	1	1	1	1	1	1	1	3	1	3	1	3	1	3	1	3	1	1	1	3	1	3	1	1	1	1	1	3	3	3	1	1	1
27	BICF2G630152120	18955028	1	1	1	1	1	1	2	1	1	1	1	1	1	1	1	1	1	1	2	1	1	1	1	1	1	1	1	1	1	1	1	1	1	1	1	1	1	1	1	1	1	1	1	1
27	BICF2G630152106	18966618	2	2	2	2	2	2	4	2	2	2	2	2	2	2	2	2	2	2	4	2	2	2	2	2	2	2	2	2	2	2	2	2	2	2	2	2	2	2	2	2	2	2	2	2
27	BICF2G630152093	18974757	4	4	3	4	4	4	3	3	4	4	4	4	4	4	4	4	4	4	3	4	4	4	3	4	3	4	3	4	3	4	3	4	3	3	4	4	3	4	3	3	3	4	4	4
27	BICF2S23710216	18980687	3	3	1	3	3	3	1	3	3	3	3	3	3	3	3	3	3	3	3	3	3	3	1	3	1	3	1	3	3	3	3	3	1	3	3	3	3	3	1	1	1	3	3	3
27	BICF2P754215	18999513	1	1	3	1	1	1	3	3	1	1	1	1	1	1	1	1	1	1	3	1	3	1	3	1	3	3	3	1	1	1	3	1	3	1	1	1	1	1	3	3	3	1	1	1
27	BICF2G630152065	19006171	1	1	1	1	1	1	3	1	1	1	1	1	1	1	1	1	1	1	3	1	1	1	1	1	1	1	1	1	1	1	1	1	1	1	1	1	1	1	1	1	1	1	1	1
27	BICF2P225401	19022104	3	3	3	3	3	3	1	3	3	3	3	3	3	3	3	3	3	3	1	3	1	3	3	3	3	3	3	3	3	3	3	3	3	3	3	3	3	3	3	3	3	3	3	3
27	BICF2G630152049	19026660	2	2	2	2	2	2	4	2	2	2	2	2	2	2	2	2	2	2	4	2	2	2	2	2	2	2	2	2	2	2	2	2	2	2	2	2	2	2	2	2	2	2	2	2
27	BICF2P721202	19041515	4	2	4	2	2	2	4	4	2	2	2	2	2	2	2	2	2	2	4	2	2	2	4	4	4	4	4	2	4	2	2	2	4	4	2	2	4	2	4	4	4	2	4	2
27	BICF2P677985	19057776	1	1	3	1	1	1	3	3	1	1	1	1	1	1	1	1	1	1	3	1	3	1	3	3	3	1	3	1	3	1	1	1	3	3	1	1	3	1	3	3	3	1	3	1
27	BICF2S22964179	19062023	1	3	3	3	3	3	3	3	3	3	3	3	3	3	3	3	3	3	3	3	3	3	3	3	1	3	3	3	1	3	1	3	3	3	3	3	1	3	3	3	3	3	3	3
27	BICF2G630152003	19081652	4	4	2	2	2	2	4	2	2	2	2	2	2	2	2	2	2	2	4	2	2	2	2	2	2	2	2	2	2	2	2	2	2	2	2	2	2	2	2	2	2	2	2	2
27	BICF2P1250832	19089192	1	1	1	1	1	1	1	1	1	1	1	1	1	1	1	1	1	1	1	1	1	1	1	1	1	1	1	1	3	1	1	1	3	1	1	1	3	1	1	1	1	1	1	1
27	BICF2P958600	19105317	3	1	1	1	1	1	1	1	1	1	1	1	1	1	1	1	1	1	1	1	1	1	1	1	3	1	1	1	3	3	3	1	3	1	1	1	3	3	1	1	1	1	1	1
27	BICF2P1001065	19110969	1	3	3	3	3	3	3	3	3	3	3	3	3	3	3	3	3	3	3	3	3	3	3	3	1	3	3	3	1	1	1	3	1	3	3	3	1	1	3	3	3	3	3	3
27	BICF2G630151955	19136434	4	2	2	2	2	2	2	2	2	2	2	2	2	2	2	2	2	2	2	2	4	2	2	2	4	2	2	2	4	4	4	2	4	2	2	2	4	4	2	2	2	2	2	2
27	BICF2G630151948	19149749	2	2	2	2	2	2	2	2	2	2	2	2	2	2	2	2	2	2	2	2	2	2	2	2	2	2	2	2	2	2	2	2	2	2	2	2	2	2	2	2	2	2	2	2
27	BICF2G630151927	19178817	4	2	4	2	2	2	4	2	2	2	2	2	2	2	2	2	2	2	2	2	4	2	4	4	4	4	4	2	4	4	4	2	4	4	2	2	4	4	4	4	4	2	4	2
27	BICF2G630151917	19191010	4	2	2	2	2	2	2	2	2	2	2	2	2	2	2	2	2	2	2	2	4	2	2	2	4	2	2	2	4	2	4	2	2	2	2	2	4	2	2	2	2	2	2	2
27	BICF2G630151908	19212093	3	3	1	3	3	3	1	3	3	3	3	3	3	3	3	3	3	3	3	3	3	3	1	1	1	1	1	3	1	3	1	3	1	3	3	3	1	3	1	1	1	3	1	3
27	BICF2G630151889	19220766	0	0	0	0	0	0	0	0	0	0	0	0	0	0	0	0	0	0	0	0	0	0	0	0	0	0	0	0	0	0	0	0	0	0	0	0	0	0	0	0	0	0	0	0
27	BICF2G630151878	19230743	1	3	1	3	3	3	1	3	3	3	3	3	3	3	3	3	3	3	3	3	3	3	1	1	1	1	1	3	1	1	1	3	1	1	3	3	1	1	1	1	1	3	1	3
27	BICF2G630151859	19245724	1	3	1	3	3	3	1	3	3	3	3	3	3	3	3	3	3	3	3	3	3	3	1	1	1	3	1	3	3	3	3	3	1	3	3	3	3	3	1	1	1	3	1	3
27	BICF2G630151852	19261185	2	2	2	4	4	4	2	4	4	4	4	4	4	4	4	4	4	4	4	4	2	4	2	2	2	4	2	4	4	4	4	4	2	4	4	4	4	4	2	2	2	4	2	4
27	BICF2P471522	19272622	2	2	2	2	2	2	2	2	2	2	2	2	2	2	2	2	2	2	2	2	4	2	2	2	4	2	2	2	4	2	4	2	2	2	2	2	4	2	2	2	2	2	2	2
27	BICF2S2341165	19283526	4	2	2	2	2	2	2	2	2	2	2	2	2	2	2	2	2	2	2	2	2	2	2	2	2	2	2	2	4	2	2	2	2	2	2	2	4	2	2	2	2	2	2	2
27	BICF2G630151811	19286929	1	3	3	3	3	3	1	3	3	3	3	3	3	3	3	3	3	3	1	3	1	3	3	3	3	3	3	3	1	3	1	3	3	3	3	3	1	3	3	3	3	3	3	3
27	BICF2P1343051	19301528	3	3	3	3	3	3	3	3	3	3	3	3	3	3	3	3	3	3	3	3	1	3	3	3	3	3	3	3	3	3	3	3	3	3	3	3	3	3	3	3	3	3	3	3
27	BICF2P701377	19312274	1	1	1	1	3	1	1	1	0	0	0	0	3	1	0	0	0	0	1	1	3	3	1	1	1	1	1	1	1	1	0	0	1	1	0	0	1	1	1	1	1	1	1	1
27	BICF2P844537	19321658	3	3	3	3	3	3	3	3	3	3	3	3	3	3	3	3	3	3	3	3	3	3	3	3	3	3	3	3	3	3	3	3	3	3	3	3	3	3	3	3	3	3	3	3
27	BICF2P406888	19341398	1	1	1	1	1	1	1	1	1	1	1	1	1	1	1	1	1	1	1	1	1	1	3	1	1	1	1	1	3	1	1	1	3	1	1	1	3	1	1	1	1	1	1	1
27	BICF2G630151808	19342980	1	1	1	1	1	1	2	1	1	1	1	1	1	1	1	1	1	1	2	1	1	1	1	1	2	1	1	1	1	1	1	1	1	1	1	1	1	1	1	1	1	1	1	1
27	BICF2G630151807	19364684	3	3	3	3	3	3	1	3	3	3	3	3	3	3	3	3	3	3	1	3	3	3	3	3	3	3	3	3	3	3	3	3	3	3	3	3	3	3	3	3	3	3	3	3
27	TIGRP2P352624_RS8959833	19369850	2	2	2	2	2	2	2	2	2	2	2	2	2	2	2	2	2	2	2	2	4	2	4	2	2	2	2	2	4	2	2	2	4	2	2	2	4	2	2	2	2	2	2	2
27	BICF2P802210	19386749	3	1	1	1	1	1	1	1	1	1	1	1	1	1	1	1	1	1	1	1	1	1	3	1	1	1	1	1	3	3	1	1	3	1	1	1	3	3	1	1	1	1	1	1
27	TIGRP2P352616_RS8908353	19396424	3	3	3	3	3	3	3	3	3	3	3	3	3	3	3	3	3	3	3	3	3	3	1	3	3	3	3	3	1	3	3	3	1	3	3	3	1	3	3	3	3	3	3	3
27	BICF2G630151796	19410205	2	4	2	4	4	4	2	4	4	4	4	4	4	4	4	4	4	4	4	4	4	4	2	4	2	4	2	4	4	4	2	4	2	4	4	4	4	4	2	2	2	4	2	4
27	BICF2P459641	19417880	1	1	2	1	1	1	2	2	1	1	1	1	1	1	1	1	1	1	2	1	1	1	2	1	2	2	2	1	1	1	2	1	2	1	1	1	1	1	2	2	2	1	2	1
27	BICF2P678538	19432438	4	2	2	2	2	2	2	2	2	2	2	2	2	2	2	2	2	2	2	2	2	2	2	2	2	2	2	2	4	2	2	2	2	2	2	2	4	2	2	2	2	2	2	2
27	BICF2G630151787	19441919	2	2	3	2	2	2	3	2	2	2	2	2	2	2	2	2	2	2	2	2	2	2	3	2	3	2	3	2	2	2	2	2	3	2	2	2	2	2	3	3	3	2	3	2
27	BICF2G630151786	19449372	3	3	3	3	3	3	4	3	3	3	3	3	3	3	3	3	3	3	4	3	3	3	3	3	4	3	3	3	3	3	3	3	3	3	3	3	3	3	3	3	3	3	3	3
27	TIGRP2P352590_RS8688247	19466903	3	3	3	3	3	3	3	3	3	3	3	3	3	3	3	3	3	3	3	3	3	3	3	3	3	3	3	3	3	3	3	3	3	3	3	3	3	3	3	3	3	3	3	3
27	BICF2P934255	19472645	1	1	3	1	1	1	3	3	1	1	1	1	1	1	1	1	1	1	3	1	1	1	3	1	3	3	3	1	1	1	1	1	3	1	1	1	1	1	3	3	3	1	1	1
27	BICF2P1329795	19491029	2	2	2	2	2	2	2	2	2	2	2	2	2	2	2	2	2	2	2	2	2	2	4	2	2	2	2	2	4	2	2	2	4	2	2	2	4	2	2	2	2	2	2	2
27	BICF2P110944	19502021	4	4	4	4	4	4	4	4	4	4	4	4	4	4	4	4	4	4	4	4	4	4	4	4	4	4	4	4	4	4	4	4	4	4	4	4	4	4	4	4	4	4	4	4
27	TIGRP2P352570_RS8780261	19514440	4	2	4	2	2	2	4	2	2	2	2	2	2	2	2	2	2	2	2	2	2	2	4	2	4	2	4	2	2	2	2	2	4	2	2	2	2	2	4	4	4	2	2	2
27	BICF2S23613559	19521579	4	4	2	2	2	2	2	2	2	2	2	2	2	2	2	2	2	2	2	2	2	2	4	2	2	2	2	2	4	2	2	2	4	2	2	2	4	2	2	2	2	2	2	2
27	BICF2P1137024	19536901	2	2	4	2	2	2	4	2	2	2	2	2	2	2	2	2	2	2	2	2	2	2	4	4	4	2	4	2	4	2	2	2	4	4	2	2	4	2	4	4	4	2	2	2
27	TIGRP2P352553_RS8678152	19542244	4	4	4	4	4	4	4	4	4	4	4	4	4	4	4	4	4	4	4	4	4	4	4	4	4	4	4	4	4	4	4	4	4	4	4	4	4	4	4	4	4	4	4	4
27	BICF2P983139	19552523	2	2	3	2	2	2	3	2	2	2	2	2	2	2	2	2	2	2	2	2	2	2	3	3	3	2	3	2	3	2	2	2	3	3	2	2	3	2	3	3	3	2	2	2
27	BICF2G630151754	19562800	4	4	4	2	2	2	4	4	2	2	2	2	2	2	2	2	2	2	4	2	4	2	4	4	4	4	4	2	4	2	4	2	4	4	2	2	4	2	4	4	4	2	2	2
27	BICF2G630151752	19573911	2	2	2	4	4	4	2	2	4	4	4	4	4	4	4	4	4	4	2	4	2	4	2	2	2	2	2	4	2	4	2	4	2	2	4	4	2	4	2	2	2	4	4	4
27	BICF2G630151751	19591312	1	1	1	1	1	1	4	1	1	1	1	1	1	1	1	1	1	1	4	1	1	1	4	4	4	4	4	1	4	1	4	1	4	4	1	1	4	1	4	4	1	1	1	1
27	BICF2P607350	19606239	2	2	2	2	2	2	2	2	2	2	2	2	2	2	2	2	2	2	2	2	2	2	2	2	2	2	2	2	2	2	2	2	2	2	2	2	2	2	2	2	2	2	2	2
27	BICF2G630151740	19615370	1	1	1	1	1	1	3	1	1	1	1	1	1	1	1	1	1	1	3	1	1	1	1	1	1	1	1	1	1	1	3	1	1	1	1	1	1	1	1	1	1	1	1	1
27	BICF2S23055658	19624916	1	3	3	3	3	3	3	3	3	3	3	3	3	3	3	3	3	3	3	3	3	3	3	3	3	3	3	3	3	3	3	3	3	3	3	3	3	3	3	3	3	3	3	3
27	BICF2G630151723	19632730	1	1	1	1	1	1	3	1	1	1	1	1	1	1	1	1	1	1	3	1	1	1	1	1	1	1	1	1	1	1	3	1	1	1	1	1	1	1	1	1	1	1	1	1
27	BICF2G630151714	19644307	2	2	4	4	4	4	2	4	4	4	4	4	4	4	4	4	4	4	2	4	2	4	2	2	2	2	2	4	2	4	2	4	2	2	4	4	2	4	2	2	4	4	4	4
27	BICF2G630151679	19662692	3	1	1	1	1	1	3	1	1	1	1	1	1	1	1	1	1	1	3	1	3	1	3	3	3	1	3	1	3	1	3	1	3	3	1	1	3	1	3	3	1	1	1	1
27	BICF2G630151672	19674102	2	1	1	1	1	1	2	1	1	1	1	1	1	1	1	1	1	1	2	1	1	1	2	2	2	1	2	1	2	1	2	1	2	2	1	1	2	1	2	2	1	1	1	1
27	BICF2P1208930	19686318	4	3	4	3	3	3	4	4	3	3	3	3	3	3	3	3	3	3	4	3	4	3	4	4	4	4	4	3	4	3	4	3	4	4	3	3	4	3	4	4	4	3	3	3
27	BICF2P1509274	19690408	3	3	3	3	3	3	3	3	3	3	3	3	3	3	3	3	3	3	3	3	3	3	3	3	3	3	3	3	3	3	3	3	3	3	3	3	3	3	3	3	3	3	3	3
27	BICF2G630151641	19730363	4	4	2	4	4	4	2	2	4	4	4	4	4	4	4	4	4	4	2	4	4	4	2	2	2	2	2	4	2	4	2	4	2	2	4	4	2	4	2	2	2	4	4	4
27	BICF2G630151625	19744811	3	1	1	1	1	1	3	1	1	1	1	1	1	1	1	1	1	1	3	1	1	1	3	3	3	1	3	1	3	1	3	1	3	3	1	1	3	1	3	3	1	1	1	1
27	BICF2P454929	19746705	4	1	1	1	1	1	4	1	1	1	1	1	1	1	1	1	1	1	4	1	1	1	4	4	4	1	4	1	4	1	4	1	4	4	1	1	4	1	4	4	1	1	1	1
27	BICF2G630151610	19748791	3	4	4	4	4	4	3	4	4	4	4	4	4	4	4	4	4	4	3	4	4	4	3	3	3	4	3	4	3	4	3	4	3	3	4	4	3	4	3	3	4	4	4	4
27	CHR27_26412001	19749097	4	2	2	2	2	2	2	2	2	2	2	2	2	2	2	2	2	2	2	2	2	2	2	2	2	2	2	2	2	2	2	2	2	2	2	2	2	2	2	2	2	2	2	2
27	CHR27_26411371	19749729	4	4	4	4	4	4	4	4	4	4	4	4	4	4	4	4	4	4	4	4	4	4	4	4	4	4	4	4	4	4	4	4	4	4	4	4	4	4	4	4	4	4	4	4
27	CHR27_26411226	19749874	3	3	3	3	3	3	1	3	3	3	3	3	3	3	3	3	3	3	1	3	3	3	1	1	1	3	1	3	1	3	1	3	1	1	3	3	1	3	1	1	3	3	3	3
27	BICF2P620148	19763533	2	2	2	2	2	2	4	2	2	2	2	2	2	2	2	2	2	2	4	2	2	2	2	2	4	2	2	2	2	2	2	2	2	2	2	2	2	2	2	2	2	2	2	2
27	BICF2G630151587	19773519	1	2	2	2	2	2	1	2	2	2	2	2	2	2	2	2	2	2	1	2	1	2	1	1	1	1	1	2	1	2	1	2	1	1	2	2	1	2	1	1	2	2	2	2
27	BICF2P508875	19789506	3	3	3	3	3	3	3	3	3	3	3	3	3	3	3	3	3	3	3	3	3	3	3	3	3	3	3	3	3	3	3	3	3	3	3	3	3	3	3	3	3	3	3	3
27	BICF2S23236113	19797543	1	4	4	4	4	4	4	4	4	4	4	4	4	4	4	4	4	4	4	4	4	4	4	4	4	4	4	4	4	4	4	4	4	4	4	4	4	4	4	4	4	4	4	4
27	TIGRP2P352509_RS9134597	19804050	4	4	4	4	4	4	4	4	4	4	4	4	4	4	4	4	4	4	4	4	4	4	4	4	4	4	4	4	4	4	4	4	4	4	4	4	4	4	4	4	4	4	4	4
27	BICF2P1396230	19815131	2	2	4	2	2	2	4	2	2	2	2	2	2	2	2	2	2	2	2	2	2	2	2	2	2	2	2	2	2	2	2	2	2	2	2	2	2	2	2	2	4	2	2	2
27	BICF2G630151575	19835142	3	3	3	1	1	1	3	3	1	1	1	1	1	1	1	1	1	1	3	1	3	1	1	1	1	1	1	1	1	1	1	1	1	1	1	1	1	1	1	1	3	1	3	1
27	BICF2P390623	19861189	3	1	1	1	1	1	1	1	1	1	1	1	1	1	1	1	1	1	1	1	1	1	1	1	1	1	1	1	1	1	1	1	1	1	1	1	1	1	1	1	1	1	1	1
27	CHR27_26295586	19865793	3	3	3	3	3	3	3	3	3	3	3	3	3	3	3	3	3	3	3	3	3	3	4	4	4	4	4	3	4	3	4	3	4	4	3	3	4	3	4	4	3	3	3	3
27	CHR27_26295008	19866371	2	2	2	2	2	2	2	2	2	2	2	2	2	2	2	2	2	2	2	2	2	2	1	1	1	2	1	2	1	2	1	2	1	1	2	2	1	2	1	1	2	2	2	2
27	BICF2S23352569	19866467	4	3	3	3	3	3	3	3	3	3	3	3	3	3	3	3	3	3	3	3	4	3	4	4	4	4	4	3	4	3	4	3	4	4	3	3	4	3	4	4	3	3	3	3
27	BICF2P1011150	19869129	2	1	1	1	1	1	1	1	1	1	1	1	1	1	1	1	1	1	1	1	1	1	2	2	2	2	2	1	2	1	2	1	2	2	1	1	2	1	2	2	1	1	1	1
27	TIGRP2P352491_RS8904999	19875328	3	3	3	3	3	3	3	3	3	3	3	3	3	3	3	3	3	3	3	3	3	3	1	1	1	1	1	3	1	3	1	3	1	1	3	3	1	3	1	1	3	3	3	3
27	CHR27_26269434	19891948	0	0	0	0	0	0	0	0	0	0	0	0	0	0	0	0	0	0	0	0	0	0	0	0	0	0	0	0	0	0	0	0	0	0	0	0	0	0	0	0	0	0	0	0
27	CHR27_26257282	19904116	2	2	2	2	2	2	2	2	2	2	2	2	2	2	2	2	2	2	2	2	2	2	2	2	2	2	2	2	2	2	4	2	2	2	2	2	2	2	2	2	2	2	2	2
27	BICF2P500553	19915477	4	4	4	4	4	4	4	4	4	4	4	4	4	4	4	4	4	4	4	4	4	4	4	4	4	4	4	4	4	4	4	4	4	4	4	4	4	4	4	4	4	4	4	4
27	BICF2P156160	19924500	4	2	2	2	2	2	2	2	2	2	2	2	2	2	2	2	2	2	2	2	4	2	2	2	2	2	2	2	2	2	2	2	2	2	2	2	2	2	2	2	2	2	2	2
27	BICF2P93537	19926847	2	1	1	1	1	1	1	1	1	1	1	1	1	1	1	1	1	1	1	1	2	1	1	1	1	1	1	1	1	1	1	1	1	1	1	1	1	1	1	1	1	1	1	1
27	TIGRP2P352449_RS8639351	19940389	2	2	2	2	2	2	2	2	2	2	2	2	2	2	2	2	2	2	2	2	2	2	2	2	2	2	2	2	2	2	2	2	2	2	2	2	2	2	2	2	2	2	2	2
27	BICF2S22962993	19947382	3	1	1	1	1	1	1	1	1	1	1	1	1	1	1	1	1	1	1	1	1	1	1	1	1	1	1	1	1	1	3	1	1	1	1	1	1	1	1	1	1	1	1	1
27	BICF2P1267624	19957474	1	3	3	3	3	3	3	3	3	3	3	3	3	3	3	3	3	3	3	3	1	3	3	3	1	3	3	3	3	3	1	3	3	3	3	3	3	3	3	3	3	3	3	3
27	CHR27_26197646	19963810	2	4	4	4	4	4	4	4	4	4	4	4	4	4	4	4	4	4	4	4	2	4	4	4	2	4	4	4	4	4	2	4	4	4	4	4	4	4	4	4	4	4	4	4
27	CHR27_26196990	19964466	4	4	4	4	4	4	4	4	4	4	4	4	4	4	4	4	4	4	4	4	4	4	4	4	4	4	4	4	4	4	4	4	4	4	4	4	4	4	4	4	4	4	4	4
27	BICF2P1163091	19972947	1	1	1	1	1	1	1	1	1	1	1	1	1	1	1	1	1	1	1	1	1	1	1	1	3	1	1	1	1	1	3	1	1	1	1	1	1	1	1	1	1	1	1	1
27	BICF2P1294706	19977507	3	3	3	3	3	3	3	3	3	3	3	3	3	3	3	3	3	3	3	3	1	3	3	3	1	3	3	3	3	3	1	3	3	3	3	3	3	3	3	3	3	3	3	3
27	BICF2P1387428	19997144	3	1	3	1	1	1	3	3	1	1	1	1	1	1	1	1	1	1	3	1	1	1	3	3	3	3	3	1	3	3	3	1	3	3	1	1	3	3	3	3	3	1	3	1
27	BICF2P451693	20000646	3	3	3	2	2	2	3	3	2	2	2	2	2	2	2	2	2	2	3	2	2	2	2	2	3	2	2	2	3	2	2	2	2	2	2	2	3	2	2	2	3	2	3	2
27	BICF2P781530	20005877	2	4	2	4	4	4	2	2	4	4	4	4	4	4	4	4	4	4	2	4	4	4	2	2	2	2	2	4	2	2	2	4	2	2	4	4	2	2	2	2	2	4	2	4
27	BICF2P1133815	20015052	2	4	2	4	4	4	2	2	4	4	4	4	4	4	4	4	4	4	2	4	4	4	4	4	4	4	4	4	2	4	4	4	4	4	4	4	2	4	4	4	2	4	2	4
27	BICF2P1133813	20015349	4	4	4	2	2	2	4	2	2	2	2	2	2	2	2	2	2	2	4	2	2	2	4	4	4	2	4	2	4	4	4	2	4	4	2	2	4	4	4	4	4	2	4	2
27	BICF2P1133812	20015437	3	3	3	1	1	1	3	3	1	1	1	1	1	1	1	1	1	1	3	1	1	1	3	3	3	3	3	1	3	3	1	1	3	3	1	1	3	3	3	3	3	1	3	1
27	BICF2P1133807	20016186	1	3	1	3	3	3	1	1	3	3	3	3	3	3	3	3	3	3	1	3	3	3	3	3	3	3	3	3	1	3	3	3	3	3	3	3	1	3	3	3	1	3	1	3
27	CHR27_26144616	20016241	4	3	3	3	3	3	3	3	3	3	3	3	3	3	3	3	3	3	3	3	3	3	4	4	4	3	4	3	4	3	4	3	4	4	3	3	4	3	4	4	3	3	3	3
27	BICF2S23713153	20023932	1	1	1	1	1	1	1	1	1	1	1	1	1	1	1	1	1	1	1	1	1	1	3	3	3	1	3	1	3	1	3	1	3	3	1	1	3	1	3	3	1	1	1	1
27	TIGRP2P352346_RS9086193	20052182	1	3	3	3	3	3	3	3	3	3	3	3	3	3	3	3	3	3	3	3	3	3	3	3	1	3	3	3	3	3	1	3	3	3	3	3	3	3	3	3	3	3	1	3
27	CHR27_26100586	20060885	2	2	2	2	2	2	2	2	2	2	2	2	2	2	2	2	2	2	2	2	2	2	2	2	0	0	2	2	2	2	2	2	2	2	2	2	2	2	2	2	2	2	4	2
27	BICF2P82386	20062289	0	0	3	3	3	3	3	3	3	3	3	3	3	3	3	3	3	3	3	3	3	3	3	3	1	3	3	3	3	3	1	3	3	3	3	3	3	3	3	3	3	3	0	0
27	BICF2P596541	20077314	1	3	3	3	3	3	3	3	3	3	3	3	3	3	3	3	3	3	3	3	3	3	3	3	3	3	3	3	3	3	3	3	3	3	3	3	3	3	3	3	3	3	3	3
27	BICF2P313545	20088006	3	3	3	3	3	3	3	3	3	3	3	3	3	3	3	3	3	3	3	3	4	3	3	3	3	3	3	3	3	3	3	3	3	3	3	3	3	3	3	3	3	3	3	3
27	BICF2P752740	20123488	3	3	3	3	3	3	3	3	3	3	3	3	3	3	3	3	3	3	3	3	3	3	3	3	3	3	3	3	3	3	3	3	3	3	3	3	3	3	3	3	3	3	3	3
27	CHR27_26037022	20123956	3	3	3	3	3	3	3	3	3	3	3	3	3	3	3	3	3	3	3	3	3	3	3	3	3	3	3	3	3	3	3	3	3	3	3	3	3	3	3	3	3	3	3	3
27	CHR27_26036854	20124124	2	2	2	2	2	2	2	2	2	2	2	2	2	2	2	2	2	2	2	2	2	2	2	2	4	2	2	2	2	2	2	2	2	2	2	2	2	2	2	2	2	2	2	2
27	BICF2P1306909	20135232	2	1	1	1	1	1	1	1	1	1	1	1	1	1	1	1	1	1	1	1	1	1	1	1	1	1	1	1	1	1	1	1	1	1	1	1	1	1	1	1	1	1	1	1
27	BICF2P1306898	20136803	3	3	3	3	3	3	3	3	3	3	3	3	3	3	3	3	3	3	3	3	4	3	3	3	3	3	3	3	3	3	3	3	3	3	3	3	3	3	3	3	3	3	3	3
27	BICF2P800675	20145233	4	3	3	3	0	0	3	3	3	3	3	3	3	3	3	3	3	3	3	3	3	3	3	3	3	3	3	3	3	3	3	3	3	3	3	3	3	3	3	3	3	3	3	3
27	BICF2G630151430	20158785	4	4	4	4	4	4	4	4	4	4	4	4	4	4	4	4	4	4	4	4	1	4	4	4	1	4	4	4	4	4	4	4	4	4	4	4	4	4	4	4	4	4	4	4
27	BICF2G630151419	20168032	3	1	1	1	1	1	1	1	1	1	1	1	1	1	1	1	1	1	1	1	1	1	1	1	3	1	1	1	1	1	1	1	1	1	1	1	1	1	1	1	1	1	1	1
27	CHR27_25974609	20185651	0	0	0	0	0	0	0	0	0	0	0	0	0	0	0	0	0	0	0	0	0	0	0	0	0	0	0	0	0	0	0	0	0	0	0	0	0	0	0	0	0	0	0	0
27	CHR27_25974501	20185759	3	3	3	3	3	3	3	3	3	3	3	3	3	3	3	3	3	3	3	3	3	3	3	3	3	3	3	3	3	3	3	3	3	3	3	3	3	3	3	3	3	3	3	3
27	CHR27_25974153	20186107	0	0	0	0	0	0	0	0	0	0	0	0	0	0	0	0	0	0	0	0	0	0	0	0	0	0	0	0	0	0	0	0	0	0	0	0	0	0	0	0	0	0	0	0
27	CHR27_25974080	20186177	5	5	5	6	6	6	5	5	6	6	6	6	6	6	6	6	6	6	0	0	6	6	6	6	5	6	6	6	5	6	6	6	6	6	6	6	5	6	6	6	5	6	5	6
27	CHR27_25973162	20187038	3	3	3	3	3	3	3	3	3	3	3	3	3	3	3	3	3	3	3	3	2	3	3	3	3	3	3	3	3	3	3	3	3	3	3	3	3	3	3	3	3	3	3	3
27	BICF2G630151366	20217400	4	2	2	2	2	2	2	2	2	2	2	2	2	2	2	2	2	2	2	2	4	2	4	2	4	2	2	2	4	2	2	2	4	2	2	2	4	2	2	2	2	2	2	2
27	TIGRP2P352136_RS8799327	20217854	2	2	2	2	2	2	2	2	2	2	2	2	2	2	2	2	2	2	2	2	4	2	2	2	2	2	2	2	2	2	2	2	2	2	2	2	2	2	2	2	2	2	2	2
27	BICF2G630151300	20229642	4	2	2	2	2	2	2	2	2	2	2	2	2	2	2	2	2	2	2	2	4	2	4	2	4	2	2	2	4	2	2	2	4	2	2	2	4	2	2	2	2	2	2	2
27	BICF2G630151268	20237962	1	2	2	2	2	2	2	2	2	2	2	2	2	2	2	2	2	2	2	2	1	2	1	2	1	2	2	2	1	2	2	2	1	2	2	2	1	2	2	2	2	2	2	2
27	CHR27_25917996	20247935	1	3	3	3	3	3	3	3	3	3	3	3	3	3	3	3	3	3	3	3	1	3	1	3	1	3	3	3	1	3	3	3	1	3	3	3	1	3	3	3	3	3	3	3
27	BICF2G630151185	20273436	0	0	2	4	4	4	2	2	4	4	4	4	4	4	4	4	4	4	2	4	2	4	4	4	4	4	4	4	0	0	2	4	4	4	4	4	0	0	4	4	2	4	2	4
27	TIGRP2P351963_RS9189581	20439850	2	2	2	2	2	2	0	0	2	2	2	2	2	2	2	2	2	2	2	2	2	2	2	2	2	2	2	2	2	2	2	2	2	2	2	2	2	2	2	2	2	2	2	2
27	BICF2G630151014	20468839	1	2	1	2	2	2	1	1	2	2	2	2	2	2	2	2	2	2	1	2	2	2	2	2	2	2	2	2	1	2	2	2	2	2	2	2	1	2	2	2	1	2	1	2
27	BICF2G630150819	20525506	3	4	3	4	4	4	3	3	4	4	4	4	4	4	4	4	4	4	3	4	4	4	4	4	4	4	4	4	3	4	4	4	4	4	4	4	3	4	4	4	3	4	3	4
27	CHR27_25757571	20531686	3	3	3	3	3	3	3	3	3	3	3	3	3	3	3	3	3	3	3	3	3	3	1	3	1	3	1	3	3	3	3	3	1	3	3	3	3	3	1	1	3	3	3	3
27	BICF2G630150840	20534277	1	4	4	4	4	4	4	4	4	4	4	4	4	4	4	4	4	4	4	4	4	4	1	4	1	4	4	4	1	4	4	4	1	4	4	4	1	4	4	4	4	4	4	4
27	BICF2S23640390	20537672	3	3	3	3	3	3	3	3	3	3	3	3	3	3	3	3	3	3	3	3	3	3	1	3	1	3	1	3	3	3	3	3	1	3	3	3	3	3	1	1	3	3	3	3
27	CHR27_25769259	20543480	2	2	2	2	2	2	2	2	2	2	2	2	2	2	2	2	2	2	2	2	2	2	2	2	2	2	2	2	2	2	2	2	2	2	2	2	2	2	2	2	2	2	2	2
27	CHR27_25821342	20553145	1	3	1	3	3	3	1	1	3	3	3	3	3	3	3	3	3	3	1	3	3	3	3	3	3	3	3	3	1	3	3	3	3	3	3	3	1	3	3	3	1	3	1	3
27	TIGRP2P356928_RS9089089	20553939	2	2	2	2	2	2	2	2	2	2	2	2	2	2	2	2	2	2	2	2	2	2	2	2	2	2	2	2	2	2	2	2	2	2	2	2	2	2	2	2	2	2	2	2
27	CHR27_25816309	20561777	4	2	2	2	2	2	2	2	2	2	2	2	2	2	2	2	2	2	2	2	2	2	2	2	2	2	2	2	2	2	2	2	2	2	2	2	2	2	2	2	2	2	2	2
27	BICF2G630150974	20565898	0	0	1	3	3	3	1	1	3	3	3	3	3	3	3	3	3	3	0	0	3	3	3	3	3	3	3	3	1	3	3	3	3	3	3	3	1	3	3	3	1	3	1	3
[truncated: 2,629 more rows]
