# Supplementary material for: Autosomal recessive hyposegmentation of granulocytes in Australian Shepherd Dogs indicates a role for LMBR1L in myeloid leukocytes
Source: PLoS Genet. 2023 Jun 22;19(6):e1010805. doi: 10.1371/journal.pgen.1010805 (PMC10321630; doi:10.1371/journal.pgen.1010805)
Supplement: S10 Table — (XLSX) [file pgen.1010805.s012.xlsx]

## Sheet: S10 Table
S10 Table. Private homozygous variants in the genomes of 2 HG affected Australian Shepherd Dogs. Variants were called with respect to the UU_Cfam_GSD_1.0 reference genome assembly. The functional annotation of the variants is based on the NCBI annotation release 106. The table is in "1 effect per line" format. Thus, one variant will be listed several times, if multiple effects, e.g. on different …
#CHROM	POS	REF	ALT	FILTER	ALLELE	EFFECT	IMPACT	GENE	GENEID	FEATURE	FEATUREID	BIOTYPE	RANK	HGVS_C	HGVS_P
chr1	106629345	A	G	VQSRTrancheSNP99.90to100.00	G	3_prime_UTR_variant	MODIFIER	LOC119875998	LOC119875998	transcript	XM_038528048.1	protein_coding	5	c.*294A>G
chr1	106629345	A	G	VQSRTrancheSNP99.90to100.00	G	downstream_gene_variant	MODIFIER	LOC119875998	LOC119875998	transcript	XM_038528050.1	protein_coding	-1	c.*1743A>G
chr1	106629345	A	G	VQSRTrancheSNP99.90to100.00	G	downstream_gene_variant	MODIFIER	LOC119875998	LOC119875998	transcript	XM_038528049.1	protein_coding	-1	c.*607A>G
chr1	106711843	C	T	PASS	T	upstream_gene_variant	MODIFIER	LOC484356	LOC484356	transcript	XM_038528057.1	protein_coding	-1	c.-332C>T
chr1	106711843	C	T	PASS	T	upstream_gene_variant	MODIFIER	LOC119869921	LOC119869921	transcript	XR_005354902.1	snoRNA	-1	n.-1019C>T
chr1	106711843	C	T	PASS	T	upstream_gene_variant	MODIFIER	LOC119869920	LOC119869920	transcript	XR_005354901.1	snoRNA	-1	n.-2703C>T
chr1	106711843	C	T	PASS	T	upstream_gene_variant	MODIFIER	LOC119869919	LOC119869919	transcript	XR_005354900.1	snoRNA	-1	n.-3169C>T
chr1	106711843	C	T	PASS	T	upstream_gene_variant	MODIFIER	LOC484356	LOC484356	transcript	XM_038528062.1	protein_coding	-1	c.-583C>T
chr1	106711843	C	T	PASS	T	upstream_gene_variant	MODIFIER	LOC484356	LOC484356	transcript	XM_038528058.1	protein_coding	-1	c.-527C>T
chr1	106711843	C	T	PASS	T	upstream_gene_variant	MODIFIER	LOC484356	LOC484356	transcript	XM_038528063.1	protein_coding	-1	c.-2320C>T
chr1	106711843	C	T	PASS	T	upstream_gene_variant	MODIFIER	LOC484356	LOC484356	transcript	XM_038528060.1	protein_coding	-1	c.-2236C>T
chr1	106711843	C	T	PASS	T	downstream_gene_variant	MODIFIER	LOC102153921	LOC102153921	transcript	XM_038528045.1	protein_coding	-1	c.*4243C>T
chr1	106711843	C	T	PASS	T	downstream_gene_variant	MODIFIER	LOC102153921	LOC102153921	transcript	XM_038528046.1	protein_coding	-1	c.*4243C>T
chr1	106711843	C	T	PASS	T	intron_variant	MODIFIER	LOC484356	LOC484356	transcript	XM_038528061.1	protein_coding	1	c.-149+738C>T
chr1	106753241	AGTGGGGCGCAGGACGG	A	PASS	A	intron_variant	MODIFIER	SHANK1	SHANK1	transcript	XM_038528065.1	protein_coding	1	c.-43-246_-43-231delGTGGGGCGCAGGACGG
chr1	106753241	AGTGGGGCGCAGGACGG	A	PASS	A	intron_variant	MODIFIER	SHANK1	SHANK1	transcript	XM_038528067.1	protein_coding	1	c.-43-246_-43-231delGTGGGGCGCAGGACGG
chr1	106753241	AGTGGGGCGCAGGACGG	A	PASS	A	intron_variant	MODIFIER	SHANK1	SHANK1	transcript	XM_038528068.1	protein_coding	1	c.-43-246_-43-231delGTGGGGCGCAGGACGG
chr1	106753241	AGTGGGGCGCAGGACGG	A	PASS	A	intron_variant	MODIFIER	SHANK1	SHANK1	transcript	XM_038528066.1	protein_coding	1	c.-44+197_-44+212delGTGGGGCGCAGGACGG
chr1	106891028	C	G	PASS	G	intron_variant	MODIFIER	LRRC4B	LRRC4B	transcript	XM_038528077.1	protein_coding	2	c.298-1864C>G
chr1	106891028	C	G	PASS	G	intron_variant	MODIFIER	LRRC4B	LRRC4B	transcript	XM_038528080.1	protein_coding	2	c.298-1864C>G
chr1	106891028	C	G	PASS	G	intron_variant	MODIFIER	LRRC4B	LRRC4B	transcript	XM_038528079.1	protein_coding	2	c.298-1864C>G
chr1	106891028	C	G	PASS	G	intron_variant	MODIFIER	LRRC4B	LRRC4B	transcript	XM_038528081.1	protein_coding	2	c.298-1864C>G
chr1	106891028	C	G	PASS	G	intron_variant	MODIFIER	LRRC4B	LRRC4B	transcript	XM_038528078.1	protein_coding	3	c.298-1864C>G
chr1	106948409	C	T	PASS	T	intron_variant	MODIFIER	MYBPC2	MYBPC2	transcript	XM_038528087.1	protein_coding	11	c.1134-442G>A
chr1	107129118	C	T	PASS	T	intron_variant	MODIFIER	MYH14	MYH14	transcript	XM_038528105.1	protein_coding	2	c.495+1763G>A
chr1	107129118	C	T	PASS	T	intron_variant	MODIFIER	MYH14	MYH14	transcript	XM_038528109.1	protein_coding	2	c.408+1763G>A
chr1	107129118	C	T	PASS	T	intron_variant	MODIFIER	MYH14	MYH14	transcript	XM_038528107.1	protein_coding	2	c.408+1763G>A
chr1	107129118	C	T	PASS	T	intron_variant	MODIFIER	MYH14	MYH14	transcript	XM_038528108.1	protein_coding	2	c.408+1763G>A
chr1	107129118	C	T	PASS	T	intron_variant	MODIFIER	MYH14	MYH14	transcript	XM_038528106.1	protein_coding	2	c.495+1763G>A
chr1	107129118	C	T	PASS	T	intron_variant	MODIFIER	MYH14	MYH14	transcript	XM_038528110.1	protein_coding	2	c.495+1763G>A
chr1	107129118	C	T	PASS	T	intron_variant	MODIFIER	MYH14	MYH14	transcript	XM_038528111.1	protein_coding	2	c.495+1763G>A
chr1	107388001	C	T	PASS	T	upstream_gene_variant	MODIFIER	PTOV1	PTOV1	transcript	XM_038528169.1	protein_coding	-1	c.-744G>A
chr1	107388001	C	T	PASS	T	upstream_gene_variant	MODIFIER	PTOV1	PTOV1	transcript	XM_038528171.1	protein_coding	-1	c.-744G>A
chr1	107388001	C	T	PASS	T	upstream_gene_variant	MODIFIER	PTOV1	PTOV1	transcript	XM_038528170.1	protein_coding	-1	c.-744G>A
chr1	107388001	C	T	PASS	T	intergenic_region	MODIFIER	PTOV1-MED25	PTOV1-MED25	intergenic_region	PTOV1-MED25		-1	n.107388001C>T
chr1	108028932	ACCAACCGCTCATTAAACTGTAACTACCCCATGACCTGCATCATCAAGGGTGCCACGGG	A	PASS	A	upstream_gene_variant	MODIFIER	SNRNP70	SNRNP70	transcript	XM_038528299.1	protein_coding	-1	c.-466_-409delCCCGTGGCACCCTTGATGATGCAGGTCATGGGGTAGTTACAGTTTAATGAGCGGTTGG
chr1	108028932	ACCAACCGCTCATTAAACTGTAACTACCCCATGACCTGCATCATCAAGGGTGCCACGGG	A	PASS	A	intron_variant	MODIFIER	SNRNP70	SNRNP70	transcript	XM_038528296.1	protein_coding	2	c.148-563_148-506delCCCGTGGCACCCTTGATGATGCAGGTCATGGGGTAGTTACAGTTTAATGAGCGGTTGG
chr1	108028932	ACCAACCGCTCATTAAACTGTAACTACCCCATGACCTGCATCATCAAGGGTGCCACGGG	A	PASS	A	intron_variant	MODIFIER	SNRNP70	SNRNP70	transcript	XM_038528297.1	protein_coding	2	c.148-563_148-506delCCCGTGGCACCCTTGATGATGCAGGTCATGGGGTAGTTACAGTTTAATGAGCGGTTGG
chr1	108028932	ACCAACCGCTCATTAAACTGTAACTACCCCATGACCTGCATCATCAAGGGTGCCACGGG	A	PASS	A	intron_variant	MODIFIER	SNRNP70	SNRNP70	transcript	XM_038528298.1	protein_coding	2	c.148-563_148-506delCCCGTGGCACCCTTGATGATGCAGGTCATGGGGTAGTTACAGTTTAATGAGCGGTTGG
chr1	108095769	C	G	PASS	G	upstream_gene_variant	MODIFIER	FTL	FTL	transcript	NM_001024636.2	protein_coding	-1	c.-1881G>C
chr1	108095769	C	G	PASS	G	downstream_gene_variant	MODIFIER	GYS1	GYS1	transcript	XM_038528302.1	protein_coding	-1	c.*5478C>G
chr1	108095769	C	G	PASS	G	downstream_gene_variant	MODIFIER	BAX	BAX	transcript	NM_001003011.1	protein_coding	-1	c.*1204G>C
chr1	108095769	C	G	PASS	G	intron_variant	MODIFIER	LOC119876000	LOC119876000	transcript	XR_005354524.1	pseudogene	2	n.269+86C>G
chr1	108095769	C	G	PASS	G	intron_variant	MODIFIER	LOC119876000	LOC119876000	transcript	XR_005354525.1	pseudogene	3	n.240+86C>G
chr1	108230786	T	A	PASS	A	intergenic_region	MODIFIER	BCAT2-FGF21	BCAT2-FGF21	intergenic_region	BCAT2-FGF21		-1	n.108230786T>A
chr1	108271926	G	A	PASS	A	5_prime_UTR_variant	MODIFIER	MAMSTR	MAMSTR	transcript	XM_038528342.1	protein_coding	1	c.-872G>A
chr1	108271926	G	A	PASS	A	upstream_gene_variant	MODIFIER	MAMSTR	MAMSTR	transcript	XM_038528338.1	protein_coding	-1	c.-872G>A
chr1	108271926	G	A	PASS	A	upstream_gene_variant	MODIFIER	MAMSTR	MAMSTR	transcript	XM_038528340.1	protein_coding	-1	c.-692G>A
chr1	108271926	G	A	PASS	A	upstream_gene_variant	MODIFIER	MAMSTR	MAMSTR	transcript	XM_038528341.1	protein_coding	-1	c.-655G>A
chr1	108271926	G	A	PASS	A	upstream_gene_variant	MODIFIER	MAMSTR	MAMSTR	transcript	XM_038528339.1	protein_coding	-1	c.-594G>A
chr1	108271926	G	A	PASS	A	downstream_gene_variant	MODIFIER	RASIP1	RASIP1	transcript	XM_038528328.1	protein_coding	-1	c.*594G>A
chr1	108271926	G	A	PASS	A	downstream_gene_variant	MODIFIER	RASIP1	RASIP1	transcript	XM_038528329.1	protein_coding	-1	c.*594G>A
chr1	108271926	G	A	PASS	A	downstream_gene_variant	MODIFIER	RASIP1	RASIP1	transcript	XM_038528330.1	protein_coding	-1	c.*594G>A
chr1	108396452	T	C	PASS	C	intron_variant	MODIFIER	SULT2B1	SULT2B1	transcript	XM_038528363.1	protein_coding	1	c.72-2084A>G
chr1	108547271	G	A	PASS	A	downstream_gene_variant	MODIFIER	KDELR1	KDELR1	transcript	XM_038528376.1	protein_coding	-1	c.*4793G>A
chr1	108547271	G	A	PASS	A	intron_variant	MODIFIER	SYNGR4	SYNGR4	transcript	XM_038528372.1	protein_coding	3	c.331+480C>T
chr1	108547271	G	A	PASS	A	intron_variant	MODIFIER	SYNGR4	SYNGR4	transcript	XM_038528374.1	protein_coding	3	c.331+480C>T
chr1	108547271	G	A	PASS	A	intron_variant	MODIFIER	SYNGR4	SYNGR4	transcript	XM_038528375.1	protein_coding	3	c.331+480C>T
chr1	108547271	G	A	PASS	A	intron_variant	MODIFIER	SYNGR4	SYNGR4	transcript	XM_038528373.1	protein_coding	3	c.331+480C>T
chr1	109256345	C	T	PASS	T	missense_variant	MODERATE	SLC8A2	SLC8A2	transcript	XM_038528434.1	protein_coding	3	c.602C>T	p.Thr201Ile
chr1	109256345	C	T	PASS	T	missense_variant	MODERATE	SLC8A2	SLC8A2	transcript	XM_038528439.1	protein_coding	3	c.602C>T	p.Thr201Ile
chr1	109256345	C	T	PASS	T	missense_variant	MODERATE	SLC8A2	SLC8A2	transcript	XM_038528435.1	protein_coding	4	c.602C>T	p.Thr201Ile
chr1	109256345	C	T	PASS	T	missense_variant	MODERATE	SLC8A2	SLC8A2	transcript	XM_038528436.1	protein_coding	3	c.602C>T	p.Thr201Ile
chr1	109256345	C	T	PASS	T	missense_variant	MODERATE	SLC8A2	SLC8A2	transcript	XM_038528437.1	protein_coding	2	c.602C>T	p.Thr201Ile
chr1	109256345	C	T	PASS	T	missense_variant	MODERATE	SLC8A2	SLC8A2	transcript	XM_038528438.1	protein_coding	3	c.602C>T	p.Thr201Ile
chr1	109413209	C	T	PASS	T	splice_acceptor_variant&intron_variant	HIGH	CCDC9	CCDC9	transcript	XM_038528460.1	protein_coding	12	c.1490-1G>A
chr1	109413209	C	T	PASS	T	upstream_gene_variant	MODIFIER	INAFM1	INAFM1	transcript	XM_038528462.1	protein_coding	-1	c.-2774G>A
chr1	109413209	C	T	PASS	T	downstream_gene_variant	MODIFIER	CCDC9	CCDC9	transcript	XM_038528457.1	protein_coding	-1	c.*306G>A
chr1	109413209	C	T	PASS	T	downstream_gene_variant	MODIFIER	CCDC9	CCDC9	transcript	XM_038528461.1	protein_coding	-1	c.*306G>A
chr1	109413209	C	T	PASS	T	downstream_gene_variant	MODIFIER	CCDC9	CCDC9	transcript	XM_038528458.1	protein_coding	-1	c.*306G>A
chr1	109413209	C	T	PASS	T	downstream_gene_variant	MODIFIER	CCDC9	CCDC9	transcript	XM_038528459.1	protein_coding	-1	c.*306G>A
chr1	109557616	A	G	PASS	G	upstream_gene_variant	MODIFIER	ZC3H4	ZC3H4	transcript	XM_038528469.1	protein_coding	-1	c.-770A>G
chr1	109557616	A	G	PASS	G	upstream_gene_variant	MODIFIER	ZC3H4	ZC3H4	transcript	XM_038528472.1	protein_coding	-1	c.-955A>G
chr1	109557616	A	G	PASS	G	upstream_gene_variant	MODIFIER	ZC3H4	ZC3H4	transcript	XM_038528470.1	protein_coding	-1	c.-1008A>G
chr1	109557616	A	G	PASS	G	upstream_gene_variant	MODIFIER	ZC3H4	ZC3H4	transcript	XM_038528475.1	protein_coding	-1	c.-1182A>G
chr1	109557616	A	G	PASS	G	upstream_gene_variant	MODIFIER	ZC3H4	ZC3H4	transcript	XM_038528471.1	protein_coding	-1	c.-1220A>G
chr1	109557616	A	G	PASS	G	upstream_gene_variant	MODIFIER	ZC3H4	ZC3H4	transcript	XM_038528473.1	protein_coding	-1	c.-2680A>G
chr1	109557616	A	G	PASS	G	intron_variant	MODIFIER	SAE1	SAE1	transcript	XM_038528477.1	protein_coding	3	c.200+3675T>C
chr1	109557616	A	G	PASS	G	intron_variant	MODIFIER	ZC3H4	ZC3H4	transcript	XM_038528468.1	protein_coding	1	c.-6+336A>G
chr1	109557616	A	G	PASS	G	intron_variant	MODIFIER	SAE1	SAE1	transcript	XM_038528481.1	protein_coding	2	c.-17+3675T>C
chr1	109557616	A	G	PASS	G	intron_variant	MODIFIER	SAE1	SAE1	transcript	XM_038528478.1	protein_coding	2	c.-17+3675T>C
chr1	109557616	A	G	PASS	G	intron_variant	MODIFIER	SAE1	SAE1	transcript	XM_038528479.1	protein_coding	2	c.-89+3675T>C
chr1	109557616	A	G	PASS	G	intron_variant	MODIFIER	SAE1	SAE1	transcript	XM_038528480.1	protein_coding	2	c.-13+3675T>C
chr1	109885655	T	G	PASS	G	upstream_gene_variant	MODIFIER	FKRP	FKRP	transcript	XM_038528494.1	protein_coding	-1	c.-1955A>C
chr1	109885655	T	G	PASS	G	upstream_gene_variant	MODIFIER	FKRP	FKRP	transcript	XM_038528495.1	protein_coding	-1	c.-2719A>C
chr1	109885655	T	G	PASS	G	upstream_gene_variant	MODIFIER	FKRP	FKRP	transcript	XM_038528497.1	protein_coding	-1	c.-2752A>C
chr1	109885655	T	G	PASS	G	upstream_gene_variant	MODIFIER	FKRP	FKRP	transcript	XM_038528496.1	protein_coding	-1	c.-1988A>C
chr1	109885655	T	G	PASS	G	intron_variant	MODIFIER	STRN4	STRN4	transcript	XM_038528491.1	protein_coding	1	c.282+1911T>G
chr1	109885655	T	G	PASS	G	intron_variant	MODIFIER	STRN4	STRN4	transcript	XM_038528492.1	protein_coding	1	c.282+1911T>G
chr1	110142016	G	A	PASS	A	intergenic_region	MODIFIER	LOC119870007-PPP5C	LOC119870007-PPP5C	intergenic_region	LOC119870007-PPP5C		-1	n.110142016G>A
chr1	110719873	G	A	PASS	A	intron_variant	MODIFIER	OPA3	OPA3	transcript	XM_038528567.1	protein_coding	1	c.143-13011G>A
chr1	110719873	G	A	PASS	A	intron_variant	MODIFIER	OPA3	OPA3	transcript	XM_038528568.1	protein_coding	1	c.142+30728G>A
chr1	110996952	G	T	PASS	T	intergenic_region	MODIFIER	EXOC3L2-BLOC1S3	EXOC3L2-BLOC1S3	intergenic_region	EXOC3L2-BLOC1S3		-1	n.110996952G>T
chr1	113509509	G	A	PASS	A	intron_variant	MODIFIER	AXL	AXL	transcript	XM_038528811.1	protein_coding	3	c.391+80C>T
chr1	113509509	G	A	PASS	A	intron_variant	MODIFIER	AXL	AXL	transcript	XM_038528810.1	protein_coding	3	c.391+80C>T
chr1	113509509	G	A	PASS	A	intron_variant	MODIFIER	AXL	AXL	transcript	XM_038528812.1	protein_coding	3	c.388+80C>T
chr1	113509509	G	A	PASS	A	intron_variant	MODIFIER	AXL	AXL	transcript	XM_038528813.1	protein_coding	3	c.388+80C>T
chr1	113644049	C	G	PASS	G	intron_variant	MODIFIER	LOC484492	LOC484492	transcript	XM_038525669.1	protein_coding	1	c.199-14652C>G
chr1	113674409	G	A	PASS	A	intron_variant	MODIFIER	LOC111090838	LOC111090838	transcript	XR_005354621.1	pseudogene	1	n.171-1023C>T
chr1	113674409	G	A	PASS	A	non_coding_transcript_exon_variant	MODIFIER	LOC111090838	LOC111090838	transcript	XR_005354622.1	pseudogene	1	n.425C>T
chr1	113694716	C	T	PASS	T	upstream_gene_variant	MODIFIER	LOC111090838	LOC111090838	transcript	XR_005354621.1	pseudogene	-1	n.-4113G>A
chr1	113694716	C	T	PASS	T	downstream_gene_variant	MODIFIER	CYP2A7	CYP2A7	transcript	NM_001048027.1	protein_coding	-1	c.*4073C>T
chr1	113694716	C	T	PASS	T	intergenic_region	MODIFIER	CYP2A7-CYP2A13	CYP2A7-CYP2A13	intergenic_region	CYP2A7-CYP2A13		-1	n.113694716C>T
chr1	113746113	C	T	PASS	T	downstream_gene_variant	MODIFIER	LOC111098089	LOC111098089	transcript	XR_005354625.1	pseudogene	-1	n.*2500G>A
chr1	113746113	C	T	PASS	T	intergenic_region	MODIFIER	CYP2A13-LOC111098089	CYP2A13-LOC111098089	intergenic_region	CYP2A13-LOC111098089		-1	n.113746113C>T
chr1	113762448	C	T	PASS	T	downstream_gene_variant	MODIFIER	LOC119867810	LOC119867810	transcript	XR_005354627.1	pseudogene	-1	n.*2002G>A
chr1	113762448	C	T	PASS	T	downstream_gene_variant	MODIFIER	LOC119867810	LOC119867810	transcript	XR_005354626.1	pseudogene	-1	n.*2002G>A
chr1	113762448	C	T	PASS	T	intron_variant	MODIFIER	CYP2F1	CYP2F1	transcript	XM_038528826.1	protein_coding	4	c.484+343C>T
chr1	113762448	C	T	PASS	T	non_coding_transcript_exon_variant	MODIFIER	LOC119867815	LOC119867815	transcript	XR_005354628.1	pseudogene	1	n.1632G>A
chr1	114018283	AC	A	PASS	A	intron_variant	MODIFIER	SPTBN4	SPTBN4	transcript	XM_038528849.1	protein_coding	3	c.172+6601delG
chr1	114018283	AC	A	PASS	A	intron_variant	MODIFIER	SPTBN4	SPTBN4	transcript	XM_038528850.1	protein_coding	1	c.172+6601delG
chr1	114018283	AC	A	PASS	A	intron_variant	MODIFIER	SPTBN4	SPTBN4	transcript	XM_038528851.1	protein_coding	3	c.172+6601delG
chr1	115586530	G	A	PASS	A	downstream_gene_variant	MODIFIER	LOC119876030	LOC119876030	transcript	XR_005354908.1	snRNA	-1	n.*1610G>A
chr1	115586530	G	A	PASS	A	intergenic_region	MODIFIER	LOC119876030-DPF1	LOC119876030-DPF1	intergenic_region	LOC119876030-DPF1		-1	n.115586530G>A
chr2	60943194	T	TG	PASS	TG	intron_variant	MODIFIER	FTO	FTO	transcript	XM_038531032.1	protein_coding	8	c.1497-22565_1497-22564insC
chr2	60943194	T	TG	PASS	TG	intron_variant	MODIFIER	FTO	FTO	transcript	XM_038531033.1	protein_coding	8	c.1497-22565_1497-22564insC
chr2	61092949	A	G	PASS	G	intron_variant	MODIFIER	FTO	FTO	transcript	XM_038531031.1	protein_coding	8	c.1496+33107T>C
chr2	61092949	A	G	PASS	G	intron_variant	MODIFIER	FTO	FTO	transcript	XM_038531032.1	protein_coding	8	c.1496+33107T>C
chr2	61092949	A	G	PASS	G	intron_variant	MODIFIER	FTO	FTO	transcript	XM_038531033.1	protein_coding	8	c.1496+33107T>C
chr2	61092949	A	G	PASS	G	intron_variant	MODIFIER	FTO	FTO	transcript	XM_038531034.1	protein_coding	8	c.1496+33107T>C
chr2	61092949	A	G	PASS	G	intron_variant	MODIFIER	FTO	FTO	transcript	XM_038531035.1	protein_coding	8	c.1496+33107T>C
chr2	61293641	T	C	PASS	C	intron_variant	MODIFIER	FTO	FTO	transcript	XM_038531031.1	protein_coding	1	c.181-53433A>G
chr2	61293641	T	C	PASS	C	intron_variant	MODIFIER	FTO	FTO	transcript	XM_038531032.1	protein_coding	1	c.181-53433A>G
chr2	61293641	T	C	PASS	C	intron_variant	MODIFIER	FTO	FTO	transcript	XM_038531033.1	protein_coding	1	c.181-53433A>G
chr2	61293641	T	C	PASS	C	intron_variant	MODIFIER	FTO	FTO	transcript	XM_038531034.1	protein_coding	1	c.181-53433A>G
chr2	61293641	T	C	PASS	C	intron_variant	MODIFIER	FTO	FTO	transcript	XM_038531035.1	protein_coding	1	c.181-53433A>G
chr2	61293641	T	C	PASS	C	intron_variant	MODIFIER	FTO	FTO	transcript	XM_038531036.1	protein_coding	1	c.181-53433A>G
chr2	61293641	T	C	PASS	C	intron_variant	MODIFIER	FTO	FTO	transcript	XM_038531038.1	protein_coding	1	c.181-53433A>G
chr2	61293641	T	C	PASS	C	intron_variant	MODIFIER	FTO	FTO	transcript	XR_005355776.1	pseudogene	1	n.342-53433A>G
chr2	61293641	T	C	PASS	C	intron_variant	MODIFIER	FTO	FTO	transcript	XM_038531037.1	protein_coding	1	c.181-53433A>G
chr2	61692401	TTCTA	T	PASS	T	intron_variant	MODIFIER	CHD9	CHD9	transcript	XM_038531047.1	protein_coding	8	c.2293-587_2293-584delTAGA
chr2	61692401	TTCTA	T	PASS	T	intron_variant	MODIFIER	CHD9	CHD9	transcript	XM_038531056.1	protein_coding	7	c.766-587_766-584delTAGA
chr2	61692401	TTCTA	T	PASS	T	intron_variant	MODIFIER	CHD9	CHD9	transcript	XM_038531053.1	protein_coding	7	c.865-587_865-584delTAGA
chr2	61692401	TTCTA	T	PASS	T	intron_variant	MODIFIER	CHD9	CHD9	transcript	XM_038531055.1	protein_coding	7	c.865-587_865-584delTAGA
chr2	61692401	TTCTA	T	PASS	T	intron_variant	MODIFIER	CHD9	CHD9	transcript	XM_038531054.1	protein_coding	7	c.859-587_859-584delTAGA
chr2	61692401	TTCTA	T	PASS	T	intron_variant	MODIFIER	CHD9	CHD9	transcript	XM_038531049.1	protein_coding	8	c.2293-587_2293-584delTAGA
chr2	61692401	TTCTA	T	PASS	T	intron_variant	MODIFIER	CHD9	CHD9	transcript	XM_038531050.1	protein_coding	8	c.2293-587_2293-584delTAGA
chr2	61692401	TTCTA	T	PASS	T	intron_variant	MODIFIER	CHD9	CHD9	transcript	XM_038531051.1	protein_coding	8	c.2293-587_2293-584delTAGA
chr2	61692401	TTCTA	T	PASS	T	intron_variant	MODIFIER	CHD9	CHD9	transcript	XM_038531052.1	protein_coding	8	c.2293-587_2293-584delTAGA
chr2	61692401	TTCTA	T	PASS	T	intron_variant	MODIFIER	CHD9	CHD9	transcript	XM_038531048.1	protein_coding	8	c.2293-587_2293-584delTAGA
chr2	62124445	A	G	PASS	G	intergenic_region	MODIFIER	LOC100686992-LOC111092850	LOC100686992-LOC111092850	intergenic_region	LOC100686992-LOC111092850		-1	n.62124445A>G
chr2	63757734	C	T	PASS	T	intergenic_region	MODIFIER	LOC111094683_1-LOC111094689	LOC111094683_1-LOC111094689	intergenic_region	LOC111094683_1-LOC111094689		-1	n.63757734C>T
chr2	63798289	T	A	PASS	A	intergenic_region	MODIFIER	LOC111094683_1-LOC111094689	LOC111094683_1-LOC111094689	intergenic_region	LOC111094683_1-LOC111094689		-1	n.63798289T>A
chr2	64275696	T	TC	PASS	TC	downstream_gene_variant	MODIFIER	ADCY7	ADCY7	transcript	XM_038531074.1	protein_coding	-1	c.*6886_*6887insG
chr2	64275696	T	TC	PASS	TC	downstream_gene_variant	MODIFIER	ADCY7	ADCY7	transcript	XM_038531077.1	protein_coding	-1	c.*6886_*6887insG
chr2	64275696	T	TC	PASS	TC	downstream_gene_variant	MODIFIER	ADCY7	ADCY7	transcript	XM_038531076.1	protein_coding	-1	c.*6886_*6887insG
chr2	64275696	T	TC	PASS	TC	intron_variant	MODIFIER	BRD7	BRD7	transcript	XM_038531078.1	protein_coding	13	c.1500+1069_1500+1070insC
chr2	64275696	T	TC	PASS	TC	intron_variant	MODIFIER	BRD7	BRD7	transcript	XM_038531080.1	protein_coding	13	c.1500+1069_1500+1070insC
chr2	64275696	T	TC	PASS	TC	intron_variant	MODIFIER	BRD7	BRD7	transcript	XM_038531079.1	protein_coding	13	c.1500+1069_1500+1070insC
chr2	64439973	G	T	PASS	T	intron_variant	MODIFIER	LOC111092908	LOC111092908	transcript	XR_005355816.1	pseudogene	2	n.249+4046G>T
chr2	65507452	G	A	PASS	A	intergenic_region	MODIFIER	LOC102152918-LOC111092923	LOC102152918-LOC111092923	intergenic_region	LOC102152918-LOC111092923		-1	n.65507452G>A
chr2	65698529	A	T	PASS	T	intergenic_region	MODIFIER	LOC111092923-N4BP1	LOC111092923-N4BP1	intergenic_region	LOC111092923-N4BP1		-1	n.65698529A>T
chr2	66238282	G	C	PASS	C	intron_variant	MODIFIER	ABCC12	ABCC12	transcript	XM_038531121.1	protein_coding	24	c.3324+1562G>C
chr2	66238282	G	C	PASS	C	intron_variant	MODIFIER	ABCC12	ABCC12	transcript	XR_005355839.1	pseudogene	24	n.3615+1562G>C
chr2	66238282	G	C	PASS	C	intron_variant	MODIFIER	ABCC12	ABCC12	transcript	XR_005355841.1	pseudogene	24	n.3615+1562G>C
chr2	66238282	G	C	PASS	C	intron_variant	MODIFIER	ABCC12	ABCC12	transcript	XR_005355838.1	pseudogene	24	n.3615+1562G>C
chr2	66238282	G	C	PASS	C	intron_variant	MODIFIER	ABCC12	ABCC12	transcript	XR_005355840.1	pseudogene	24	n.3614+1562G>C
chr2	66238282	G	C	PASS	C	intron_variant	MODIFIER	ABCC12	ABCC12	transcript	XR_005355837.1	pseudogene	24	n.3614+1562G>C
chr2	66238282	G	C	PASS	C	intron_variant	MODIFIER	ABCC12	ABCC12	transcript	XM_038531126.1	protein_coding	24	c.3324+1562G>C
chr2	66238282	G	C	PASS	C	intron_variant	MODIFIER	ABCC12	ABCC12	transcript	XM_038531124.1	protein_coding	24	c.3315+1562G>C
chr2	66238282	G	C	PASS	C	intron_variant	MODIFIER	ABCC12	ABCC12	transcript	XM_038531122.1	protein_coding	25	c.3324+1562G>C
chr2	66238282	G	C	PASS	C	intron_variant	MODIFIER	ABCC12	ABCC12	transcript	XM_038531125.1	protein_coding	24	c.3306+1562G>C
chr2	66238282	G	C	PASS	C	intron_variant	MODIFIER	ABCC12	ABCC12	transcript	XM_038531128.1	protein_coding	23	c.3234+1562G>C
chr2	66238282	G	C	PASS	C	intron_variant	MODIFIER	ABCC12	ABCC12	transcript	XM_038531129.1	protein_coding	23	c.3231+1562G>C
chr2	66238282	G	C	PASS	C	intron_variant	MODIFIER	ABCC12	ABCC12	transcript	XM_038531130.1	protein_coding	23	c.3213+1562G>C
chr2	66238282	G	C	PASS	C	intron_variant	MODIFIER	ABCC12	ABCC12	transcript	XM_038531123.1	protein_coding	24	c.3324+1562G>C
chr2	66302970	T	C	PASS	C	intergenic_region	MODIFIER	ABCC12-LOC119870345	ABCC12-LOC119870345	intergenic_region	ABCC12-LOC119870345		-1	n.66302970T>C
chr2	66602036	C	T	PASS	T	intron_variant	MODIFIER	PHKB	PHKB	transcript	XM_038531131.1	protein_coding	15	c.1438-10166G>A
chr2	66602036	C	T	PASS	T	intron_variant	MODIFIER	PHKB	PHKB	transcript	XM_038531132.1	protein_coding	15	c.1438-10166G>A
chr2	66602036	C	T	PASS	T	intron_variant	MODIFIER	PHKB	PHKB	transcript	XM_038531133.1	protein_coding	15	c.1438-10166G>A
chr2	67405121	T	A	PASS	A	intron_variant	MODIFIER	PHC2	PHC2	transcript	XM_038531149.1	protein_coding	1	c.-55+22665T>A
chr2	67405121	T	A	PASS	A	intron_variant	MODIFIER	PHC2	PHC2	transcript	XM_038531150.1	protein_coding	1	c.-55+23465T>A
chr2	67405121	T	A	PASS	A	intron_variant	MODIFIER	PHC2	PHC2	transcript	XM_038531151.1	protein_coding	1	c.-55+22665T>A
chr2	67405121	T	A	PASS	A	intron_variant	MODIFIER	PHC2	PHC2	transcript	XM_038531152.1	protein_coding	1	c.-55+22665T>A
chr2	67405121	T	A	PASS	A	intron_variant	MODIFIER	PHC2	PHC2	transcript	XM_038531153.1	protein_coding	1	c.-55+22665T>A
chr2	67961115	G	A	PASS	A	synonymous_variant	LOW	KIAA1522	KIAA1522	transcript	XM_038531184.1	protein_coding	6	c.2793C>T	p.Pro931Pro
chr2	67961115	G	A	PASS	A	synonymous_variant	LOW	KIAA1522	KIAA1522	transcript	XM_038531186.1	protein_coding	6	c.2607C>T	p.Pro869Pro
chr2	67961115	G	A	PASS	A	synonymous_variant	LOW	KIAA1522	KIAA1522	transcript	XM_038531185.1	protein_coding	6	c.2640C>T	p.Pro880Pro
chr2	67961115	G	A	PASS	A	downstream_gene_variant	MODIFIER	YARS1	YARS1	transcript	XM_038531187.1	protein_coding	-1	c.*4329G>A
chr2	67961115	G	A	PASS	A	downstream_gene_variant	MODIFIER	YARS1	YARS1	transcript	XM_038531188.1	protein_coding	-1	c.*4329G>A
chr2	67961115	G	A	PASS	A	downstream_gene_variant	MODIFIER	YARS1	YARS1	transcript	XM_038531190.1	protein_coding	-1	c.*4329G>A
chr2	67961115	G	A	PASS	A	downstream_gene_variant	MODIFIER	YARS1	YARS1	transcript	XM_038531189.1	protein_coding	-1	c.*4329G>A
chr2	68011075	G	A	PASS	A	upstream_gene_variant	MODIFIER	SYNC	SYNC	transcript	XM_038531202.1	protein_coding	-1	c.-2281G>A
chr2	68011075	G	A	PASS	A	upstream_gene_variant	MODIFIER	SYNC	SYNC	transcript	XM_038531203.1	protein_coding	-1	c.-2281G>A
chr2	68011075	G	A	PASS	A	upstream_gene_variant	MODIFIER	SYNC	SYNC	transcript	XM_038531204.1	protein_coding	-1	c.-2281G>A
chr2	68011075	G	A	PASS	A	upstream_gene_variant	MODIFIER	SYNC	SYNC	transcript	XM_038531205.1	protein_coding	-1	c.-2281G>A
chr2	68011075	G	A	PASS	A	upstream_gene_variant	MODIFIER	SYNC	SYNC	transcript	XM_038531206.1	protein_coding	-1	c.-2281G>A
chr2	68011075	G	A	PASS	A	upstream_gene_variant	MODIFIER	SYNC	SYNC	transcript	XM_038531207.1	protein_coding	-1	c.-2281G>A
chr2	68011075	G	A	PASS	A	downstream_gene_variant	MODIFIER	LOC119870355	LOC119870355	transcript	XR_005355884.1	pseudogene	-1	n.*1793G>A
chr2	68011075	G	A	PASS	A	intergenic_region	MODIFIER	LOC119870355-SYNC	LOC119870355-SYNC	intergenic_region	LOC119870355-SYNC		-1	n.68011075G>A
chr2	68350428	C	T	PASS	T	upstream_gene_variant	MODIFIER	LCK	LCK	transcript	XM_038531236.1	protein_coding	-1	c.-2743G>A
chr2	68350428	C	T	PASS	T	intron_variant	MODIFIER	LCK	LCK	transcript	XM_038531235.1	protein_coding	1	c.-5-2738G>A
chr8	45921400	A	G	VQSRTrancheSNP99.90to100.00	G	intron_variant	MODIFIER	RGS6	RGS6	transcript	XM_038545143.1	protein_coding	2	c.85-167499A>G
chr8	45921400	A	G	VQSRTrancheSNP99.90to100.00	G	intron_variant	MODIFIER	RGS6	RGS6	transcript	XM_038545148.1	protein_coding	2	c.85-167499A>G
chr8	45921400	A	G	VQSRTrancheSNP99.90to100.00	G	intron_variant	MODIFIER	RGS6	RGS6	transcript	XM_038545144.1	protein_coding	4	c.85-167499A>G
chr8	45921400	A	G	VQSRTrancheSNP99.90to100.00	G	intron_variant	MODIFIER	RGS6	RGS6	transcript	XM_038545146.1	protein_coding	3	c.85-167499A>G
chr8	45921400	A	G	VQSRTrancheSNP99.90to100.00	G	intron_variant	MODIFIER	RGS6	RGS6	transcript	XM_038545149.1	protein_coding	2	c.85-167499A>G
chr8	45921400	A	G	VQSRTrancheSNP99.90to100.00	G	intron_variant	MODIFIER	RGS6	RGS6	transcript	XM_038545150.1	protein_coding	2	c.85-167499A>G
chr8	45921400	A	G	VQSRTrancheSNP99.90to100.00	G	intron_variant	MODIFIER	RGS6	RGS6	transcript	XM_038545151.1	protein_coding	2	c.85-167499A>G
chr8	45921400	A	G	VQSRTrancheSNP99.90to100.00	G	intron_variant	MODIFIER	RGS6	RGS6	transcript	XM_038545152.1	protein_coding	2	c.85-167499A>G
chr8	45921400	A	G	VQSRTrancheSNP99.90to100.00	G	intron_variant	MODIFIER	RGS6	RGS6	transcript	XM_038545155.1	protein_coding	2	c.85-167499A>G
chr8	45921400	A	G	VQSRTrancheSNP99.90to100.00	G	intron_variant	MODIFIER	RGS6	RGS6	transcript	XM_038545157.1	protein_coding	2	c.85-167499A>G
chr8	45921400	A	G	VQSRTrancheSNP99.90to100.00	G	intron_variant	MODIFIER	RGS6	RGS6	transcript	XM_038545154.1	protein_coding	2	c.85-167499A>G
chr8	45921400	A	G	VQSRTrancheSNP99.90to100.00	G	intron_variant	MODIFIER	RGS6	RGS6	transcript	XM_038545153.1	protein_coding	2	c.85-167499A>G
chr8	45921400	A	G	VQSRTrancheSNP99.90to100.00	G	intron_variant	MODIFIER	RGS6	RGS6	transcript	XM_038545147.1	protein_coding	2	c.85-167499A>G
chr8	47367866	ATATATATAGAGAGAGAGAGAG	A	PASS	A	intergenic_region	MODIFIER	LOC119872899-LOC119876503_2	LOC119872899-LOC119876503_2	intergenic_region	LOC119872899-LOC119876503_2		-1	n.47367867_47367887delTATATATAGAGAGAGAGAGAG
chr11	21242463	A	C	PASS	C	upstream_gene_variant	MODIFIER	AFF4	AFF4	transcript	XM_038552146.1	protein_coding	-1	c.-1053T>G
chr11	21242463	A	C	PASS	C	upstream_gene_variant	MODIFIER	AFF4	AFF4	transcript	XM_038552147.1	protein_coding	-1	c.-961T>G
chr11	21242463	A	C	PASS	C	upstream_gene_variant	MODIFIER	AFF4	AFF4	transcript	XM_038552148.1	protein_coding	-1	c.-1053T>G
chr11	21242463	A	C	PASS	C	intergenic_region	MODIFIER	AFF4-ZCCHC10	AFF4-ZCCHC10	intergenic_region	AFF4-ZCCHC10		-1	n.21242463A>C
chr11	21296595	G	A	PASS	A	downstream_gene_variant	MODIFIER	LOC102155353	LOC102155353	transcript	XR_005366672.1	pseudogene	-1	n.*4770C>T
chr11	21296595	G	A	PASS	A	intergenic_region	MODIFIER	LOC119874106-LOC102155353	LOC119874106-LOC102155353	intergenic_region	LOC119874106-LOC102155353		-1	n.21296595G>A
chr11	24872145	C	T	PASS	T	intron_variant	MODIFIER	SPOCK1	SPOCK1	transcript	XM_038552239.1	protein_coding	5	c.484-9157G>A
chr11	24872145	C	T	PASS	T	intron_variant	MODIFIER	SPOCK1	SPOCK1	transcript	XM_038552241.1	protein_coding	3	c.259-9157G>A
chr11	24872145	C	T	PASS	T	intron_variant	MODIFIER	SPOCK1	SPOCK1	transcript	XM_038552240.1	protein_coding	4	c.475-9157G>A
chr17	27159408	G	A	PASS	A	intron_variant	MODIFIER	LOC111090567	LOC111090567	transcript	XR_005372296.1	pseudogene	5	n.598+9524G>A
chr17	27159408	G	A	PASS	A	intron_variant	MODIFIER	LOC111090567	LOC111090567	transcript	XR_005372299.1	pseudogene	5	n.592+9524G>A
chr17	27159408	G	A	PASS	A	intron_variant	MODIFIER	LOC111090567	LOC111090567	transcript	XR_005372295.1	pseudogene	4	n.416+9524G>A
chr17	27159408	G	A	PASS	A	intron_variant	MODIFIER	LOC111090567	LOC111090567	transcript	XR_005372297.1	pseudogene	4	n.416+9524G>A
chr17	27159408	G	A	PASS	A	intron_variant	MODIFIER	LOC111090567	LOC111090567	transcript	XR_005372298.1	pseudogene	3	n.300+9524G>A
chr17	27159408	G	A	PASS	A	intron_variant	MODIFIER	LOC111090567	LOC111090567	transcript	XR_005372300.1	pseudogene	4	n.401+9524G>A
chr17	28426429	T	A	PASS	A	intergenic_region	MODIFIER	LOC111090427-LOC111090428	LOC111090427-LOC111090428	intergenic_region	LOC111090427-LOC111090428		-1	n.28426429T>A
chr27	41151003	C	A	PASS	A	downstream_gene_variant	MODIFIER	DHH	DHH	transcript	XM_038577537.1	protein_coding	-1	c.*4536G>T
chr27	41151003	C	A	PASS	A	intergenic_region	MODIFIER	RHEBL1-DHH	RHEBL1-DHH	intergenic_region	RHEBL1-DHH		-1	n.41151003C>A
chr27	41169674	C	T	PASS	T	splice_donor_variant&intron_variant	HIGH	LMBR1L	LMBR1L	transcript	XM_038577534.1	protein_coding	3	c.191+1G>A
chr27	41173567	A	AG	PASS	AG	intron_variant	MODIFIER	LMBR1L	LMBR1L	transcript	XM_038577534.1	protein_coding	1	c.72+559_72+560insC
chr27	41618601	G	A	PASS	A	intron_variant	MODIFIER	PRPF40B	PRPF40B	transcript	XM_038577593.1	protein_coding	1	c.40-1347G>A
chr27	41618601	G	A	PASS	A	intron_variant	MODIFIER	PRPF40B	PRPF40B	transcript	XM_038577596.1	protein_coding	1	c.4-1347G>A
chr27	41618601	G	A	PASS	A	intron_variant	MODIFIER	PRPF40B	PRPF40B	transcript	XM_038577602.1	protein_coding	1	c.40-1347G>A
chr27	41618601	G	A	PASS	A	intron_variant	MODIFIER	PRPF40B	PRPF40B	transcript	XM_038577603.1	protein_coding	1	c.40-1347G>A
chr27	41618601	G	A	PASS	A	intron_variant	MODIFIER	PRPF40B	PRPF40B	transcript	XM_038577604.1	protein_coding	1	c.40-1347G>A
chr27	41618601	G	A	PASS	A	intron_variant	MODIFIER	PRPF40B	PRPF40B	transcript	XM_038577606.1	protein_coding	1	c.40-1347G>A
chr27	41618601	G	A	PASS	A	intron_variant	MODIFIER	PRPF40B	PRPF40B	transcript	XM_038577597.1	protein_coding	1	c.40-2200G>A
chr27	41618601	G	A	PASS	A	intron_variant	MODIFIER	PRPF40B	PRPF40B	transcript	XM_038577599.1	protein_coding	1	c.-63-1347G>A
chr27	41618601	G	A	PASS	A	intron_variant	MODIFIER	PRPF40B	PRPF40B	transcript	XM_038577595.1	protein_coding	1	c.40-1347G>A
chr27	41618601	G	A	PASS	A	intron_variant	MODIFIER	PRPF40B	PRPF40B	transcript	XM_038577601.1	protein_coding	1	c.40-1347G>A
chr27	41618601	G	A	PASS	A	intron_variant	MODIFIER	PRPF40B	PRPF40B	transcript	XM_038577600.1	protein_coding	1	c.-63-1347G>A
chr27	41618601	G	A	PASS	A	intron_variant	MODIFIER	PRPF40B	PRPF40B	transcript	XM_038577598.1	protein_coding	1	c.-64+1238G>A
chr27	41822809	A	G	PASS	G	3_prime_UTR_variant	MODIFIER	FAIM2	FAIM2	transcript	XM_038577609.1	protein_coding	12	c.*1993T>C
chr27	41822809	A	G	PASS	G	3_prime_UTR_variant	MODIFIER	FAIM2	FAIM2	transcript	XM_038577610.1	protein_coding	11	c.*1993T>C
chr27	42892981	G	A	PASS	A	downstream_gene_variant	MODIFIER	LETMD1	LETMD1	transcript	XM_038577688.1	protein_coding	-1	c.*2938G>A
chr27	42892981	G	A	PASS	A	downstream_gene_variant	MODIFIER	CSRNP2	CSRNP2	transcript	XM_038577677.1	protein_coding	-1	c.*1137C>T
chr27	42892981	G	A	PASS	A	downstream_gene_variant	MODIFIER	LETMD1	LETMD1	transcript	XM_038577695.1	protein_coding	-1	c.*2938G>A
chr27	42892981	G	A	PASS	A	downstream_gene_variant	MODIFIER	LETMD1	LETMD1	transcript	XM_038577696.1	protein_coding	-1	c.*2804G>A
chr27	42892981	G	A	PASS	A	downstream_gene_variant	MODIFIER	LETMD1	LETMD1	transcript	XM_038577691.1	protein_coding	-1	c.*2938G>A
chr27	42892981	G	A	PASS	A	downstream_gene_variant	MODIFIER	LETMD1	LETMD1	transcript	XM_038577697.1	protein_coding	-1	c.*2829G>A
chr27	42892981	G	A	PASS	A	downstream_gene_variant	MODIFIER	LETMD1	LETMD1	transcript	XM_038577693.1	protein_coding	-1	c.*2829G>A
chr27	42892981	G	A	PASS	A	downstream_gene_variant	MODIFIER	LETMD1	LETMD1	transcript	XM_038577690.1	protein_coding	-1	c.*2938G>A
chr27	42892981	G	A	PASS	A	downstream_gene_variant	MODIFIER	LETMD1	LETMD1	transcript	XM_038577689.1	protein_coding	-1	c.*2829G>A
chr27	42892981	G	A	PASS	A	downstream_gene_variant	MODIFIER	LETMD1	LETMD1	transcript	XM_038577694.1	protein_coding	-1	c.*2938G>A
chr27	42892981	G	A	PASS	A	downstream_gene_variant	MODIFIER	CSRNP2	CSRNP2	transcript	XM_038577679.1	protein_coding	-1	c.*1137C>T
chr27	42892981	G	A	PASS	A	downstream_gene_variant	MODIFIER	CSRNP2	CSRNP2	transcript	XM_038577678.1	protein_coding	-1	c.*1137C>T
chr27	42892981	G	A	PASS	A	intergenic_region	MODIFIER	LETMD1-CSRNP2	LETMD1-CSRNP2	intergenic_region	LETMD1-CSRNP2		-1	n.42892981G>A
chr30	4306472	AC	A	PASS	A	intergenic_region	MODIFIER	LOC111093379-LOC119866826	LOC111093379-LOC119866826	intergenic_region	LOC111093379-LOC119866826		-1	n.4306473delC
chr30	5273788	G	A	PASS	A	intergenic_region	MODIFIER	LOC119866861-LOC111093285	LOC119866861-LOC111093285	intergenic_region	LOC119866861-LOC111093285		-1	n.5273788G>A
chr31	29375142	C	CT	PASS	CT	intergenic_region	MODIFIER	LOC119867054-LOC119867134	LOC119867054-LOC119867134	intergenic_region	LOC119867054-LOC119867134		-1	n.29375142_29375143insT
chr31	29731732	A	G	PASS	G	intron_variant	MODIFIER	CLIC6	CLIC6	transcript	XM_038581423.1	protein_coding	1	c.1005+724A>G
chr31	29731732	A	G	PASS	G	intron_variant	MODIFIER	CLIC6	CLIC6	transcript	XM_038581425.1	protein_coding	5	c.108+19210A>G
chr31	29731732	A	G	PASS	G	intron_variant	MODIFIER	CLIC6	CLIC6	transcript	XM_038581426.1	protein_coding	5	c.108+19210A>G
chr31	29731732	A	G	PASS	G	intron_variant	MODIFIER	CLIC6	CLIC6	transcript	XM_038581424.1	protein_coding	3	c.144+26334A>G
chr31	29731732	A	G	PASS	G	intron_variant	MODIFIER	CLIC6	CLIC6	transcript	XM_038581428.1	protein_coding	2	c.4-32453A>G
chr31	29731732	A	G	PASS	G	intron_variant	MODIFIER	CLIC6	CLIC6	transcript	XM_038581429.1	protein_coding	3	c.-55+26330A>G
chr31	29762485	G	A	PASS	A	upstream_gene_variant	MODIFIER	CLIC6	CLIC6	transcript	XM_038581427.1	protein_coding	-1	c.-1508G>A
chr31	29762485	G	A	PASS	A	intron_variant	MODIFIER	CLIC6	CLIC6	transcript	XM_038581423.1	protein_coding	1	c.1006-1700G>A
chr31	29762485	G	A	PASS	A	intron_variant	MODIFIER	CLIC6	CLIC6	transcript	XM_038581425.1	protein_coding	5	c.109-1700G>A
chr31	29762485	G	A	PASS	A	intron_variant	MODIFIER	CLIC6	CLIC6	transcript	XM_038581426.1	protein_coding	5	c.109-1700G>A
chr31	29762485	G	A	PASS	A	intron_variant	MODIFIER	CLIC6	CLIC6	transcript	XM_038581424.1	protein_coding	3	c.145-1700G>A
chr31	29762485	G	A	PASS	A	intron_variant	MODIFIER	CLIC6	CLIC6	transcript	XM_038581428.1	protein_coding	2	c.4-1700G>A
chr31	29762485	G	A	PASS	A	intron_variant	MODIFIER	CLIC6	CLIC6	transcript	XM_038581429.1	protein_coding	3	c.-54-1700G>A
chr31	29831543	C	T	PASS	T	intergenic_region	MODIFIER	LOC111093509-RUNX1	LOC111093509-RUNX1	intergenic_region	LOC111093509-RUNX1		-1	n.29831543C>T
chr31	29877772	C	T	PASS	T	intron_variant	MODIFIER	RUNX1	RUNX1	transcript	XM_038581434.1	protein_coding	6	c.766+4905G>A
chr31	29877772	C	T	PASS	T	intron_variant	MODIFIER	RUNX1	RUNX1	transcript	XM_038581436.1	protein_coding	6	c.766+4905G>A
chr31	29877772	C	T	PASS	T	intron_variant	MODIFIER	RUNX1	RUNX1	transcript	XM_038581437.1	protein_coding	5	c.575-26970G>A
chr31	29877772	C	T	PASS	T	intron_variant	MODIFIER	RUNX1	RUNX1	transcript	XM_038581435.1	protein_coding	6	c.766+4905G>A
chr31	29886701	C	T	PASS	T	intron_variant	MODIFIER	RUNX1	RUNX1	transcript	XM_038581434.1	protein_coding	5	c.575-3833G>A
chr31	29886701	C	T	PASS	T	intron_variant	MODIFIER	RUNX1	RUNX1	transcript	XM_038581436.1	protein_coding	5	c.575-3833G>A
chr31	29886701	C	T	PASS	T	intron_variant	MODIFIER	RUNX1	RUNX1	transcript	XM_038581437.1	protein_coding	5	c.574+19197G>A
chr31	29886701	C	T	PASS	T	intron_variant	MODIFIER	RUNX1	RUNX1	transcript	XM_038581435.1	protein_coding	5	c.575-3833G>A
chr31	29911715	G	A	PASS	A	intron_variant	MODIFIER	RUNX1	RUNX1	transcript	XM_038581434.1	protein_coding	4	c.470-5713C>T
chr31	29911715	G	A	PASS	A	intron_variant	MODIFIER	RUNX1	RUNX1	transcript	XM_038581436.1	protein_coding	4	c.470-5713C>T
chr31	29911715	G	A	PASS	A	intron_variant	MODIFIER	RUNX1	RUNX1	transcript	XM_038581437.1	protein_coding	4	c.470-5713C>T
chr31	29911715	G	A	PASS	A	intron_variant	MODIFIER	RUNX1	RUNX1	transcript	XM_038581435.1	protein_coding	4	c.470-5713C>T
chr31	29995251	A	G	PASS	G	intron_variant	MODIFIER	RUNX1	RUNX1	transcript	XM_038581434.1	protein_coding	2	c.59-62360T>C
chr31	29995251	A	G	PASS	G	intron_variant	MODIFIER	RUNX1	RUNX1	transcript	XM_038581436.1	protein_coding	2	c.59-62360T>C
chr31	29995251	A	G	PASS	G	intron_variant	MODIFIER	RUNX1	RUNX1	transcript	XM_038581437.1	protein_coding	2	c.59-62360T>C
chr31	29995251	A	G	PASS	G	intron_variant	MODIFIER	RUNX1	RUNX1	transcript	XM_038581435.1	protein_coding	2	c.59-62360T>C
chr31	33309391	AC	A	PASS	A	intron_variant	MODIFIER	ERG	ERG	transcript	XM_038581499.1	protein_coding	3	c.39+1167delG
chr31	33940917	C	T	PASS	T	intron_variant	MODIFIER	BRWD1	BRWD1	transcript	XM_038581506.1	protein_coding	4	c.199-4403G>A
chr31	33940917	C	T	PASS	T	intron_variant	MODIFIER	BRWD1	BRWD1	transcript	XM_038581507.1	protein_coding	4	c.199-4403G>A
chr34	39710852	TTTC	T	PASS	T	intron_variant	MODIFIER	NAALADL2	NAALADL2	transcript	XM_038583935.1	protein_coding	10	c.1935+17843_1935+17845delTTC
chr34	39710852	TTTC	T	PASS	T	intron_variant	MODIFIER	NAALADL2	NAALADL2	transcript	XM_038583938.1	protein_coding	12	c.1749+17843_1749+17845delTTC
chr34	39710852	TTTC	T	PASS	T	intron_variant	MODIFIER	NAALADL2	NAALADL2	transcript	XM_038583936.1	protein_coding	9	c.1842+17843_1842+17845delTTC
chr34	39710852	TTTC	T	PASS	T	intron_variant	MODIFIER	NAALADL2	NAALADL2	transcript	XM_038583937.1	protein_coding	10	c.1779+17843_1779+17845delTTC
chrUn_JAAHUQ010001276v1	75335	G	A	PASS	A	intergenic_region	MODIFIER						-1
chrUn_JAAHUQ010001576v1	36719	T	G	PASS	G	intergenic_region	MODIFIER						-1
chrUn_JAAHUQ010001908v1	16202	C	A	PASS	A	intergenic_region	MODIFIER						-1
chrUn_MU018837v1	28732	TG	T	PASS	T	intergenic_region	MODIFIER						-1
